# Supplementary material for: Rapid estimation of photosynthetic leaf traits of tropical plants in diverse environmental conditions using reflectance spectroscopy
Source: PLoS One. 2021 Oct 19;16(10):e0258791. doi: 10.1371/journal.pone.0258791 (PMC8525780; doi:10.1371/journal.pone.0258791)
Supplement: S1 File — (ZIP) [file pone.0258791.s001.zip]

Archive with 5 entries (5 files):
- Coefficients/Coefficients_PLSR_Jmax25.csv
- Coefficients/Coefficients_PLSR_Rdark25.csv
- Coefficients/Coefficients_PLSR_Tp25.csv
- Coefficients/Coefficients_PLSR_Vcmax25.csv
- Coefficients/Readme.txt
