# Supplementary material for: Rapid estimation of photosynthetic leaf traits of tropical plants in diverse environmental conditions using reflectance spectroscopy
Source: PLoS One. 2021 Oct 19;16(10):e0258791. doi: 10.1371/journal.pone.0258791 (PMC8525780; doi:10.1371/journal.pone.0258791)
Supplement: S1 File — (ZIP) [file pone.0258791.s001.zip › Coefficients/Coefficients_PLSR_Jmax25.csv]

	Bootstrap_1	Bootstrap_2	Bootstrap_3	Bootstrap_4	Bootstrap_5	Bootstrap_6	Bootstrap_7	Bootstrap_8	Bootstrap_9	Bootstrap_10	Bootstrap_11	Bootstrap_12	Bootstrap_13	Bootstrap_14	Bootstrap_15	Bootstrap_16	Bootstrap_17	Bootstrap_18	Bootstrap_19	Bootstrap_20	Bootstrap_21	Bootstrap_22	Bootstrap_23	Bootstrap_24	Bootstrap_25	Bootstrap_26	Bootstrap_27	Bootstrap_28	Bootstrap_29	Bootstrap_30	Bootstrap_31	Bootstrap_32	Bootstrap_33	Bootstrap_34	Bootstrap_35	Bootstrap_36	Bootstrap_37	Bootstrap_38	Bootstrap_39	Bootstrap_40	Bootstrap_41	Bootstrap_42	Bootstrap_43	Bootstrap_44	Bootstrap_45	Bootstrap_46	Bootstrap_47	Bootstrap_48	Bootstrap_49
Intercept	3.75588699434629	1.56188974759159	4.17998293224551	2.94904915836837	4.20434066752153	4.97128607685925	3.3234322406045	3.77656868195832	3.47616054740353	4.20737306111599	3.84717017184185	3.23850653242602	1.8178720276838	2.66591298675956	5.93526534373267	5.09064668185496	3.38149072137687	3.76200584924306	4.63294967799481	6.81246277412911	3.11206950843056	4.42237511492656	1.0867408723248	3.98147837355641	3.4438237713125	4.87285580923017	4.15131539143713	3.38970286074747	3.88612553475036	6.22008151941403	7.62476756325589	3.5861145495233	4.77645767975893	5.42056960447511	3.72733083859756	4.45045837257017	2.39421437582589	6.08703415805028	6.48484426698507	4.91356310874159	7.24818589448109	4.02134941385793	3.87419675128231	5.78329641822309	3.47871418754214	4.79318096141895	4.14163972717474	2.47616436541099	4.98310593064289
Wavelength_500	-13.2917750408652	-13.3881266095313	-2.8937141299982	-11.7237850510795	-6.90356587702062	-10.7816569518422	-9.33624126765318	-13.121265980829	-13.2302273328463	-14.3628345265343	-13.6154465383449	-12.4299699502347	-14.2143075158401	-6.21168008849422	-10.4649080913739	-5.65156142742165	-6.84381643664284	-2.90353825638224	-4.37962325145343	-10.8405319478327	-10.2800099351394	-9.84303605554457	-6.08957033073522	-6.24415655430189	-5.83487332960736	-2.47913288507957	-1.49441362597247	-12.2935275554223	-9.50532071418569	-4.92429711329963	-5.14477040007142	-14.3951247442745	-14.4173290282447	-5.26878082650472	-2.88062662250384	-5.8703914929157	-13.3016616599521	-7.29892609774689	-9.50000692623969	-9.3245308297453	-4.22526262682741	-10.7701136825013	-5.34467988998797	-7.10635969690743	-10.831610024209	-10.276592817209	-11.3592253868423	-13.1045220735927	-10.7378695119631
Wavelength_501	-12.5176652757013	-11.5186321505859	-0.615162088461229	-11.146799159847	-6.17004821375841	-10.1087454883592	-6.41980419584369	-12.767716467018	-11.9842993329054	-13.6303462042073	-12.457098371629	-12.8780906373426	-11.9512398005306	-5.84866523859687	-9.2834926221075	-5.21027094196119	-6.22540121102221	-2.02856677823761	-2.4415496184343	-8.73495242907327	-12.0674498990999	-12.307959928895	-5.56576809219378	-6.13455347524294	-5.35841534492201	-1.53560946619775	-3.0086639287461	-10.0159631531398	-8.81351005700149	-3.242772066215	-5.19751772058624	-14.1764721543997	-14.0049627050142	-3.8102285516276	-3.26931277439714	-7.07049958640996	-13.0321562128981	-7.78929702001074	-9.99528093286499	-9.51027808740626	-4.90342679639668	-10.5806077787155	-5.47086858593181	-5.17930005956852	-10.5114230742887	-8.44711158107799	-8.29008399811589	-11.8823759963403	-11.1019267747264
Wavelength_502	-11.9533712531922	-10.411178379834	1.08789766160212	-10.0152882784788	-4.54232226940537	-8.98660656565478	-4.37410121986306	-10.6700839362619	-10.940647925913	-10.7224429793421	-10.2017099172579	-11.4425087901237	-10.3099697095116	-3.50421342434148	-7.74113532874785	-3.15209029758899	-5.13071473728528	-0.302628988768493	-1.29986209321419	-7.3037088072799	-11.2623155830626	-10.8547967038434	-2.78807266146593	-3.96593809465074	-4.96104007760742	-0.410446226193836	-2.32016005526772	-8.06067277678661	-6.76372033506795	-1.92720262586086	-4.42440397476147	-13.5561516468112	-12.3610497461596	-3.74854407349122	-1.78985183226322	-6.61957851470028	-11.6860313979679	-6.90785558525971	-9.68656298506194	-8.79659873476878	-4.25280192512278	-8.94193631818701	-4.8571594761377	-3.11335667052906	-9.79172570464646	-7.69642509410647	-5.91576666896227	-9.89694023235624	-10.5414244277763
Wavelength_503	-11.2330878245877	-8.94203908151852	-0.158911854276219	-9.5855698881333	-3.07197506521525	-7.96031150319203	-3.21021952968943	-8.62189740626486	-9.67265486691842	-7.74941703017342	-8.98987892783822	-9.22683116278641	-9.81094103863007	-2.62305286350045	-5.68262839090296	-2.19236747649736	-3.10907125049773	-0.367369930709945	-0.830208725613218	-6.99755819753828	-7.53202414116733	-7.88785579559479	0.26429417569098	-2.28878163647228	-4.72675343378612	0.214105972490407	-1.16349076077222	-7.47798311021251	-5.76168930221078	-1.65007347301697	-2.7915057326589	-13.0387076108905	-10.6318128609035	-3.04507849383796	-0.0868876169628797	-5.22420700503074	-8.7776878542279	-5.30349986435119	-8.9700034675296	-7.23168459684081	-3.67604071545301	-7.20776427359569	-4.30858775186239	-1.81939966114921	-7.82902553980112	-7.62783081159477	-3.26225456009066	-9.0942011656593	-8.32539091348638
Wavelength_504	-10.8161817949052	-8.41079339600839	-2.58449430128885	-9.89046016118249	-3.29337630614245	-7.39112356149109	-5.03968877681505	-9.73210145714707	-8.92779641061117	-9.62496758321848	-9.60882850283352	-8.58923421525526	-8.92928876310491	-2.95470739093037	-4.85340314899864	-3.53056479887485	-3.52155138125303	-1.90007246727032	-1.60168321827892	-8.11380134149836	-6.6721679187412	-6.34577647754462	0.288267307131936	-2.8403894709377	-4.84781654117056	0.313094862975811	-2.08596684109286	-8.42608439152171	-6.00917187413655	-2.30843054831248	-4.08440633240677	-13.4203548069167	-10.5386029251092	-2.26503432713553	-0.153740463090943	-6.26934098522103	-7.54432695019502	-5.52635150617108	-8.71667672002089	-5.73131093255487	-5.11184183672548	-8.27144243669433	-5.96952813697446	-3.27020037106537	-7.71070431608397	-8.14111156259935	-3.22208660733276	-9.20283938660624	-6.2707212402991
Wavelength_505	-10.3423706335257	-7.24170713203458	-1.79895392798113	-9.59173170447557	-3.38267289692393	-7.49835967137868	-6.99282425075117	-9.84157357106619	-10.8818598120769	-11.0418441377629	-9.87415072482863	-8.20411746190288	-7.36448635660283	-2.92483497888386	-5.45639400020947	-4.95611855470704	-4.57436231998071	-2.50342235330791	-3.69254334139938	-8.97295414593021	-7.84963059320745	-7.53384309692587	0.197153357870685	-3.86344214673753	-4.84661632272914	-0.400797878343742	-1.55504946697754	-6.42196814359315	-5.99674904295681	-2.74581507399518	-5.34218741466161	-12.7264108679517	-9.75883700265628	-2.67855439444296	-0.491998507640199	-5.88059331010793	-7.54474891002725	-6.03819141338295	-7.86856386664324	-4.52784994676576	-4.14869090675378	-7.91901030367404	-6.88146268193086	-3.48155881599891	-8.95129459845337	-8.34327769993846	-4.30779921632562	-8.53385656254474	-6.16550356562805
Wavelength_506	-10.8301579392226	-6.54844587159517	-2.66961418870394	-11.0123577785617	-6.67609140467684	-9.23357873020898	-8.36926045362033	-8.7885201235373	-14.015351160001	-13.2409775305745	-11.0345167359195	-9.36181205414875	-8.00646452081227	-5.7610294556487	-7.55270623784877	-6.86932390132613	-6.79564965035744	-4.59608665517436	-7.33319150910693	-10.0170158296778	-8.69504690589078	-9.74342698084137	-1.29939285314968	-6.99404622919726	-6.07116100819747	-1.32398066004307	-1.38042233828372	-7.1956393183116	-7.82443997038828	-5.4950810005147	-6.41053846747769	-13.6329847698465	-9.87055842585545	-3.65610096368286	-1.95584557300006	-4.66312033732923	-8.46053771747738	-5.77156131979425	-8.57532462725186	-3.9814701741562	-4.11734360841841	-7.0131905006178	-8.9524271313372	-4.91612722056716	-9.35328541820443	-9.07439990960019	-5.73708694426716	-9.54657322301308	-8.16612508090649
Wavelength_507	-12.3288031014424	-8.17150007713098	-5.42667191507303	-12.5080843949799	-7.36696135929781	-8.17365832459484	-6.83112008559898	-7.79274802195163	-13.8865430487345	-11.5507311610746	-9.2170312848129	-8.84552040632974	-9.07003990266325	-6.49346498445349	-8.12740209111627	-5.81273499715209	-6.86245274185735	-5.77234411744439	-8.03634215046228	-8.35408590283641	-7.27081195683217	-9.47656937642299	-0.85388880623349	-8.58301732488078	-6.51069794974578	0.781527685155193	-0.651001800695333	-6.87130269034206	-9.39685673371534	-5.56936427055015	-3.80436903394896	-15.1974491109239	-9.07468286166695	-3.05173798203999	-0.523814117964287	-3.44217619983696	-8.12570699831223	-3.23665729231194	-6.73977727739579	-5.54571638132944	-4.91117621018072	-6.51228766584777	-10.5999624078972	-3.20617415278875	-7.25961219152759	-7.88570911985952	-5.42819376400273	-9.20725586848166	-7.59464844761136
Wavelength_508	-9.69890463226042	-6.97544475908002	-3.2520478568527	-9.44498563531182	-4.47662073539051	-6.72919037429114	-5.12133234741921	-6.5985475608758	-10.6948518371588	-8.91315919349096	-6.8264841301463	-6.61243117442573	-6.21931939529096	-2.65507314523084	-6.42502492512296	-3.50064861131018	-4.44850448789684	-3.36031260782912	-4.93054030593496	-7.07213741385236	-5.63731582749315	-9.37753759181684	1.05656847075227	-7.55043942547167	-4.55751774084365	2.19372650718323	0.330325637192758	-4.35138454501765	-6.99250940887013	-3.69540467812185	-2.05964145567272	-13.4547689241134	-6.61725876095192	-0.892378315316786	1.06407286724372	-2.78197995014695	-6.10511427165899	-2.04947036839114	-4.9270476784225	-5.58457885053184	-4.0893460409712	-4.55813110367753	-9.29315700781308	-0.585419766689159	-2.88354381684502	-5.91354039450307	-2.83103730886367	-7.25178246644081	-6.2827520316332
Wavelength_509	-5.50173596374231	-4.09778883545729	0.676422997203403	-5.13424465477658	-2.07705362409819	-5.59487744388533	-3.51722835546594	-2.88487307419942	-6.16200969944884	-6.61199034132184	-4.93566488715934	-3.77660765690575	-2.0112903870402	1.37132819600255	-4.42411532766608	-0.738660646816682	-0.97001633783585	0.408367555217532	-2.43488562670707	-6.22670033664242	-3.85621193737764	-7.61945991646335	3.02765216492463	-5.75519896736916	-2.35598484994874	2.52005407869655	1.44246367709011	-2.95387112843326	-2.88798817201429	-2.26849851617805	-1.69251117186985	-10.4968548070543	-4.34434566349078	0.449905905316388	1.32525894566445	-1.49380099028909	-2.72757210701324	-1.60505716627216	-4.6548430260076	-4.47473301450632	-2.57280834283118	-2.2707120119432	-6.49440188671256	-0.227615823291398	0.575109848075723	-4.85746900699649	-1.07296415669283	-4.02216818489498	-5.93149453645081
Wavelength_510	-4.0996118312085	-1.73205130281959	1.84691652995782	-5.28648773073132	-1.26009249678272	-5.57030782329678	-3.00978385367101	-0.937253180761935	-5.01125976664283	-6.28087822795004	-3.19952927424152	-4.11370127922163	-0.301479029702352	-0.091981084995202	-3.39883992736912	-0.405402946967987	1.38850189927793	0.703530374918025	-3.0005949756565	-7.21648873532913	-2.51822709220086	-7.16672230047547	3.39725178193664	-4.21525309813865	-0.721609016733707	1.73259173432199	1.0313971610549	-4.1344303081375	-2.19805468342027	-3.05923058530737	-0.95147183309193	-9.88549980730252	-5.53007547496821	-0.221061861758676	1.70953637654456	-1.74185441182467	-0.484845977553823	-1.0627912447751	-5.28504721927909	-6.40130011134021	-3.69146636679547	-0.751948754232539	-6.57988147332639	-0.426374125094621	0.32570343799352	-3.70946150214485	-1.26273737913222	-1.87275562548185	-7.10842665114522
Wavelength_511	-4.1591167096478	-0.636637980281018	0.198918028231393	-6.27797936437302	-1.36950753728554	-5.88909360504127	-4.73723917350945	-1.84695109730496	-5.4747671511025	-5.9782041879768	-1.98609045579113	-4.49874131014817	-2.1565769874256	-0.829359074381932	-3.18028076615946	-1.42236425597543	1.13507825719852	0.237301553506444	-3.77546301296016	-7.7764913971023	-1.4895589358862	-6.61677818888314	2.46984125835195	-3.64964574398252	-0.872028611198632	0.838753127820592	0.833568191929418	-4.07739228419724	-3.24033929693552	-2.87103131058167	-0.642111529855814	-9.39717718099672	-5.66277359706564	-0.149304512478595	1.91926539904832	-3.70353587784145	-0.986501622711405	-1.69096945004843	-5.30457935309412	-7.35041818591148	-3.34942978528708	-1.42923686624078	-6.32913198027646	-0.559490153399839	1.56775953082461	-3.73573228494517	-1.58611079068133	-2.96488178207032	-7.17906203337549
Wavelength_512	-4.94974111280159	-2.34975118414328	-2.76179664773026	-6.99533438808549	-3.37516577657476	-6.5921602930675	-6.75413646210892	-2.79000424750189	-6.44003642664848	-5.36275528616317	-2.74573661924858	-4.22474074091415	-4.45551518331959	-1.14445163597545	-3.93462962243275	-3.51463141026077	-0.227885439144907	-1.09700738722944	-4.78168964908598	-8.94327041910047	-1.60709503143556	-6.64074615146173	1.65167745197239	-4.69613322707189	-1.9035265509317	-1.57709541454231	-0.429419377343807	-4.75286643541746	-3.49169016872115	-3.55711781152804	-3.05517598407153	-10.443349931789	-5.5572229323328	-1.84004805319457	1.23753063193208	-5.24647856412221	-2.71612006703182	-3.19091856514267	-5.802300115858	-6.76778855548992	-4.86330167517792	-3.64163560723163	-6.40661391774851	-1.99098600383291	0.893202366658361	-5.58310980523361	-4.14683302585524	-4.8804341275082	-7.63335746896366
Wavelength_513	-4.66250034418562	-4.75655604566244	-5.07697401603504	-7.35818742659813	-5.53078761998208	-7.93809449160442	-8.25732695848447	-5.10555839317507	-8.32842056833519	-6.36277044919314	-3.78258826462363	-4.85222064093923	-4.94460390532977	-3.10954081147942	-5.41711953505769	-6.35578168725269	-1.635423090011	-4.51039991193271	-6.94094606731959	-10.7518977907529	-2.18236770583991	-7.82552556381867	1.11060896321077	-5.90006846458027	-2.54763199474409	-2.55320398183177	-2.00867277753248	-5.89718858975397	-4.14007379529275	-5.42987018531231	-5.03253208792308	-11.7611816614456	-5.82131673734967	-3.0703565071679	1.05885780112922	-6.11514553389293	-3.43672248451266	-5.00220175721691	-6.70921039988267	-5.70694958973909	-8.37332876008867	-6.23074880028677	-8.92748814143707	-3.50629043742126	-1.2753174883101	-6.69018263537677	-6.17925106968891	-6.00583168623714	-8.75263794449572
Wavelength_514	-6.60219014971921	-5.53272381333935	-5.72439949164758	-8.20299218420588	-5.53806916928414	-9.57434659332379	-9.07358006624622	-3.71824894965067	-10.753047196174	-7.94946677582191	-4.82581151133362	-6.52802171614145	-6.48937306621288	-4.3323478885585	-7.37146920513989	-7.7391794863311	-2.80790093630873	-6.09841315812066	-8.8727150517267	-10.3617759929519	-4.48152933998747	-9.59404444530831	-1.49335505806201	-8.4688563078715	-4.60959796149154	-2.16869454451584	-3.93708232983725	-5.20831505271706	-5.79434235987187	-6.71033343108698	-5.3540102954931	-12.9953169661009	-5.7641852249068	-3.5131659871667	0.106266935108019	-5.9874893713191	-4.4992323439633	-5.01229487879697	-6.35937348748374	-5.55869516858681	-8.87941381734189	-7.54674878415314	-9.84605910144458	-4.12962762688024	-2.9892534796188	-6.73748941862136	-7.16331865385505	-8.01183886246426	-9.71022230635459
Wavelength_515	-5.94882280245	-4.60547981788285	-3.99975126257298	-7.84751379908483	-4.73809824796816	-9.93244035055121	-7.88115399215937	0.452917442132008	-11.6204487796607	-7.38523991031737	-4.93921011060279	-6.70290163363743	-5.53086884988861	-4.9135071993032	-6.9442902703346	-7.41175379140378	-1.77809231658823	-5.99553060289501	-8.41914837498058	-9.42232575588675	-4.74309672789337	-10.088093880651	-2.35350088181778	-8.9464058296588	-4.16999029309228	-1.98488622360366	-4.01044899431488	-3.98880950353986	-6.54972749124364	-7.48599929942082	-5.28480809590391	-11.6681075847926	-5.32561837642238	-2.64563408827933	-0.0197721113476158	-5.61882972542437	-3.03747591653718	-3.8096683505511	-5.69486856330466	-6.00032673199309	-7.41613583611171	-6.4850543218913	-9.398186496406	-4.19195162359921	-2.94430989289666	-4.18953034638507	-5.75856351911243	-7.91119712261092	-7.84718884025918
Wavelength_516	-4.02506157431794	-3.87715862414848	-3.42244160850638	-7.76605052537752	-4.8471282058637	-8.51028296221696	-6.74607732991452	1.47549302824815	-10.2898075612232	-6.56550274720625	-3.75664128142155	-5.1680821575378	-2.46400461179034	-5.80616586489976	-5.38090594588381	-6.7138540827957	-0.663246308659319	-5.70818207319665	-6.6886842284703	-8.5893767800113	-4.06608025249368	-8.11897726044421	-2.05374277891323	-8.35529143600213	-2.7304091138787	-2.91673475376493	-2.03560542565571	-2.73197403218666	-7.23915819303537	-7.31793935962065	-4.98813078445359	-9.77561214099968	-4.96264097765756	-1.49288493330804	0.136550366530224	-5.18423687208302	-0.43954723764198	-3.47877841801647	-4.74546109159876	-6.57770950344085	-6.90607641840009	-5.41899424453229	-8.47062499754987	-4.85758646386109	-2.60290546988167	-1.95221876839459	-5.065516008353	-6.24499434848192	-6.2724456008396
Wavelength_517	-2.1460776020526	-1.98784015371593	-2.00489701552078	-5.31672266113924	-3.67078854088777	-6.37223845112909	-5.56663548423205	2.74947280226414	-7.14079235030604	-3.13251792811715	-1.57130449872831	-3.31224931625582	-1.20772309457082	-4.57705671086452	-3.90468573171876	-4.45589578880095	0.0680463162003493	-4.27099068907152	-6.3436442475403	-5.71820415930716	-1.66886619244602	-5.53590450437892	-0.642138918748453	-6.52219762408499	-2.37424502568973	-1.94219661406728	-0.515679953040886	-0.521140881122137	-5.4495120127877	-6.02777044402602	-3.00665370499037	-5.10283372391568	-3.34858644602001	-1.09486514659995	1.33125850071557	-3.89545197373794	1.3871357536855	-1.35662551356172	-2.17015967669918	-4.17802890367417	-5.05483288557939	-3.73042644385264	-8.11006059690417	-1.52695119060797	-1.12303006245928	-0.629221223745133	-3.73766654586296	-4.28004602900037	-5.17060350569554
Wavelength_518	-0.588341722384317	-0.676515812582538	-1.05641318781533	-1.62906719209804	-2.6054983139589	-5.06384762271018	-5.25864297637368	2.21124951128999	-5.89676554772705	-0.986324988945021	-0.207762889506092	-2.3020235749545	-1.37338391676558	-2.71748600547183	-2.69917884581191	-2.73154138770243	0.170159337609812	-2.17679193991807	-6.19170796435397	-4.02628572268509	-1.7328372107193	-4.27849298590351	0.372434280404212	-4.10144695348247	-2.16127397062397	-1.4210204841062	0.176786733840714	0.554042881013287	-2.82791498847466	-5.46168339296902	-2.16329756305914	-1.35845939562157	-1.83658616576121	-2.28482049090151	1.78988809851251	-3.60516003825056	-0.0735627494652026	-0.762047073459878	-1.88563640050498	-1.56989792928596	-4.49466038348503	-3.65098268025046	-6.88522188688053	0.0412884898905388	1.31546383110451	-0.331298650527954	-2.67037714485704	-2.53239407046596	-5.77384145829816
Wavelength_519	-0.286390007604284	-1.53553593618375	-3.47535043552013	-0.997740037572123	-3.66336227082004	-6.23178607847976	-7.98207839276893	-0.17104239476582	-7.41861639609902	-3.3849547217679	-0.912893924975202	-4.41328396649385	-3.79536494345838	-2.75487490022715	-2.56552609685116	-4.5352960664819	1.01692877026605	-2.82820939884459	-7.47164885809344	-5.43918871616448	-3.43566574083211	-5.41215435531086	-1.50194284963902	-3.61533447504671	-1.2517157044442	-3.35964630166238	-1.328002440711	-0.845475602461864	-3.35834657686163	-6.68663442779033	-4.46556403191389	-1.07734760630707	-1.52489455278319	-3.316899588076	-0.670193820893132	-5.15379227892689	-2.92206751982025	-2.18248064215532	-3.61100470013138	-2.40835535005472	-6.87011798005507	-5.80723233867589	-5.95736418974303	-2.67417364038625	1.12278216576682	-0.755571659740692	-4.83710883193051	-3.37304194895061	-7.08141277032628
Wavelength_520	-1.88975184831046	-3.46838900617507	-5.90003442109533	-2.91077696663379	-5.07204208452232	-6.97635146682059	-9.62221020437194	-1.64497102053985	-9.01722579963079	-5.16031184669477	-2.94051570390901	-5.69574004733934	-5.43434595460173	-4.9390559805602	-3.3514722624192	-6.61140456519409	-0.657553602765233	-4.50628483745308	-8.63224781519947	-6.87002877469627	-4.40729747492773	-7.22627763355343	-3.60446958346729	-6.12533074501661	-1.71010715475022	-5.8210567478982	-3.96309881345832	-2.70403452064685	-3.79453063459211	-7.82349310619042	-6.1767864961065	-3.44387462138152	-3.07921140475389	-4.15054453657028	-3.06501668366731	-6.53202113187529	-4.85492287273854	-3.31807375531501	-5.9194115331436	-4.03749691165155	-8.70564222426719	-7.60818725432579	-6.14768850405946	-5.91251964842416	-0.621714497811698	-2.46551864445778	-6.46501548534161	-5.17396271198412	-7.90623874516522
Wavelength_521	-1.89487363084943	-4.20235020980792	-7.28953807891152	-3.60747272824338	-4.74287087863735	-5.48272993169063	-9.25172256579394	-2.5291509879295	-8.99263234216966	-5.17130995247182	-3.85899286713524	-5.87241408757667	-6.20736861715601	-5.41754852835837	-4.3883505736898	-7.1418522880845	-2.94499064068966	-5.01929748589474	-9.23274513368201	-6.79649475325675	-5.03692465865021	-6.84820276008505	-3.86082225812079	-7.62442559041203	-3.13100190838853	-6.95718844247559	-4.41808060232774	-3.15176486539243	-4.62874976894117	-8.21616635677135	-6.33213670698245	-4.48225530485257	-3.63388485087412	-5.38147322361797	-3.93867675598844	-7.29564545772348	-4.92482588465948	-4.9733112295119	-5.39794201848796	-4.52997966958517	-9.65326009388199	-8.55826893286707	-6.29998451302367	-7.61056942784389	-1.01459137843113	-3.22712028767144	-6.47966830703812	-4.79938661015676	-7.7015744649614
Wavelength_522	-1.69041433532674	-4.19111193319761	-6.93238439122953	-2.28313797179908	-2.89061910536231	-3.73999535886617	-6.52309693454069	-0.32357235578376	-7.40387151565789	-4.22011830456186	-3.36828193846121	-4.3557512530325	-4.91769528987077	-5.04646618445254	-3.94788177618892	-6.68602451275129	-2.52899441387992	-5.41372358268569	-8.95521925104495	-6.25533953447245	-4.07663390603707	-2.85846750766458	-2.19505949867735	-5.48179006136732	-3.97346334315209	-5.59291200894856	-3.60913827514961	-2.32411292892234	-5.89982598447903	-7.4797851452698	-6.22967945752222	-3.45291921750285	-3.62492861396823	-6.3378792938642	-2.45178960277963	-7.09329535566111	-2.36412353087403	-4.44097964051932	-3.61823936354668	-3.13245708910002	-10.8294699794438	-7.53776690123719	-6.64803033308635	-6.83874121119948	1.03036488144249	-2.62694122638508	-5.83576302757671	-3.18691394928453	-5.57062855362324
Wavelength_523	-1.35495985551008	-6.36289600439148	-7.00489281356813	-2.69857534020041	-3.19771766463757	-3.15234062816497	-6.93658232617786	0.843395157190935	-6.75552339058525	-3.79069575373281	-3.71869305999065	-3.77362790536552	-4.44748326116641	-5.00689842890894	-4.11859613562169	-5.93146022893364	-2.44058044312068	-6.20355365312911	-9.79425722579136	-4.90613654198504	-4.5727168411329	-3.57102212505402	-3.61652285738106	-4.86649684077291	-3.99408457760005	-4.94408750995164	-3.98968463878989	-2.60369792833595	-5.92853390047817	-7.57627532921745	-6.24845625144282	-1.45010696533405	-3.62346515389726	-6.51410385431792	-2.93252996166619	-7.11290649808015	-2.16362949140462	-5.05941945534127	-3.57108155928435	-3.60554683357166	-11.1339682913216	-8.58143493596971	-7.11210727008527	-6.31326839797959	-0.95143636244029	-2.40791263477797	-6.32806666026363	-3.94778607332375	-4.14556301031146
Wavelength_524	-0.485692594162306	-5.9311758290651	-6.65212845989583	-0.808126504756299	-2.52687654039199	-2.12398782498949	-7.26523378407884	-0.0196213008606021	-5.65241072983755	-3.2225686166408	-2.77348131492766	-3.04048886067535	-5.13134251608988	-3.93390500329742	-4.06340081124454	-5.19064679553147	-2.88324430137884	-5.1696906508718	-9.32285821418911	-2.31604442568854	-4.27661164485269	-3.24338418729694	-4.04544055506339	-3.65188565633006	-2.45589075038997	-3.78274188389327	-3.69257066643106	-1.26932355254783	-5.57363250144104	-6.60707523835792	-4.19447998274657	0.30279249250217	-1.13930987376544	-5.16150479063485	-3.15725839923352	-5.375506955676	-2.95255006844668	-5.08081540564145	-3.03231942451901	-3.59501377897561	-10.0839682042764	-8.54406898344639	-5.56589952108952	-4.16849275039639	-1.3217635265971	-1.61473974364084	-4.93076330941377	-4.15621448960373	-2.71736039148939
Wavelength_525	1.20453443517687	-2.756615454428	-5.98561315674954	2.56947323114164	-1.24802406002153	-1.78321764372279	-5.39419970071285	-1.40267872031762	-4.27993002204348	-2.53276968709043	-1.44763384483778	-1.83802051240841	-5.3751616112178	-2.53172961720446	-3.08678804816367	-4.62532387024733	-2.30318827222789	-4.51783498192632	-7.57489071759754	-1.23173998664689	-3.15512452182442	-1.06520653826833	-1.84315701540995	-2.51482967154126	-0.265989997214882	-1.97612505689844	-4.28328498618142	0.3657661261661	-6.44766219251465	-5.88326460738161	-1.92916312876193	0.222587943138391	1.11973535749874	-3.4750092904575	-2.07171808543343	-3.58723280371288	-3.46895417706877	-3.23343618754233	-1.51316413134531	-2.58355843176556	-10.1624208772425	-6.98788316147686	-3.96138860795583	-2.59178209822546	-0.200642003114705	-1.18792833839057	-2.95701408597069	-3.45179852511095	-1.80368380714589
Wavelength_526	2.76369813086329	-2.48529890409225	-4.17649547437202	3.96947638524612	0.122988815361324	-1.26144146374025	-3.33601725524295	0.188563603932599	-2.18218790045345	-1.25350954842609	0.874252873517038	-0.969247422683694	-3.34186543438265	-1.72443266372771	-1.12208207713419	-2.21250709973022	-0.629790592975983	-2.7133260380921	-5.69651077920893	-0.0542226935430373	-1.90552838721045	1.38540620376014	0.597216667270614	-1.98403288504588	0.665130736283637	-1.22852564526818	-2.86175466385599	1.30934245148424	-5.26005714268517	-3.28258439428904	-1.35632981803585	1.40392178464295	2.11115519286628	-2.53708465315629	-2.01096890513881	-3.85049362244059	-2.05375145222695	-1.78798022941322	-0.502283780955453	-2.63526371639943	-7.35874308511608	-6.03583899022728	-1.65438137494587	-2.86033940665838	1.37863097583216	-0.700806869201858	-3.47889052642446	-0.0190805527668904	-1.60445363693478
Wavelength_527	3.3530166229911	-1.01150040810847	-0.922751093486339	6.09378503921412	1.20460993423495	0.659519274320702	-1.41249681028232	1.0805647405458	-0.376521746304515	1.08704160688466	2.74802298777885	0.00569420533258136	-1.9733713069449	-2.07295095158828	0.481922350495311	-0.151383028466259	0.438843276289659	-0.898361108386207	-3.98876141353799	1.63617679842798	-0.668520394226354	3.71529528569775	0.903768104570256	0.404309188702417	1.5127549492184	-0.20034312324942	0.363311967643879	1.35390363937476	-2.55345281308569	-0.918351481556228	-0.0974285485778958	3.5046878755785	4.0161855026075	-1.48295993531048	-1.93492276247928	-2.75297649968114	-1.21262607675214	-0.708885839952312	0.67994912702336	-1.76779644355178	-3.70042718804094	-4.28435023932414	1.23167250162357	-2.07245081060361	2.97623226265722	0.942100324112827	-2.29254336994155	1.69752248140037	-1.07798553321647
Wavelength_528	4.56876527601746	-0.0534102019505009	0.77306418440419	5.42617391331579	1.32227701196809	2.2761369299936	0.0431810620931309	1.72824452191102	0.267790009452158	2.00877625218535	2.40832583815098	0.425241080612948	-2.71093662742674	-2.34259115487529	-0.565727654424499	-0.517870680538773	-0.343570471241322	-2.20270135028682	-2.46801117717554	1.54906487697355	-0.473851963942986	2.5337916103691	-1.10268645577276	1.45416836872542	0.724844983685013	0.125041776480319	1.19168588799165	-0.372185550140258	-1.20946203384886	-1.52934946154893	1.36040256289973	4.14102333668702	4.54538737801317	0.0560870390219513	-2.5123607787695	-1.41149401346757	-1.14335079822382	0.878592761665705	1.5872961180379	-0.290643964412368	-2.12655550664138	-3.29614440154942	1.36492399476934	-0.119684983020923	3.22780135815853	1.43491245597272	-0.353453635837995	-0.0656456689876803	-1.33464721179918
Wavelength_529	3.85315508635402	-0.864594979880585	-1.42824088806173	3.79971084112601	2.36412146447309	0.500167829938569	-1.07256480338551	3.24631391475013	-2.27518744608654	0.979101894073851	0.23498994700354	-0.494500607044434	-3.60331699551604	-0.821343349387301	-0.36766319974628	-1.87109333984761	-0.0678251882817053	-5.02998904631944	-4.49112247834967	0.267722110212338	-2.41744318366193	1.0709469287622	-2.11409053301285	-0.88578468357675	1.10215476413429	-0.839025585165602	-2.11184267829987	-1.80142230166876	-3.89363681502623	-2.10995919411565	0.356574297960743	0.186774539496511	1.89414384915477	-1.16100265709857	-2.29533492139216	-1.33466340309587	-2.03896943093672	0.379121922229773	-0.485556495122996	-2.17114471273893	-3.90975924929598	-4.3726621131894	0.65722428796474	-2.52091403299659	-0.216716491806171	-0.688454632730173	-1.69080350607461	0.386635165594043	-1.02760729633856
Wavelength_530	2.86044401924978	-0.934558911545494	-1.98688911809583	5.49179993929175	2.74630592941377	1.33232196105796	0.755250758760193	3.89219823712651	-2.02308636705229	2.39829055023835	0.47891715256924	-0.310809445514438	-3.44678930028331	0.820946229223052	0.382217442223223	-0.910835535052222	0.831610736807876	-5.01352266277082	-4.1751364311316	0.849467594155163	-1.10703552041982	2.6752519136802	-0.774839302586694	-0.360049672279561	1.52694283093272	-0.786627955695151	-3.04950699657781	-2.16371701030649	-4.05621091096993	-0.697000673115911	0.639429295452178	-0.0278998371156289	2.46239999484895	-1.59745608533943	-1.48113546625523	-0.414660476713987	-1.94004025072859	0.885212159515315	-0.908985853041339	-2.37304466179162	-3.95848738267822	-3.32658011801565	1.65261652163899	-2.46441508311506	0.393439729009888	-0.836373074497275	-0.511826927449142	1.69517052762371	0.416230575715337
Wavelength_531	3.06840330917936	-0.886246195609437	-1.26852059104088	7.87127945543991	3.09328896468777	4.14516335860313	5.17009234779387	4.96377679639427	1.10654226858252	4.56091990246255	2.91712883297195	1.21061089807469	-1.0410076595948	2.66817491320814	1.38955401873953	2.56513547683496	1.83566267817345	-2.73841677261804	-1.33632659489879	2.16598786729097	2.56612196039364	5.73341179018748	2.81433009340183	1.99787821653039	1.71212632303098	0.47376179314471	-1.72735354967895	-1.26648497449272	-2.27557013359019	1.46464745835179	2.53269567308419	2.8851228252477	5.27184250138953	-0.114339379133807	-0.223437711233023	1.16630103255238	-0.0523245022090005	3.32494784738586	0.860188928154953	-0.186746897788088	-2.9454810733328	-0.195203640526014	3.32049892630493	0.53638981211255	4.79048692043398	0.757625447317	2.22561329792297	3.762169499829	2.3930681740723
Wavelength_532	3.7799174439396	0.41968526968265	1.25365094854137	7.68030182069112	4.76427232706834	6.49781759186952	5.78042512687855	6.5219809206941	5.29438568976943	6.22435572634171	5.15380779423641	3.910485735327	2.61921413827149	1.89349956115578	3.57637215741579	4.74795135442337	1.13743352803684	0.878081723146682	2.22767738449727	3.99860577493405	2.93265094767236	9.15531487262062	4.38381637488993	5.27481052691235	2.33073446184888	3.47403270455326	2.82415228298614	2.73930866815803	1.01484595995548	3.17818926616013	3.6848999714784	7.55457667353664	6.33626454490993	2.77720210516152	2.14134343504369	2.72356134983996	3.61020173769068	5.08810574372291	3.62321991812641	2.60222694880811	0.890723089702003	3.49660467501262	3.95982431359948	2.56932776046556	5.86269103326453	4.72478916554033	3.57513134975845	5.94804931961278	5.16079575874651
Wavelength_533	4.58909285312568	0.115545268345255	1.50689136572949	7.86152796725052	5.67887556120094	6.84072332396487	6.21746977516923	6.19140298473315	6.33615183188722	6.34061960130746	4.67560161677115	5.41497716717344	3.64866745218008	2.12276014834312	4.0416741858769	5.15605065601261	0.552979075479009	1.28907081176864	3.040950738904	4.77119029279485	2.56906246483278	9.68615647508711	4.09217583387653	5.73712281440055	2.93255711493975	3.43593523946589	3.22870636759033	3.66392302942867	1.56611214534578	3.64788242250887	3.03419758565915	8.10703371061729	6.54113355589936	3.35562058008333	2.64418949042879	3.20245818544252	4.07981661424725	4.93346293279464	3.9674180922975	3.01923593804659	1.24856332262962	4.04428277426683	4.65913135067701	2.48059777889532	5.30389401914558	4.97187045378373	4.30949694011549	5.93937123097637	4.99363145053165
Wavelength_534	5.14862755663963	0.272148910397154	1.33769894649719	7.9806403136054	6.06561824920907	5.970256604793	6.43274485241579	5.6364638059139	5.66729529026672	5.47662921194246	3.65707410430868	5.97155199018246	3.40674849624743	2.38562562585764	3.44240889490767	4.80998466760227	0.129505781892548	0.378921438557692	3.07627489000062	4.73006034339643	2.65174101686839	8.64296537426529	2.96685950492525	4.81288685933076	3.12965269723135	2.01279896722932	2.05216637482226	2.8436718812958	0.59890845232788	3.62771341198326	2.45465797387935	6.42483738593952	6.56351253681304	3.09358146647066	2.22135962705382	3.72694973075146	2.73393052871015	4.50717346315092	3.59916628768969	2.22046484668422	0.523895012652352	2.9618472372262	5.50551422543905	2.27515503498214	4.65048789199716	3.65201644803052	4.84934731870168	4.77254717122891	3.74424844595361
Wavelength_535	3.0563510929824	1.83102730645342	1.83826301009584	6.19648880015488	4.83310556358949	5.13977826034094	5.44453059382165	4.92930205193557	5.27111384323894	5.010231415585	4.29607786489944	4.34059249254864	2.23065404738489	1.6986792072835	2.03711019386864	3.27448913034902	-0.170799519395203	-0.591969739819018	3.4521885037964	3.97501218448943	2.48926784568623	8.01101353886896	2.54856804690577	4.47262161830399	2.86589230673721	3.07737788208224	2.27280853413576	3.01396635376891	-0.0887471821686608	4.09708925469978	2.65054172746975	4.28811549410634	6.7674180655309	3.46833206798609	1.22806172853339	4.40852538585081	2.45799924135779	4.3755657687251	4.66315871930976	1.31929207773643	1.20627931217524	1.98656321488751	5.09947160665348	3.40837871364145	4.23824854281109	3.78784295472439	4.89784266749338	3.55198327365799	4.40823673654152
Wavelength_536	3.94090200124544	3.10788631378622	3.46158441661035	6.72272855653934	5.1499979845474	5.85738137595364	6.78242921747576	6.121795221288	5.98288175822243	6.55483891171255	4.97232125720916	5.29272779796351	4.69157614365059	2.42877101206069	2.79193851450129	3.41526557303004	1.22632763411147	-0.0364392167124127	4.73001324101248	5.60438697059155	4.19258313121709	9.08153354648083	3.32466067705458	5.53010308600575	4.74935840804999	4.79245778523458	3.77650413329021	3.73584450779497	1.11179509726724	5.09507551776072	4.84950088885603	5.13440469144072	7.58000494145343	4.84459338118421	2.60909744468103	5.47288996844948	3.85643949031157	5.3921023728482	5.25541992035336	2.54957853579167	2.94478389328729	3.63121021699312	6.00425944559452	5.01084264216563	4.57930779874975	5.03087230330143	6.11009388288434	4.42335682140455	5.91634422340798
Wavelength_537	5.27895869472081	3.86711494776687	4.63347672719455	7.46200328005069	5.99791212491183	6.46743668851769	8.37471189482752	7.90310416833696	6.64332230134669	8.03119960609622	5.34110597854936	6.65760170925476	7.03046176833407	3.57491322021055	3.94654874383661	4.21429651912205	2.68768022654595	0.380021611660288	5.61040351876411	6.8568196863977	5.25641331282402	9.68446855513096	4.22422029001438	6.1568146211054	6.060274782005	5.91693733853006	4.56447414394417	4.03180044308312	2.09691932830887	5.31448888946684	6.31451407261891	6.4360674438537	7.74887949629309	5.65057149913621	4.10067739260596	5.8772655017256	5.19501387779262	6.12626809038586	5.02827099707827	3.33579938725797	4.00523912396915	5.6156874242967	6.92082178752843	5.65528577311437	4.7322328354715	6.27039082378374	7.19611244513499	5.84386507446566	6.4682754587289
Wavelength_538	6.1236721813339	5.23727546641411	5.92006583532174	8.46417785891725	6.74436289677941	6.72439860262831	8.60188326878579	8.39080544262638	8.14337213131849	8.27855242530948	6.60212879733269	6.73196755339301	6.26913481772839	5.42650678905998	5.02673605327051	5.65386883131212	3.96266500001574	0.76574173828345	7.36580494199433	6.06559355864769	5.13435676455825	9.62476037289544	4.55613870079012	6.39748745335579	5.93930482847185	6.25569392590118	3.86155015548658	3.77311199607551	3.48615067183759	4.96511802632615	5.53883574631569	6.3811177016488	7.77397167607339	6.40620221683814	4.31703479287123	5.65332496639745	5.65062442736009	5.78168843000985	4.22578689316846	2.88597758599447	4.44029559815937	7.91387350328362	8.39441985874088	5.70136587993576	5.34500255081944	6.85866435650056	7.75778119587907	6.44872497070356	6.07449107845413
Wavelength_539	6.33727658681577	5.85038249722026	6.83851687557501	8.91521412516028	7.34422831462959	7.85557715068969	8.90088958606167	8.26897322892527	9.31867709333	8.30169698230276	7.34747287071854	6.44795339485574	7.99721529550712	6.19980883239471	6.62452931000185	6.90105720629077	4.80008276617	3.02638193500258	8.62992514969478	6.27586023410836	6.35482360949509	10.0143429882472	5.02538442883421	7.58799827511367	6.76254068911706	5.97928603840499	4.81395502305286	4.7405348888619	5.45587649432904	6.59655481286528	6.04279483665851	6.96071723215713	8.02837719527066	7.56383283942231	5.12245005405879	7.11771262065728	6.48234824244571	6.16062581742408	5.10533046898581	3.51384322252727	5.33683292132879	8.99281845137594	8.77127515585218	6.63385089324314	6.51764206771949	7.44997580819507	8.45536025205212	7.44135327360731	6.96545555358863
Wavelength_540	7.33005326309056	7.16169944071091	8.3388748355939	9.8856114494792	8.23118607210315	8.79914229617626	10.4054929170573	9.06205389493396	10.0791068906123	8.83208124012616	8.27097882288425	7.16419174451812	10.5595062827407	7.14376234767065	7.87632563786362	8.56188520977713	5.4988944200198	5.52446238897134	9.54735905749877	7.1037644331514	7.94498951121339	11.4724693571505	6.33748467197837	8.45994073931621	7.84540869268481	6.33532575511088	6.44115754007758	6.33630760834869	6.99733725044238	8.36175652416923	6.71073321323857	7.98142381500676	8.90446497947852	8.29231244056643	6.46705062176675	8.48426053140079	7.77962731064124	6.95080788785125	6.83183046994411	4.89485256541285	6.93135189211059	10.4226080985177	9.45126028784342	7.25898753432052	7.82622777776927	8.34015807176492	9.01488579567864	9.05249138765747	8.3633556215631
Wavelength_541	8.69365016783322	9.23535493164353	10.2418297187946	11.5020884286142	9.4008434961271	9.25967767672863	12.8424835987329	10.4361702908233	10.8869850964763	9.49358532659689	9.14462868411393	8.69422048401488	12.4516692083689	8.49557969504271	8.04095742361259	9.86681779203567	5.96133139712681	7.08756631403208	10.5516160574282	8.320907146279	8.98795343139993	13.5299316496442	7.91950639677882	8.07478441422719	8.88271605334342	7.2213439514071	7.78090457361457	7.90883274438759	7.12835263170281	9.64390569156453	7.17564397948431	8.58319923837791	10.1247668369083	8.42784464802141	7.15530307647721	9.10412785864592	9.18492271344147	7.50388507101114	7.96764977294723	6.47902658676379	8.80458252227487	12.0285418376171	11.1579921721679	7.34028483597467	8.85018956218173	9.03682705251648	8.82732428089091	10.4991327009348	9.64642368027127
Wavelength_542	7.45543512891448	7.48016104033599	7.64991135533463	10.1833695762128	7.67301735467508	8.97427505944818	11.8693047452473	10.0330828355196	11.2855498829142	8.51815243571038	8.90895877637083	9.39389731803904	11.4921517295983	8.46448321046268	7.30810623136335	9.10158883216242	5.59772266670397	6.07579025580008	11.0375364162783	8.7198428119882	8.67025263430651	13.0688262259116	7.75066372688311	8.35799304377943	7.57544283590158	7.27881911428473	7.22403810505052	6.85009504741606	6.90949425344139	9.59680981352119	8.06788784859084	7.57164409360785	8.34426351799227	7.43841120508266	7.22150813996243	9.57834798546206	8.44773073738866	7.72649011875021	7.78433007479485	5.26940403702986	7.083780067644	10.9122140198165	10.3620193243661	8.76657512375325	8.51806437820122	8.2317069507723	8.99865959783138	9.6989209185206	9.83887739888953
Wavelength_543	7.13183868561189	7.97163103500766	7.79562329750418	9.67250406594418	6.72092537353174	8.86948401079639	10.7095925073109	9.02574080318642	11.4773836433506	8.47869799844944	8.95111737465845	9.60636116412893	11.0413076227045	8.11007285120785	7.2614561583794	8.07523072595812	5.4293595961783	5.79491782327191	11.2665229407588	8.57867277134106	8.13855741108951	12.1842301458428	7.27313312566391	8.62631527976582	7.19114610092523	7.50524696547157	7.57834897337827	6.32527414962335	7.03880394298371	9.43135130723872	8.93063110102897	6.99908794406937	7.3815053335919	7.49550733839448	7.31678467653991	9.48495084053608	7.45004951204185	7.16691000232242	7.57814776188891	5.20556002903391	7.82711084071105	10.6344447682697	10.188976133329	9.28057368857811	8.05012085880766	8.05832126795229	9.27253390833005	8.60297213359234	9.58683804882333
Wavelength_544	7.56810865553656	9.75631741997918	10.4097925972205	9.64364896212508	6.55508345932019	8.41561776062987	9.48595388429442	7.95942227517564	10.659915884837	8.80431102316269	8.73714766804418	8.89964704579351	11.2705172448449	7.47629675399495	7.49938982738821	7.56813447848202	5.35656987968943	6.78514424188027	10.8100977968202	7.87816545364008	7.38859602540329	11.0197773818226	6.36275729889077	8.34042829953167	7.89700132513178	7.32280539170919	8.19195092474448	6.4347452636519	7.63118119312729	9.08454913601251	8.6666061759281	6.79837739508572	7.16785939830208	8.1224085507108	6.96201630316529	8.41630250463569	6.53241548786038	5.96447258417139	6.77660367240916	5.92587740806325	10.1724696613729	10.9997734331136	10.9996100447487	8.11466069656598	7.52127254801575	8.10052461394655	9.01695779888685	8.07476816291946	8.48976113622272
Wavelength_545	7.51459931450048	8.56469568026939	11.1856545294426	9.04476126685845	6.79204224263102	8.77086180970228	9.88166671802372	8.56694365175111	9.89688884650428	9.29540335807082	9.01602693679299	8.19519582360939	11.4111047676757	7.6906498500562	7.46544863834869	9.13936781826769	5.28023985758157	7.04458967833977	10.2991064752033	8.390760819222	8.1262279452408	10.6494050165065	6.39272170468671	7.87647843045257	8.68386655285132	7.32135112038415	7.88333643214972	7.41133575873822	7.85837993066291	9.87632197576181	7.85481231676032	6.19982477626654	8.33878469906216	8.4625837800531	6.8372283305608	8.55650860831914	7.05171070783334	6.5665228900705	5.9992214491192	5.67286763253752	10.5357300377414	10.9226350575462	11.8041000503938	7.8566073367561	8.26201630717692	7.85527373471357	8.48179794180532	8.90902312497814	8.75792206885657
Wavelength_546	7.39880669326742	9.16311418919161	11.2167078840378	8.62697203570762	7.02224590956871	8.7845453711475	10.0438158446639	8.61414858531076	10.4402253597325	9.61680120507075	9.43668075705715	7.98250526276515	11.4562052340009	7.33038098293148	8.04682948922421	10.0962527375935	5.75128445979209	7.52044000338435	10.7526293496785	9.72375257149418	9.00511685835253	10.5938667121906	6.47496924416776	8.29598076560627	8.88390849914912	7.30123667185539	8.04781113111832	7.61622357502466	8.79358460326323	10.5156506219639	7.15585835910622	6.37270602974835	8.85618356352455	8.86608948501606	6.34698061480801	9.69555461604114	7.53733175774727	6.82239871433641	5.73985682913474	5.88518527409219	10.8717147564008	11.3152022175365	11.6175323118695	8.56097554691321	8.2992450913923	7.36152217668737	8.55236043898375	9.49269498059462	8.99365289342082
Wavelength_547	7.77387793926083	10.9846392469297	11.5456203198408	9.05383166934902	6.77066848991544	8.94491615167437	10.2637523821327	8.90511718643489	11.1049083762967	9.6844596440244	9.90893758343497	8.22964400817683	12.4090394141434	7.29408594390376	8.50921786081718	10.6696822154621	6.7384788710269	8.49230737566059	11.4983672287041	10.6866071140107	9.6135335980976	11.1575639175809	7.63462309619876	9.64011983512867	9.05194751690191	8.14693567687312	8.92451075010634	7.92973640068162	10.6695601702536	10.3972569675972	7.09269593107566	7.28994299507333	8.80575897554595	8.87860640509063	6.53905707477542	11.1441546941217	8.43556366329757	6.79149173685818	6.02878546547351	6.90545589159592	10.9227613895733	12.2227981080914	11.0821203237953	9.54210011643749	7.92190551376781	7.48118856352118	9.7092825304527	10.7413866581385	9.4318912714788
Wavelength_548	9.12962323035824	12.4941235574561	14.153001589441	10.7787799684787	8.36765718909672	10.4319592455925	12.0997236277261	11.2694210209134	12.2409887252881	10.9853360529039	11.3669820799739	8.64393245989595	13.1525986430252	9.15217158727024	9.28424791581713	12.0032841510873	8.2662486064845	10.3585504661253	13.3588537692373	11.8570538482858	11.3228217564984	13.294413114409	8.85338522544939	11.3555946143993	9.24852073951888	9.57935337247574	11.1131644273543	9.73594679802235	13.0743294428388	11.1223268406041	9.61243879893314	8.46879394097242	9.60028407513396	11.1542701973183	8.88559448200399	13.4005622520214	10.9012897230902	8.29230770999381	7.28921674509427	8.10456096859608	12.2920912628089	14.1861070001013	11.9938235781152	10.9708666411735	8.64397155690644	9.14481280199641	11.4745627793213	12.0725169405275	11.4050341247588
Wavelength_549	9.37705565283448	12.2661481640552	13.7564396846277	11.8653922310813	8.46899162509058	10.4119325470598	12.4040164732319	10.2568042491541	13.0131615731629	11.1416384994445	11.0259534064586	9.24749895030109	12.4209262021065	10.7903049892228	9.62956634905949	12.2789351713027	8.23632466526158	10.7384869945393	14.68081481782	12.4360295093728	11.7465846696465	13.4728911186215	8.60880080531864	10.8015333383178	9.17943704676718	10.2908406756567	10.6882825409524	10.6038681401095	13.2261639087406	11.8075595754827	11.183972836746	8.28540359305646	10.0441253360834	11.3141901960842	9.00668839573491	14.8475056139115	10.0137786599907	9.3437428049621	7.72201824716464	8.36001910581617	12.5956390433286	14.1344311437166	12.7423302333407	11.7988817179617	8.79425399081209	9.40417885270469	11.4162797481419	12.1673955575992	12.1915761769656
Wavelength_550	8.48510867977596	11.4754482779994	11.3552758082334	10.9166786994384	7.04672045996812	9.43669878438206	11.5354272139314	8.47521138833681	12.648017387398	9.86299532456012	10.0870869563228	8.83355399465699	11.6473011168599	10.7278806513123	9.1148704705663	11.4313250585174	7.34913342737641	10.2823976883502	14.1709150669489	11.9883875302668	11.0269092918578	11.2592003207183	7.82574801278538	9.90809482383028	9.02579616311905	9.9344087508086	9.67895553641807	9.51318390258808	11.8189796994841	11.7236682133922	10.9977267524426	6.86548547674132	9.00666945663359	9.78877697723027	7.76404628316749	14.0097124754835	8.03011208520488	8.60896041473572	6.76169677380111	7.53050752980482	12.3583685640015	12.1885155302144	12.6384310780052	11.1887212989133	8.98804437474546	8.61377945308493	10.4033178373588	11.085798246835	11.2589048302696
Wavelength_551	7.69832640958024	11.16925256084	10.2679413388384	9.17804425263407	5.19699134044222	8.13779662905642	10.534784858594	6.20879553506893	12.2699832098303	8.70248899275402	9.56631500800138	8.18343931900856	10.0370235857544	9.47226642369612	8.14311789784693	9.46198391055261	6.51424124618915	9.39151791472257	13.6871374514752	10.1985001082999	8.99402478904025	8.50687347766021	7.9051263926752	9.05099498145723	8.33584194519237	9.42826796810385	8.81495313626336	7.42606268202248	11.0923065004656	10.5957889892051	10.1458218698928	4.72994449366953	7.56856267664577	8.94664163466733	6.36144477433062	11.8068429708345	7.03302126168801	7.21106435304792	5.27077294884919	7.05071800578409	12.1686885066427	10.7688646956643	11.6332538490278	9.92436248615019	9.67135449023418	7.69425209938784	9.22049742517125	9.06920834855922	9.99930052905886
Wavelength_552	7.4945307918636	11.0135093047014	10.4849561703576	7.70082556054911	4.26944270259464	6.5628313170296	8.82324724175209	5.40905522359558	12.1245565481268	8.48953985557531	8.2297427454344	7.04809562291632	8.19408432121096	7.59943502894603	6.98429357847909	7.9747102257858	6.52059462034457	8.64884064954392	14.2457356042742	8.96750279037943	7.70606858425315	7.4828379662827	7.44905957714989	8.27333062609611	8.40617709997382	7.84934397184641	7.22953066044596	6.09897722264598	10.9943823599562	8.96530238105869	9.44192386776055	3.31072558570039	5.69403169938805	7.42289826960759	6.33472728716958	9.70623892218441	7.028429753063	6.17531984791692	3.80837674881821	6.52808033258448	11.1980797730351	10.5548883296073	10.4886007433273	8.92095235073068	8.0331064939552	7.58242251911722	8.24361690368878	7.13159674544785	8.09139088999576
Wavelength_553	6.50529379663015	10.4140076326005	10.0042691792315	5.81337237855074	3.26446387426389	5.73303894692776	7.0492245513691	5.36115993169856	10.6097394031968	7.52148465251298	7.25201352125211	5.68618375256534	7.07871480686053	5.58930348831497	5.68386993736583	6.47133230467611	5.00896420128701	8.02595360441974	12.3719864655426	8.27312201932562	6.94431507272522	6.12780570743466	5.48351728295037	8.35845037447702	6.82481084293478	5.76862609748007	7.23046128377394	5.61519207247601	10.8878375442424	8.25924465188793	8.23512269032328	3.45507737705278	5.13551941919734	6.09673623534553	5.43273791318839	8.67757994925194	6.27848575484226	4.48850835214369	2.73719340763528	5.55873875881211	11.4209344070371	10.1960515246373	9.1382737940942	8.35040762169866	5.83628640057964	6.30899611982775	6.69388516208745	6.64331256152968	6.14459055694096
Wavelength_554	5.63546238804296	10.2929921052872	9.59691297698979	5.03332869444889	3.33459119064579	5.24532994867104	7.0819351139078	6.83851703847847	9.74078831545485	6.24263705512952	7.51746072937747	5.28477409045592	8.11927294702624	5.75794749497234	5.82964345676446	6.32088028152488	3.35470688444749	8.02576553961243	10.2085277745969	6.96221222070904	6.40588394569232	5.4731531343783	4.76233526325004	9.24978814317904	4.97532636919502	5.00536057523402	8.15242195420608	6.01675952797449	10.6341600016894	8.06972100336054	7.0882342879605	5.54925260815909	4.92934536830726	5.79696269889651	5.21053889739999	8.77229501744166	6.66835465615695	4.03400255302737	2.55235766844361	5.45221992601734	11.7280271285855	10.8684435387445	7.89097995246973	7.69309999198667	5.64960557570928	5.81113917967548	5.59799784934129	8.35891742966512	6.28062765354841
Wavelength_555	4.83446775941626	8.40908920170385	6.38737187461646	3.05688546215865	3.04792613181917	4.437557869977	6.2656778580179	4.8466606895511	8.43920200321883	4.7372149808148	6.28036723393284	4.28968717118317	6.33731478015399	3.96018518781221	5.37242734337097	5.91802758832815	2.23551877514027	6.95379979291693	8.52739924120559	5.76752976336694	6.56647276909173	3.90059579875578	3.9982206451323	7.34002715628737	4.48128107635391	3.40683291482569	5.81875460348218	3.70888903418845	9.00393947389346	6.57008490371447	5.12774943201334	4.19325754609769	4.22527641346991	5.26976021179073	4.07080958342355	7.61136777310083	5.5080629020294	2.97610086534277	2.40059679638744	4.33972520546894	9.49729810506739	8.71408593526837	6.84941832985196	6.04739621117614	4.91575311781197	3.8242451184609	4.63017509418452	6.23096322937945	5.87368760171123
Wavelength_556	3.38795001608566	7.01076189696947	4.29931573562453	1.47058051510578	2.51922724498153	3.3273931743774	4.50968123398473	1.11321220730998	6.32543147866755	3.49926745483699	4.93144863407147	2.85707381343284	4.40390422713919	2.74854544139822	3.74412867480474	5.59636605491714	1.04070230509593	6.82624013842238	6.8324578752211	4.79480228049508	5.31757311100592	1.42691024540791	2.00455730893559	3.89013972451002	3.19633301956294	1.47975302588264	3.72704250412263	2.60618792612285	7.53491126078134	5.50201828191212	4.59479043940748	1.7405407473537	3.36260140557989	3.87187002842031	2.73981343359885	6.04783562215412	2.85418123607287	2.02362953464398	1.9066051364199	2.44355772420861	8.24667735170268	6.6012207297573	5.7525490286247	5.00795926724638	3.39708383146213	2.66664609208834	3.33826475028037	4.60963215170451	3.51150554803416
Wavelength_557	1.6228795147716	5.99262213383045	3.51082276750144	0.650923132010344	0.817026295217956	2.60572213264955	3.53147297235416	-1.22513994941624	4.90140839259159	2.67539327899122	4.01474792332856	2.43516467861587	2.76093332785104	2.41770914427317	1.57868551056919	3.9576055467703	-0.424467667847587	6.96191955976913	5.92366628111634	2.98521252885244	3.86113310010092	0.301171988560375	0.166751400563835	2.48701338194675	1.48857610830404	-0.115468679138898	2.93634249619225	2.07117754724311	6.85945564450676	4.5888110589186	4.36429877576641	0.865217619247667	2.09191216477427	2.49421644111816	2.12484805943308	3.99701923551501	0.878015336815255	1.06450548228079	0.264746595294718	2.03586502666978	7.90651385503465	5.41121261038933	5.09463588295176	4.23477966749016	2.19116757717405	2.13935307660989	1.93907941783905	4.40082218075399	1.38149657046334
Wavelength_558	-0.781882269229301	4.26909642462571	1.79592521527594	-1.61687935446544	-1.17521863135642	0.876837524821123	1.21507954705793	-3.0956874196192	3.05031273633218	0.609622581268487	2.11085478359771	1.44884496152812	0.870246439786841	0.734401493592899	0.817547425488037	1.32308185894975	-2.49765890897595	4.91741729701954	3.88489746742095	0.292824296290718	1.3174863530802	-1.52681866417104	-1.63091833298019	1.25931337558697	-0.422375920661936	-1.11263264509975	1.54502034418358	0.634175461440204	4.31612318268675	2.33676819266947	2.06267421741681	-0.45166375156443	0.749445161569569	0.520766472788683	0.150133129367938	1.76675294541328	-0.484768598563804	-0.903865822833391	-1.22959908735921	1.52962421988103	6.12924067902014	2.52321908456793	3.74950106253439	1.47679843597762	-0.466960642497455	-0.158930121128824	-0.202110310222879	2.8447761623754	-0.207115759910885
Wavelength_559	-3.65876299920663	1.55227504292878	-0.927433035333711	-5.35625307282706	-3.90366595108811	-2.1038683489772	-1.62688087671451	-4.92161971739444	0.0256896731491314	-2.00509153776103	-0.587593325046181	-0.944615854476657	-1.7210630815048	-2.51614340990775	-1.23702609362313	-2.08544445117151	-5.41158940000131	2.25046675091173	0.919560160284461	-1.89319994940663	-1.73443902627998	-4.80139564454957	-4.38966965315521	-1.04033220413058	-3.49670013348219	-4.68196266222555	0.878151450747172	-1.40404100426312	1.64495349644505	-0.294989985133271	0.163626609851489	-2.12294246773886	-1.92781978674464	-2.73033193560729	-1.91072402013305	-1.58633927101217	-2.18306207349209	-3.42616034582024	-2.75505071413569	-0.671074222598714	4.66653860724762	-0.562725467257087	0.43501271379749	-0.999464922439584	-3.21253939921481	-2.50302071086232	-1.94562252420274	0.520322061330451	-2.71589004790507
Wavelength_560	-5.56943011775286	-0.186200704886707	-2.35746271049566	-7.78621128960941	-5.34235774699777	-3.71506706997174	-2.62963772159513	-5.57151851358658	-0.99510687996995	-3.3265773318995	-2.54302281937608	-2.09831168128939	-2.68962178501683	-4.73860764004719	-2.52213292009553	-4.6924417524161	-6.42758189471733	0.812716805802937	0.0557559921838952	-2.77660689529115	-2.16054312880613	-6.10060175204346	-5.64639953908221	-1.90026731759482	-5.98139740116414	-7.42414071639	0.178826521981037	-2.98130567404731	1.38968987430471	-1.49775819116527	-0.765060936334066	-3.20501044872699	-3.96696643332924	-4.02808531736494	-2.26331984404783	-3.25248935791992	-2.63236629118133	-4.65509333717878	-3.25780201905318	-1.30620252294282	3.84932533976123	-1.36326445946742	-2.12942904557923	-1.49980530578889	-4.43823190770141	-2.86078656023856	-2.68117509043056	-1.78834766364136	-4.12550128250025
Wavelength_561	-6.01812436784884	-1.09216505497985	-4.15446673907632	-9.31817436609698	-5.93580427442791	-5.27708117528577	-5.17532157530294	-8.17206523980601	-2.82755738255705	-4.88795017062363	-4.48651669573684	-3.22814408963655	-5.63280956019411	-7.30591441800127	-3.10290361397253	-6.38543967282602	-6.6092942991296	-0.930093187479775	-2.56098840491989	-4.12944695465234	-4.22676376880293	-9.14060211389818	-7.09232809793872	-2.81512483241535	-6.69930659692395	-7.37314389993842	-2.03181124184592	-4.70210293385994	-0.165211913780106	-3.93755571540535	-3.11491758918406	-3.74250117226228	-5.35730377407422	-5.30625295385786	-4.28276590364565	-5.34131980759288	-5.30339547859208	-6.13035084067488	-5.60271980906076	-2.07680632263573	1.3402416748977	-3.04496203379433	-3.02001417142717	-3.91036201832728	-7.57816525801997	-5.18722013701386	-5.0812639183946	-4.63063548835684	-7.02321998885059
Wavelength_562	-6.06286701892905	-0.743409777142307	-4.81788474526178	-9.71183621192674	-5.34175434978358	-5.55351278573059	-5.54751321938953	-9.04157980900623	-3.76914991405876	-5.76640716274625	-4.98342654290394	-3.95222559262618	-6.39586707510018	-7.85096920987058	-3.41791734144263	-6.61479229826598	-6.53009704049999	-1.08665044576779	-3.96054029259063	-4.98835122798771	-5.42505028565809	-9.80929536875579	-7.01840762229024	-2.84523378283678	-6.15871442588024	-6.81130638271943	-2.90718619836519	-4.81737349358902	-0.942790799649192	-4.93292074437048	-3.94262145138066	-3.14437471117688	-5.34885066781396	-5.42440066084952	-5.02247751014315	-6.05133119780048	-5.86595331550734	-6.36510877586427	-6.23710850189401	-2.27589857310518	0.206741376453198	-3.53062573809523	-3.1007688034275	-5.41699455432562	-7.83713251027561	-5.40841066399893	-5.39261500984197	-5.12062539710155	-8.18796176564946
Wavelength_563	-5.99816395545873	-1.01441838351031	-4.40771596264475	-8.58505338916829	-4.85856196109188	-5.78206656886451	-4.47176201661434	-8.01342531129718	-3.33121573867627	-5.74957918175802	-4.47807745583862	-2.88881289560134	-6.56663129215651	-6.32347161110065	-3.63603461984095	-5.73593563705043	-6.04276488204419	-0.814308041071562	-3.69523738306578	-4.62654173337037	-5.25160836244317	-8.41375733944279	-6.41730690692371	-3.32143350504574	-5.70945927563732	-6.50388042314294	-3.53912919112217	-3.43581295332911	-0.957697407759472	-4.31609407244663	-3.53948499442174	-2.04429364765389	-4.82803181507484	-4.52261077722088	-4.74599067818726	-5.66796698317518	-4.45266757929805	-5.27331087451915	-4.7491098783175	-1.83144082997998	-0.205346810308595	-2.68417940532918	-2.91287634384577	-4.67166377269062	-6.59456426235133	-4.79541582767843	-4.9561541769397	-4.49402507618391	-7.04132873759032
Wavelength_564	-4.99935015494958	-1.23176362910192	-4.18163259820402	-6.16137564674332	-4.25055755789941	-4.42813330733044	-3.61216506462244	-9.26305056577838	-1.47583477379534	-3.34961598300867	-3.22843379459061	-1.94845649639052	-6.42086976714378	-4.67553646056191	-1.46690413567948	-3.8136121578748	-4.50832743498624	-0.181665425023906	-2.16801628773332	-3.05916354449255	-3.80586969752455	-7.41912567054218	-5.9176617715127	-2.55763127964331	-3.95185751393744	-5.6255426942527	-3.8362617151692	-2.93652456050827	0.521580744596911	-3.08473158976449	-1.85935930616944	-0.353189135411894	-4.2560482702313	-3.69427800232884	-3.47993729597461	-4.89824186318572	-4.32365580661251	-4.35770867770228	-3.67894193181375	-0.935134043261782	0.802384589103205	-2.4994287787576	-2.00417696175391	-3.06239142063499	-6.13234591743297	-3.94987062336092	-3.8924619704327	-3.86129001439844	-5.43642974511558
Wavelength_565	-6.18349094429022	-3.10188788894077	-5.48142721398096	-6.30279435323371	-5.35075922559212	-4.97520193374244	-5.29964347687816	-10.2674193735448	-2.9339879126077	-4.11698210210308	-4.10366784525762	-3.61587698966272	-7.33223916915851	-4.96284842824489	-2.27886460135743	-4.92825176890825	-3.94866954056669	-0.96350364351567	-2.9156094441477	-3.65715467697614	-4.04154059334358	-7.57264962386681	-6.5495394999765	-3.06865389144892	-3.46033005227929	-5.94317695312904	-5.22948691291249	-4.30427926861774	-0.369955134781653	-3.49560083609371	-2.40172997770737	-1.64574115465765	-5.51089225288888	-4.28425137934114	-3.79724350500203	-6.24540435827348	-5.08286936222392	-5.28119226848373	-3.77567474328724	-1.31679394272876	-0.708902215531158	-4.00756226948078	-2.37852441939994	-3.65577571911968	-6.53927395990993	-4.51141728247416	-4.75866192373462	-5.55359258523642	-5.7857007599474
Wavelength_566	-7.32430780182121	-4.45913824510233	-6.05327436543694	-6.83997621011365	-6.19730997011096	-5.50408710013983	-6.50793316561949	-10.7574351603273	-4.90004420730833	-5.17271182902784	-4.36521156261199	-4.36200964087947	-7.72280418734153	-4.74981706993737	-4.03831495190896	-6.23625856839466	-3.84136791303496	-1.38861430841751	-3.54706021644672	-4.06385809257532	-4.62671962120901	-7.96435745865772	-7.12637067188913	-4.11435627317871	-3.40655042899074	-5.84926105519014	-6.56931770443912	-4.22758808730693	-1.06382970711436	-4.09794574525811	-2.90369123928898	-3.35610475057375	-6.75131685343683	-4.54123638802505	-3.92466418784596	-7.32124504586553	-5.39426952155419	-5.49826441113631	-3.72761340492755	-1.3511437573845	-2.5497233861754	-4.77616814216299	-2.95190206740944	-4.04008953273619	-6.53355338335324	-4.44581432409736	-5.65956926636456	-6.56940815635956	-6.02830108660799
Wavelength_567	-5.30390949840473	-3.19258222774002	-5.12971531818123	-5.78288459685965	-4.9916986314723	-5.04533808925961	-4.51998808032748	-9.00797669912637	-3.95058976437489	-4.78257835303342	-3.43441481583109	-3.56681361738609	-5.95567685818089	-2.73905494188475	-2.6681369743426	-5.90296653983501	-2.63086590452823	-1.09686267896948	-2.82919409277865	-2.7450877948174	-3.48001754769111	-7.43206776904642	-5.27038613274965	-3.35114637049748	-3.20257377208179	-3.80227730991749	-6.0056700343822	-2.69448717353884	-0.393546734576943	-3.21948370099414	-2.19353154917992	-2.64973057834839	-6.32361797926709	-4.69231721551458	-2.69981335550422	-5.58666847570467	-3.96786090975409	-4.11517644292972	-2.35478937793264	-1.10975385887514	-2.33558463297446	-3.61161874291859	-3.57435685773258	-2.33961658002989	-6.20353925256087	-2.97139920742935	-4.76956245500584	-4.29240228125969	-4.27551776920535
Wavelength_568	-5.36741064368283	-2.47681668726691	-3.96593313009366	-4.77994240654211	-4.98020759960727	-5.63338524800234	-4.31907683888682	-7.76117097118558	-3.66941000637937	-4.69140069786726	-3.43033708723824	-3.86747437704368	-5.17011915811657	-2.88402680105103	-1.452994848595	-6.02354022785197	-1.45852471116815	-0.57768796909498	-2.668728040618	-2.45922972207975	-4.03969321320074	-6.54194101997667	-4.36592060338572	-2.92937621709207	-2.12884462812194	-2.88902305510236	-5.02513731135213	-2.6312670973222	-0.757429970948671	-3.02129204231698	-2.5956561473839	-1.94414564712417	-6.20759987075081	-4.5157098129722	-2.81033672351495	-4.9190121480862	-2.82345431967539	-3.30670060927144	-1.97197595476816	-0.795888487491701	-1.40154924253312	-2.65956680911402	-3.11588696314189	-2.80291824312166	-5.85588553537604	-2.2032250903251	-4.35353825569379	-3.94215243296951	-4.40868754048515
Wavelength_569	-6.1268938743345	-2.48875503814455	-3.85041068683128	-4.65353384971293	-5.62481691217883	-6.5503826191882	-4.59975212916404	-7.73037956482347	-3.93783720977565	-4.65710134740042	-3.67024475360909	-4.50523044845539	-5.35318980684291	-3.80423872774332	-1.20038958296998	-5.90800813996617	-0.390557283764445	-0.782088199825715	-3.61344959132978	-2.76789447405681	-4.59304914106125	-6.62736351178722	-4.27994567800447	-3.28762418150456	-1.30723205684365	-3.0373733061044	-5.22537235127345	-3.30913469289437	-1.29731590857649	-3.42568226837673	-2.80882069013698	-1.65264076427891	-6.70674888135158	-4.49089787282802	-2.92228896308452	-5.7964146646998	-2.33746401983529	-3.2790662028063	-2.11399715630541	-0.796258613410386	-1.23661325040375	-1.91643315303441	-3.18996040765117	-3.60653981881112	-6.11461847460961	-1.83938697071387	-4.36139050515651	-4.77975812360638	-5.12165676271863
Wavelength_570	-6.90081075095898	-3.97159199675201	-5.8835596349834	-6.28207024876606	-5.96743585274348	-7.16345928921886	-5.43428922287791	-9.61022879399176	-4.47246422007295	-5.79683311870012	-4.51448834176821	-5.40870689735972	-6.69308283875596	-4.50614955899822	-3.06404598290597	-6.709814084544	-0.903011292159595	-2.55392926270943	-5.44572596269023	-3.93118262062297	-5.34954367147812	-7.89751707419035	-4.79670675408342	-4.75629766026157	-2.78169940767251	-4.03245757983107	-6.90234567355549	-4.05365314294912	-2.38296072790061	-4.18442626319183	-3.02710182523184	-2.4795836757644	-7.33551878236843	-4.86809363443859	-3.60707218613833	-7.47028903017046	-3.55526006806077	-4.44174979029697	-2.18771471152729	-1.567450471203	-3.24313933409711	-3.56657101215864	-5.22716292724802	-4.00822394591584	-7.24412952292322	-3.2977088294705	-5.68775523532349	-6.79477871481213	-6.02330181160176
Wavelength_571	-6.936256572677	-3.96096183459085	-4.88045229997685	-5.59237252108097	-4.42151956341432	-6.33812413613096	-4.77402303136479	-8.45382993132951	-4.57275970244572	-5.77683288219873	-3.88691834594395	-5.52692316241659	-5.95565389596243	-3.031414845351	-3.10242854967558	-6.16749280230286	-0.824986351779272	-1.94055169311731	-4.99314261671537	-3.94081744761767	-5.65128279135289	-5.69241655441348	-4.70456154885713	-4.15834538871637	-2.31917348528862	-3.01108561137744	-6.78769967528672	-2.92088617886379	-2.7441323251994	-3.29888605192888	-3.0868078484287	-1.98764713764738	-6.2174141126815	-4.17091171495567	-4.12613207981502	-6.71423854816822	-2.72089526096191	-3.67348547928415	-2.08939601884216	-0.891725432383423	-3.32319083681809	-3.45437093585099	-4.58643929467362	-4.19042761793255	-5.79216564141023	-2.46670333581664	-4.97077241512152	-5.52983475012112	-4.95479318585058
Wavelength_572	-6.0497987031459	-3.09243381623807	-3.50649770145815	-3.89708496846581	-3.96491235967392	-5.98684011289607	-3.86308126887247	-6.95072779478837	-4.67044685201312	-5.0835449718307	-3.20939482011012	-5.21728971145845	-5.53640542861294	-1.86256378800083	-2.9627169902867	-5.3239213580684	-0.49757779822862	-1.26184092592845	-4.47341974495857	-2.80978554880247	-5.17045861097849	-4.25352090014583	-4.44709678831674	-4.16791843878326	-1.54451602677316	-1.91502613659882	-6.21937171228716	-2.35087683797299	-2.62073757487931	-2.52427321705991	-2.2727318838421	-1.50651135743065	-5.20134513997832	-3.39059653581965	-3.57765780829372	-5.45787739717455	-2.08470705762146	-2.87300446623797	-1.75323457632673	-0.546149514499368	-2.83798978206866	-2.76434879204194	-3.69638017621185	-3.58884550173939	-4.61094632602278	-1.96419432146019	-4.03230799894534	-5.08078734317729	-3.93632991932474
Wavelength_573	-6.3627016467597	-3.43298404590393	-4.30898028651585	-3.78674087612208	-4.76529787862093	-6.94594011568655	-4.91910936231257	-7.45033859549212	-5.40106763154794	-4.92970024195993	-3.93740411370189	-5.6337825259866	-7.23200127208136	-2.57096402309272	-3.65213686365633	-5.71972362508012	-0.967695616013559	-2.24907623303274	-4.4977220981575	-2.7011919655608	-4.88107449502168	-5.77794069003712	-5.36202838882238	-5.89805195133401	-2.28229409706177	-2.51625385140822	-6.86144336857367	-3.1774397552758	-3.24962025117685	-3.28476989726669	-2.68519494455309	-3.21873059776712	-6.10457870475951	-3.65646268090459	-3.08560087529586	-5.17543649201346	-3.04059185520912	-3.02325018148605	-1.9656829929022	-1.68962956935602	-3.78489847094903	-3.86188419565723	-4.44887597394268	-3.41779283577877	-5.9699989145152	-3.25692103904773	-4.51501168387988	-6.76733135423419	-4.30346243462797
Wavelength_574	-7.3792219662832	-4.26732947849257	-6.41429985083958	-5.0533629086542	-4.9648321900293	-6.63087717290485	-5.83577273420757	-9.05211462841511	-6.44510980095693	-6.32896886175903	-5.40675329817315	-6.97323144490217	-7.4161628727082	-4.5138495454499	-3.9466877754871	-6.8246721209017	-2.20449093699199	-3.11112869985758	-5.11926102268949	-4.69330454145133	-4.77082989993882	-6.25916897059652	-5.41465039637508	-6.61329269478255	-3.57543436904868	-3.69508675695193	-7.60735568281453	-4.27684887363748	-3.5529671669661	-4.66413764734209	-3.80278986083645	-4.54260484976008	-7.84391787319475	-5.23526848717521	-4.03271660984323	-6.88453156667603	-3.88881347330898	-4.22068988093317	-2.44690621583216	-1.46866202323874	-5.3116464892724	-5.6056424187481	-5.15952636874531	-4.18779520761247	-6.28711497906616	-3.75744726091988	-5.94770663442638	-6.83601000493002	-5.44854390111795
Wavelength_575	-7.56557018795071	-4.8202345095289	-7.26935716366837	-5.68514996767663	-5.10936085360069	-6.88039294209658	-6.33097339798296	-9.23360831039772	-7.4185126146904	-7.16587637092373	-6.07961974795593	-7.69821812662049	-8.07430008317539	-4.51911562231845	-4.34244883110492	-7.38265973163072	-2.24232359649509	-3.68429055099349	-5.62961804908354	-5.81120852890152	-5.02207989723922	-6.79391377515411	-5.31488573919489	-6.97544212933837	-4.26719438900826	-4.25717418899041	-8.18295827913957	-4.84226942784842	-3.99170620568871	-4.99180794017057	-4.47567043433623	-5.57813604179505	-7.95323010510504	-5.93672673447578	-4.4055057946301	-7.72840386532464	-4.65623200066025	-4.8255660784251	-3.14055419580335	-1.49804312531505	-6.03300328798096	-6.87506959090308	-5.37063242236086	-4.61814634111979	-7.01461958838062	-4.43833643315876	-6.27019110961306	-7.05032031529566	-6.1068080889594
Wavelength_576	-7.74274405163642	-5.66335107946521	-7.65141049913243	-6.46254756319824	-5.35519491220398	-7.88546423305678	-6.61183761675433	-8.67949767693075	-8.29591335324617	-7.49948277468699	-6.60107336667981	-7.77698294624402	-8.92090597433902	-4.64265604968345	-4.49579545866563	-7.87708725582524	-1.92734017045917	-4.59314208061179	-6.31992548706083	-6.55202688392462	-5.60793704244084	-7.49637982257949	-5.46585687594883	-6.71921230288971	-4.3746063983725	-4.53055755641024	-8.57663093425773	-5.66247251003802	-4.75515446474778	-5.58314603646247	-5.16790065503863	-6.14261112740283	-7.73972285055797	-6.17589553695957	-4.29978136307454	-8.40698759444284	-4.97313249491908	-5.12476493697311	-4.12746585918299	-2.55182807186613	-6.72053377973818	-6.88766508247675	-5.99504949490587	-5.30033712398213	-7.70623714003039	-4.95548360162184	-6.06909457328072	-7.6742934449064	-6.66104387981837
Wavelength_577	-7.94676629263043	-5.24282743948695	-7.05197014980725	-6.68182465870133	-5.27356547784629	-6.85137213984353	-6.55660391029072	-7.95992868757277	-7.66514370160991	-7.24289207175277	-5.75340367843417	-7.26062379410983	-7.7870682199723	-5.24919336081753	-4.17750147608222	-7.31182283818927	-1.94133149706212	-4.24423818508423	-5.59289290489007	-6.21633766756619	-5.95191559985957	-6.71691961884176	-4.9308920978817	-5.19997866547377	-3.68493520245508	-4.54135974775781	-6.79703628782909	-5.48338830970486	-3.97426078168812	-5.91250484655858	-4.63360052252436	-5.18264497713289	-7.83319156239001	-5.8717803541602	-3.90457966901775	-8.42220484510174	-4.21843640859431	-5.39244527597738	-3.96106365758021	-2.65240110912102	-6.02730190168343	-4.86818303629444	-5.8812323775484	-5.11860726485462	-6.4101633882042	-3.91551329372236	-5.64198961491422	-7.64803451557131	-6.79996457920881
Wavelength_578	-6.86292896078464	-5.6594574482985	-6.79071353825378	-6.62166245770185	-5.49301279350242	-6.77746639122617	-7.00539350762348	-8.77309835598579	-8.0855859844903	-6.9933609241534	-5.68372911209791	-7.27647357603305	-7.84660764323877	-4.88545645700532	-4.59118087803779	-6.96781039839653	-2.5763412260312	-4.21851304661211	-5.55211759904425	-5.93644891804017	-5.98867988791574	-7.11843352527494	-4.92259215470824	-5.74540453966259	-3.86995703845327	-4.35483160384965	-7.02965805523843	-5.09257138934897	-3.88458697959268	-5.61351984230511	-4.04911986446603	-4.8309499868914	-7.49121333205559	-5.21906002956195	-3.95468497907803	-8.26628184185418	-4.8485091940535	-5.01447836623554	-3.36633965600148	-1.95293738945528	-5.76926232056509	-5.66128277107377	-6.5716239481225	-4.79287864990284	-6.41105429417512	-4.32899208626972	-5.83876598820516	-8.37657033017317	-6.60457425473354
Wavelength_579	-6.69132087181877	-6.17629044724553	-6.58147160338829	-6.71001967102084	-5.21055285329112	-6.69967687189015	-6.91501180580763	-8.58476682158069	-8.34044246495321	-6.65150458536932	-6.160165381547	-7.28804966542041	-7.47123858890172	-4.73760956291464	-4.48057257357532	-6.82628553752938	-2.78469820974187	-3.94911322995866	-5.71850777794769	-5.51229051981261	-6.1520544925853	-7.27631131097505	-5.21268956332156	-6.96841280285764	-4.16108282129133	-4.57744127194701	-7.23248158996867	-4.74479304128735	-4.09260210778214	-5.01676048447591	-4.2054007546373	-5.03080004387402	-7.15525576620433	-5.10261192007169	-4.09299309061829	-7.82250350904201	-5.42278130661197	-4.85419115175258	-3.19379371321613	-1.44106951064532	-6.0228388268903	-6.53124252976031	-6.71676632594797	-4.98984757649445	-6.88185651398676	-5.14073914611215	-6.50538736609318	-8.78657257787245	-6.91330719771101
Wavelength_580	-7.86681587132939	-6.44403815193375	-6.58939728412161	-7.84088746458836	-4.97792973789045	-7.36089104254661	-6.06708980304751	-6.82788585698223	-8.64127317826027	-7.36138833400497	-6.83333447384772	-7.63095885032234	-6.49887498598406	-6.18097743974567	-4.69693878812823	-7.17821484654078	-2.95218590887598	-3.61806448696843	-6.4166741398821	-5.97720328618034	-6.84240867118737	-7.39223967262744	-5.41212133367196	-8.39718141901893	-4.47550390325484	-5.77557786785252	-6.5382264852343	-4.76313978325294	-4.81455635900347	-5.16647568173285	-4.85013784757661	-5.19780462631664	-8.04850937203428	-6.08854700154149	-4.57038193362373	-8.02869831440976	-4.50499918201338	-5.35935262630107	-3.41812463756518	-2.66714093166187	-6.39390186520684	-6.64573393074801	-6.85248684182636	-5.83638512217588	-7.20555275118159	-5.36470494580061	-7.26544528433095	-7.85569540210961	-8.0653520964633
Wavelength_581	-7.22047803537142	-5.93400307003069	-6.65726651372501	-8.07537669261613	-4.69872813357295	-6.58271445359748	-6.55832022910602	-6.82963437217928	-8.20909074926157	-6.82351885598876	-6.35597627293062	-7.08156954549861	-6.88865672186701	-5.62939098266038	-5.02899694048468	-7.01452238076861	-3.48931576761406	-3.40774118634437	-6.49922323684448	-6.11050149610081	-6.36884604276168	-7.30944847912551	-5.38156800819719	-7.58894099269132	-5.30710367470929	-5.24321985067203	-5.35461671576712	-4.61350986777904	-4.55263225814058	-5.633944406793	-4.28157083210839	-4.71265614387212	-7.89578435965426	-5.96421133152404	-4.14628800193705	-7.52327337960515	-4.28165790978115	-5.23699276866971	-2.65844521255014	-3.02354693192712	-6.11353377760629	-6.32984752771965	-7.05866776905406	-5.05533162024715	-6.72504116617209	-5.16172815256247	-6.67832355834928	-7.45377544644948	-7.34247943845088
Wavelength_582	-6.85920821341929	-5.6891597215779	-6.98865364845685	-7.72219144175431	-4.39760335148785	-6.10863790215943	-7.23457697424723	-7.27718281817834	-8.21783908735034	-6.75747687664308	-6.41727156239117	-7.36716817945948	-7.27236620527914	-4.6177615358609	-5.02747098149251	-6.79426971803246	-3.24133401638563	-3.46516438361559	-6.57308759437313	-6.2256118875729	-5.90740587010654	-7.36310422738411	-5.63232076484523	-7.22354284888792	-5.962287662339	-4.93093033147166	-5.40297889697647	-5.10606927753166	-4.29761253032197	-5.74878560667039	-3.92986863118678	-5.1273300590287	-7.37005805675021	-6.24131257562138	-3.90619944248565	-7.40299541967838	-5.01446959556871	-5.30126531733567	-2.63939179749365	-3.03459950011022	-6.22785997240016	-6.31950347170075	-6.91194432362376	-4.38125517323659	-6.81879689560657	-5.3726870311134	-6.43605298567287	-7.37150038075434	-6.94629121884002
Wavelength_583	-6.5069660094479	-5.9745842315441	-7.56931955658231	-7.77228384827686	-4.14976195831883	-6.55915182486587	-7.68670775630972	-7.38635132163174	-8.68837403258071	-7.136229165326	-7.07858620705234	-7.76696123963011	-7.70752878830497	-4.25095199805423	-5.17348821627146	-7.15100877523477	-3.0211577790701	-4.24021387182313	-6.99514077376385	-6.33122932020823	-5.84966519053642	-7.43325728575	-5.93725850159154	-7.35259721219101	-6.06009951337735	-5.15154086547836	-6.63622690189541	-6.10318322042329	-4.56664214043892	-5.96603561554506	-4.54005720663063	-5.77106386729229	-7.40783946139693	-6.76623078201327	-4.15381450368405	-7.87212897599001	-5.53323122805014	-5.51653099086595	-3.27666212732732	-3.34497232169904	-6.92163888049041	-7.18344028809655	-7.04001201944004	-4.76393673058514	-7.31974363828126	-5.80782507202108	-6.66282061869742	-7.11666336483651	-7.20250597033025
Wavelength_584	-5.84152334859759	-5.2053365771013	-6.46309236624929	-7.00080711485552	-3.18937186020893	-5.41081698763612	-7.01269346252201	-6.97498903834544	-7.63247282694801	-5.65630914927781	-5.75592286237017	-6.59120569292141	-7.02790648599052	-3.77299979611641	-4.59033389567617	-5.950896036159	-2.47523935984383	-3.92654004250401	-5.65512865371318	-5.40753753839115	-5.14741198543933	-5.8764415098166	-4.53318289206854	-6.09047204233445	-4.57682835727478	-4.35859709051113	-6.40435641209847	-5.62908707620428	-4.5202285614999	-4.9811007754665	-4.43728089477183	-4.88625247979858	-6.43886375218328	-5.75768057278998	-3.94479108427858	-7.26623034772971	-4.83006577397003	-4.94986558106844	-3.07669303159753	-2.63855063933799	-6.01865901105173	-6.3505105284323	-5.34967869115867	-4.55237696627313	-6.18837721409986	-5.33730583685551	-6.16643733678984	-6.28853433555237	-6.4069736815937
Wavelength_585	-6.1471231674912	-5.32716088479663	-5.84085445444975	-6.85108915041285	-3.59984158124539	-5.99534185790321	-6.85032355944882	-7.20933547377661	-8.69315010003848	-6.33716751429611	-5.79703104444039	-6.9192615726903	-7.22890523946207	-4.41640399960386	-4.38200451613416	-6.06931704252582	-2.5845658891451	-4.37557089399327	-6.63038329374081	-5.81988206596492	-5.62728292566791	-6.43841214695166	-4.62581850522763	-6.25063337229281	-4.37913095895386	-4.22280200592669	-6.29151352912423	-5.61293011988551	-4.63284181359518	-5.0643952934095	-4.86662014907521	-5.18220011595782	-6.60757785152987	-5.99462408201595	-4.13960244716583	-7.4797083897009	-5.76610470431161	-4.85993629920441	-3.53112615130886	-2.57149961237598	-5.46641845214404	-6.46594554695941	-5.28574861946641	-5.17099910161955	-6.6171699548503	-5.27847367415242	-6.35228914592457	-6.71025077857623	-6.85870292970393
Wavelength_586	-6.35742378589094	-5.88625222408455	-5.59899634960368	-6.73766792104258	-4.14725024985806	-6.54621778923845	-6.23309254563927	-6.74996347635591	-9.19444792884809	-7.04091154158047	-6.03808536619283	-7.124206260933	-6.9915907981352	-4.88858597065531	-4.53144164174038	-6.40840871545119	-2.4056620162923	-4.52188762121313	-7.44239264342367	-6.43899239381769	-6.09242406066252	-7.08032774405691	-5.1941846861172	-6.56557630200759	-4.54539172573448	-4.41200868873866	-6.26636914130143	-5.71383277319668	-4.33919307889027	-5.63563423594859	-5.27545262803986	-5.34866071339936	-6.98113648736452	-5.98153756431847	-4.01290046727696	-7.2440647196487	-5.9488370153808	-4.3667175522562	-3.82140535919558	-2.41980603123743	-5.82549225249757	-6.27328917634191	-5.85568335931104	-5.50738413092487	-6.95672929937108	-5.15162312721632	-6.52992684903342	-6.75500546691416	-7.10532415525131
Wavelength_587	-5.31164642666114	-6.0940103569917	-5.63248061186867	-6.23948883156523	-3.24176693209123	-5.19592941007778	-5.69680387277132	-5.67490613760671	-7.77209266901258	-6.03532885179436	-5.26760253217983	-6.02428861536209	-5.63322166583039	-3.91541247531542	-4.33012237232192	-5.1642970996849	-1.92544177610618	-3.76012597890379	-6.36838943761966	-5.51329952469006	-5.80034902148093	-5.72025352776963	-4.12255981948312	-5.5375890598003	-3.55620319408785	-3.20432989806662	-5.18329622939576	-4.56275901730714	-4.67190695687936	-4.55314332294417	-3.88804190439211	-5.00856840604691	-6.3681194479311	-4.86098176190692	-2.67059777977476	-5.38266229588174	-4.5916619280117	-3.51270143814849	-2.57980323866641	-2.08963652353059	-5.46443377780004	-4.97895185447015	-5.07676653705163	-4.19645173044611	-5.99150801947811	-4.69061890293038	-5.93252414020654	-5.82226111774065	-6.19329681645533
Wavelength_588	-5.90684104906503	-6.18780211413468	-6.44567786401599	-7.21461944658039	-3.41944067402596	-6.03527934388066	-6.7821397663571	-5.88651115596414	-7.8430061941495	-7.03012147010368	-5.9223539515515	-6.19094105163488	-6.15168515172085	-4.0508231985438	-4.56440054156109	-5.17143876813641	-2.78739389388807	-3.44625906932366	-6.54342888435169	-5.65894431955455	-6.10117186792718	-6.68969275291395	-4.45770968253008	-5.70194567729953	-4.73107716237149	-3.25257305938491	-5.32181001587387	-4.24526047147022	-4.94948685144566	-4.88953085959618	-4.66996556623542	-5.33992992478105	-6.59042439985108	-5.12693485962804	-3.24409319605167	-5.39498319714618	-4.46788387014746	-3.87046803112026	-2.90913880481907	-2.98993987576459	-5.46075609633239	-5.54997709843296	-6.15423654464158	-4.26200419837284	-6.38277903119395	-4.91286281039779	-6.10231975485066	-6.11779311840147	-6.0627250289573
Wavelength_589	-6.00209113465162	-6.61283094228039	-6.60831802765464	-7.33825212299109	-4.18161900560881	-6.49239523704226	-6.62211551584976	-5.8210592329806	-7.53648516270836	-7.2061266026226	-6.23458479752767	-6.30079980486629	-6.21096308773328	-4.20618954839904	-4.32926590286441	-5.11464947268482	-3.05977253005463	-3.44015013708548	-6.57542428965371	-5.77272297901151	-5.58847477787282	-7.19252889091317	-4.90484706159722	-5.92196053431077	-5.34145418215496	-3.93392815049417	-5.38635862465024	-4.86730289108126	-4.65431277000954	-5.42306372664543	-5.52598781679567	-4.9524140199943	-6.66238963995114	-5.48160224549404	-3.48465003990923	-6.28033658552054	-4.63477950577543	-4.27762491142061	-3.39227375743094	-3.63665166211662	-6.04851667639031	-5.70425829166084	-6.76850101534003	-4.7303296509381	-6.08726067005633	-5.25215671645437	-6.38653597816155	-6.16477354326151	-6.25516161833413
Wavelength_590	-3.65144642152872	-5.34956339447232	-4.82012483222111	-5.67811664897755	-3.4775192199211	-4.22992364624272	-5.19220939217739	-3.9671987474201	-5.11922875342108	-5.20180130818849	-4.19344956807208	-4.8492730679481	-3.91590963496371	-2.45102825815841	-2.04941470929437	-3.4245809726615	-0.881140628881932	-1.78428647432191	-4.9818605164583	-3.42265326757306	-3.55994851170079	-5.69233780349701	-3.15164214968363	-4.02840830057968	-2.89476709025458	-2.60812342243943	-3.65703236547769	-3.42313304032666	-2.97407349521628	-4.07566180832664	-3.74419071148944	-2.95203978612462	-5.14477727501593	-4.01701397705229	-1.50846012468154	-4.73860136135514	-3.1595301022001	-3.25205070992433	-1.52549355835778	-2.85693697171992	-5.11423668391626	-4.06475515579389	-5.09377964305606	-3.16405165561955	-4.15042393113454	-3.38034587750235	-4.20725738791625	-4.04582401464791	-4.67813023416803
Wavelength_591	-1.61228811407643	-2.8606544037225	-2.9093825632101	-2.85263722415247	-1.35789408381639	-2.14702876808186	-3.55005081858522	-2.01698757309871	-3.16958523825166	-3.85729561734708	-2.51059106916182	-3.36620896082682	-2.28798173577655	0.0432077281948315	-0.549133396557448	-1.44757783113902	1.13967437577636	-0.364668582954892	-3.08162849718965	-2.1093993325777	-1.98418764822412	-3.67000781563525	-1.00502282569039	-2.55913963672451	-1.09194717101728	-0.768979450910942	-2.99925940733419	-2.2877638283191	-1.41001346270331	-2.62518515990033	-2.20710874907715	-2.8292877201758	-3.54506360789113	-2.16330267500388	-0.426207550530069	-2.65712949249229	-1.23494952596658	-1.55539034657366	-0.568331627333967	-1.14730269227455	-3.21084598649514	-2.66063965844398	-2.72570564642858	-2.0006287039365	-2.02972750321813	-1.84862483637254	-2.39071057330392	-2.07434400944915	-2.36191475271096
Wavelength_592	-0.787819330890148	-2.64389687582926	-1.94805635883929	-2.15957168897331	-0.334543842754577	-1.54874325446169	-1.93921486629703	-1.07497117850533	-2.6753664819291	-2.86207326538813	-2.26558135007506	-2.40873333538102	-1.65566815925758	0.388762845760162	0.314245787312196	-1.30754240945338	1.88420186739981	-0.553606478306903	-2.37789992499731	-1.64100872829569	-1.23947060881523	-1.78763377356942	0.0444436861260901	-1.80882325790524	-0.237591814744879	0.71687126386302	-2.73315578597074	-2.04786957354973	-1.57202138880547	-1.84210151954469	-1.98654404731532	-2.51647782943941	-2.53910815865115	-1.19216962520448	0.545094053250987	-1.97665424770765	-0.348291189060899	-0.632671813420745	0.0925422526127914	-0.00902811323548502	-2.83319231413113	-2.13347413024808	-2.36008413315321	-1.30435135225582	-0.994716870766765	-0.826672168524113	-2.17408280110459	-1.83136216706169	-1.01687435034931
Wavelength_593	-0.413801936458789	-2.85352307271262	-1.44816859884592	-2.16389288803622	0.231927690394571	-1.34891599586632	-1.2009604282033	-0.123028477478687	-2.33451681128894	-1.68469887480029	-1.79035279105532	-1.54882435732568	-0.518513883208649	0.0927494264265378	1.42251173857946	-1.04070633462941	2.21163857550183	0.0964078957213479	-1.75350687477931	-0.519602920931367	-0.756373456632141	-0.729524390723267	1.20192534070741	-0.841571277806618	0.480258966246578	1.0008106452418	-2.39390129286499	-1.05640122513473	-1.21993230282971	-1.30602081568512	-2.27907313760883	-1.4075396250209	-2.1085968093916	-1.30577881970784	1.37188009923381	-1.23608425993218	0.950061869139241	-0.100663130225065	1.08503842251341	0.0550906522337168	-3.14001764749314	-1.54631491801569	-3.03644263594679	-0.643829347282598	-0.378140957465852	-0.217463462441676	-1.4653343518269	-1.12396081388801	-0.141507780724888
Wavelength_594	0.0337066496733144	-1.97963148002833	-0.471859467036334	-0.955305799853583	0.613626477538715	-1.03991128979975	-1.23126937835049	-0.144895478699215	-1.33031032559768	-0.950974761419666	-1.33970608737203	-0.988465633892545	-0.387309804273171	0.933811898010013	1.33235627564942	-0.301885125837323	2.58011720036224	0.24259640496543	-1.30052388930559	-0.209232815783689	-1.39567219634188	-1.09830445934637	0.655811742337759	0.23358579408591	0.656732033941791	1.22545875364733	-2.73513911350313	-0.901073041094211	-0.551410020090132	-1.16497227837997	-2.13283442205937	-0.960264078437407	-2.36816955672142	-1.29993317002723	0.905660331361157	-0.126993237511138	1.17800442215733	0.585786481478153	0.583413974716287	0.0565902432925649	-3.11149909857358	-0.251546414182313	-2.46445475372087	-0.165288683188671	-0.391501941895407	-0.408783610482792	-0.622600513140185	-0.478775792070294	-0.0516254160292667
Wavelength_595	1.88416369022107	-0.510876151372003	0.874071017986945	1.27335078318886	1.33157320426998	-0.141355815388239	-0.172801479360335	0.0479899486761954	0.607404002679356	-0.021523515871867	0.125326963021145	-0.266072796360564	1.15979927034287	2.05862155811526	2.17935927340471	0.785559453493221	3.51229765765747	1.17938531332813	0.745093879708607	0.801467703648815	-0.35614720589625	-0.52196950193508	1.37816294480166	1.07510364885648	1.8292710192012	2.29662956049066	-1.67037485197478	0.0828582328568666	1.32550061603222	-0.222894484800729	-0.435364630169631	0.44864536303422	-1.11748348195296	0.292121914044994	1.47141871509434	1.23211821797298	1.93261177538749	1.41476086625022	1.56024223926043	0.935303381442789	-1.9975120461097	1.52267680039672	-0.983167584681418	1.51263559649491	1.23992205702127	0.766971113166516	1.06484135173935	0.366546158051189	0.76509077855869
Wavelength_596	2.91931935855705	0.566570336195793	1.75968698283522	2.76827726254126	2.58393283699581	0.96588247932029	1.10649950953058	0.916171855435235	1.76644294921202	0.618987540977819	1.1608832062218	0.529732683144777	2.83480176675799	2.93566471939205	3.56012268976457	1.87269212981228	4.36618087857126	2.46400311399114	1.66881760719695	1.28608166272762	0.64920893694618	0.550545107573271	2.51491319422975	2.08411799042823	3.13306259635166	3.26778583843395	-0.481570403470243	1.20103833139296	2.09265718628843	1.0551395740719	0.793676114296442	1.55714898123705	-0.361966583118189	1.65102672467072	2.5171526722436	2.41535050805751	2.8934950373688	2.24843826979975	2.59376203916535	1.35658841392837	-1.24668613237117	2.68901843213838	-0.432267978223654	2.85726774771875	3.03793209564254	2.3262014023233	2.19506519264665	1.16059934193373	1.86436806979905
Wavelength_597	3.28747062176122	1.56682309746565	2.63907080191686	3.22766342792699	3.44481044454893	1.94868824087313	2.33128618356183	3.72587895820224	2.28174378700536	1.95952618038821	1.87074742656189	1.75837371401829	3.82934508363146	4.60829612028602	4.04872162357459	2.85587881113006	5.14636674555225	3.52084468738386	1.76344504012981	2.23224217862093	1.38179380733807	2.07826337778115	3.47040823767073	3.04165948424165	4.12783573178229	3.99060098610775	-0.182108965150954	2.08355467015309	1.77009190974386	2.11645452493828	1.27551616159234	1.83337794464975	0.485281914303746	2.40306502102917	3.40754336523972	3.53616064820287	4.22892773407211	3.69467038855791	3.40056740762907	1.55507118452235	-0.288762561052918	3.29440650427003	0.283609459614262	3.25733067119705	4.22331168935575	3.87139488782981	3.10308094492843	2.58273380549802	2.90349362602467
Wavelength_598	5.35481264920668	2.80939606926467	4.46621924874651	5.12631224601692	4.64587420262202	4.32409572608781	3.61119337998269	6.09807506924188	4.69163364193031	4.73010116208853	3.78003454347745	4.15770211510778	5.80986725068722	6.97551669767028	5.22470494845274	4.63668623602493	6.9560936229909	4.68833969440522	3.61743818857417	4.95266208523237	3.22522338631776	4.10115350363382	5.4286904120178	4.54466259814905	5.77887092660785	5.914527664151	1.27229658385068	4.10770543058721	2.95173751804482	3.66802493380486	2.99606744723855	3.22263736683979	2.88019666089178	4.39355602685201	5.1523272803328	5.65613201377121	6.26569143883558	5.48747333818791	5.71719607571633	2.89819723140313	1.29284127143351	4.75730432626761	1.75871769321634	5.19220991913438	5.45882107342275	5.65877922047529	5.08879312008554	4.4422905124976	5.20570837758452
Wavelength_599	6.31750518044799	2.57110105152976	4.72275780853054	5.36311690082921	5.39429946396984	5.02763774027317	3.57391677438823	6.6291954480631	5.37015555735059	5.24368949726708	4.33213463067438	4.89169912239061	6.24150307387742	7.35458964058616	6.45773992262497	4.9761634616631	7.91914452727568	4.85027693903881	4.12590873186094	5.82771561531677	3.53147831995183	5.00126971975759	5.81987812466173	5.64752220970082	5.60877788910173	6.7108290957097	1.71661542097136	4.71150384063017	3.05437988883153	4.19087157721847	3.4145215026862	3.86330246592212	3.18476624455281	5.05001043091506	5.91286275397237	6.14582411465468	7.01264152809476	6.29932333723557	6.03823752177075	3.18076465296414	1.25314929952992	5.35703494229924	1.75191215865893	6.0619565182789	6.00724082774473	5.46136970439636	5.82276784831596	4.79184239552783	6.16548448407177
Wavelength_600	4.85710568821513	1.22567357417963	3.34893554664283	4.09072750911662	4.79652779990097	3.13617824782981	2.76432056554068	5.80051341237674	3.82706575101264	3.75932277310015	3.28290780773496	3.65635878568905	4.80929974338645	5.35010542587854	6.06198310798077	3.69285709532739	6.74376913389646	3.69737510561712	2.70718491330901	4.26276064476362	2.53882338623598	4.12110739944456	4.50951472355908	5.19749032852656	3.79034201315749	5.60870623356323	0.701521391182989	3.43043778208603	2.55177116267108	3.06556977680284	2.10949071341434	3.05642734778354	1.54108467093608	3.70489374621369	5.031992188511	4.52166031859056	6.4438115229229	5.37778497126976	4.94253882516228	2.50858917578951	0.174443113953361	4.84689690888675	0.288577024431032	4.53700443605817	5.42041923202958	4.33717174137364	4.96585416757503	4.11634253587752	4.92823309558828
Wavelength_601	5.75813835750137	1.53864773474555	3.47685185395467	5.35810293117897	5.33393299617136	2.99269010080685	2.6526737653194	5.06868428544453	4.65734899957628	4.43075189688999	4.14072490357722	4.6606772060214	5.22647803868325	5.79270005416374	6.55492821134259	4.26134359374362	6.97315665954785	4.19142902844543	3.72939922387596	4.87845686664213	2.91030474902456	4.71098620847587	5.26522158114593	5.65529641219081	5.14133775859529	6.44843233119988	0.86539773362301	4.15380947165187	3.81545195846305	3.3794685641645	2.32107790059453	3.78324299933029	2.26693221492433	3.79382253887318	5.57137114484126	4.63327761614944	6.46956288725413	5.73511316766973	5.54784326588015	2.90196815946969	0.530678220726347	5.47779339841543	1.11614589211212	4.91790822436468	6.41507154901308	5.46771955654698	5.9373662765769	4.27417055030977	5.97571299843817
Wavelength_602	6.10748557779738	2.19352941203086	3.65468977862513	5.94930886251189	5.46214762265283	3.58918516131444	3.18295437500504	4.97500464002559	5.08069125475288	4.70044913672653	4.2991371171939	4.55251630587188	6.1238357822545	6.32578008081764	6.81426069633701	4.35862447434273	7.17702312859422	4.41222018180673	4.56547516707961	5.22760240213308	3.20700406991617	5.34762541002569	6.03543222415865	5.47919723463667	6.14552094415724	6.6988520107526	0.593021350634392	4.62880761093775	4.32876178344642	3.96075135630711	2.63543929922315	3.96065862790357	2.75002558418248	3.96202794711295	5.16308705092606	5.31472713546929	6.85888269660871	5.69355322545573	5.23957066081243	3.67177306380796	0.364669930301515	5.79101695991345	1.8375290488999	5.37887239248066	7.13630461271426	5.56654738235932	6.6314905743578	4.92094049871063	6.3835686386519
Wavelength_603	5.7017838196503	2.29391041067921	3.31536851117749	5.67826584898156	4.92695312139776	3.07186371871307	3.36856330029154	4.81574121555192	4.1891317520611	3.86170176972506	3.73815287070665	3.8316652110145	5.49543218925723	6.18234568563848	5.75490973130565	3.24203528473565	6.55567244733997	3.53055881071	3.98437281299524	4.30518254164037	2.79810762126587	4.89077998872487	5.82218942799907	4.65361714166916	5.20989304471875	6.00940780352338	-0.281121105461861	3.92998852345925	3.25084284722446	3.68781152206519	2.71804165486979	3.04055152167156	2.49368674722785	3.41731370064433	4.19794415816649	5.03134566082408	6.87648264209634	4.75602092499925	4.62898113127052	3.19026875764116	-0.203645706573155	4.61715845401068	1.71260477923873	4.78733847300059	7.05713070744646	4.77861766035363	5.97429445843087	4.88683548929613	5.43947549730072
Wavelength_604	4.26400807664108	2.21709871963918	3.21354666260974	4.78939818702187	4.57915331721841	2.50086997478606	2.85303019321235	4.22176109752962	3.16758773583024	3.84834637393719	3.34296956101722	3.22855421885334	4.33391601284048	5.1765649424997	5.02095423287323	3.36725246997375	5.5792006483503	3.28497232915076	3.22485815689535	3.68025119454331	2.559115562845	3.88750164761706	4.61438073545957	4.51089142176857	4.26973310059671	5.77145969229023	-0.0247867094638138	3.4664999485474	3.17289781935596	3.07909703710081	2.775849976332	3.0012655977981	2.60907940369573	3.13569903400327	3.77152131774665	4.5102314575876	5.63017090696916	4.65522288227672	4.53700600698593	3.12003171870589	0.21719083858722	3.89085647287309	1.13728166535841	4.37973977193779	6.33670021265813	4.67275090919625	5.48723647270295	3.95248140679235	4.84500148537459
Wavelength_605	3.23856639051243	1.61419064039849	1.92017636403477	3.67628257152035	4.25979923747518	2.05655175335995	2.19111054033785	3.68073137930238	2.26350429635262	2.91871347910354	2.36942342389402	2.41078517376425	2.85845574506061	4.29077448915592	4.20942346956832	3.00326386540154	4.68738174709678	2.65874184698215	2.2410882637158	2.55660147671374	2.24399208990006	3.06286771665383	3.98110588949445	3.76089886963267	3.4619408503943	4.90002560551229	-0.438402071004748	2.34909741949347	1.9258600053044	2.26388603046294	1.86984618628742	2.18831753725774	2.21041985247371	2.69787486020872	2.80389942751399	3.72499808282163	4.78004302277841	3.99459891150261	3.7415105457523	2.64791837951958	-0.303494810680312	2.41671457711062	0.171746682103811	3.50331438360828	5.100558799493	3.77460821068057	4.80410084459262	3.24080976772784	4.62192170539649
Wavelength_606	3.17569771649389	1.24946553584295	0.687240918369083	3.12956252253475	4.05245730776072	2.0579852592186	1.2986325234769	3.48423495165577	1.77701317170421	1.93230375959938	1.49128760513601	2.17255600491155	1.66300168880676	4.06028384629466	3.408818093111	2.0138309929452	4.09693138137656	2.04165669864752	1.17256305597842	1.94645231020044	2.08159683543438	2.95572741452705	3.65932128359579	3.29456580673448	2.27999398388592	4.10406246370822	-0.328436332634776	1.78865155255919	1.11391953377685	1.54635206306992	0.94353790899962	1.95322357917733	1.73746435385253	1.62648201201279	1.89484993140821	2.56492108642401	4.46061793446361	3.108531878409	2.88570704958009	2.27085531628111	-0.704821461468291	1.29021173735179	-0.436193085089794	3.10000281772924	3.80694822585671	2.89447580041924	4.17319006649552	2.96151537100867	4.60002653531789
Wavelength_607	3.36426055851397	0.725195289489164	0.496402456385191	2.66504266643614	3.33998283959238	2.38067241582425	1.38410322019423	2.89638131413448	1.86010934469156	2.14079076088284	1.04326393093463	2.19445813354577	1.74167339457784	3.29517436310516	3.406376244519	1.91509979733137	3.96354295751202	1.50263077196135	1.16984063214083	2.56282858425125	2.17285183635285	2.78975313743959	3.41392090694503	3.34438547657037	2.01875472596735	3.61380933255862	0.223737493513177	2.18114021712969	1.18020657142326	1.54208019249991	1.10979801125491	2.26000966824671	1.43944808978575	1.38417531613454	1.96234596279617	2.01289181266657	4.85605255887478	2.94443372099584	2.54693815737059	2.17096157108241	-0.738903230949196	1.17777460388195	-0.477657642468468	3.20726516589172	2.9924348557196	2.47979203976403	3.95943453535349	2.82395319615923	4.22811270109278
Wavelength_608	2.31376336531546	-0.506826666166137	-1.44552554768768	0.934825594243039	2.80183101094534	0.840490976569425	0.011099360919662	0.307781281896008	-0.160604699748075	0.266538487616768	-0.636455886008329	0.478652447378396	-0.200662997136598	1.1539230822139	1.94140537749631	-0.0624644008826238	2.55750042676196	-0.913855488371596	-0.672454400040799	0.382914016531864	0.631557194986366	1.24311607891456	1.54118819166627	2.16397396811277	0.86465059486401	1.55357447154212	-1.36392415288672	0.183871279487139	-1.07454798180204	0.00763106796026468	-0.107781734457443	0.654304353928089	-0.0351965289565883	0.163730205890282	0.373135807328497	-0.3660431389617	3.09812782296577	1.38362689823185	1.37953931016859	0.551649656273253	-2.65806723708508	-0.570273476400696	-1.48904552595125	1.53731622575906	1.46535011691641	0.650739844535073	2.36132502983611	1.06309635555839	2.04366332093051
Wavelength_609	0.891332761851984	-1.52342546541621	-2.93175864217263	-0.24077271714037	1.86407776295313	-0.451707935823377	-1.63258274534387	-1.14695542811833	-2.0433478603012	-1.24949922782155	-2.17456175546155	-1.26782531151506	-1.64188145525374	-0.625106520291115	0.0284716221914136	-1.87586712352019	1.10830383203608	-2.4396249887845	-2.75674606035116	-1.77655082077395	-1.46271239001339	-0.399989001043579	0.111414702992672	0.743416183513493	-0.571731862516164	0.198690781870039	-2.44788192207327	-1.50477738672664	-2.83000827179498	-1.32101138104724	-1.37883572441381	-0.831016966279876	-1.00166634774714	-1.10308432602125	-1.16011132436082	-1.91564773639276	0.756651064344454	-0.312636423973065	0.273589328679363	-0.430028191326428	-4.20567068355284	-2.53721771344802	-2.461333880961	-0.378582021620707	-0.477502924438449	-1.59114985923207	0.547812192884057	-0.641253046734994	-0.367668896878649
Wavelength_610	-0.943388266072974	-3.19947731485768	-3.96751979689461	-1.5467687713701	-0.0287932736120172	-1.75622431681937	-3.1011332006674	-2.528707317784	-3.70132914311935	-2.55013381423755	-3.14762679686989	-2.87221606075691	-2.55659386681389	-2.76300530547071	-1.45192183003422	-3.23141809974106	-0.592426596723222	-3.62231148907429	-4.1101876853381	-3.03927748979822	-3.06966310672735	-3.06877079238535	-1.51022989347745	-0.988628432697362	-1.90979138949641	-0.864163620190415	-2.85376187924311	-2.24890317560108	-3.75304734248829	-2.64195759862248	-2.34890107613694	-2.33836958148439	-1.89008514760732	-1.91235211227857	-2.18171105515029	-3.19768186025991	-1.32153788596226	-1.63534736132593	-1.13953744138359	-1.12954317139361	-5.59059193547304	-4.36656286087732	-3.55377525072754	-1.61860612977734	-2.29198368284593	-3.0927637620246	-1.21452579244619	-2.73696587990481	-2.17130829614987
Wavelength_611	-1.94745103641043	-3.18738078495859	-4.23754129900008	-2.37373264845521	-0.335359765080769	-2.05065624398273	-3.78980411179409	-2.93457185593238	-5.07134157580086	-2.9425040868611	-2.98425825412624	-3.08071270665848	-3.374244188435	-3.17736525213374	-2.31781910374311	-3.37913244313595	-1.55215122276836	-4.1502425519549	-3.68272129174785	-3.85892628536125	-3.22864074459244	-3.36497633428055	-2.14977382208326	-1.84563233616093	-2.72392162385513	-1.37415741566265	-2.61605383516606	-2.60388840019486	-3.51255889408214	-3.06355314714469	-2.72444474481621	-3.23967653109672	-1.59068304135845	-2.18825351204174	-2.36313404182432	-3.15162377665298	-2.59455686230122	-1.47039761149523	-1.70501907015952	-1.03578142771369	-5.15306109955504	-5.1104940939392	-3.1988825994326	-1.82847717127909	-2.46488820882761	-2.67037533096389	-1.35219474914282	-3.40310762270823	-2.81452487237317
Wavelength_612	-2.64619216553232	-4.03627816006165	-4.73893922894371	-3.87212607266111	-1.03511438407635	-2.88852765815084	-4.45843586447008	-2.96425598324698	-5.77062908988753	-3.69145032955406	-3.97204640500596	-3.88029459558529	-4.41145690145769	-4.10292807221462	-3.1196333645375	-3.93103340269851	-2.5914404318016	-4.66772813386842	-4.38883453316376	-4.86507180721621	-3.91132087579236	-4.16586128089897	-2.48489161483887	-2.8934529248129	-3.80295525509641	-2.20001522796617	-2.33341503638548	-3.18020435090823	-3.67843928173601	-3.98138851050817	-3.65042744133976	-3.52675087918541	-1.80520487733527	-2.59801735817263	-3.11784906048565	-4.12387385681583	-3.47445778255213	-2.56748733715578	-2.65980926202869	-1.76556991815921	-4.99480402122988	-5.58980323854455	-3.63508888480292	-2.92090070544704	-3.53376120725475	-3.64837475186031	-2.48535270398541	-4.24767741335341	-3.892973451786
Wavelength_613	-2.97282413455549	-4.63527621921943	-5.24061628867798	-5.1971839536512	-1.79982840707349	-3.42703247811078	-4.52990653440279	-3.11706205725452	-5.98667374169163	-4.41091313496847	-4.89889483628712	-4.8490367539475	-4.99745213198957	-5.30343629641232	-3.80253034478674	-4.40905592570935	-3.11266231438697	-5.48411509190248	-5.48808376543684	-5.71819373907914	-4.11861465228354	-5.04455672305704	-2.69531657630417	-4.17225712826227	-4.54365048457006	-3.01565280167625	-2.2055546757107	-3.53140256081893	-4.24013893194874	-4.83853754899908	-4.46553572006153	-3.99333862593564	-2.35922227059054	-2.54256506232648	-3.73175375859168	-5.13317583022093	-3.51541014811774	-3.40114036941718	-3.26459354281041	-2.68181752240778	-4.93576237104227	-5.70611497346177	-4.5817500534323	-3.75364283522612	-4.88503098649248	-4.81494525322788	-3.57698594129789	-4.92829625432089	-4.65690433205008
Wavelength_614	-3.52553595029677	-4.85468639734294	-6.34657784631898	-5.2863609718154	-2.02674304288892	-2.82024950724512	-4.39661415819888	-2.88946470147507	-6.61970688141536	-4.53087465891728	-4.82167016286731	-4.91244269059114	-6.09704012480575	-4.89373470620549	-4.22990834192565	-4.60225011913134	-3.42194140092856	-6.05209334559862	-6.01695146299827	-5.58230909072048	-3.25168322525093	-4.40250289474768	-3.18886752504636	-4.31661456164348	-4.95440736626173	-3.53712444891513	-2.54286523072965	-4.01391534224291	-4.44842191489318	-4.70591220905358	-4.51746689289776	-4.44806902107145	-2.10738876834364	-2.82069623680248	-3.69301876054152	-5.25608239410976	-4.36722256311305	-3.31351594462141	-3.71379478842	-2.87137405595307	-4.86730539167387	-6.11460311251966	-4.59117145155171	-4.0297013107335	-5.10814060739519	-5.43106937582091	-3.17452563117679	-5.24090641093184	-4.31602286422456
Wavelength_615	-3.66589148936076	-4.95398619188269	-6.09514043901938	-5.43273857076972	-1.77389614627955	-2.05974150035529	-4.2275300985584	-2.3381615983084	-6.22845700450078	-4.26200746820158	-5.33751969615463	-4.9075042650097	-6.23254519467484	-4.60930355116192	-4.63677774843564	-4.64055608034804	-3.60280260842703	-6.43368794655932	-5.76057770371922	-5.65264724227136	-3.14821324972076	-4.9371825227812	-3.5508199161056	-4.57829235129075	-5.18067130458996	-4.37663313767728	-2.15668460432669	-4.09684203061124	-4.87723037197303	-5.10129351424433	-4.99087596529882	-4.48904545420515	-1.61392139526016	-2.64012459612498	-4.00432162175538	-5.69599305838823	-4.47935778023133	-3.80335567369124	-3.62904016667094	-2.31828347375041	-5.00115228211668	-6.66215066015647	-4.26825916295322	-3.90838671841075	-5.60431575653515	-5.65053903062537	-3.18406469839786	-5.31411392463927	-4.52961098324008
Wavelength_616	-3.57482960658079	-4.46048619574989	-5.38310632387132	-5.43777993897131	-1.55354095276883	-1.69989622710313	-4.13243212219424	-2.38276136712907	-6.35739191180835	-4.41554172032392	-5.50922752898422	-4.84404154610469	-5.44085932337708	-4.87351869825643	-4.93219581528313	-4.57237327834023	-3.97802203529594	-6.43217691663808	-5.87963374533516	-5.92807853962817	-3.3209887877503	-5.24535840466035	-3.58246607023759	-4.68327759688591	-5.44832308600673	-4.58747424960649	-1.68518997757696	-3.93632821811806	-5.01956045718472	-5.31982243398257	-5.0719145835248	-4.43047289295267	-1.47885262500666	-2.99762397553634	-4.04710297928627	-5.89037049604487	-4.38581289004773	-4.21370987267912	-3.58154746389054	-1.89201227418933	-4.79355154441042	-6.93327668170448	-3.88672946537424	-3.96036380306884	-5.88232609844146	-5.75752565923148	-3.59733522870843	-4.90368456680248	-4.87810240521287
Wavelength_617	-3.67135195333938	-4.35773071142886	-5.66336876748639	-5.67404864178539	-1.95229834740729	-2.27148914730733	-4.71958071507023	-3.40160041634043	-7.58241241335426	-5.45287762415216	-5.60383349804566	-5.25649193498682	-4.90320233005006	-5.76524516598837	-5.28944752492455	-5.10363637958889	-5.09205280889137	-6.5888982131035	-6.48707435947377	-6.6461032246059	-3.95129246344035	-5.36931900510563	-3.63508024520286	-4.90014627164872	-6.35221388128561	-4.60483590507605	-1.80944590048978	-4.18365475965601	-5.11868600723375	-5.63845961431415	-4.89787489264139	-5.00177550541353	-1.92427517333494	-4.34012306692346	-4.21035463349711	-5.8561409659797	-5.22852136482196	-4.43287113015324	-4.40907786157809	-2.21047812016226	-4.92868932145682	-7.34704559221175	-4.01975091673956	-4.99287573920711	-5.69114114096933	-6.6353551484294	-4.52718669732013	-4.77415238263111	-5.61535088182412
Wavelength_618	-4.15225520880703	-5.08470236176943	-5.77363957428647	-5.94402169958238	-1.92713591965428	-2.50776949737754	-5.6122673738189	-4.37931412229969	-7.9090261285909	-5.20227661617533	-5.0760097352987	-5.0413127215202	-5.70084744596901	-5.59136666288336	-5.34544545885597	-5.05980558178331	-5.11049416939968	-6.2281729842153	-6.70342864774179	-6.54116611794511	-4.17156357742944	-5.48667663854877	-3.56989018126929	-5.30257996588125	-5.90581835107721	-4.05123210753799	-1.08250252658865	-2.65947393185831	-5.5933368517305	-5.38610839213133	-4.14436038394278	-5.01912025825535	-1.23726294119529	-3.6026516653706	-3.77009484651649	-4.97469678287221	-5.74194289350861	-3.78342845999535	-3.92431100317427	-3.09129218250063	-4.31404385011523	-7.46634495975912	-3.88215543958544	-5.19532628149235	-6.08876150839758	-5.83236020793621	-4.69436357901207	-4.67502517030073	-5.58690016626286
Wavelength_619	-4.2918921259387	-4.8137419738116	-5.86291857818171	-6.08266295281331	-2.03357505554943	-2.74982565825979	-5.77766115220982	-5.04088302259455	-7.86231781036072	-4.69521792543939	-5.03316124818443	-4.67379606840377	-6.15253459287643	-5.46850068396962	-5.65638434085776	-5.29608093363558	-5.3071093856129	-6.43810761819869	-6.33970200723413	-6.4525570724442	-4.67644569585175	-6.02942251165159	-3.78810235162801	-5.67357571208534	-5.64345965403426	-4.0521564624353	-0.899914873004972	-2.21082622786931	-5.36137299679861	-5.36449319198043	-3.80937955984017	-5.25277445204618	-1.04306234012145	-3.11480761068874	-3.91023334740341	-4.89962981023353	-6.43894113250092	-4.06402355250215	-3.79566555999376	-3.21569177873864	-4.28681088951609	-7.6188384589653	-4.01539384434714	-4.78222254492463	-6.58208835463344	-5.49937244850013	-4.21440650464225	-4.96455852511965	-5.8288432267345
Wavelength_620	-3.81234094926067	-3.76833938306408	-5.43369779844795	-5.98240772238934	-2.12420917919314	-2.78680522456347	-5.22593931877275	-4.42544368913695	-7.57850545756028	-4.45783866131567	-5.14505497435999	-4.40363944910914	-5.97601378323396	-5.56700993813377	-6.40155141256888	-5.409621206888	-5.58760336322881	-6.69528729970955	-5.76002394405704	-6.66732005449027	-4.69641138785655	-5.96979852341287	-3.5991528857513	-5.73479192400567	-5.76272453982827	-4.06794715694783	-0.77061720753699	-2.60981795433699	-4.75043675338959	-5.77234934237803	-3.64505150297573	-5.15217655186231	-1.0342029408453	-2.89622838620583	-4.12953444499343	-5.17223721963478	-6.51983428602645	-4.42638562294205	-4.02913136917115	-2.5019230573499	-4.24382487870386	-7.33766853924731	-4.26500862538888	-4.44201557843424	-6.86945802423336	-5.34616626837517	-3.55253620886902	-5.06253792109644	-5.74712814636317
Wavelength_621	-2.73827829051011	-3.49319779157887	-4.62223846924588	-5.86473784798729	-1.62326085835938	-2.00890933640625	-4.51145176367428	-2.98817475647577	-6.88851843128375	-4.59170077002328	-4.71192893055214	-4.7010451985242	-5.18230339240331	-5.33389511387677	-6.67538018733327	-4.6641771074288	-5.68838626765905	-6.48721959172426	-5.76369567861446	-7.04958905230306	-3.24459772111968	-5.40497683161096	-2.33713041763313	-5.34197541665889	-6.04471107554351	-3.45692384948559	-0.186248439518737	-2.7520677880177	-4.52128846889115	-5.7849364963997	-3.96828920774276	-4.36845000920816	0.0370052612198507	-2.34237651533412	-3.6955346544684	-5.21583325383339	-5.76663281688193	-4.45163190905489	-3.65843850481742	-2.1987171484467	-3.33819303195126	-6.47933343109069	-4.1252709909432	-4.8263524121485	-6.51012255569165	-5.15100099316016	-3.78411056003575	-4.20072291478565	-4.4149449524522
Wavelength_622	-1.79245890438588	-2.25070253007751	-3.19398505694481	-4.3117888101335	-0.703095537067729	-0.47735396894888	-2.75136142957691	-1.0130623762412	-5.4910441777311	-3.29000494893803	-3.20327471330501	-3.71790121257838	-3.4791363993837	-3.71834758082141	-5.52835542137934	-3.00128889376825	-4.65563590657995	-4.76045470598839	-4.39377961395579	-5.32374959733415	-2.01801080616332	-3.92649123468035	-1.43562967504485	-4.30116122295705	-5.02770246086669	-2.32643804803143	1.69987428165228	-0.732140035918812	-2.91509301589125	-4.12771479918637	-2.63545083974846	-3.52027931327757	1.14096541919056	-1.19781944516113	-2.56203429913433	-4.10961985754427	-4.3689219196723	-3.19496216703331	-2.28025066528269	-1.3294061826175	-1.6661179824533	-5.33423811273543	-2.69697884628465	-3.39706280637753	-4.80216072992479	-3.48596998356463	-2.49509800944927	-2.38766454199423	-3.07278457008381
Wavelength_623	-1.07840976617776	-1.20304182447801	-2.29492884101083	-3.0892193605482	-0.0867649798711036	0.36073117047082	-1.3832030457196	0.432719262117282	-4.35208873897702	-2.24791022997877	-2.34636714774588	-2.82309830337475	-2.50990629951155	-2.88483596571489	-4.36492462155142	-2.00923643497433	-3.6915208304751	-3.80914668688934	-3.56566196465384	-3.76220512476278	-1.22406604677856	-2.37449798419885	-0.894295538718647	-3.23884300825517	-4.00578608205014	-1.73828266313532	3.00753477527907	0.254682202110825	-1.98343331904238	-3.2608360196304	-1.57347866037012	-2.58373446542728	1.70010695405274	-0.735951457880423	-1.94824036118079	-3.54897370785783	-3.04868201641032	-2.25301707438335	-1.53814607418711	-0.624452020405166	-0.789999355212514	-4.4013096305675	-1.67048408208248	-2.46408653420718	-3.45983652485585	-2.34763042793845	-1.53647400185474	-1.27134564479498	-2.25348871341019
Wavelength_624	-0.936365228653009	-1.20878541749879	-2.4887855025355	-3.11975594662404	-0.255879283468316	0.0480332153195527	-1.341786303296	-0.194257090679936	-4.52311136399369	-2.38819433822647	-2.93929203123248	-2.47247624962632	-2.66429421223232	-3.38810590635724	-4.1855182785049	-2.50622809020896	-4.03941377905202	-4.5400891006615	-4.38296214005328	-3.7303769081814	-1.35534680328307	-2.40664979309465	-0.986058857390515	-3.05997307654255	-3.7559188375473	-1.79841665776101	2.62445165353384	-0.672466816329487	-2.7088482841027	-3.94656025657758	-2.05987837595805	-2.41225067992877	1.45928076302797	-1.16422779802191	-2.52311771662077	-4.19323474791535	-2.89964936599543	-2.67842257503419	-2.21174673427095	-0.818040118222811	-1.68054787107244	-4.48357782594277	-1.84796553089568	-3.34744134981457	-3.40599604509438	-3.0705583097973	-2.10133112022811	-2.08774662549332	-2.5164723119472
Wavelength_625	-1.66945299593703	-1.93444636911604	-3.15958277161572	-3.53920127908562	-1.06083359450613	-0.145994228042151	-2.29010604109099	-1.14053480392499	-4.8829244111418	-2.85272010270828	-3.29944121205892	-2.10532316516235	-3.52795068358804	-3.74889993313868	-4.9642996398715	-2.54230175630569	-5.02706511436452	-4.61431284486692	-5.10576288466345	-4.63564763226932	-2.13576159696846	-3.34816829165552	-1.54423724668622	-3.66464932534604	-4.77819114414393	-1.99167952654156	1.83403505608067	-0.858386484079729	-2.99092613229125	-4.43880116551892	-2.60010172788447	-3.26934248537311	0.703489702131114	-1.73922302854413	-2.87280525148508	-4.07024635688803	-4.3608355204276	-3.12950588356905	-2.82387142943072	-0.899355170687422	-2.1061915987049	-4.57521173347165	-2.19024665725535	-3.78402933280447	-3.69158128951448	-4.06052096060514	-2.88931542404355	-2.57895447822057	-3.39836834381244
Wavelength_626	-2.09976084800108	-2.02707395795956	-2.91720424065932	-3.53311693364041	-1.12615128525736	-0.272622691029164	-2.85674466189041	-1.30081019939778	-5.20046688590165	-3.0635788125484	-3.43762877333638	-1.94316679647595	-3.49994795425008	-3.73366317128967	-5.24465822154924	-2.66732130637803	-5.04062097119057	-4.68687297770573	-4.96637692018793	-4.95164449500797	-2.50806124949878	-3.21411253683405	-1.92303311258411	-3.8066521228864	-4.65817938001115	-2.15201418975076	1.60192253172001	-0.554733332853928	-2.9056271104476	-4.27339807483699	-2.23886379260473	-3.08540616792683	0.959734048684399	-1.82984082092397	-2.77184151585848	-3.50109687567748	-4.8464333035888	-3.24029701376187	-2.69045720841338	-0.658732677686117	-1.69986291618466	-4.29515220898286	-2.19439191444587	-3.54978589434954	-3.60347009216379	-3.99531021549087	-2.89278184206466	-2.74433750212971	-3.51825492283357
Wavelength_627	-1.93485913485395	-1.61832818442575	-2.19187034675693	-3.18860362440054	-0.76216270627556	-0.452650114595401	-2.87325583366465	-0.829517972027034	-5.00128765634578	-2.96025365045289	-3.24172601812175	-1.45796361812765	-2.69393052200482	-3.26740552975821	-5.00570210874441	-2.60566038256832	-4.81841884332022	-4.55068653383339	-4.38126249404872	-4.88197623131877	-2.6008135880917	-2.59348524629883	-1.86885787621326	-3.56650334052874	-4.09404915016907	-2.2883027530139	1.6759743193901	-0.143445951150672	-2.57612269738577	-4.21680784456347	-1.81974930605751	-2.21060162710113	1.56977423564449	-1.47150823107656	-2.37165825913916	-3.0430236975242	-4.33259918983769	-3.13395569309417	-2.29632973555636	-0.376430855336724	-1.42118320437647	-3.61748361534847	-2.1685225782617	-3.03878688272851	-3.15961020105775	-3.43181376734294	-2.36660804844405	-2.55571069989252	-3.29857610808394
Wavelength_628	-0.820688359463959	-1.82459749389868	-2.20528843389259	-2.35560143566569	-0.0221330473567378	0.0444564477167268	-2.17828865781634	-0.420381098316935	-3.59453854578323	-1.83645141476243	-1.84836398328997	0.306961352274047	-1.82873022879715	-2.43124025239833	-4.05076068224815	-1.13759354473727	-4.52176668289038	-3.80024192307835	-3.48370011140778	-3.51304735306621	-1.5029092875484	-1.50972137482224	-0.613675121340284	-2.65726504711122	-3.76894442080814	-1.03248443818305	2.38786865089192	0.290965471271204	-1.52554355689912	-4.26800212611947	-1.63141170669901	-0.98283421058696	2.60524683041852	-0.52944251860651	-1.26273819288617	-2.38930009303584	-3.48546758400909	-2.29878587566282	-1.44219045007584	0.289760699876448	-1.22275976199038	-2.40199549276808	-1.87465393982573	-2.3197994075846	-2.50468314506277	-2.57327890664269	-1.17827780175457	-1.6207594254283	-2.48080090337008
Wavelength_629	-0.304077586150243	-1.28116795618704	-1.25216132655946	-2.21222590418022	0.311300528253333	0.234377731942071	-1.92285272017056	-0.0265808004955475	-3.12430472534742	-1.77751013830267	-1.46622271451118	0.197874363702552	-0.410282392624601	-2.36811781526764	-4.32924390349131	-0.77731911952889	-4.07863014250894	-3.92032017727022	-3.18006608366884	-3.81258102588902	-1.30445652158355	-2.07107397240696	0.0511329934479939	-2.6171193200469	-3.9653083428275	-0.988509712214555	2.99854472568718	0.808271890844486	-1.09967325369282	-4.47457985358228	-2.09519832322878	-0.821972088095067	3.49318921960964	-0.244452177455895	-1.16617673750991	-2.66622821006752	-2.68086321404771	-2.2514538162839	-1.29477577263777	1.06973146957698	-0.982259977897648	-2.19167091107294	-1.76649661317602	-1.97641949473049	-2.49252442640154	-2.12341193092501	-1.24946487432676	-0.545751075200186	-2.15976935484314
Wavelength_630	0.274074881675688	-0.63839935102308	-1.0896361287081	-2.26177471854222	0.76014380039029	0.584672422579298	-1.67042525245295	0.190749789050718	-2.39429271836701	-2.01153878013049	-1.63291218235434	0.0995546549433201	0.205930901063757	-2.6671237087067	-4.39732695132697	-1.14738479188906	-3.95603541357162	-4.30004970101234	-3.22038639980285	-3.96464937017169	-1.45526534436945	-2.15366459149709	0.109519148989942	-2.35408374154725	-4.13961547464495	-1.20344095730535	3.68504573167505	0.715824970057385	-1.7386354161265	-4.52942818026814	-2.14302168795208	-0.323625069788986	3.79396765837884	-0.0228329393948045	-1.45925514567982	-2.61580371444124	-1.9467382611741	-2.57220980859084	-0.937026720970695	1.24789480486123	-1.04712572057828	-1.81050052283109	-1.87814740484127	-1.86355975124831	-2.33484216270132	-1.9175022528446	-1.5957391002296	-0.0274851737154692	-1.81557557206363
Wavelength_631	2.05485695218053	0.0894361758683421	-0.841713946967672	-1.43849590817905	2.18528387700832	2.70277717959453	-0.357043766374111	1.34553784467149	-0.125238759847718	-0.534445140127264	-0.703734446398229	2.13310831625487	1.24538590883262	-1.64521643061459	-2.79866511572682	-0.455095592331114	-3.09240034391007	-3.70304063973404	-1.91084965137715	-2.08555083899272	-0.117453362056901	0.0340313700479763	1.56516540353378	-0.257038999881555	-3.54595489280288	0.383579239648952	5.09081603432596	1.30520994779298	-1.65503880729377	-3.42444405263317	0.00206738481363616	1.74478658688126	4.28770318845716	1.06678906164638	-0.237071902004289	-1.00113372942552	-0.353079689494688	-1.67196652323607	0.894335562817728	2.32060061488294	-0.58997812528613	-0.0910830251831259	-1.30740282290975	-0.109319057390938	-0.693481947746567	-0.800526130202534	-0.776445872353194	0.805467723496513	0.288894977769445
Wavelength_632	3.76378970085254	1.61204026263467	0.622251223708476	0.413258529796559	3.97371145018663	3.84384533998071	0.856986796762747	4.08789137244351	0.862842182049353	-0.237032872931094	0.564197965860257	3.99356278492121	3.13498768265086	0.483258175889828	-2.0482298531884	0.603852638900163	-1.98195905439128	-2.28332656482902	-0.743391045449753	-1.11065835751247	0.642445285288997	1.79467688446113	2.62438462493259	0.870499148888421	-2.40952958256987	1.78426119418674	5.46671856509747	3.10777524938554	-0.160470052997676	-2.72443338356569	1.22093291356413	3.11125798388869	4.62148976133173	2.00079833540955	0.764060901061589	0.19393148096154	1.18512666475648	-0.333722011937079	1.32141058327583	3.98748110875346	0.356898410180764	2.1113434287649	0.0197182092456477	0.840605708116979	0.683396731514963	1.07325366075371	0.356072154280611	2.70915193480669	1.78336209953144
Wavelength_633	4.40164137152467	1.9710287299855	0.969212246158095	1.15184025963743	4.53289782581864	4.16535885467497	0.886150678141206	4.33978599378821	0.868479926326827	-0.235933243069415	0.74145503478582	4.16697742376834	3.55699412714196	1.29643380923191	-1.74135554072339	0.847060484911845	-1.35422705867127	-1.38213665250756	-0.673676672295918	-1.47872946632688	0.55758794642263	2.35652486398654	2.91857432885097	1.13717202721993	-1.92836713301334	2.36177265674517	5.3622849957229	4.07798155014672	-0.0446750392560482	-2.49096767160406	1.44378426713853	3.58557050169385	5.12850093980837	2.3554848119059	1.03572461309127	1.09240377671213	1.57959156563973	0.511124053261204	1.70460596860519	4.39098014276419	0.590499516512383	2.18867509562371	0.458869610554867	1.01275314647386	1.37075679696768	1.64190271728128	0.925009587516166	3.00289527779198	1.69725596240547
Wavelength_634	4.89190126771074	1.75109120665754	1.09585248439274	1.80021514834866	4.46852081963056	4.56805132913674	1.16425324170893	4.49202046485765	1.43842950917191	0.400986231508394	0.743461005645602	4.29612424275536	3.69114642640208	1.79117597065932	-1.11194389164016	0.841232484351438	-0.659940201771354	-0.974399726907631	-0.306383006414538	-1.07140250147058	0.576950157726011	2.57535702933101	3.20873736605485	1.64633021326568	-1.3975421836976	2.77828684275791	5.4490062374094	4.34190733374092	0.0397642386955818	-2.25179887675875	1.57977790971447	3.94917698530763	5.47802356937628	2.91513234648305	1.41265869230476	2.28289778730228	1.83641407563951	1.26951089909148	2.71975786969812	4.31428165118355	0.441634897409117	2.03307266564558	0.46812104970859	1.53465913150333	2.16846934070914	1.91628352996735	1.47187361722971	2.63309945201183	1.56955774457095
Wavelength_635	6.03777784808911	1.6110440961739	1.28670703520363	2.6900838207711	4.27650010357622	4.82749808104716	2.90149963103812	5.65157176449291	2.31553281909242	0.871414500767211	0.920541764719726	5.33199944804038	5.13550264098345	2.29240846025859	-0.818526324821302	1.49088924789301	-0.165734283050291	-0.765828375067931	0.494537602539693	0.277320145327785	1.44389230182139	3.26358999355454	3.85208326851584	2.13781719035475	-0.619507657081494	3.79543764077368	5.62645905050955	4.76596882918496	0.733410270268379	-1.90783116202064	2.70655017455065	4.8019233613053	5.67778499107053	3.34565774696983	2.40472055420659	3.53296869984525	2.59815621137193	2.29998188693424	3.43055889623657	4.90744735815546	0.48805860367685	2.361502087066	0.108574721004725	2.09288143324715	2.86502130142723	2.50289774354284	2.76002786646914	3.50429692924127	2.64674224109306
Wavelength_636	6.45621029678094	2.12414135176632	2.73050003610838	3.57397839384075	4.83241177438701	5.46209801842192	3.59952058780477	6.06662693468419	3.56923959786943	1.52262584535023	2.14537557471631	5.52936635698543	5.39743498454488	2.74808942851093	-0.466606876319356	2.34961613769997	0.322810528901173	-0.512360245360758	1.52848732169387	1.21771630509707	1.37117060726297	3.60662510023598	4.65668685480304	3.20416530682158	-0.350156919845505	5.1513938869276	6.11818855955708	5.16094063534408	1.28782293998103	-1.05355406952377	3.15257420768248	5.46692263157026	6.87778749061524	4.21561902684356	2.7729817659503	4.99652617014619	2.86821625917851	3.81201382763944	4.32338879939005	5.3803459081439	1.69772663178743	3.42501001339879	0.476524787489755	3.08831242152914	3.54657740240494	3.62999956475049	3.83375873552666	4.62771396611277	3.54126727665085
Wavelength_637	7.5274094257316	3.45460728558581	4.70185368897459	4.90891519328829	5.73668170890352	6.23055471241637	5.22889044715788	7.3111628944527	5.65750058869243	3.08138226967265	3.40512828232589	6.51968706913097	6.3677666152694	3.98593597847722	0.625251713042252	3.69278320868832	1.27594320815607	0.55546298056787	2.85694289610159	1.9285420123626	2.31015842359293	4.37532783138506	5.96744220032713	4.64853253073863	0.96031637430525	6.30011264847059	6.35292668626206	5.33065322294737	1.7301594969125	0.118415546832482	3.64675032088966	6.37687457182165	7.86072045935051	5.69964752708666	3.50510455327237	5.98255478090069	3.85712200573232	5.04841277563413	5.08843094844578	5.66143514329696	2.66784042671778	5.15460931230609	1.74674348166283	4.1706726044135	4.55618689405976	5.14527251358093	4.99746202390942	5.75678482179093	5.06480828097479
Wavelength_638	9.12798365188097	4.13981106842744	5.73410546522877	5.90044537044586	6.20100407341021	6.90370405550669	6.99501117205638	8.95463899928301	7.22936097129831	4.20975160442887	3.91694501435746	7.28169392948382	7.7430010651369	5.12448389245432	1.82757112792686	4.54886894973434	2.31897493529127	1.34619322426521	3.90945665642334	2.90882548639764	3.98118023080034	5.45622738224538	7.21289386922563	5.31880606294712	2.47124012886662	6.90881466014427	6.40146734426617	5.56331298735851	1.4383142457203	1.6008874704325	4.26758934478812	6.68143609046647	8.36272597111698	6.65841799412628	4.08815318022466	6.40490682216783	4.8703324120395	5.44640957639709	5.36527706022193	4.99778158329888	3.18431104416579	6.15031418759691	2.78283912908476	4.51634812491303	6.01503558861555	5.92556850761288	5.62906842458038	6.88637771987887	7.0181800547354
Wavelength_639	10.3340792504308	4.62724472692366	6.48259150839893	8.15584509284301	7.17472856606469	8.485337620588	7.7979943953255	8.79712697528398	8.37699969142444	5.40301221937534	4.47111868975091	8.05696830798108	7.70515699539641	6.35932854915542	2.77624946039256	5.67028585664191	3.50499351138817	1.80167283765736	3.98709512146904	3.45430597859132	4.72380609051232	6.0105220688605	7.63399174606659	6.53711146446541	3.97999820749182	7.51120213104511	6.34844779856808	5.7049975919708	2.26945290328171	2.08016029183049	4.82586186001597	6.3928912075024	8.96791163271102	6.6764537891674	4.62342725535561	7.28636626506884	4.70063093356505	5.76076323631648	5.54782235292356	5.46390419185217	3.00462256542568	6.3493344898701	4.18412752308294	5.00281474110989	7.52662951004026	5.8659910202037	6.95065132807975	7.06897256948341	7.71159477290308
Wavelength_640	11.083460179778	5.34769676437433	7.0606897394913	9.31012018335199	8.31848385234157	9.0152296110651	8.80137975524592	9.08682740265071	9.67751286009024	6.45046232313749	5.12708267782567	9.28587137911225	7.8715148879306	7.28929418289889	3.86683466512075	6.82263613394602	4.54781074593128	2.37881394014227	4.43307984218333	4.52390283548265	5.5400244060865	6.94098996738198	8.5904630752328	7.26343445796035	5.29508659761684	8.13180502361177	6.3888390811896	6.71465380458873	2.62875695206324	2.88518769630827	5.32765381025223	7.11438047092221	9.55633890911692	7.1099563560815	5.49294065975069	8.1983352631029	5.7326132234747	6.46988406140899	6.5085646408762	5.39205587154245	3.65056467204387	6.82231931566036	5.15447686217665	5.2670552698182	8.2991636496236	6.30996820752745	7.88502321372674	7.78072208864141	8.66167220398811
Wavelength_641	10.8754072899672	5.04335603399432	6.47646058202846	9.46668852099557	8.18645291295349	8.91260581316814	9.52683671739778	8.79757298782105	9.91569495737802	6.63573288406405	5.23684359347833	9.22663028933006	7.75180542120659	7.4325161668366	4.59664709269066	7.51846101070839	4.95479650927152	3.03253397231474	4.51506268044706	5.3494345331911	5.66675706385036	7.57172045903044	8.9739313533454	7.41331053707138	6.47569316701696	8.43349857380582	6.15221879645493	7.38997607094188	2.64556908773523	3.65740176061516	5.71483100067234	7.09732332862361	9.00904116052303	6.99871549927437	5.73562244474462	8.42620688911346	6.30253304848767	6.9742714848047	6.68377206900028	4.70172622777936	3.86278993010908	6.90513841095682	5.55926600469723	4.80274573958373	8.71299692171404	6.46105422301812	7.54087707144152	8.11121724558147	8.87033187787322
Wavelength_642	11.5092304547512	4.82748392269316	7.04050659761022	11.7703802631845	8.56023947826002	10.5249791814928	11.1814632067787	8.56487694584859	11.1235961460347	7.92609911639662	6.08534569231466	8.95567713108393	8.40400203494661	8.93180051503646	5.91100648902043	8.53692437947072	6.13546992953767	4.54654007199284	6.24184758117406	6.77197866638567	6.83619547820683	9.53386803126302	9.77311732169927	9.0646335272371	8.33159120455317	9.22334895709103	5.85836038276548	7.04538950282665	3.97027594844568	5.31102320683995	6.74123122520249	7.01066035439057	9.8819742909064	8.48599430491503	6.25769509079874	10.1124270594533	6.09679725660373	8.25997215341852	7.07370586460184	4.89418175893265	4.26654818978703	7.34185426100918	6.96053289718233	5.32095663122537	10.6189391119559	7.03253967264325	9.34258701439697	8.15874010833643	10.3427044481959
Wavelength_643	11.9857585993339	4.25661742846284	7.6665119530153	12.4662329828893	8.24980319034468	10.3856206512335	11.0419077741808	8.44690716610233	10.7771662858842	8.00492556414789	5.94823696784596	8.49447909594088	8.02558664573711	8.42778761619939	6.35845070303436	8.25452682892272	7.08367192037922	4.41316167391922	6.83985380272121	7.68666490563619	6.80691358405532	9.61683641521556	9.40768106690729	9.03962743662863	9.19422248052107	9.51038093580204	4.84044383642058	6.69080576722945	4.17121111372442	5.77936607750266	6.11933989889848	6.67664171876998	9.84617121944744	8.8003619720594	6.30701775884194	10.2790529427659	5.48332828963197	8.64967655877085	6.91331913487087	4.11703034956979	4.34883117480614	6.22659802346199	7.49710290019767	4.99983924897277	9.48076630712339	7.15122056836031	9.59576336932881	7.59291453878926	10.6237575572705
Wavelength_644	11.534501156496	3.61188656987603	7.53158028911153	12.1427200563095	7.6110413722244	9.61416545829344	11.0313106609132	7.72084476117659	10.6128433522789	7.75928638954314	5.80976285688875	8.01242606465544	7.37699053477083	7.7861791955116	6.28540856537697	8.29067423404741	7.3685341791943	4.24478416342113	6.43798267929882	8.03408025663529	6.03369898439185	8.51005102745892	8.80710581866548	8.91753784951509	9.51183358727934	9.89108659839428	3.75690472692519	6.15963615019745	3.66659700745755	6.00833072088573	6.12387195659201	6.13797094928224	9.05886373017736	8.2558219823695	6.23006930630987	9.91100590861081	4.76872904736414	8.77843651015842	6.44875353926026	3.00817379779694	4.37000833839729	5.76928229769111	7.44978358217505	4.70325844084902	8.41243397911602	6.60611161569956	9.01878849571944	6.91861031185395	10.3166456354144
Wavelength_645	11.6484774620624	4.07478248692948	8.43740607614117	12.8288590874786	8.06602691945152	10.2808331063033	12.6691678208705	8.00111156769847	11.2020623365201	8.74853581867398	6.69178196710213	8.33734624432109	7.84324366891746	8.35987828191274	7.14383296139121	9.26609051291408	7.3979587535712	4.93186873363133	6.97773541208767	8.99798641902019	6.65393795696639	9.33236680064674	9.58507423033601	10.0980123054466	10.1624686915708	10.490281320012	4.03863641419338	6.23917722567755	3.38146847535956	7.09715545531211	6.4943902776543	6.12206057473317	9.11551576465861	8.77856492909872	6.79601559678408	10.8384178311486	5.21962014372378	9.71516562732107	6.4776523978656	2.78271869819117	5.10115846997529	6.38547849371924	8.01714064755085	5.07597682929306	9.36418114571971	6.67690140523554	9.99433982939172	7.21923811889197	11.5065732452663
Wavelength_646	13.0462681016707	5.6494035748177	9.85347203309196	14.2950900389769	8.924552195952	11.6460622938061	14.0079929307363	9.92277779748184	12.5935237636615	9.96042356131421	7.19260969252298	8.97419980973695	9.46334142631678	9.14972650414998	8.53243708175694	10.8029012793399	8.14892485056441	6.5743806906558	7.9625844264973	10.5678457212162	8.29352022642097	10.172860010951	10.2095135231236	11.2115941482567	11.4898961180836	11.190103589994	4.95836231338054	7.31558896725423	4.74050430222547	8.68783258193974	7.47508023373028	6.99066509710964	9.91774665205257	9.76730170063088	7.43540454386819	11.8640490467958	6.30911169542862	10.7354400672001	6.98101164285561	3.59950446525095	6.37409622523764	7.53103158556868	9.24099403322854	5.90285022500125	10.7676533811353	7.61768961915895	11.4620972382362	8.71323392867211	12.9864110349537
Wavelength_647	14.2236216788441	7.45317807076333	11.2659132213053	15.4319758545488	9.63803015697119	12.460627379961	14.9754835163979	10.9332015525308	14.1641625988628	11.3802586259049	8.47209494263456	9.59605384734517	10.3071811593804	10.3553805697664	9.73930679682721	11.7424172455153	9.3782905693088	8.03733855651668	9.55078644119732	11.6851469726098	9.01975852716691	10.9022994108674	11.1760181951582	11.8741837692675	13.0336315184273	11.780566146311	5.63066886376904	8.67890898340924	6.14224493688122	10.5235465178758	8.71735174310499	7.73033558425671	10.6252343316787	10.6434005362346	8.1071130039839	12.5352335337941	7.43096111106219	11.5570459398595	7.49604203301833	3.87445570457382	7.47637430252185	8.41298743313025	10.7203118236119	6.92179151690889	12.0194890110999	8.27402358563175	12.2526766885603	9.23196321178664	13.8770110838181
Wavelength_648	12.3927640135294	7.08342655818959	10.5534545206541	14.2683092752189	9.08139349118478	11.4970959461578	14.3992187179577	8.32779438966527	13.1041381294308	11.2398514605851	8.33634035386979	8.51561786596402	8.45052164932295	9.57951298529471	9.10010495093699	11.3042568532304	8.81236109139787	7.81297893357927	8.98393842474191	11.0274905375577	8.36101909409539	10.01825766215	10.7644471206468	10.9820124440642	13.1074157873547	10.7333776769529	4.99615721904603	7.60779960204733	5.95855120076639	10.7604795885163	7.86686114385857	5.81660165757521	10.183340317722	9.90204560233104	6.97491976992317	11.7989994610458	6.59071484421295	10.8935539210959	6.61132536186751	2.47910668707122	7.41693172604961	6.82340952080556	11.1279913332062	6.08580753021069	11.4628138209791	7.68607467652026	11.1256365393735	8.17132632271827	12.5954534256759
Wavelength_649	11.5272002519239	7.10831463342826	10.685701485592	14.1503631297091	9.04348407227151	11.753406092665	14.7414939993571	7.61909551096381	13.0270616167662	11.5971227992449	8.61917136702913	8.79004391635714	8.1008725846796	9.47161399894733	9.09045055759423	11.9575248411211	8.91713715591317	8.47754640417355	9.40312306177736	10.7624450375767	9.17213084614108	10.7867194985402	10.8226256187554	11.1573651397383	12.6220409245892	10.1736356605876	5.24564074759519	7.09158921709656	6.90297347261506	11.1007989926375	8.00549507274675	5.11636512189283	10.194412800035	9.69854733161361	6.77966692979235	11.9700163658093	6.97688530923389	11.158479660138	6.72138802424213	2.2478038089868	7.81923343302133	7.30396501285979	11.5098719429383	6.23388065779529	12.6725700788585	7.678600973418	11.5867659527982	8.97298967841564	12.8820534791976
Wavelength_650	12.2076163837538	6.98563020751279	10.6086337008352	14.8528048924897	8.66257068596499	12.4201522964956	14.895610717668	7.77466978801549	13.0323579857425	11.6790023272894	9.01993434094619	9.66190264587128	8.55996030402559	9.68854416901764	9.36238049927304	12.1285873661042	9.21322632620623	8.7491393531322	10.3521474051611	11.8395940916553	9.96739992495848	11.1339355958817	11.0282736487533	11.8189337203551	13.1309699882201	10.299922126364	5.79866540187484	7.05567510690269	7.58936350055686	11.5706661456824	8.68195820663517	5.13781634629561	10.2668345596523	10.0381856476105	7.61095540927172	12.1484748616747	7.04379562398723	11.5676367796249	6.56242330587433	1.90943035443515	8.06383143810181	7.40173112218548	11.9147690900233	7.06475785591844	12.9761695441383	7.80410192017645	11.9905181605726	8.84349051851691	13.1132391189548
Wavelength_651	12.2944170699594	7.14516808565463	10.5828396282334	14.8403099925356	7.84347818618606	12.0039641303266	14.289648595268	7.5877694106311	12.8129828333656	11.3335087361168	9.13591277413944	9.64812171759012	8.6320472053055	9.15472207921955	9.34095902028955	12.1866870504166	9.04576681132424	8.85500763909781	10.4120003750344	12.123036560747	9.83086573236814	10.6085257833481	10.9469802081354	12.0788812948352	13.2996461114933	9.99268968496351	5.92963578865202	6.81814158708407	7.77224896236416	11.5930558017067	9.01089566275859	4.92131824260989	10.3919895683824	9.79179859655455	7.38957081485384	11.7428645399399	6.21686325468635	11.2386676596535	5.91061423189258	1.67801260765992	8.6110063289199	7.66313616432541	12.3366366814839	7.29351582291061	12.657950623293	7.55262585012116	11.7780345981901	8.585467186733	12.6154192567952
Wavelength_652	12.3064168259436	8.39296875118641	11.8679989024742	14.7003337483051	8.00228341037821	11.994317632294	14.1784604249788	8.35166761481491	13.1659734608489	11.7231051817611	9.78251261488407	9.93856392645391	9.44736709705347	8.89348987413295	9.7180800262693	12.8654113955491	9.24295528293387	9.71865761714493	11.2384832926084	12.6660014741053	9.9972615929445	10.502407391059	10.7553492519095	12.1236467172853	13.1907722584222	10.2369205359539	6.8604857165045	8.04569931168121	8.79018068443843	11.8261910860218	9.06178436357215	5.18025446702247	11.2296780274669	10.5597565503258	7.45413112106276	12.0611533501402	6.81714586302691	11.8996607803414	6.13426921962487	2.1221428597181	9.44427423920139	8.44330145278774	12.8804391383896	8.1495440853219	12.5652748070008	7.97330360146383	12.2013358199355	9.34575411366315	12.5396447213939
Wavelength_653	12.6209267099576	8.74711590966536	11.7573906062391	14.0811062086318	8.26052595637744	11.6714269220089	13.578784671445	8.21966689188742	13.0160994714142	11.4725180414474	9.39744143847689	10.7538541539052	10.0136775050021	9.28143682430307	9.38884538645934	12.9790177302115	8.84317767501037	9.74898966444948	11.5109800517363	12.4411321277692	10.3454897985493	10.7765684114382	10.8927906178985	12.4210048273183	12.3527269853945	9.71484072716099	7.39347124734697	8.24266515581263	8.31042131903994	12.0687185227781	9.02676231292349	5.01559573958316	11.4360675633306	10.4654800576197	7.28661911565176	11.6621650307662	7.18116833128234	10.9327207252027	5.77105421023993	2.45467266853871	9.41265774686326	8.25168482318032	12.67012760051	8.78171086917647	12.3318869451386	7.26738290637244	12.3584841250578	9.83674575655927	12.69187565636
Wavelength_654	12.5550831506838	9.13174727089359	11.5716180788446	12.9997148688816	8.16975298177336	11.5497490747981	12.6180995516548	8.11493875863675	12.5720937001912	11.9299009068055	9.66948249657676	11.0885068154943	9.55795164886398	9.48128746884061	9.55998469447255	12.8243479583242	8.70410479381437	9.50847176782623	11.4861481002368	11.9751805127129	10.4518270603983	11.0556699809037	10.6311526467025	12.9054593121808	11.6234438120599	9.33191597489553	7.71166396371908	8.21802679409702	8.14168348409652	11.7674255016152	9.00785699512261	5.18346916952491	11.605548541449	10.1738531461295	7.00059353224037	11.4157041904652	7.4874279279329	10.4265908838966	5.8674852072702	2.6194752093192	9.70237294865614	8.41729075041907	12.7228946162809	9.50141082642433	12.3984801393154	7.14687094125091	12.1543598769029	9.90280239628147	12.5690557639116
Wavelength_655	12.0953693305512	9.08264539481137	11.124542002965	12.039611704788	7.06812627408803	11.4964014489492	12.2793861237553	7.9860065010855	12.1373081179279	11.9664128581734	9.39847515862854	10.7526606210401	8.50479218656631	8.64635946508928	8.87987255932634	12.2151094206759	8.02962299081489	9.08148027288457	11.0094643725971	11.6893772254685	10.0899717233395	10.6485808177273	9.95907176224171	12.2414896724238	10.9798337579499	8.46665588605224	8.03298150194825	7.41045424640513	8.44980777356358	10.9588663242556	8.59437343679396	5.12619495663522	11.344531176195	9.90042639064493	6.28435784586863	10.9262607466043	7.38766559362777	9.87107434963091	5.86175813426635	2.14360635631482	9.62503311448012	8.06556884694807	12.4700092440797	9.30797500466273	12.0749770128959	6.80768293411254	11.4548216188497	9.36037007038084	11.914336990443
Wavelength_656	11.690030628907	8.66500276394555	10.3754697621069	10.8949666584393	6.30433761830911	10.8439770297644	11.3003228529388	7.09307215616793	11.4637562303358	11.0578010287083	8.53442122308325	10.0574550973923	7.36726934537811	7.70502415652055	7.49625225442437	11.7797660329514	7.07541043535133	8.62400147973816	10.264327184305	10.273341035527	9.79053871480201	9.94483841637005	9.30477635868031	11.3458885312605	9.82562295725468	7.72094116905529	7.94562756668751	6.50451899974346	8.24237845059188	10.0203708540368	8.33937068457393	5.05401883484581	10.9977203674177	9.40527111437048	5.5733365399102	9.78211702923564	6.63389461541638	8.66705784357353	5.42744046912569	2.30489365128233	9.03590676114625	7.66924557465286	11.347738573078	8.16460620724932	11.6098017674934	5.9293788557014	10.9279565253896	8.58959577409613	11.227593261991
Wavelength_657	11.621028881965	7.77626888391042	9.92746152123877	10.6450879316099	6.05992356469956	11.1268952851018	10.7865232315554	6.89788050396847	11.0991561184859	11.3894570482322	8.41019690775908	10.058812912214	7.41628619365743	7.83242680374453	7.56258555988313	11.5636251819357	6.89750500177898	8.22630750077039	10.6327034621991	10.2683898177603	9.9312428170135	10.3803884844756	9.2093878171632	11.2344706589927	8.96085088718047	7.22309039889661	8.52611432650334	7.00858868982591	8.52994595372922	9.72363115856148	8.89542221425206	5.51985960205005	10.7787985798077	9.33897835440423	5.98411639345706	9.35896044275589	6.47431711576706	8.25796555186286	5.778786643032	2.75973437206826	9.17339672301747	7.82155442753591	10.9149885370321	8.30444710608873	10.9351528596657	5.98761920366507	10.71138520037	8.61551949423793	11.029540480209
Wavelength_658	10.3711443808949	7.36682859352378	9.21416824704076	10.5137553735117	5.88018222635937	10.729847028312	10.1777416304556	5.68709742335474	10.1658533570924	10.6460135487982	7.64883807090893	9.02125750705277	7.07325517999611	7.10121865932433	7.40024805902244	10.4520469074129	6.3346223822455	7.46002582859201	10.7015164172416	9.89389355972528	10.0842815765082	10.2484142916067	8.50463538743613	10.2893535832668	8.38032064184673	6.47293371579099	8.44479085962773	7.02196352386392	8.26782005569122	9.43849874714783	8.57027486432109	5.09178175780382	10.0216459983654	8.89026459020841	5.55329365517727	8.4956747611253	5.6041187339807	7.19714081577804	4.87932201250199	2.96649017642127	9.14855553327787	7.36598412494375	10.958376805752	8.03866141961507	9.51936441511608	5.91280493827881	9.32073694306817	7.43650565399335	10.166605691362
Wavelength_659	9.35691580077805	7.92268405912199	9.23121667042889	10.9114096682759	5.75997146893214	9.75810096863638	9.73830025721364	5.15208048871954	9.6713381656517	9.80438045311245	7.35625440642443	7.87650133743861	7.10026392338835	6.58447978089816	7.27404957463803	9.75355585814604	5.96151069462373	7.38337379047042	10.5286150016416	9.54879971748232	10.2083741070459	10.2918454061625	8.03222516984994	9.28549980225312	8.22708795887554	6.50254755560587	8.34014606017225	7.16530500460629	8.28787007184316	9.11582999861564	8.23320795132615	5.42106370443255	9.71171972480296	8.40769533347735	5.26245535517509	7.51246731146589	5.02049185990412	6.01802374721836	4.01894463338686	3.5172043444698	9.307178257368	7.57523840581334	11.2060817163556	7.37237883416724	9.24320868948181	5.69719995416005	8.41878868412684	6.45444778142634	9.58260762233334
Wavelength_660	8.43022679418545	7.45652005708543	9.19867563781089	9.74315509847472	5.16878934270184	9.20874694668465	8.80422730027075	5.20534125326816	8.84137231977731	10.2016198605951	7.51666104137595	7.75488242858268	7.2054662397731	5.78932262683921	7.21065549309088	9.8459643572472	5.67036983430865	7.42675666735305	9.53126407216951	9.20645977700962	9.3658919836537	10.0247856257768	7.87806068153846	9.04782025036352	8.03375699615932	6.35888622238018	8.64306672900095	7.12307898269799	7.98042232634421	8.55968604896057	8.46520130003469	5.78224931469264	9.57745447067709	8.14440669059116	5.32707917900695	7.34628866234734	4.61008158982861	5.50864479942719	4.39104877578373	3.68295892309784	10.0970500001017	7.9716048168109	10.9394769140398	6.31899170285771	9.24358655458426	5.12549531261631	8.67779175968297	6.3316746442955	9.18583317240839
Wavelength_661	8.26161732987545	7.22237295444655	9.2539881137629	9.89309938110009	5.05253504874763	9.43919828440553	8.74579766634001	5.31064489551532	8.98892667218091	10.6423148075419	7.86133238856241	7.89263808331947	7.35180139296361	6.57217224488341	6.93053761094194	10.0867436419481	5.39671052789912	7.49639188558827	9.38785221018942	9.6870722088815	9.48804555886011	10.815601396116	7.70941373715346	8.73441612180007	7.56592193416275	6.41474757046691	9.06675444821445	7.66754918661789	8.0403803179621	8.73942802662235	9.22521374401694	6.60218272810018	9.54602589352869	7.91079433036518	5.44139450916674	6.87115519274881	4.84130507249436	5.27035926928337	4.83686776188616	4.35023033760316	10.8233631784443	7.43486102767506	11.0186711552401	6.04166365984356	8.91512583266659	5.56392398733546	8.3334061771236	7.2287790446879	9.21366982345921
Wavelength_662	8.57877892559998	6.5562269272334	8.52158054677203	9.55776563718033	4.99119161467071	9.26804364668462	8.12086362092452	4.3609672199495	8.76667248828993	10.0488643257522	7.55184246524732	7.15655179595484	6.86777653680107	6.65480042813464	6.73299640902863	9.06927641252889	4.83113798836709	6.87197288468149	9.4216008359276	9.82716628999606	9.48861378066201	10.8122253922912	7.02958365495687	8.06113947677166	6.95815206975954	6.21853262736875	8.59914272630639	7.55047352221248	7.70933911758928	8.4455245860032	9.21626439332459	7.00385328507175	8.99955675135294	7.79753001246479	5.29370720259651	6.38185283055033	4.58381352793589	4.64963736544846	4.98608905413839	4.68622860667813	10.4786638575693	6.7411680976024	10.5597695277588	5.70186901668774	7.96791289104101	5.69653179515001	7.22488720732636	7.10577329905661	9.02713629838416
Wavelength_663	8.07802773135231	5.98337972552268	7.10668078410833	8.72047288959445	4.27449804345946	8.7822330931697	8.05568414918885	3.34609564705103	7.62750640592032	9.85230940193634	6.52673719478178	6.16087263271017	5.78142513812956	5.4466859024716	6.17905961249126	8.09582933721539	4.35278506974976	5.88028198867976	8.24975065161712	9.13395581946335	9.04916106639962	10.0003741630512	6.47011528367012	7.1920386657856	6.7637511249454	5.63831486958762	7.64773367607865	6.5389141997201	6.93208212614948	7.43718045955013	8.42511506631849	6.9473535394793	8.03352654838718	7.18790184269711	4.94479352125934	5.69256642964694	4.25368176947811	3.41356756578314	4.67844259531011	4.81747869129046	9.68719149786608	6.23751979846718	9.74741783501119	4.548028892036	6.5090579122308	5.08008624398627	5.7719811562527	6.25256233108131	8.40283633034569
Wavelength_664	7.80452482160076	6.06785161613055	7.82973365192208	8.50939406520754	4.5364671804376	8.98165897042097	9.10395535195211	4.08808732605986	7.58546769801309	10.5248373894712	6.8491093197716	6.49178836950829	6.39032487542845	5.79607875162804	6.54604512388882	8.39074912781	4.34846326751798	6.50489152235088	8.27314534440282	9.60593031379103	9.21141518012272	11.6231983165635	7.28650206563638	7.21322920518443	6.62989229900245	6.12730921628166	8.46489393717057	7.2401641441001	7.18745698118102	8.08857288602318	8.76181579369393	8.21524332399582	8.30493589459154	7.49091994829878	5.13638016106139	5.91208649130094	5.57421976473807	3.55259210000412	5.64988285774752	5.99122335659387	10.708767805755	7.14576949245654	9.76401493726342	4.51390781327988	6.80212422726163	5.50853023370076	5.96820980170052	7.0788378060607	8.96509228238882
Wavelength_665	7.17744005264766	5.83956714047298	7.58727481309374	8.6687619962337	4.33035177608563	9.17205320780595	8.89579369794648	3.60693980368411	7.35714858839502	10.7522491560973	6.67710472288907	6.00843277321165	5.83080905654488	5.65711043905788	6.88166645801732	8.22175009293581	4.2115908203419	6.66250009803254	8.5008152786091	9.79510337691605	9.4826638611797	12.5577047188756	7.03707187902908	7.26392714714833	6.46298364077178	5.82660890496727	8.40553022718917	7.2300425053489	7.58492461113114	8.11430952841011	9.13830603561086	8.87220121703069	7.63970339413144	7.13570372659765	5.13467613658622	5.84573099246474	5.91985756781628	3.39397136468575	5.83210769789128	6.69374963133352	11.3123212644279	7.31903770379444	9.72383881727888	4.6140760929221	6.81087709023273	5.94253368919077	5.88565330483196	7.05681492140137	8.81648170154112
Wavelength_666	7.23600408595522	5.85056021843951	7.48885062526257	9.69835564628674	4.30171530172038	9.73755801430843	8.98186647191348	3.706247508857	7.66392005686099	11.2952389827734	7.02304815990684	6.25550762736839	6.03741601271487	5.8757122193387	7.8080656986378	8.77042995666236	4.7055070541055	7.20468488796253	9.18648435643078	10.3383659181052	9.81626223814762	13.3781184332833	7.01532117858201	7.57941796793817	6.76691770152073	5.62370028260878	8.44921071946293	7.33165403109207	8.17034681293288	8.09405672000858	9.82188760858278	9.79351838257698	7.32091829395375	6.89854972550128	5.81340697513075	6.13827268233604	5.98960388615444	3.52826908679389	6.28530572117853	7.61918663396373	11.6580419280698	7.88687803939787	10.290771632281	4.76499553589239	7.04607757742435	6.68307386463675	6.24063567413787	7.16112215610113	8.88224052520656
Wavelength_667	7.94383422144662	7.14113771781644	8.03836969636573	10.98864946915	4.3579370662757	10.4472934085251	9.72886597784826	5.70006525208505	8.93600376704721	12.5476652586381	8.0222617410009	8.01638208353064	7.55533890437828	7.17529612659846	8.71050429800578	9.78196590428827	5.61330491490799	7.99007829790313	10.6029236815038	11.6520619503319	10.579567770105	14.1439462193455	7.91472246353209	8.15380790770954	7.26084703606273	6.44131494227798	9.59328164627781	8.47120825766929	9.32569224013108	8.69604923017856	11.0852548349864	11.4103467294823	8.12457411381006	7.58223875216936	7.11510530214513	7.3940245849332	7.06266381817606	4.16205750177497	7.98416897194608	8.98645165630325	12.9098165168567	9.32284255297891	10.6404930741524	5.76599626624978	8.21428090293061	7.34703517702865	7.68730880060926	7.86562880166169	9.99465191113254
Wavelength_668	7.57634547663796	6.69431359079791	6.88996533843141	10.3885112940179	3.49780740033326	9.32192580121649	8.68081630743997	5.10029360401854	8.49284024501005	11.7109197564708	7.34216827381827	7.05275785514435	7.05448546802625	6.79492802101379	8.01070253352016	8.81854582960144	5.10454619919265	7.57891708077663	9.95604779584366	11.4715742276947	10.1957624466316	13.3620938886001	6.76952071186968	7.49526602527672	6.65565007881981	5.72215103646412	8.25868631102007	7.41757746591019	8.84142990421985	8.24610749389345	10.6018649197409	11.0932074074047	6.87718201732058	6.65544066404365	6.78218988331622	6.38034785065815	6.53286531719456	2.8909230796707	7.23403871334149	8.46614178756875	12.1468324967059	8.3987575550205	9.89038365772727	5.38809148629017	7.31440704740071	6.55766375014502	6.68727947509117	6.83254465808016	9.16419377679081
Wavelength_669	7.52965878803459	6.82138238599587	6.54069996079445	10.0065258176896	3.58594971739393	8.89085626494494	8.28477826942708	4.83768871622325	8.54075697215832	11.0072834686893	7.56287265897929	6.89770013603077	7.5804707065278	7.05941499365728	8.12505962924272	8.78236701102631	5.22634751749124	8.12081244798102	9.9758321580136	11.2512054448432	10.4323234937943	13.3869037554026	6.38938696682128	7.14343666248023	6.81004373336972	5.4002843279921	7.68938756251032	7.47942735536672	8.85334861692223	8.5129035370405	10.3231484786321	11.3567681309445	6.20081645071323	6.16743798683412	6.67560717358425	6.02167019152541	7.15615805414117	2.33915026618532	7.40832847412605	8.66480543011673	12.1863593397598	8.58444870588728	9.72925450328066	5.2786177359073	7.54151975255054	6.9446349227611	6.10923140587404	7.30864364221726	9.22299298014029
Wavelength_670	7.12298896144147	7.19389256355338	6.38718452053135	9.65197411871421	3.57335632970072	9.08729247703225	8.35110066368319	5.39805386599831	8.64077869640861	10.9366460486302	7.97295737025043	7.43409421170666	8.64218129129987	7.54443501138181	8.45161290435571	9.15496451795512	5.39688715147872	8.73989779488003	10.3784568764836	11.2079891855397	10.7146023614882	14.0086217685865	6.51969865108374	7.01266334726097	6.80431657917116	5.14571269377571	7.45010368385567	7.75295087026809	9.23870319013997	8.72940130888107	9.90067506767972	12.2698963275216	6.20157510060935	5.98251491944608	6.73498078377565	6.37110215620125	8.33644740136301	2.30144654867845	8.34055595469087	9.85350748423677	12.5636383991058	9.41914203721919	9.44823105020581	5.2810269315299	8.04831384372043	7.5453676912183	6.07571868879121	8.45147834921277	9.28969773839376
Wavelength_671	6.02384123532239	6.44211875715894	6.08737011488375	9.04793498527464	3.36094923595049	8.95523551860239	8.56120469091123	5.6951502025089	8.6200562008832	11.4220365495418	7.70768451844699	7.67248446025782	8.82481455238018	7.08808562868051	8.48711852934882	8.80162863325237	5.45024325578483	8.58322652267751	10.2534183943408	11.3687133066479	9.51585031459942	14.6638978720237	6.35366714672915	7.19412024455756	5.91746765342057	4.6631188075906	6.83224063352793	6.93975699773258	8.98145853382875	8.09809673966895	9.6462571471409	13.1296581841239	5.66518969767744	5.82484740238361	6.56670770556342	5.99953031590776	9.16225839711787	2.30472682313474	8.4173774187703	10.0341106712265	11.4218077233515	9.99240087013792	8.62658849274091	5.48127749833607	7.23935706786037	7.64809622224506	5.72911702026449	8.28022676835554	8.74848760173585
Wavelength_672	5.80936857446952	6.4770790410548	5.0718866912146	8.61683917300088	2.84529029528411	8.1827131332369	7.99259540022758	4.7470325408114	7.70721664259054	10.3844031414973	7.16845878347917	7.12313836082573	7.92022300796891	6.34117225274906	7.88006775475167	8.0529090625665	5.53162201983196	8.10544469231235	9.67212381347253	10.4935754198474	8.96914858448284	14.2547081283839	6.02498799626234	6.78093199714047	5.37542192295384	4.29743065896274	5.86400451676545	5.90818192860233	8.14247072409347	7.28233995383294	9.30281388111012	12.535835751275	4.76104470695159	5.46050731826998	5.93511780856064	5.84458297890474	8.63818845029347	2.1358761284165	8.04093033054664	9.60004411346995	10.3015791233625	9.8660100813341	7.93755181509243	5.13736463744559	6.86231956967817	7.22975443577489	5.38232163130383	7.56054001375478	8.17649949221528
Wavelength_673	5.41744908867455	6.55864267271922	3.91913884415664	8.42146190549482	2.28121263114427	7.25805575270191	7.35111552619286	3.69583667993737	6.78810978862736	9.3582349562562	6.51167319450849	6.34196459465373	7.01548390822981	5.53378217091867	7.24632553818284	7.06239680716638	5.27238858609633	7.47656514501176	9.31980892200343	9.56842570060698	8.5533243399302	13.8207404142276	5.39648745799742	6.15424084048988	4.6529328353406	3.82458129812532	4.901895802394	4.88686154946825	7.67237589661917	6.50055027729069	8.910353854234	11.9979733070481	3.71940775497448	4.60321576771907	5.22027908711035	5.55412400252775	7.97033893468295	1.75613146529568	7.87124643913988	9.24762399651501	9.37519025148517	9.10270900146619	7.29412290451318	4.94811607467327	6.5406498590367	6.67091193143504	4.94996505824321	6.58199578806836	7.54858286353785
Wavelength_674	4.41943772212726	6.1479852146198	2.99531788250472	8.2084273211281	1.64002393753786	6.21016922056658	7.17447915555474	2.87191827998987	6.44154431787879	8.89836552587896	5.78611292277158	5.90110646651785	6.03061982254565	4.68522761794039	6.80303347280724	5.96889132549904	4.73515354141074	7.03892616345528	9.19361207357548	8.79111089036686	7.6247751881132	13.4823499734818	4.48414413153052	5.47616685636398	3.75972468443402	2.8855663151408	3.80321996053833	3.82640799543823	7.36334418429108	5.85458591163685	8.09475433682559	12.2436941703189	2.41487981873075	3.43986370317614	4.58748976908039	4.8164644844995	7.87066446264868	1.06151225961065	7.73608975959112	9.10377619618567	8.56559630033441	8.63365029540202	6.48353134927647	4.95135360911017	5.4966586934614	6.21369828427508	4.24086571428389	5.49105118979049	6.99958091478978
Wavelength_675	4.28892217133613	6.40533761540564	2.96155395973043	7.05056907731397	0.732753358401115	5.18122055712308	6.30893663719265	3.7075058444322	6.01819720014236	8.33157999561294	5.34248457516316	6.04812271258923	6.23355320509095	4.28873089854775	6.78848178866331	5.52791434551958	4.540770018861	7.92912609669095	9.43305275845068	8.52657268193304	6.59984921299492	12.2753559845612	3.58895698314142	5.36784878026696	3.41801080498566	2.34947325945739	3.54628469781788	3.71146785752555	7.41187872269052	5.44546566155632	7.97378931036397	12.4661756113076	1.30969973593546	3.40068959546217	4.40753539498747	5.28526610165845	7.82261848225816	1.09146204402906	7.43027205437929	8.75881528794863	9.22724199318903	9.07022929868569	5.59119390904713	4.53344393469048	5.03712097936501	6.38448257338296	4.72042226231271	4.99497735172889	6.35635051360282
Wavelength_676	2.86939003466548	5.33669236163296	1.10868713106285	4.89059216416377	-0.312878459606352	3.61735223434375	4.7361648573046	3.31498548938525	5.2509228821874	6.47940136020123	4.73147430055701	5.29416551202303	5.46717046014438	2.81588695409988	5.60189193297895	4.33591890948081	3.87739156908741	7.35267914597835	8.34460225342868	7.56916470435672	5.35843423459839	10.3103365749228	2.12844052710774	4.2843619729426	1.83609185265947	1.29719607111472	2.55876901330429	3.30950037047445	6.41701251121323	4.4480182805898	6.66668356955446	11.5134189259555	0.0792541858812168	2.40038501266688	3.53113931852769	4.77049514273063	7.37759916713389	0.696791546960712	7.4013952515392	7.37956448268819	7.65105570842953	8.25765075161989	3.53093851326471	4.20630681692052	3.4365495251926	5.80111316038743	4.17578159895748	4.49705895128162	5.20027663018136
Wavelength_677	0.638454707165651	3.86719696607627	-1.28435754152908	2.30844292498447	-1.26764123770141	1.84124316119538	2.70100248212331	1.65643194868771	4.03254311049105	4.37486827401095	3.64846945644469	3.92204112401027	3.46925772166974	1.28679847781512	3.75004670605342	2.75418101447261	2.75428222807535	5.69504535849392	6.61295557370705	5.82201198788767	3.50417235806864	8.13233902651255	0.28473291871867	2.48039055019088	-0.297519049405717	-0.285588984124661	0.654511334894043	2.29823646855482	4.58798331376834	3.04918448508198	4.72517467910485	9.91748703122355	-1.24130408981126	0.96372564708448	1.95999620668971	3.31735460944212	6.45501475383044	-0.378998650164576	7.33697372880617	5.53986682550664	5.18542803976567	6.99627428215167	1.38678649818842	3.63679301168946	1.27611281949875	4.4227973904963	2.48509237448176	3.80464750958314	3.43773406820619
Wavelength_678	-0.803127295964	3.41895657592119	-2.9591449585264	0.943910272709309	-1.78604774609905	0.809863265194464	1.60124998157185	0.2373148682131	2.85694652487567	3.36587329091075	2.63694824327297	2.85813158478761	1.7855552415459	0.811063421734712	2.3576090780635	1.62623420593639	1.94245681822194	4.30527061693329	4.95520176401128	4.11529617686708	1.70822884692639	6.95326833976674	-0.673122157677078	1.1312287829024	-1.25953499562996	-1.20500392796315	-1.07110839957949	1.17956375620195	3.09900645225539	1.87287241493835	3.76377870477217	9.08780424681883	-1.99117961220479	-0.00671250239228471	0.500939831311013	1.72458885111922	5.80165467064986	-1.36277299101148	7.4402071019646	4.58794443556539	3.55351958822523	6.45233840715706	0.261352560300592	2.82968614742638	0.301061116862179	3.43397749077214	1.17899152601122	3.13785862946412	1.97026233432934
Wavelength_679	-1.99636812187034	2.6945472285521	-4.00064927691953	-0.322813462735531	-2.93228164980824	-0.769676962755186	0.455489779580094	-0.800593754842059	1.27315629770355	1.76764261129099	1.71921816048412	1.38646056619036	0.959497355364393	-0.429098085408148	1.63562855177169	0.37856835263526	1.74388815556868	3.03927280931512	3.33649303962321	2.86243458308608	0.0978203515754836	5.88512836926391	-1.90519034543577	0.180553718684686	-2.33332899559421	-1.85536734408335	-2.16172428556424	-0.0733859959934264	1.60888006815481	0.705549575463744	2.76187893783621	7.97521188220427	-2.88339397115673	-1.0912370245361	-0.740490695979938	0.901957598703063	4.88467319461884	-1.37614109719434	7.03410026026239	3.94160732471985	1.9531180143229	5.37272075569557	-1.09357161042492	1.9591552473146	-1.03036355521495	2.84112840479275	-0.0980359157060298	2.09268396261127	0.35419052211375
Wavelength_680	-2.77124131930001	1.83651228358566	-5.31541195007961	-1.89007169344081	-4.44276295872402	-2.72143465788382	-0.53584879475499	-1.89562093506591	-0.083214536322087	0.117310115645204	0.19366535128588	0.153044892206564	-0.298623731743624	-1.9444021004002	0.70078421079774	-1.02064923864329	1.54195249508033	1.58309806274657	1.97593071411452	1.83926717730833	-1.14420422788198	4.29837864684844	-2.89015105820683	-1.04332099639335	-3.60341942747436	-3.07766859446782	-3.37979887969041	-1.81199964486422	0.169200278271139	-0.419587453053336	1.57114905887553	6.38465385689781	-4.25192217725179	-2.30779770464262	-2.14674225392	-0.193460746838921	3.95679071827799	-2.4178963552728	6.14696870000954	2.40749321719824	0.136296724562781	4.19194041461656	-2.57202103825699	1.40591756038692	-2.82529195099097	1.49234234625876	-1.59658568765844	0.685278610118178	-1.06410898623103
Wavelength_681	-3.69668440970228	1.21766581998739	-6.26520770922653	-3.10425286896238	-5.37743591618436	-4.46575615143293	-0.943402903868119	-2.46802921280145	-0.993027268704402	-1.09692422619654	-1.13739996836916	-1.08938836321831	-1.63697363356289	-2.99917224597249	-0.291460305466165	-1.97602663607416	1.1758847650814	0.525081842121758	0.859900683230218	0.887041485910513	-2.23111127173187	2.52597593940652	-3.98350279368414	-2.4002526981555	-4.47574574313073	-4.15728529175595	-4.83553305144706	-3.08130329767841	-0.660358257657859	-1.4923240545603	0.330637663558581	5.28521556102636	-5.53502494911021	-2.93538344565529	-3.38891560512031	-1.29081854321768	2.98417971944827	-3.12266496396572	5.23203515253489	0.669766608352649	-1.24886075107882	3.51082905018069	-3.60664458268389	1.01664378157621	-4.34439683713297	0.847557708212547	-2.34115483662579	-0.286544964176019	-2.15092625698
Wavelength_682	-5.95695015666938	0.0184634591964479	-7.53369594696011	-4.78468031948642	-5.99572136604314	-6.1007565604155	-1.99346501827407	-3.04527862797178	-2.40377177256402	-2.61688058263439	-2.40824186414959	-2.73764966842783	-3.35513758925486	-4.20005735879612	-1.92633602002213	-3.18070077115588	-0.232052919835657	-0.786611878399076	-0.729171475064203	-1.179357688883	-3.62487616949437	0.396654556597651	-5.82539990799722	-4.07670932429485	-5.54468008173016	-5.40880557534092	-6.72196558602671	-4.31555777303438	-1.81191275578925	-3.24500356148271	-1.56796232855934	3.98993806054219	-6.70591279011341	-4.17474098034169	-4.63563328582707	-2.0457178946237	1.16063406228506	-3.10675352509222	4.0992504966469	-0.846936301593594	-2.45684374528128	2.48784595728692	-5.04488246734275	-0.306480437641595	-5.95775512557932	0.19623645868945	-2.99883796539726	-1.08368285724912	-3.73002152395478
Wavelength_683	-7.649274769003	-0.361978456230302	-9.47641927637718	-6.35434865036529	-7.85690652683375	-7.67954636653038	-4.35857232756771	-5.33088667503159	-3.1702220424447	-4.08154328245347	-3.67999080150274	-3.45950230340013	-5.17827655366819	-6.08021832688295	-3.3327910888168	-4.73209251708331	-1.41945844114059	-2.09411331483863	-2.70056917249263	-2.35967183604577	-5.6634056592301	-2.1796792618222	-7.58277313842023	-5.27237801024964	-6.46620793608879	-6.60542888697015	-7.80258400697411	-5.30424859526507	-2.88591569080726	-4.34733293026843	-2.55858676385771	2.00392976296402	-7.60061508679124	-5.19647711896321	-6.56342236452549	-3.26059044249692	-0.512326259659673	-4.17057881807445	3.44707932965644	-2.83689936012298	-4.16157141353324	0.986529666893931	-6.48758663721161	-1.1861165975023	-7.47980094629399	-1.2055419447406	-3.67793965579979	-2.99536382850706	-5.20744363242694
Wavelength_684	-8.94604238260698	-1.17062709402681	-10.8713220931715	-8.43952062669005	-9.16144050955717	-9.56928995209763	-6.09211797415655	-6.78687086658697	-4.2250371335579	-5.75930765445918	-4.74573279593083	-4.94474742416641	-6.85908017479485	-7.58189404788687	-4.66697933406178	-5.8642970592305	-3.00378455263171	-3.5188837414124	-4.55999469732158	-3.22766541408733	-7.05465927784465	-5.24742701242112	-9.0543098746169	-6.32490672452035	-7.22469845091426	-7.79506420499709	-9.05631915838759	-6.38248422865836	-4.439215418461	-4.8180279085668	-4.02609825744397	-0.344498843500243	-7.9849590913678	-6.27049035123517	-8.26390074048432	-4.55888647454674	-2.65468491753129	-5.3121298213306	2.38623180383662	-5.56451173236468	-5.30350869747182	-1.45609036890548	-7.69294769565141	-2.33645948240003	-9.29671037141285	-2.76259107142741	-4.41987447716322	-4.50660853609087	-6.50272496919025
Wavelength_685	-9.56421851002634	-1.83307807557666	-11.4485676586022	-10.3381331907221	-9.68581686478853	-10.9942662212673	-7.40683785904149	-7.49794386024136	-5.27924701963446	-7.40669217404989	-5.27841464814648	-6.13302911533321	-8.05448036854024	-8.11630125537017	-5.66353230226629	-6.59922618705433	-4.52058805201386	-4.72373742213922	-6.22730886612875	-4.08478279649298	-7.97080457424058	-7.94235239098317	-9.99205860127506	-7.33936437049856	-7.67479299646028	-8.26203049113404	-9.71590554530798	-6.76888957289171	-5.52326339421005	-5.11017358536505	-5.83724081084671	-2.49469060372665	-7.85518510398478	-7.13846443015852	-9.32056700808933	-5.37194596884087	-4.4699110531087	-6.11509683199755	1.30702080891312	-7.54274006585514	-5.92754510691532	-3.55138249316584	-8.56082660952448	-3.66464809520975	-10.8989918369338	-3.95889117632339	-5.46960565975992	-4.99533472071715	-7.607157403062
Wavelength_686	-11.1337469619437	-3.22358712501349	-13.0754278133771	-12.7379077299037	-11.4643476929845	-12.7332950761121	-9.58803308992919	-9.43313219751821	-6.96855922723069	-10.3275769049398	-6.71973383486009	-7.95834954415561	-10.1895053973369	-9.90573889834279	-8.01161985748973	-8.28929689258781	-5.91004594007847	-6.99573125697892	-8.94256757676264	-6.67408558912433	-10.0081145901554	-11.8081757070571	-11.7408676844957	-9.73744072753855	-9.09626194202498	-9.55468783437757	-10.5740815903209	-7.82285978700878	-6.89545460531506	-7.37181176652417	-8.05074642857091	-5.37353229114042	-9.05266413360096	-8.29076526075391	-11.4319364467135	-7.18360823349157	-5.82439794911079	-7.43882985514933	-0.65483220877173	-9.79242001293627	-7.9183684992186	-5.21841103611354	-10.4640746624616	-5.47496018309901	-13.1198993974567	-5.41934672708004	-7.91678862469478	-5.98261769449594	-10.0753147788632
Wavelength_687	-13.3762767149853	-5.47055922290879	-14.8053782317681	-14.5357396697583	-13.137698930777	-13.9617748075741	-10.6812385660469	-11.5328091484808	-8.14938911560498	-12.3307131369804	-7.93804537150159	-9.97665504084689	-12.5125086591272	-11.2744928713643	-10.0547825026246	-8.94411004439325	-7.72183448012828	-8.20300119124311	-11.1873658498524	-8.74132097519573	-11.150526449552	-14.486778103562	-13.6958115984609	-11.1360515138333	-9.57833612731823	-11.3862919188685	-12.1191212671873	-9.77755555268446	-7.97604613137173	-7.93825859310392	-9.86579427621838	-8.0595280429407	-10.5063440201393	-10.4801931854832	-13.1087851902516	-9.42738372855968	-8.1328130353435	-8.73917844702328	-2.85545206564527	-12.3188157314552	-9.3874488625261	-8.00048005259197	-11.5933679146212	-7.1298222256713	-14.6846192819863	-6.77036547621235	-9.73579449351352	-7.39109435480625	-11.7361169453971
Wavelength_688	-14.1854048773276	-6.27762869721212	-15.3079423854591	-15.1472361245112	-13.810110064568	-14.7924834010272	-11.9585763770037	-12.7215009851293	-9.18882841340912	-13.4464031449891	-8.85509057548543	-10.9999876111548	-13.5420733756783	-11.9817468397726	-11.2595299363611	-9.50537322790044	-9.05583787145144	-9.23637221064572	-13.0133792647211	-10.0936789089019	-12.147415031498	-16.5251096788947	-14.6836476382921	-12.2046824215137	-9.65661996208449	-12.4758970801776	-12.7141659335211	-10.4970870603803	-7.91634007171626	-8.78149179271158	-11.6998000643637	-10.0342330756612	-11.1489588471403	-11.8346079778434	-14.2512759007288	-10.7917559034472	-9.72368830913398	-9.6884480751218	-4.91776292288052	-13.5339988398871	-10.1564507151525	-9.65679123679147	-11.6952137186235	-8.84967569042042	-16.158423861763	-7.91805186504433	-11.0805283332352	-8.39648034578718	-13.2140052166151
Wavelength_689	-13.5368856055952	-5.60872284377004	-14.7616690685519	-14.3855896174763	-13.2902686508699	-15.0039119484218	-12.344053522111	-12.4720602416464	-9.12958272718566	-13.568238780185	-8.9614764416716	-10.4843866048544	-12.8943692575129	-12.0311564698877	-11.8103403373652	-9.70291872555033	-9.45505907656663	-9.99979250743024	-13.5721288830376	-10.6537886118065	-12.1560063776888	-17.226047809232	-14.5062499316328	-12.6458816704642	-9.51542521030903	-12.5004183276082	-12.3792750332197	-9.8449623673059	-7.03735057689094	-9.8037170769283	-12.4159133367108	-10.1359569290848	-10.8460880622709	-11.6333307480048	-14.3804699338852	-10.9756830086946	-9.73567091899076	-9.61689794353873	-6.11593116974635	-12.8555197139824	-10.2965904351041	-9.4814509796712	-11.3798621457217	-9.45755891557758	-16.404812824221	-7.98080429205883	-11.1372783166805	-8.64050019321849	-13.463697618889
Wavelength_690	-14.5783832311035	-5.86237478820919	-14.3412501963481	-13.6480352422574	-13.1359399538231	-15.1500038179128	-13.0090846174312	-12.8119876788018	-8.51788310132178	-13.4275620453757	-8.03453222493074	-10.2604908749488	-13.2580599390692	-12.3433892905688	-12.551774575031	-9.58392285892523	-10.0507033268354	-9.87187270259044	-13.4706961283119	-10.5405308305905	-11.7519019623804	-18.1599735443228	-16.135194093305	-12.453775583138	-8.8983393372585	-13.0409982205352	-12.3509829243889	-9.74233978058625	-6.30461514835364	-9.70545036042197	-12.7716207984798	-10.1355133023898	-10.5468728141335	-11.4803980843	-14.0798179320696	-11.2054893685494	-10.6926985871261	-9.53577233113399	-7.61390872314894	-12.6296675202532	-10.1336419076594	-9.97466794347435	-11.2640267469679	-9.1886246941267	-16.3564470832007	-7.74160410967336	-10.8971245940787	-9.54858085497969	-13.6927009556779
Wavelength_691	-14.5432561532378	-5.26209201630897	-11.5506030664304	-12.720217777052	-12.4328847613436	-15.282127205365	-14.4885142273655	-11.874689088424	-9.15560696028767	-12.0591296624054	-6.38726338768782	-10.1158334777306	-12.7058462814713	-11.5142205046751	-11.9635211406832	-9.24245670661626	-10.72276551631	-8.87111227957049	-13.2862326783723	-9.46344316880187	-10.9511698697173	-17.8051109032578	-17.4778008668314	-11.326065354855	-7.39267144125793	-12.9695653068992	-10.6584034995041	-8.48337347249828	-4.68100536414696	-8.48194173929766	-13.6065956803106	-9.86769181528141	-9.64058174304261	-11.7786056635848	-13.2304646745246	-10.8247928633275	-10.7575738870701	-9.18420004720672	-9.10401652941983	-12.4429954591624	-8.06449353957525	-9.67087210240437	-10.0040440045971	-9.31530357270888	-16.3153472323596	-6.64672746258471	-10.6207394994743	-8.99037946185318	-13.9325400808655
Wavelength_692	-13.1078458186445	-4.69492086576252	-9.88961809832965	-11.8049308092381	-11.2209681235973	-14.2160614428992	-15.1232895287206	-10.078010997699	-8.46436668845127	-11.12530636782	-5.14052591745351	-9.37167466784456	-10.8014348557686	-10.2352161309297	-11.2420608685764	-9.33269813329224	-10.7178450342103	-8.83915824919494	-11.678930965811	-8.54508118137978	-9.98804944814438	-17.1387239224439	-17.0010129054304	-10.7765942537666	-6.93332731911705	-12.3664842951399	-9.40794996923465	-7.28520886408188	-3.15763838107318	-7.82815381505465	-13.6002000033309	-9.02108402299505	-9.2675393343998	-11.7170301330305	-12.2878208418886	-9.8190653051275	-9.4105706157182	-9.07446964294426	-9.53241641722514	-10.6684679386068	-7.13616345115634	-9.00115673902888	-9.35082000520995	-8.78574579624887	-15.5806853703845	-5.54580148629916	-10.659799802362	-7.9462294357511	-13.3415245531671
Wavelength_693	-11.7833346112641	-5.06867163199043	-9.50165153442296	-11.4837486613801	-10.5681130851432	-13.1998699316651	-14.831379014321	-9.45205484138066	-7.53347876847653	-10.8099135611056	-4.55244730463741	-9.156087495251	-9.51125395782481	-9.69913399049077	-11.4127516986176	-9.66436686948451	-10.9228885625808	-9.66060797502057	-10.0633536178332	-9.27781577951257	-9.74880120189155	-16.7073658406879	-16.0354558820165	-11.6074430892919	-7.7722401163776	-12.0399206138354	-9.79639819860983	-7.03526858052035	-3.04710597822386	-8.1900400064795	-12.9559845844749	-8.26431848416667	-10.2397180028954	-11.2816197632326	-11.7166957902276	-9.22804879875112	-7.92002843437191	-8.90428251964108	-9.49547243217703	-8.53166735187335	-7.65939149218524	-8.6735637456952	-9.97988716714432	-8.51432963829201	-14.6730690836194	-4.90445608142116	-11.2072311512163	-7.62921506235383	-13.1996336784672
Wavelength_694	-8.77772824970228	-2.24632981370147	-3.9038530891355	-6.50030599394915	-7.90609642629377	-9.37914713732691	-11.6982491815047	-5.47287123601527	-4.54747948404656	-6.68692002508293	-1.10768117202771	-5.81636445251955	-4.40273930653354	-5.86383151115863	-6.9481048703741	-6.57434468873498	-8.68266309290823	-5.16759637277838	-6.41149862375895	-5.60935537228456	-6.24010100050129	-11.6728999409247	-14.1765134689545	-7.18678042886752	-4.07979605344314	-9.87499884230846	-6.30955279062251	-3.80762995245753	0.966830038599447	-5.23952942721887	-11.2891523618814	-3.91543976275927	-8.64944972851464	-9.28525664376462	-8.03057655895081	-6.3646259392511	-4.35386019088494	-6.92047840498687	-8.85170887652037	-4.79520914286236	-4.62665990991954	-5.40271023937187	-5.89139832170976	-6.35292287260709	-10.4632830799048	-0.96602457100705	-8.17233980241572	-4.35332125357175	-9.54960205971572
Wavelength_695	-5.40700360170399	-1.5042265146754	-2.83466713796573	-3.89963266169142	-5.29571090693793	-6.55702790296327	-9.63094590491878	-4.08696936969801	-2.26555342383077	-4.70279071840521	0.374776802744989	-3.54356203778902	-1.13520636957388	-3.08090429878114	-4.73810034292236	-6.34030476772988	-7.3300016968874	-4.95354056062006	-3.00243074814055	-3.93142301277334	-3.72458905317045	-7.96055604150565	-11.5038472855603	-5.7221236509009	-3.69332907593532	-8.6380678016886	-5.60026159330592	-2.70037566352493	1.81780759018292	-4.16920907168889	-9.19326546462791	-1.75635157199956	-7.56760693971691	-7.39407243644453	-5.86508098728152	-4.85363911061448	-1.91062722200902	-5.97330964873269	-8.26671053248068	-0.767203034798225	-3.83948470220496	-3.6225197052945	-4.60061352658587	-4.99335132681579	-7.19777355333852	0.36799888400805	-7.55891599504748	-3.38981412877984	-6.75405700994789
Wavelength_696	-5.02724252029185	-2.19169995838685	-2.60397754332392	-3.91448575620384	-4.55736646062161	-5.79667058040453	-8.87821913162647	-4.40415772859129	-2.15207520829441	-3.86005783658486	0.9311194941451	-3.74359170904965	-0.648999904347364	-3.09119177890689	-3.97515625963099	-6.45166347667295	-7.02410662042177	-4.8450515861242	-1.30173636024455	-4.30044272490266	-3.11802527605004	-6.02866454033778	-10.4861833974998	-5.61258204207653	-4.64663920231322	-9.02970090653132	-5.8408229928559	-2.95258248442351	0.773923522708352	-3.47101985009071	-8.15248570224399	-1.07565449409944	-7.83954302192481	-6.72818609327425	-5.33777034686967	-4.60358721012905	-1.25876414370413	-5.8008355484205	-8.53668082029002	0.30734375224957	-3.01070904970943	-3.47531301529578	-4.52529888959968	-5.17589382954175	-6.35572419548992	0.181036541737589	-7.66606759731222	-3.3672873683026	-6.2172004496336
Wavelength_697	-6.05602032380113	-2.56344874379181	-1.48780565734319	-4.24469477853848	-4.40694708361591	-5.55934476790541	-8.81362693846974	-4.42031518926255	-2.6112729955056	-2.43411511385366	1.57963852685194	-4.24560945383247	-0.353857500069422	-3.93824349098767	-2.6957558474504	-5.930286655431	-6.90152658976377	-3.19252840275464	-0.465153305380643	-3.97833970822017	-2.82382437858019	-4.35001835871787	-10.7752604708267	-4.41717335238431	-4.92484537725722	-9.92954962784602	-4.89005223143779	-3.11385051472496	-0.0443431361089122	-2.25568848864344	-7.92591120158833	0.14381481570811	-7.84504364829314	-6.81784970745925	-4.96077523315949	-4.21001830858694	-1.38164407625385	-5.82354329594855	-9.03902639662039	-0.0763211972416713	-1.26171009648115	-3.38855634204239	-3.85804177560826	-5.6785549281083	-6.55154045756916	0.192852990722257	-7.21444907236517	-2.67375077401423	-5.8081819746195
Wavelength_698	-2.34544142745608	0.280505315126357	2.42928815839442	0.0963500041330672	-1.41592210887406	-1.50753106490061	-5.48328361153798	0.548156661144551	1.23698386097828	1.2471408229435	4.25737732094402	0.674906973456424	6.17973697587939	-0.00775348331023906	2.30210388901147	-3.78260864477936	-4.73273740046655	0.26782286032123	4.17829647871692	1.22324323522136	0.514770906223885	0.653249025215635	-7.9954657741775	0.0836584534487671	-2.66211001015629	-7.55216302926636	-0.652285716675442	0.521323461293826	3.39309238456026	0.281045495089113	-6.34924783480592	5.65072033003866	-4.3760895867867	-4.90124949277878	-1.01289339583716	-0.469850939638424	1.65449500448703	-3.45381243515795	-6.75216031803795	4.59907857395222	1.72687706147408	0.0408016307177309	-0.421378485461782	-3.25599084420177	-2.17365054290456	3.40575420963072	-4.20968027353496	0.768023386361622	-0.470271642390108
Wavelength_699	-2.16805988212796	-1.15601856229218	1.9984051271429	-1.06000464073612	-1.17506528493274	-1.17584298920965	-4.14474130618478	0.193757450251159	1.56404475698771	0.72050848191555	3.09808466718281	0.22187849103705	6.13398906235163	-0.163595051182203	1.85485477896981	-3.96141364750059	-5.22387556516805	-0.19682166795188	5.00057722736419	0.301602592372396	-0.276485457307074	1.48757325184123	-7.0472888672284	-0.595111356711312	-4.89914219647896	-7.61617938816362	-1.00830888564512	-0.207573907171009	1.0494070344917	-0.149766133871579	-5.32456413548297	5.74016155050486	-4.41677898987032	-3.66001783722494	-1.3906261633859	-0.22553746333558	0.914205758896107	-2.90395488192443	-6.35739423666993	4.39617407602891	1.71536294829566	-0.629981031974794	-1.40242271553573	-3.66352071176054	-1.65367320349043	2.3860925904133	-4.80683127519685	0.184125601781505	-0.352705666738823
Wavelength_700	-2.26311251188026	-2.29385281344701	1.80742346166508	-1.30829150863649	-1.63222913646611	-0.614676514310586	-2.95159682409083	-0.597464267942333	1.50100326259269	1.07452076927272	2.35664770400902	-0.582826668189874	5.21458070215954	-0.435118504545023	1.70888224787266	-3.56649218595231	-5.48716048322946	-0.0618721710431029	4.97277112994386	-0.225569654238534	-0.0189470548261272	2.04592705460628	-6.48509238526148	-0.724314308390902	-5.81408501750987	-7.73308313844033	-0.887870213789166	-1.35690240761733	-0.101020919906803	-0.0139223535458852	-4.33303111726876	5.13257939071898	-4.47230162608156	-3.25580942715391	-1.37030472448267	-0.409182636385799	-0.145117993434889	-2.9324967307033	-6.68312504077978	3.51112863135764	1.79605810830049	-0.970994913184113	-1.38742350564031	-3.89770139977331	-1.31734768131054	1.11208439387342	-4.72317518591763	-0.226415091807501	-0.375080480166264
Wavelength_701	-0.415162977540939	-0.443834759793736	4.90658144790985	2.45013262132634	-0.248320481036268	2.55519597085045	-0.21013191638911	2.12829061234487	3.57681077181203	4.36609486756562	3.7669021359978	1.67419599282088	7.90213695110973	1.99044595713613	5.09000310680566	-0.989833625421377	-3.67571876303155	3.02213025088115	6.61980901534645	2.92909138971746	3.30154057658207	6.02780220581181	-4.51812954029004	2.81798104568519	-3.16822418855779	-6.32085452581606	2.46706310822589	-0.348294288405559	2.71727767906238	2.20266025397819	-3.12012977344534	7.45172356664241	-2.33481689964757	-2.67700597109221	1.26232052235746	1.22810320307188	1.3230238777289	-2.48562061934827	-6.14759016071414	4.59885266207718	3.87356320853474	1.86514069085896	2.22787617761272	-2.76681445220279	1.04776522582368	2.28149165963997	-2.22287685842924	2.21995811775952	3.46129650008646
Wavelength_702	-3.64901208142202	-4.40485423339887	-0.2046739264371	-3.48526320856449	-2.36346615569905	-0.796748435721222	-1.78556361260272	-0.88334558093181	-0.19480921353139	0.0939539598872603	-0.521046947414087	-1.8409438527281	3.35782860108916	-1.52596319348828	0.719882372649943	-3.69376065316955	-5.61083503626684	-1.55524196756558	2.83391768753573	-1.70517587821446	-0.403763332781806	2.15000511875968	-5.10517230676397	-2.08915459783895	-7.92664632134544	-8.33848428946324	-1.54378712429206	-3.97688156490502	-3.34388547606681	-0.483919527686994	-4.00004275874262	2.92517154533777	-5.16046730139798	-4.00222943129464	-2.50286664608061	-1.82420645261904	-1.95374778293084	-2.92363203521922	-6.63263550813619	1.20228810319196	1.24209688993765	-1.82508055988727	-1.73468333410741	-5.49568246259242	-1.90965641774659	-1.99875117753261	-6.42498866774839	-1.74032084331363	-0.374288691718433
Wavelength_703	-5.13384117911135	-7.55156484671898	-3.42213545025066	-6.62416839497081	-4.09283478842948	-2.22805321123678	-2.52352749582191	-3.25972968998459	-2.45817543149628	-2.26352149301031	-3.52306454753566	-4.45561392356996	0.168540718055392	-4.31902923837577	-1.78757183281561	-4.76404833316293	-6.69684676899617	-3.76671492580573	-0.0130130595070121	-3.66404619755617	-1.95876686529216	-0.0503783965660038	-5.81850440394341	-4.61262260034971	-9.80065447699844	-9.67495304840401	-3.28227942647659	-6.71845295111901	-7.49470748732083	-1.98657254551409	-4.42838935127785	-0.281331832189417	-6.36064746441892	-5.47293517969316	-4.21603967078174	-3.11739029458593	-4.86951993376795	-3.60877097024841	-6.49115032410291	-2.16475516240755	-1.02686091310865	-5.1629405952363	-3.92884270311546	-7.35066126219008	-3.21641843363994	-4.75751529964549	-8.56161428247106	-3.67908243873675	-2.91444514754263
Wavelength_704	-5.44053417972643	-7.42688442322842	-2.38700525378737	-6.44652270865696	-4.48343074721314	-1.91611127994154	-1.62925320761812	-2.00524762841384	-2.51466940724973	-1.79912712824268	-3.78658409805353	-4.33319044312105	-0.0213074136710159	-4.63782734770909	-1.63291966322716	-3.49782641836113	-6.0051737579077	-2.24436219001713	-0.736340948221026	-3.01204213074712	-1.3936802652642	0.658506977765815	-5.60526176126846	-3.40763311882949	-8.90225909741005	-8.89708350811968	-1.94802888458064	-6.90396642746641	-7.86311897430239	-1.56056369917009	-3.89864850689721	-0.866215326149286	-5.46297089224622	-5.50491536343994	-3.31339046514307	-2.11121925077943	-5.41483841176179	-3.13681032998042	-5.82729046575377	-4.1798073610034	-0.413018195292437	-4.94101480308013	-3.13455524246264	-7.41125794112295	-2.62758453214582	-5.01547454240346	-6.82484646248992	-3.13773648055238	-1.93045613844507
Wavelength_705	-5.57438638371639	-5.69336707761915	-0.0409528102030779	-4.18728447972274	-4.01372415346324	-0.197128909520113	-0.0620499348267194	0.30460066126633	-1.4005316973805	0.104344153359512	-3.32175604751463	-2.37498274990427	0.662467491093038	-3.1889416991915	0.320139064077781	-1.48296535542585	-5.01005414452376	0.0943155354678167	0.166410397142096	-0.694841087546127	-0.720080275418208	2.83446777534985	-4.6968929648336	-0.561979911858507	-7.68214261204911	-6.815253057682	0.455603608349561	-5.66562783674912	-6.45828257730997	-0.295664862925643	-3.25149904795373	-0.119656875829244	-3.56715738632661	-4.32217796465441	-2.17655587240467	0.191102065322369	-5.30724830316435	-2.51327119819532	-5.11326757949534	-4.26513101135126	1.05037419864179	-2.64543678657563	-1.0459518505246	-5.98026705150242	-1.39099882273429	-4.61716881313255	-3.06714284891676	-2.33893922101284	1.44641677255764
Wavelength_706	-8.53350092845077	-11.0070116838759	-6.46235169035135	-10.8191956775772	-8.03218453169966	-4.21402596061006	-2.99587162031093	-4.00590986939604	-6.14499544562198	-4.40275299908312	-7.90911523194579	-6.2227342686437	-5.63139440825525	-7.62675344864065	-5.25397466325792	-4.70965233215346	-6.92813190271237	-5.83445899567806	-4.30333960749222	-5.48342511871757	-5.05624373619423	-2.97474616188083	-6.09317238599641	-6.10072193473398	-11.4913178896979	-8.73404193121586	-4.09100364814841	-10.0296674588163	-12.5835168844022	-3.95329508819123	-4.54921125709737	-5.82743815489606	-7.07431596547303	-6.73496361443017	-5.9800590235306	-2.89377217406699	-9.96683274057124	-3.71895925647916	-5.30738333410961	-8.40810775404526	-3.27976324097981	-8.40832970443608	-6.64357956336284	-8.32313712843245	-5.31588850942899	-9.38775759092186	-6.11056676144103	-7.37733158749434	-4.38436295266924
Wavelength_707	-8.57302357451838	-11.3553418956078	-6.85470407946634	-11.0965993255984	-8.16775766710046	-3.97716778629426	-2.86558984902495	-4.01038325070211	-5.66488815371135	-4.67662384686203	-8.74557460013229	-5.8461950509007	-6.72087916127813	-8.17796669469888	-6.61307749482079	-3.641083812853	-7.0136385388177	-5.87761069246649	-4.93378245668054	-6.40504341612646	-4.95888480315891	-3.70857463731008	-5.5756104949054	-6.82657308985748	-11.1875671217634	-7.94273569598126	-4.68197107932925	-10.6390255603527	-13.2467185687232	-3.62049370527521	-3.93928158552081	-7.33536631998088	-6.49919175222468	-5.52283081992616	-6.56820306068088	-3.11305817174577	-10.5946659440339	-2.96154584981243	-4.16547888965928	-9.24457844985903	-2.49757942026815	-7.41902120008557	-6.46096210643588	-8.33581587872059	-4.75565875489816	-9.99148787449652	-5.75083014449527	-7.89405109848597	-4.46236411008149
Wavelength_708	-7.31000269514624	-9.67814061076685	-5.51238997009615	-9.32465479003245	-7.51200701409138	-2.9692669902038	-1.70147267291429	-0.941243591362574	-4.30741984492354	-3.76651027700845	-8.43741983258922	-3.79286939540473	-5.10181414592666	-6.70355663400056	-5.8968811294392	-1.70007831137906	-5.43199644128892	-4.48399513006701	-4.33541127505498	-4.9246016257952	-3.79929009958535	-2.04556060402376	-3.80458819387866	-5.17484585051759	-9.36302360591541	-6.58016740333029	-3.47938217509952	-9.34216699307386	-12.2250413038341	-2.27133435444356	-2.69932517284808	-6.72808067757927	-5.8016209200169	-4.97385130610606	-5.24322848723818	-1.91451694502457	-8.89194078322369	-2.18696035113987	-3.05260720501681	-9.8986065728601	-1.45550302100644	-5.34442475478781	-5.24570336113429	-7.03896243095149	-3.49838873821783	-9.11002220415551	-3.06239469542856	-5.6658187416241	-2.09407348865195
Wavelength_709	-4.52265125432702	-6.41626802660073	-2.00970653686581	-5.28834086396603	-5.58763951231298	-0.885702806318618	0.382901100987736	2.28356912229665	-1.92877416108956	-1.77108368804078	-6.57338543798973	-0.791888522663462	-1.71868104113428	-3.78124039738506	-3.22791315999387	1.34810438849329	-2.54128089997515	-1.23683792316105	-2.2894028369979	-1.55613820722276	-1.50673945362757	1.39652299087903	-1.33302324849513	-1.59112274661363	-5.70074592448344	-4.69798969377458	-0.442483358615258	-6.90111001169139	-9.10608100713887	0.0265909779204518	-0.93389014699401	-4.20024543742367	-3.86703989387749	-4.18738406968838	-2.50952214274538	0.454629945313046	-6.15037987939745	-1.07615401728779	-2.12376070272306	-9.58632568112801	0.580335540850187	-2.14462881743632	-2.51972504714484	-5.03643942747439	-1.01022183214669	-6.81392702001403	0.655142618933253	-2.03865638833394	1.8150798958344
Wavelength_710	-5.58623528862389	-7.3428814112394	-3.81660978626634	-8.09712780623412	-5.64237050438628	-3.12001773384564	-0.343887821436076	-0.814048757409137	-3.7365596525903	-3.81892766818185	-7.96197904871608	-2.95829784714474	-5.42230963502096	-5.18564001170704	-5.91836868464748	1.19606746557897	-3.35070489471601	-2.9503899602926	-4.69421979088523	-4.70045118758854	-3.14793105330341	-2.54207146432283	-1.712152585473	-4.8627013569338	-7.01566735617609	-4.81171002385978	-3.44172493515583	-7.63761843715633	-11.3328125088132	-1.44265728251169	-1.58617419689061	-6.85026797272661	-4.06702924561277	-2.90358919043125	-5.0889101181807	-1.31836757408096	-7.734547623764	-0.816469251046251	-2.2269262340709	-10.3215750797128	-0.794010357059282	-3.49537579395807	-4.36199770459212	-5.33916464895309	-1.59651262035827	-8.67847914859064	-0.885750743622378	-4.46162558775119	-1.72296525485508
Wavelength_711	-5.23309754576246	-7.58953921770686	-4.77207602712566	-7.65631552485477	-5.33504551935773	-2.98455834690695	-0.0981933234204352	-1.21816859856661	-3.12066932073818	-4.25660539299022	-7.8802374830116	-3.03969557189273	-6.33654944448291	-4.32695917279994	-6.4123787021692	1.57405672345679	-2.05413689173514	-3.7428947584793	-5.21211152025768	-4.18085165911052	-3.60472134686089	-3.09142606754366	-0.324606915235924	-5.23796027037437	-5.55167000210765	-2.97178318827381	-4.44480579539622	-6.63778404926926	-11.8082501035176	-1.542986180837	-0.307366925712269	-7.83507719547465	-3.26935280129452	-1.66384716877758	-4.65751027381406	-0.935760325304776	-7.84266493841911	0.0324625419854471	-0.23986749491237	-10.8602871197146	-2.14350879404715	-3.68270620152617	-4.68567406991689	-3.86278915265001	-1.00331812840188	-8.12239803547977	-0.73567557491788	-4.53605150315863	-1.51133764537378
Wavelength_712	-4.47688802272291	-6.20367876665099	-3.73834385124849	-6.04823256936517	-4.72765305710329	-2.53557185967826	0.342514535426647	0.0204683942214641	-2.22796556313581	-3.06561478816749	-7.2057941487233	-1.52721633508355	-5.14537869026234	-4.11535354909858	-6.38967857538054	2.20480242477475	-1.02104210708359	-2.94870969444915	-5.89399259798155	-2.74641303843332	-3.28963796407658	-1.68103683589815	0.649976041142218	-3.92420619541044	-3.89156425564659	-1.29893274773538	-2.94024928529992	-5.32486136426856	-10.5556045676248	-1.54357907514831	0.342180355370126	-6.09709705332281	-2.45266535105116	-1.8694572045016	-3.68984997025241	-0.51028073654588	-6.23933019692598	0.0813322096767628	1.31945553197392	-11.0910824409823	-1.8178706967575	-2.26103094976705	-3.88548591621523	-3.20672504820854	-0.644508492692691	-6.49147866845441	0.1818116625361	-2.90060299271273	-0.861722831259296
Wavelength_713	-1.87185472105834	-1.7565928097842	0.727104029017635	-1.24276922433691	-2.06051717410553	0.191256759862335	2.05436398029137	2.01475606863804	1.16963158735695	1.11686092919393	-4.66615868837368	1.97781719785271	-1.83990672830356	-2.12257157501821	-4.06419252407252	4.00904591152428	0.838120734260668	0.611167365168275	-3.74720228081297	0.617333521427879	-0.95084014838185	2.39204703981012	2.27823550905668	0.29195307047606	-0.41206236558486	1.36911543102618	1.49606796238479	-2.66173351316145	-6.11794279937428	0.307083344569551	2.12241125908523	-1.9880636811995	0.607741731529923	-0.716384030825893	-1.22943045472191	1.53599811634051	-3.14784360870098	0.140905107046739	3.26576478570413	-9.21958250757904	1.7683324031006	2.47276743338687	-0.661465609320921	-1.45957961864084	1.30275747753229	-2.99132433454399	3.46010514653912	0.202897964072081	2.28788780814296
Wavelength_714	-1.88943443298403	-3.6635698937907	-1.65115620070753	-3.35782322867613	-3.09548845566495	-2.66057901940669	0.772555203872282	0.579389975051916	-1.6220391800558	-2.0676404221042	-5.81622136665009	-0.584187262570938	-4.79635911310469	-3.49964145366905	-6.63242454199781	2.06906198988192	0.545845379420849	-3.21575534862356	-4.41747586691742	-1.29745686811	-2.55728228716419	-0.301888854789572	1.88863097974508	-3.89971687087561	-0.33980890448259	0.695115388780847	-2.02656005145364	-3.48382959491972	-8.01002817301677	-1.18664148221144	1.71902666490463	-5.20571530720772	-0.207500187967444	-0.251587822035923	-3.01724373536485	-0.118451643623203	-3.70492382736771	0.073103702527244	3.14610791030224	-10.5266273094555	-1.54903206235812	-0.926896896907134	-2.32307495311805	-1.10063306523272	0.955873723891721	-5.41250456250768	1.47996568216552	-1.9809105839358	-1.0675859045615
Wavelength_715	-0.854109381078918	-4.163783018262	-2.7268395474066	-3.24516886866708	-3.37208894613162	-2.78814315326684	0.185228031422696	-0.0642538008350773	-2.11510401348686	-2.706079432407	-4.99323039869303	-0.973762068320689	-5.96290566003887	-3.0603812019993	-6.13354214786823	2.06603540862142	1.17242570062725	-3.59016588743096	-4.74437090712819	-1.96748102992052	-2.62153730442731	-1.87391405100062	2.63543100286838	-4.06838464310573	0.646287373672282	1.61549856544943	-3.06882178633759	-2.82330319849532	-7.21710974638984	-1.58997937323052	1.13997838716861	-5.80885376154669	-0.686262449773621	0.71164965893052	-2.54094375167453	-0.352665445896579	-3.29371268824922	1.00016151426514	3.31222089132435	-9.40640576013579	-3.37372837522453	-2.11417319432298	-2.99629359054813	-0.123866077985735	0.895699694971995	-5.67047813855077	1.60214803908399	-2.62043000079597	-1.40617833117128
Wavelength_716	1.01906211505768	-1.70103979095816	-1.0484593620651	-0.058720013436114	-1.42362207271818	-1.05104329076802	0.513799710741083	0.548746115154764	-0.358384729537332	-1.76324034763358	-3.75933962913015	0.619890588197746	-4.60035456604656	-0.861355839715432	-4.53404852201946	2.97612795952338	2.11645696076809	-2.20322778453984	-3.62395938667548	-0.721034841526786	-1.37035409190909	-0.591110883815301	3.73757477655484	-2.02892095670152	2.20272965348318	3.683378266316	-1.92972315124131	-1.05994440629704	-4.94350006102352	-1.06217920696451	1.59184798640715	-3.43644066167289	0.874050249745505	1.74740919974233	-1.50363058312911	1.14268535331149	-1.42534283060287	1.57076358169199	4.1813685895054	-7.00481531704173	-2.94896392115514	-0.564933137995253	-1.72336288833253	1.65184859186545	2.08054591837918	-3.61759509434815	2.69879429829028	-1.24435180718633	0.947099200391917
Wavelength_717	3.7864226517804	2.80588212607721	3.7836167432353	5.44012651538873	1.77955674414331	1.91704396306806	1.88463919393477	2.03654452974581	3.08876726574036	1.51750269465782	-1.22577335472869	4.10897765628594	-1.01490053024388	2.53493008003283	-0.825045264976703	5.49132937177334	4.24525249277581	1.95545399141026	-0.790724214186965	2.7063641880405	1.63258053839769	3.41255388017381	5.20342086164273	2.81753648862608	5.3933194518406	6.08129658193618	1.74473978853763	1.98582076275533	-0.107112992853182	1.06085830120312	2.9403064930187	0.670237790222351	4.1114249280177	3.12769608147134	0.973639074399009	3.79027544786204	1.46093757279407	2.0911103593814	5.05766201515237	-4.00780942409913	0.0892933856442431	3.73614254645381	1.9137600780969	3.87577532329447	4.45747295631583	-0.130849608112702	5.80401769206505	2.20079646195639	5.31448352496087
Wavelength_718	5.78374377605314	5.96199204954675	5.15209299355975	7.98837868184647	4.16104178041117	3.48201468930616	3.70319077162986	2.04590066807891	5.05557737701168	4.71469530228006	0.714403868525705	6.65762814667502	1.6740258017679	4.99082802340285	1.3117942703939	6.72516145204474	5.7241581821985	4.3700784928617	0.525722808734393	3.89524194126404	3.391180791107	5.56081119020708	7.29719514346452	4.852121007297	8.05227887892482	7.98240212016479	3.17963183593116	4.87539175081801	3.0595291132532	2.20273098990299	4.62424486275917	2.83269797940735	6.18017316728587	4.531773119126	2.68011919453271	4.85130339466093	3.90271720378162	2.72600231242675	6.21361764082543	-0.845386231490563	1.65521010312957	6.22364770150075	3.58579554172386	5.32214579375166	5.72057032095064	2.57163927508628	7.61209725841459	4.26906352335323	6.48106163176783
Wavelength_719	4.84417562471051	4.98329925893289	2.36930187359218	5.55281135424962	3.64675560114774	1.20077518975162	2.37485563330081	1.06374969206612	2.67099896992297	2.80636812905875	-0.345811219386228	4.37800110877205	-0.776349435570543	3.8533241429875	-0.609146880358132	4.14834280317221	4.739316407178	1.03958969476215	-1.35797986620644	2.125939224126	2.059885268613	2.25455853620175	6.47795914690378	0.638231557881668	6.67893577934632	7.07904575784789	0.405402021120765	4.45495635266857	1.04220102275464	0.49659671717288	3.50547264152551	0.452185021241244	4.80467711320485	4.09488792127303	1.40375796973218	2.70594991056891	3.66626603261931	1.61387657216743	6.15374117798075	-1.59557345632851	-1.3169901303217	2.72131973600396	1.78744992416797	5.01675317310192	3.86764251814021	1.26130956970241	4.56816648063399	2.31052454849569	3.23591142617327
Wavelength_720	5.68091643469398	5.53457440341291	2.80250637579053	5.72924152172923	3.72697182556931	0.945634717029018	2.3533397578958	0.814053522894217	2.85139964505385	3.36833653958304	1.20248420407721	4.06133085243623	-1.19213635388947	3.99713111090208	-0.39370897695282	3.60376314009899	5.31347475727157	1.25574927365862	-0.525328067059922	1.94678106895459	2.59556110053442	1.58517462393428	5.93734823713504	0.101468182528355	7.78404639740644	7.23399610473336	0.970631605515891	5.12197045361189	2.94693791479177	0.578913870958464	4.49446792415033	0.422962679734721	5.0939430371108	5.43669644822017	2.66669699158044	2.14741629012326	3.80771420551736	1.83115364365339	6.12475782987782	-0.776859044903055	-0.66928649486303	3.06483583362779	2.19550389164827	5.84982028021406	3.73413944825676	2.44462659912466	4.10478888838394	1.83050442112076	1.97505904862443
Wavelength_721	6.61037474849839	7.3284724358601	3.99248717677923	7.62497515544323	4.43036981993976	2.09286084560702	2.5559768303091	0.900866811182465	4.17444725562817	4.92356244446869	2.61806243246669	5.25362550567481	0.317083510725288	4.40552468248018	0.596353379035998	4.06963974686053	5.83686032911645	2.83743786344501	0.528756865990758	2.6439912384168	3.33410647150068	2.5944501587089	5.83823972069057	1.81291149021591	9.17471940166958	7.75829768297981	3.22919557956147	6.25191640984184	5.67858318286823	0.754834931091194	5.49015400833084	2.4897018294818	6.1424667501575	6.21470203755951	3.72747699946379	2.72470642507642	4.7407572147043	2.03550135408922	6.38609807197333	1.1956441358626	0.846723543511539	4.97204888565061	2.93675026057785	6.78712703542218	4.13011113126828	4.5929061388973	4.8648578261782	2.8013805185848	2.30974017719556
Wavelength_722	5.93184019042498	6.64613543283679	3.62999671117037	8.73208335811849	3.82543346957063	3.74804944247469	1.7556674532818	1.61704119368449	3.58096242037537	3.46378818832356	2.0828393348075	5.16542986738914	1.77283093447368	3.69446163443793	2.5622103439955	3.8498112521065	4.93648035295333	2.24308807822181	0.492535465073293	3.67127734775529	2.67472449839901	2.61634338357229	5.27385952143762	3.35409695141571	8.61011686715337	7.52225911149144	4.01540406865244	6.49201841753068	6.15225700308898	0.454098350599633	2.38341477812569	2.85988259909092	5.2844626557703	4.8062623843007	3.5103977186681	3.25582220741568	4.59747939802735	0.937785222737268	5.36825738860583	3.12934701905748	-0.671502457194018	2.74534903827124	2.74289102515939	5.81432519235871	3.40701604349498	3.87751539913647	4.75239020299731	3.09338901721867	3.43789219984619
Wavelength_723	4.41035786810932	5.20476694390902	1.27084276282472	5.71957569340147	2.50695955386331	1.42643184039136	-0.558092547073147	-0.983407381125538	1.28240814142528	0.0102780476833073	1.34957947808375	2.5505384189693	0.142300780145928	3.09660878579635	0.955165505142972	1.01743098532408	3.46958338055609	-0.199746974792057	-0.382437807146761	0.95518002208151	0.651754780238905	-0.0685581105494164	4.41399876428448	0.856618835125322	6.17386639745185	6.60682911767031	1.09649699068769	5.49027251226888	4.2553110996306	-0.583611995476613	0.190948351093883	0.463841779104063	3.41292252205316	3.70873292306284	1.75363046477823	1.33003239326502	3.13574243603191	-0.451743871500944	3.29233318210574	3.12923580778518	-2.61955205814332	-0.0290583547528763	0.227966342307479	4.58149899098398	1.05064569033539	1.97478662511887	2.10086272315047	1.55516899477916	1.42391939168051
Wavelength_724	6.01194798730455	6.96517857066426	3.13102319596767	7.58779867319697	4.10100647695839	2.46448727513993	0.611358741747053	-1.33357656352898	2.75530325576931	2.0262433257602	3.36418933472396	2.97801315570899	0.68053191733525	5.07764187100716	1.59889446753684	1.10086191846309	4.31050884357059	1.58781985027102	1.44418472868645	1.88658680445695	2.73163351087237	0.163658768057943	5.06774800831223	1.21479261927052	7.48510738286075	7.91882247613247	1.69091584522013	6.90153439851167	6.79787017484631	0.976828027255348	2.15840117354097	1.35437849389237	4.93929692441318	5.73418626122634	3.30033737518548	1.58481720831087	4.60193350764755	0.947675852320939	3.78273090404167	6.29765760720244	-0.960011327373222	1.43434159708142	1.67830003123744	5.84462508712309	3.15007367698778	4.1491623579688	1.96558865479756	2.00669178646398	1.72779070975046
Wavelength_725	7.12685774884689	8.97869062234077	4.87284008519929	9.10515456122563	5.79192950987176	4.04577691076329	2.29563738560261	0.849071348188913	3.98673491858485	4.42172100251963	4.98823148830803	4.54876885274438	2.59265834150181	6.75407605968442	2.86824547024365	1.65849405980192	5.15617676443565	3.17084083138308	2.51868621586249	3.21314585448694	4.14102484376429	1.25679464924132	6.59813846352007	2.55222096383709	8.19172955541711	8.66419219484496	3.07912744901718	8.8766298778213	8.56920824070747	1.66375959737365	2.851213240371	3.36588748698703	5.77247537028576	6.43237740281069	4.67104174831409	2.18207487543717	7.24840351921373	2.0156187676294	4.58916221832383	9.15482995617062	0.0169520981351565	2.69032937111598	2.83533928881034	6.65524782623121	4.21157742537723	6.34223158076848	3.0238219891756	3.44125339122672	2.7951944799336
Wavelength_726	5.22124080194358	6.29841539520763	3.4694498603339	6.90436198825993	3.35154525321009	2.22530544642024	0.700833329532136	0.530758070647497	1.39022896941933	0.721591395447357	4.32600601278281	1.76403446325804	0.892259987240136	4.40997755409263	1.71568423413041	0.883837277285372	3.65666116403289	1.04974233717396	1.71817949655105	1.83524643740899	2.23659836222856	-0.0932877176352309	3.87665188573851	0.744072633725924	5.75753982122516	4.91704986082243	1.59598829220972	6.66033312127835	7.35493235172934	-0.333367705388408	-0.602100777825101	2.38567570863284	3.44085717778037	4.57557428113831	2.48025299054453	-0.0789749393500507	5.80827880777257	0.693856672538871	1.23400319451695	7.88440704082831	-1.74701115596408	-0.0934182689492338	2.14570225686879	4.39011651887588	2.04783993719933	3.48850843349235	0.334359694870872	2.23623124259425	-0.302495748123679
Wavelength_727	5.52595385332692	7.29893544622212	4.60551305377467	8.86102506430719	3.19755698311487	2.62344386546017	0.452331478498797	1.99474159301367	1.10275874981112	2.45533284037852	4.29434181397083	2.09030625432534	2.65616692484249	4.72924001069872	2.77126654105281	1.40059646125786	3.48708482681031	2.0585737214167	0.685870582805218	2.94323664895275	3.1227042294671	0.13388667335475	2.72248219979566	2.09627209967382	5.62239345609739	4.469838403407	3.26320097017148	6.79397931246948	9.15126055082694	-0.592819289049262	-0.723699603550945	3.70702541396626	4.32691260809794	3.41016960721221	3.06166380799985	-0.481137747346902	5.97897043676017	-0.0287026331359145	0.393026834775876	8.78262767895262	-1.1773502301012	1.15980970086664	3.08431902045698	3.43486185139754	1.0699195369964	4.10005426642898	0.51671959999641	3.32659047237672	0.101540401010318
Wavelength_728	4.81693407001693	6.56593454177307	4.72008035927607	8.11446747407792	2.95136136563618	2.69955903089352	0.722229021138896	1.12345327788289	1.47247603054658	3.34343087147467	4.54073504607997	1.79356572236613	2.19635325332283	3.97918085042666	3.54197076193475	1.23064493019625	2.52162612560734	2.30647981074289	0.622073845553975	2.16861909582147	3.54812187508529	-0.584810977822225	1.91930647491617	2.5068311154398	5.50187803798549	3.23153030514543	4.12750244925182	5.58387106592555	9.24271404032952	-0.549398895403256	-1.40055781114486	3.96201070077499	4.07394274386056	2.86512630308539	3.45725732373051	-0.719050602349659	5.54084393337034	-0.454338111517547	-0.395147281755447	8.55565253037954	0.251537260161117	1.44841339452169	3.27383847777707	1.76857069340109	0.983321490621849	3.86771402313604	-1.09086244487427	2.94037798108021	-0.370113810198052
Wavelength_729	2.36027343090363	3.37780349976605	0.912477778028723	2.96638336255732	1.15062827391937	-0.321370061168727	-1.20234983566231	-0.319913743003645	-1.35285632546796	0.0510998397536344	2.20788437397426	-0.933572374954877	-1.09094712275198	1.53462785156272	1.29526812321428	-2.29987013940854	0.580269365731932	-1.65991167928173	-1.00411540738147	-0.564609996026628	1.40337152795315	-3.83615163635191	0.104228077433118	-1.55407858808467	2.69305509984733	0.470580141026928	1.0261272983316	3.06921916280191	5.56591824164607	-2.04667448173509	-3.77050093294079	1.10547871761425	1.08100314175281	1.34821401891733	0.92721837089498	-3.65714168751051	4.09067906531171	-1.75657389755083	-1.48518929016946	6.53992225368152	-1.92064819359738	-2.75998453635076	0.306455549292188	-0.370878357945629	-1.16227189623663	1.44126736828062	-4.40017009982252	0.139515964575273	-3.92563305240235
Wavelength_730	6.01437934319833	7.65446090183075	3.70944846192459	6.66036246204518	5.54413536452654	2.37475016656561	1.02580304068989	3.04651123282448	1.31652825695096	3.25740683467122	5.24275288941943	2.21234146721074	3.9649752317447	5.53830749823622	4.70903318544857	-1.52078031556263	3.73921020902023	1.6428369454814	3.13505080866455	2.60137303213624	3.68645277450107	0.858388025487619	3.46086035514797	1.3537213067361	5.31313729454836	4.08371690481659	3.70412250163156	7.1522067555711	8.73967645141734	1.05346629351142	-0.332715204119755	4.04474060628209	3.79562551680288	4.47913441860315	3.81856889321433	-0.824853957995198	8.20099771996493	0.870293747806642	1.43363841159797	10.3616241425335	0.900695478629077	1.03025531727028	2.78206439373532	3.26748282679804	1.47273549130969	6.30252740112974	-0.572748672548777	3.4642678754005	-0.328305389754381
Wavelength_731	5.93193384627911	7.79692704846379	4.02982838810524	7.44296096734849	5.33923672001804	4.21775173730225	1.64936326560788	2.06779120272504	3.13855471862121	5.07163276881986	7.18428259932504	3.65066895918948	4.841437630988	5.84184904016366	7.01225164421391	-0.361968549762729	3.36545206034673	3.81172840335117	5.96695554449353	3.41041345718457	4.00073546496734	0.788698850457763	3.7968533456974	3.67501722166557	5.39138579740131	5.256112774816	6.04706147540493	8.82501195788324	10.5649959802354	1.92303532870716	2.00680146706243	4.93963706154843	4.58184423936887	5.84385665984607	6.51161731795405	1.94896723595785	7.42836362549936	2.2185952444137	2.06204264906862	12.9590016948269	3.11739998547956	3.16186466548305	3.43312811379301	4.51863576517676	1.91726465489873	7.67179599132902	-0.109684183420811	3.10326221624331	0.574929879890528
Wavelength_732	4.99846313157406	7.7543700139893	3.90313464091514	7.28414985677571	5.3400944357228	3.94970317537561	1.09594319263175	1.49706045400533	1.67325951972896	4.08529097271035	6.39573711463914	1.88087665251438	5.16348061347716	5.18933903622885	6.14786003983742	-0.445982244366174	3.12953637551381	3.70465362685723	4.81848355336583	2.70596050675565	3.30815386146553	-0.0333021159831675	2.06845389727944	2.54586950428733	4.20394306682932	4.4020797245354	4.7607469904732	7.41958143636007	10.536978369535	1.00121224758155	1.09817369822642	4.31969319402426	4.01440981439039	4.89730954133189	4.65238192098475	1.48244017896918	7.52492870076925	2.21428688223004	0.723596248921398	13.1250916550336	2.1548623196295	3.31330776578669	3.40007674584116	3.34903295791408	2.09940718933609	7.14614720935527	-0.508045159855326	3.33273824020124	-0.302924965563221
Wavelength_733	5.23772408268577	7.12074456509235	4.86642316550664	7.20355586533822	5.23115954643111	3.8012720878632	1.36166401202061	2.02913875396354	1.32197141769196	3.82491838920465	6.52429424708375	1.48564465678497	6.62593668812088	5.030086311106	6.22054361964889	-0.299233298975816	3.45008846107787	4.0361093097052	4.36870802830309	2.83312328205063	3.4023150046856	0.38579944244574	1.56924842289094	3.0840157412554	3.83110983668582	3.17999177390406	4.65156310973594	6.65989070462471	9.93834661923627	0.840881819312786	-0.102468113335062	5.23339645810309	4.09848865828792	4.10232664591654	4.00031185096054	0.896563709481987	7.64878146501581	2.10916092046973	-0.0102086464079623	12.5803400071165	2.1182790482442	3.59378173810353	3.42733282948787	2.90098529399416	2.2458477916747	6.79968509541362	-0.204534036983315	4.71470444259938	0.201733092002825
Wavelength_734	5.0520229822804	4.81951263231478	5.27569800298187	6.51798062005409	3.27961383064812	2.85701923005657	1.23465166430623	2.43985629116435	1.64798759155769	2.77925622637044	6.3648884876303	1.70662361652174	6.82591383912359	4.01300205376102	6.72922860847535	-0.583054922719847	2.25473353227825	4.06737246848317	4.77408563536855	3.49154663251104	3.23474093073832	1.19413698968272	1.09515798661138	4.29633250122618	3.24285705273272	0.0541833373478157	5.58992276149512	5.48379048664731	8.97193113111735	0.541216543642576	-1.95386425910203	6.03538025998483	3.53314987486563	2.12585148337197	4.35201887761924	-0.149456246051097	6.16633214962777	0.199542279669982	-1.50512281877331	10.3959937419717	2.06719901183533	2.68344507729913	2.93179575292607	1.60208001461333	0.951321716641439	5.60743433166552	-0.638864315385608	4.89068994419784	1.12461944478031
Wavelength_735	2.28116310868471	2.18365355467341	1.00487350152339	2.52324923413849	1.15382074561518	0.76469618370131	-0.628886762056775	0.0394616584388821	-0.450067367302852	-0.384187248753576	3.1175628295345	-0.769624014387184	2.54755557306227	1.26472862883904	3.56269846039686	-3.51225275033616	-0.559235252303626	0.5115366737318	2.71182296508049	1.74676755771083	1.29564312220636	-1.6180372769119	-1.9524923013221	1.32244405826133	-0.173897093910389	-3.14736505874482	2.69253061553966	1.74868099218298	6.45290533184346	-0.86292313902526	-2.65112937897985	2.6067665192114	0.772655247992857	-0.0132456434384276	1.80739955101388	-2.69713217167813	3.04730462511787	-1.51893426377179	-3.25603455235851	7.55665740046125	0.118620793428018	0.2230714478024	0.598683588359035	-0.53616644094963	-1.9305213617625	2.83331271600874	-4.41440590884983	0.869897277283176	-2.91898912718171
Wavelength_736	-0.59625762498713	0.139823706229156	-1.49736570294293	-1.54805743492204	-0.908334747297633	-1.7669266475425	-2.04136237306521	1.0549327694384	-3.73352338791128	-2.62944144369173	2.09963496859226	-3.21668282919346	2.12948511077443	-0.257904743553914	1.90325972658581	-4.70407315504714	-1.34841219573177	-1.02785697654628	-1.04118343120201	-0.788887516992495	-1.0037075064894	-4.01677433674328	-3.32527938587275	-1.19685519370739	-2.31854128651785	-4.63215315002068	1.46332178460648	1.09428471806454	3.51197655731991	-2.09258572888448	-4.52331696656448	1.15352872497272	-2.09442002813667	-2.21730567124282	0.143086237600372	-5.06601044501562	2.73565114861168	-2.09750160932694	-3.33835725106037	5.24478114520867	-2.04854361976886	-2.04490533118471	-1.63943840121121	-2.48707484206923	-3.59601224559165	1.68112976270199	-6.03617570660141	0.214630350527777	-4.65160325012013
Wavelength_737	-1.50421294510396	0.378164653744017	-1.20981664134311	-1.23499716305374	-0.58961296474906	-1.49417706335499	-1.82750730152074	0.249120320563979	-3.34455352198225	-2.53605622365741	1.94003246486225	-3.26157141201813	1.81020568537424	-0.632607225118311	1.49202851331381	-4.40410252038463	-1.69200704591961	-1.15739963004236	-0.457096389611533	-0.90820750030299	-1.55778188148151	-3.16166392177738	-4.01459280369443	-1.61930768925065	-2.58173990241564	-4.0472507947535	0.988441434868479	0.256765904302682	2.42783215142469	-1.2122417189891	-3.58824006044918	1.13540888902094	-2.07169595885525	-1.57941990842949	-0.547698294588517	-4.60049233393526	1.87965799212977	-1.1736583981077	-3.6250828157417	5.66047941034689	-1.10335651526709	-2.0952387567002	-0.876096158246533	-2.60828911693747	-3.18530278628191	1.42474392098289	-5.92518559195095	-0.97529981590167	-3.84653151136602
Wavelength_738	0.245433311692762	2.3372045380256	0.630708334253665	1.55813993291676	1.69592558366363	0.787907381011719	-0.0987026299135247	0.68597783077918	-0.830062002802084	0.142239841465696	3.51347061522698	-0.139038828854097	4.03684384629786	1.05490712939396	3.27797074270729	-3.02932238607806	-0.37999048257664	1.17433330607781	2.21131391791703	0.512134290223744	-0.428479437258009	-0.494781174761345	-2.21912745646735	0.632488961392482	-0.918533718807126	-1.6109517930037	2.0838611812622	1.08187469739827	3.90553260904012	0.64642338417763	-0.333356909633932	3.00246473283103	-0.0514575526415306	0.242713702362181	1.31489487380121	-1.78563145869654	2.283474335569	0.699311443689494	-2.66321797609013	7.36070401733652	1.76097150445192	1.06687649616948	1.36938580300113	-1.43406619527174	-0.898838253421622	3.3477132084298	-3.02459800609626	0.102522442954136	-1.17514786435594
Wavelength_739	-0.873121108548361	-0.22208074400085	-0.193063268064826	-1.95983842549582	-0.137186084556928	-0.0714955636574942	-1.25054866413679	1.28683949009269	-2.2469978444373	-2.21078756933674	3.45740144937124	-0.877244837257061	4.45171802314053	0.244082283806746	3.49387103170761	-4.13315183196348	-1.04188819455469	1.23748407890559	1.20439025962608	-0.521634689243707	-1.81831457720145	-2.34306972191987	-2.3171235735876	0.957343973417554	-3.02840098964533	-2.1757789315585	2.08912611117394	1.01245782917457	3.59949604575103	-0.197364547680085	-1.1627030160208	2.75807507610199	-2.27249143371164	-1.49862296008608	1.47650069028081	-2.23472577457019	1.54536206614209	0.429924474932169	-3.37054561530075	6.39685370553782	1.32342502691252	0.871549378609977	-1.12926848410626	-2.30035965689573	-1.49227941045022	3.02698764822258	-3.4890763429708	0.356491305629059	-1.07093743406859
Wavelength_740	-1.89088057947893	-2.10984511956836	-0.177590094541562	-1.56545002344565	0.909246139518839	0.119422450928969	-0.690988661935394	1.19226895688165	-2.91810028128297	-2.0545260546273	2.374542525431	-1.94909392765028	3.00364017713614	1.82695133529374	3.58854426378801	-3.65527612325007	-1.90764294809664	0.91667363844913	1.55214519351807	-0.71071144893016	-0.853811874659502	-0.802332857773985	-2.83116438322516	1.17512279972377	-3.5372952483499	-3.13136031331892	0.549186394041784	-0.513218927028908	2.94975894953271	0.18246293859434	-2.29089756744487	1.7093340220699	-1.66223114499895	-2.99554174865295	0.156379955722736	-1.67572867478726	0.779255467966413	0.743124119680158	-4.60128488602317	4.54921354182003	1.01710168031778	-0.604699295690077	-0.575583093707298	-2.8171348971104	-1.21828271933193	1.92191385297568	-2.7125482442344	-0.119417410737503	0.158632818476356
Wavelength_741	-5.02500420844114	-4.47011089770013	-3.05089471033573	-5.18408659314795	-2.24727054967803	-2.1397869729328	-1.98134711159801	-0.39260473328662	-4.69016945281824	-4.83059962204902	-0.0447202110893457	-3.7406953459632	0.939610731908032	-2.77465096043501	1.19037277793907	-4.81399044453432	-3.86117171268698	-1.59917827862933	-0.250252406011597	-2.06250158062219	-3.2275489032454	-2.13929590080354	-4.96215718768365	-0.288559532210654	-5.81743725609983	-6.21684854356767	-0.371328260715169	-3.30512890245165	-1.19322969510276	-1.6086969980361	-3.87908721488332	-0.466878683690163	-4.11766691997419	-5.6643215774013	-1.93674737251261	-3.20704678342876	-1.15413476179331	-0.449327485189076	-5.07983943772026	0.730006349040234	-0.895535870205666	-3.23753476063709	-3.10077071824736	-4.75364358605708	-4.30283650194747	-0.529828751616595	-3.38076670029953	-2.22795134142919	-0.706270250395786
Wavelength_742	-5.33896202888325	-5.13468811725378	-4.50634993006377	-6.82035831423543	-3.62651037233239	-2.6263378631297	-2.15891227102741	0.769165488126564	-5.11267322866194	-4.83853983617062	-0.134008850305156	-3.54435307944424	1.89381844772313	-4.24684168509226	0.496994962991736	-4.66378992202609	-3.25286991639938	-1.92745778883614	-0.345341355580949	-1.83202540722289	-3.8111743628691	-2.47886839896193	-4.27605386875138	-0.052120280882089	-5.4659076933375	-6.31612744618678	0.402070805457611	-3.0969236421057	-2.25465152211566	-1.74854363740403	-3.33426469680086	-1.38121259870759	-4.89192008596705	-5.97374858946825	-1.34170514625916	-2.97048087501975	-0.674144554003496	-0.505439133371166	-3.73340935508605	-0.209124912492829	-1.37316591004102	-3.30099799081648	-3.83187403144406	-4.63812537834095	-4.94883792986557	-0.734829610109389	-2.37076573455079	-2.03050323914592	-1.04975150377694
Wavelength_743	-5.82528988528161	-9.06075781990446	-8.01233764023107	-9.36670168309047	-5.461942196305	-3.62844046728121	-4.81905185557144	-0.854499288416623	-8.25809196861022	-6.73251772065216	-2.39661985546606	-6.06495032817283	-0.669195082129665	-4.87180868486334	-1.60141822910535	-5.62998899333324	-4.74672325466122	-4.34361648634837	-2.94137573068519	-4.6567687395171	-4.8261589022247	-5.93980312201831	-5.54742822686503	-3.08558600871065	-6.78240331970851	-7.57801541995907	-3.45768614522174	-6.1524411014334	-4.36245676945657	-3.11433305020397	-5.35291961790148	-5.60969534330327	-7.24373430951396	-7.63477899241148	-2.88446564959294	-4.79425996323784	-3.90606833074159	-2.08136562316861	-5.80255780200666	-1.81767242084061	-4.40519166915464	-6.64803114989659	-5.24044663966131	-6.51913799743712	-5.40859906146134	-3.8839702846802	-5.32183003013676	-3.97397209607688	-4.21658768535997
Wavelength_744	-5.82556354885757	-8.69674402206563	-9.80561744497736	-9.18373756799901	-4.12060526903654	-3.17573350926609	-4.96270718193135	-4.38130052981926	-6.68846508361425	-5.92066368105269	-2.99361858440397	-5.38770362950007	-2.23615150579237	-4.41187778633247	-2.29984289808254	-5.89209698580298	-6.26532530575217	-4.41746699338065	-2.53018418195961	-4.96929337384992	-4.13086905077034	-4.71389139005491	-5.63481712578482	-2.43706545188847	-7.74145121684561	-7.30550595751729	-4.06022542785646	-7.62152269971784	-5.48552973532876	-1.85740025437025	-3.80161522590164	-6.32809539496209	-6.75056819170381	-6.66346875586294	-3.30744756721255	-4.86717929277829	-5.47941836251927	-2.56830568009377	-5.86978336623719	-3.27527261567443	-2.75884683398318	-5.92896775975614	-4.53149513452779	-6.2238188641744	-5.50879601933969	-4.50121624492476	-5.29707447806717	-5.66527225680448	-3.78587803322778
Wavelength_745	-5.5290295233842	-5.99049542372434	-6.62052911546396	-7.54522442813198	-2.52281507071065	-2.0251536026494	-2.88917259742961	-2.60273742881899	-4.54751527511582	-3.14505558875783	-1.16711393653361	-4.04524760053496	0.507624608154736	-2.91481248279252	-0.76014752618403	-3.74359496653006	-4.72396434825727	-1.15656734386625	-1.60463536354055	-3.8241147896317	-2.79142273540843	-2.47881832889455	-3.82127560700658	-0.267997410419578	-7.20563585896911	-4.96793472541582	-1.74574726114539	-5.28672793573142	-2.65161391798432	1.05131036879249	-0.836278737396855	-2.98659647829165	-4.58051068443343	-5.66398717814886	-2.10892349513147	-2.58744239616366	-3.10997537111805	-1.2504502499726	-3.93843438018001	-2.17609902076309	0.716845215525769	-2.50979566541219	-4.10433204463223	-4.39782954671424	-3.21538473577581	-2.02712898758879	-2.44692323759103	-3.3745258548268	-1.26598690946536
Wavelength_746	-8.18157244118381	-8.8683061416032	-6.64189337824439	-10.2119949557922	-4.57555436755207	-3.99082718959649	-3.9746494434465	-2.70393844096403	-7.07317678481703	-6.22088898029644	-2.61315844717936	-6.53954955832674	-1.68159432751438	-5.7060237359031	-1.92087901671338	-3.95898947045623	-5.7870091113958	-2.28911100195802	-3.13217522478004	-5.26964318264024	-4.27926209249469	-4.73066929860911	-6.05384622700223	-3.09533442680138	-8.87625142372415	-7.62681574668837	-4.44673476826656	-7.73444112281772	-4.12333503801882	-0.0714219655478198	-2.96068286616132	-4.27862428142263	-6.54612803189862	-8.13689075131431	-4.09440783230321	-3.93527630371491	-5.67808572526189	-1.97613736087946	-5.41946177133993	-4.24041266373844	-1.40430235246663	-4.89545898996393	-5.49631101382374	-6.23411713326841	-3.78199614102172	-4.87540993141965	-3.8957518099993	-4.88186214053965	-2.96639944191912
Wavelength_747	-5.77770970036742	-6.2992666294887	-4.52317142435021	-8.02762350339788	-2.18299253450738	-1.19332631268269	-1.75933166786084	-1.66532713559211	-4.55115861064227	-3.84161680942249	-1.38324842772295	-4.35230333074107	0.0807383508387385	-3.83399528718523	-0.409003444146	-2.19023805187193	-3.50999967656955	-0.267409247497549	-0.934733636617903	-3.72004075106553	-2.6201825110588	-2.25338016220812	-3.75951881710993	-0.576840263731163	-6.01974831150038	-4.98272085600603	-3.14335594859248	-6.59102413719546	-3.82961381480533	1.22854054709772	-0.0808765690999897	-2.85211855197794	-4.06959423730135	-6.34733292816587	-2.82749432780804	-1.15131176467031	-5.39176530421049	-0.00783295447721943	-2.55254882704043	-2.72884063195691	0.412440877351812	-2.06620242972281	-3.3582062404532	-4.29390002988266	-1.6626220649461	-2.86974967087265	-1.12010354923436	-3.40014973777556	0.149695492073923
Wavelength_748	-5.51794886843364	-6.5854094158558	-4.83166711663463	-8.47682708516119	-2.35782553240439	-0.947742258109762	-2.47918307798104	-2.9766310690955	-4.25212546034825	-4.95972904879857	-2.4505671036637	-4.81316246201076	0.62348498532513	-4.43058141936988	-1.26334577079642	-2.82898677264776	-3.9388263957185	-1.0947864780519	-0.930922946740472	-2.78764327872525	-2.99817900931916	-1.61161681312257	-3.50988931644229	-0.733582492653744	-6.12032379503446	-4.37888495306223	-3.01313026684375	-6.78967886146622	-5.0311204775842	1.42800581906546	0.651988013368703	-3.79086981429222	-4.69565030727819	-5.88811488542788	-3.62445344254809	-0.830494769749847	-4.75023908407948	-0.0143146483140745	-2.45663227506729	-3.73572753219189	0.22166914725826	-2.20657021228031	-4.04380099792723	-3.56324484083207	-1.30243437759115	-2.21990767820099	-0.823668949763817	-3.271238401317	1.10681419816465
Wavelength_749	-5.23461633192606	-7.84704460117836	-4.5790819469578	-7.65105983834008	-2.54958037352426	-1.08904178906372	-1.806209986914	-2.47240116370454	-3.79584191775671	-5.06160729723348	-1.51805075757063	-4.80482393720601	0.557236970050168	-3.13563111023559	-1.94785396889147	-2.28317981107523	-3.64230302863445	-0.268156007263556	-0.605903004226473	-3.28805474608794	-1.81192022680203	-2.10712988315365	-4.61707107965881	-0.15300512497018	-5.58430271878168	-5.38520492650801	-3.19941032255714	-7.42225684997741	-4.92084698414631	1.95135640768839	-0.19025254121703	-3.33729080738754	-4.15564290075455	-4.4857980855835	-2.68630243120912	-0.968191769682441	-5.47365153778008	-0.0784470064412515	-2.75667054522319	-4.38754340739926	0.655407159150788	-1.53461632260368	-3.21693338981356	-3.08874446206744	-1.54359238539451	-2.11667622481922	-0.75458920637562	-3.24485218793111	1.45819882160494
Wavelength_750	-7.22840609135775	-11.7725631755455	-8.21911931150956	-10.8166073300146	-4.85998398369223	-3.63499406154845	-4.72681227425724	-3.46890412780008	-6.68099858740203	-7.24141415771825	-4.05360456951324	-6.67825453311072	-2.62497976658107	-5.73568384692489	-3.8771976011819	-3.73988760231897	-5.8560777118986	-3.47470037736673	-3.02829321892851	-4.5683772565098	-4.12964065674085	-4.09833736382182	-6.38289508036362	-2.80190657175268	-8.20856057855792	-8.11346119727876	-4.33323146102517	-9.41447688518836	-6.81083439002771	0.750588027400636	-2.59450999334861	-5.87446963665199	-7.31241101930387	-7.28906464714585	-3.76472446983826	-3.20700681088684	-6.90067651174292	-2.95831517965654	-4.18365986956383	-6.80992578759406	-2.0957314255909	-5.34210695735034	-5.27350420858967	-5.28707508820281	-4.4727309007127	-5.31242508239681	-3.55442941231933	-5.73223157260973	-1.39548794648952
Wavelength_751	-6.44713411871308	-10.3876221603984	-7.29954858904965	-10.8970543856903	-3.9595735518854	-3.03505645211382	-5.29976200147682	-5.40401400966837	-6.25558200169676	-5.63653784029362	-4.13151904624004	-5.95956282584648	-2.32900846682114	-5.94334670247104	-3.01463023981939	-3.30073033533245	-6.01990621891083	-2.68775228889415	-2.89823105140303	-5.07662643965393	-4.920311688117	-3.88006755378705	-5.2097473639094	-1.50374954523101	-7.28252103018821	-6.25719230276911	-2.91045332462173	-8.340610926836	-5.96268666946045	1.1410245957756	-1.35049377345754	-5.56468575918456	-6.1797840751833	-7.31607099904397	-3.38819844498722	-2.36141135158389	-6.68495187981903	-2.9545420673453	-4.15476893624589	-6.57236848602551	-0.815111938856618	-4.02836757699835	-5.06403395183591	-4.62369681095155	-3.96034876292337	-4.3752351336109	-2.7901890825233	-5.04726963692931	-1.29747126136372
Wavelength_752	-7.50117426274622	-9.32448024531606	-5.4544026366818	-12.0168651764923	-3.84168641028833	-4.53106873087853	-4.6220179081402	-4.7461862560723	-6.09455466885865	-6.14075119005143	-4.07481443990138	-6.02108390640571	-1.23490871283492	-6.65984752098459	-3.7827610519571	-3.51804436484933	-6.12399217562852	-2.78108185529876	-4.25400495420655	-6.59269125097784	-5.81265126353738	-4.53053560160161	-4.91575046150127	-2.12306835755096	-7.60249415242211	-5.24021584324232	-3.68246809391481	-7.31297993274939	-6.96996173740293	-0.316203058012691	-1.39827182743175	-6.11330400784824	-5.56364773848886	-7.15551627525613	-4.14287346322321	-2.90768534062195	-6.53164653482249	-2.44297077835841	-4.74159429643868	-8.60169500365044	-0.96391575506436	-3.29943659784297	-4.79620044074665	-5.02594292351473	-4.24316346659278	-4.76423840127078	-2.16020470300144	-5.11013555684247	-1.75900006889087
Wavelength_753	-8.3479692471939	-11.2244264022406	-7.97033591378302	-12.4187942644866	-4.98407864770861	-4.713241966665	-4.91838476522542	-5.61073700786226	-6.95726734239172	-6.77193647119732	-5.37632243541396	-6.48728948091612	-2.57692342501787	-7.35220722042416	-4.20828510585558	-2.84125509099979	-5.34595009823678	-4.26964267742119	-3.5393825076937	-5.438493956677	-5.54430852213799	-4.532046926705	-5.04367143081199	-4.16609593887512	-7.55473573494519	-6.22778295433912	-4.46886737949801	-8.54148427243382	-7.25267826945361	-0.291853300332368	-0.5507418186023	-7.7476832104662	-6.58360572052102	-8.23867772700962	-5.03344155378805	-2.78257594644762	-8.06119480257357	-2.99022593387693	-4.1146194693982	-10.3674716309863	-2.10388327055937	-4.99365344773922	-5.39701563623338	-5.09207773051801	-3.60348701846008	-7.12306568933544	-2.73873784836569	-5.6998305289691	-2.14240431182801
Wavelength_754	-9.37748542074016	-13.042396316954	-8.16739391195576	-12.9998283205619	-6.97427216675914	-5.94163663010721	-6.22537468226739	-5.51412797849623	-9.15300442345821	-9.10422681400894	-7.11884507548867	-8.26891490919868	-4.63039284310832	-9.42045768177091	-5.1274613664981	-3.92522707765888	-6.25305331373841	-4.70416091993205	-5.4078705195299	-5.55069893757483	-6.10718446888421	-6.70519006267	-7.88181056454544	-5.84631332137095	-8.88833003250085	-7.4246385104241	-6.03712831288492	-8.83979364567722	-7.77581994903266	-1.85137027804308	-3.03396448884232	-8.40082844383651	-8.12288022506269	-8.98652486647929	-5.69074733903688	-4.01717125943872	-9.75263944015644	-2.08247554944772	-3.93666038722473	-9.93337359667179	-3.79003142626587	-8.29573347526397	-6.81929799470743	-4.54373747028913	-5.43537993078739	-7.29095590638156	-3.56029165146934	-8.13597259001139	-3.70038077894458
Wavelength_755	-6.76053716203988	-9.55250194637456	-6.67149276157083	-10.5398114686759	-4.305612073723	-4.55280424515476	-4.56060041453771	-3.19281298268892	-7.99971051667969	-5.62153877428202	-5.82884175443889	-5.54769218793108	-3.07894852850666	-6.53988172282587	-4.15380465198824	-2.73578431399266	-5.0632610052161	-2.38857105226693	-5.22084557121467	-4.48062921348639	-4.82454618821677	-5.50424506899384	-5.56959420881708	-3.59564338463017	-6.84842171129273	-5.53752214091225	-5.0823734710101	-7.01622719901412	-6.84951824622408	-0.673554086702559	-1.42660011851498	-6.06289756372152	-5.33883544211941	-7.2072921799199	-3.79931225533213	-1.20475495305642	-8.52925592614296	-0.439646208551467	-2.49659914385873	-7.26969591396512	-1.88739455821179	-4.92909025577551	-5.20516432396488	-3.03048897588694	-4.48133105264771	-4.93873566677278	-0.0967235352256776	-6.1366154250108	-2.11924605282367
Wavelength_756	-5.80024445399038	-8.95698568642841	-6.24854195425574	-10.2081011657503	-2.46720341893232	-4.53132917589226	-2.69686390506501	-1.04441792415774	-7.50791628789561	-4.54548715557537	-4.75693964977438	-4.17170329242254	-2.19678659036863	-4.16768211463162	-3.98437958034487	-1.10175176261242	-4.06892361510593	-1.88241132141788	-4.53638813727031	-4.48122499684188	-3.88711889701743	-4.27675375306103	-3.10456699633702	-2.67207554395804	-5.97718821647399	-4.97399815341686	-4.78684578594395	-6.32598465802327	-7.52518557426833	0.0241933874435597	-1.31495535714002	-6.15029980542457	-4.27770965879406	-6.98072879800728	-3.20261297897836	0.210926944129769	-6.40629279901335	0.454241519339549	-2.74056436423793	-6.69425349337467	-1.41251286106266	-2.91232974748394	-4.37863134999032	-3.36522216014779	-3.16009461180438	-5.02719788197747	0.952981731293401	-3.82644007623854	-1.58018460534702
Wavelength_757	-6.72630481031774	-10.1761998555494	-5.84569156294367	-10.7812375537189	-2.76142900754397	-3.96521946095694	-1.83740940830467	-1.92432982506979	-6.33578175333236	-6.36282670990663	-4.25135051030014	-5.27352549507245	-3.01619108182976	-4.76391864797646	-3.91202490188871	0.356773748782419	-3.62986386620332	-2.33342528038367	-2.84802409006884	-6.07770578154925	-3.30559007129949	-3.5104106233995	-2.82414656436994	-3.54656745748749	-6.87028825605313	-5.71975253080636	-4.35519605775294	-6.53237503900308	-7.76706950381401	-0.841092605185082	-2.64993687016189	-6.14536520200176	-4.41134516203481	-6.77105213576282	-4.26345878629391	-1.18018233347651	-5.4474761377739	0.476485987018584	-2.55929247431716	-7.62399394090255	-2.09785094224802	-3.89504264906905	-4.63793174252206	-4.88375159146853	-1.98729217484771	-6.06426900444356	-0.11458583278217	-2.84509980162649	-1.53482024007091
Wavelength_758	-4.90060324696383	-11.4119627176178	-7.69158124485882	-9.97758656283637	-4.46842347341016	-3.22769442513665	-4.74996882871032	-3.78929855288885	-6.29371759523044	-6.50485875457501	-4.61857092936347	-5.16779826118564	-1.76250988403514	-5.98263014732617	-2.98559208239439	-0.494676614528601	-4.75440069318593	-4.11242249527503	-3.0485758101756	-4.22293354151538	-3.1784813101541	-4.8673073751466	-3.52575833029543	-4.37380099011084	-5.83712955262137	-4.57633178404368	-4.62933782952151	-6.78727201188142	-6.77901802922025	-1.51607057677793	-2.98280944944345	-6.73825902780255	-4.84943161483898	-6.70836886057067	-2.58424895894361	-0.739608278548655	-7.52349837253828	0.0413184765531858	-3.18490449206308	-6.38652908211723	-3.79231582348257	-6.11489456487311	-4.70331755775221	-4.21746281875444	-2.09399333535335	-7.00686023389403	-1.86991059730535	-5.48290449780428	-1.68273970173792
Wavelength_759	-4.97293309308629	-10.5901964653704	-6.84084028797628	-9.53200732970218	-4.64306951058635	-3.38814399479563	-4.5188019419813	-4.84461895775017	-6.02849161218432	-5.54788733750614	-4.41243374030277	-5.49465138265923	-3.40574481461089	-5.9772131072603	-2.86465914367188	-0.832383766763569	-4.13474889778342	-3.58871227890475	-3.75396233963101	-4.08912208186018	-3.9186616913786	-4.52449992577858	-3.84665470300957	-3.8927033548282	-5.01883385627112	-4.01025851584767	-4.62449105734742	-6.87527527109439	-7.57156585195945	-0.116772111314026	-1.10167324779387	-7.79120551542333	-4.75405294090608	-5.80752845597166	-2.39647529967991	-1.33658044519955	-8.63965176441418	-0.5806283162854	-2.89039144802162	-7.7189508604521	-2.54746359235382	-5.22875291507746	-3.89831461409286	-3.76527020374595	-3.36563983047428	-6.99613718080035	-2.23006128447856	-6.28748850315273	-2.0003186193483
Wavelength_760	-7.44642492832921	-11.1506156802711	-6.65489708924762	-10.1195551262624	-4.96593286566934	-5.14118575263491	-4.60348807285805	-5.98926233108882	-7.33261213333455	-6.70659813437521	-5.26903256262622	-7.2365826770196	-5.7903846629616	-6.758324030489	-4.82459729530124	-1.13488167547815	-4.80671866949588	-3.96463444065895	-4.88949144054654	-5.35991122073801	-4.91382367704555	-5.24716426317836	-5.35288414889625	-5.28229502398087	-6.24815209124485	-5.26451677334891	-5.96108935151864	-7.63385344311636	-8.44973534301293	-0.517163210531803	-1.3400376386985	-9.10251112902488	-5.34268035948485	-5.74689203508737	-4.17162642145274	-1.54654758984023	-10.2436937781007	-1.15252880116607	-3.52676216709988	-9.79036849398267	-2.11218225555912	-5.55066106494249	-3.89200650182772	-4.72735890837475	-3.92990560900557	-8.02467052617314	-2.53251391034308	-6.71507375755814	-3.74318658244422
Wavelength_761	-7.46666721620821	-10.3713897730952	-5.55189531068364	-9.26180664375886	-3.7257718784671	-4.70998020130282	-4.76033906875391	-3.6382822504967	-6.29850445839552	-5.45692777682857	-5.30275819762798	-5.25981241557189	-3.337091141855	-5.94400892415177	-5.11034724884618	-0.528215323197155	-4.45007296772505	-3.24380779833748	-4.19720745980155	-4.99215430168377	-3.81703121778162	-4.51337012189022	-4.20342669168114	-4.16008228893135	-6.75096542511624	-4.15237641070993	-4.79375481579208	-5.83348675568674	-6.16022366959781	-1.15031855083644	-1.43478055809354	-6.41564777027707	-4.09625787080396	-5.51093469771809	-3.68489705976154	1.00777439480452	-8.89404777689917	0.822824066272733	-2.28885839881821	-7.83419667589704	-1.00483041329721	-3.32927111442288	-3.56408871335218	-3.27310681112398	-2.12339430549842	-6.59494194018476	-0.230164461432644	-5.13444857783377	-2.17549889486341
Wavelength_762	-5.02416453573141	-9.15770457400463	-4.69641422240621	-7.84773169297426	-3.24015320904678	-1.55346853345451	-3.83793568058348	-3.66331857759741	-4.06483225068484	-3.51249661141994	-4.32562711596002	-3.94638839305978	-1.36304544191825	-5.34051332621392	-2.00839521103407	0.223349320687554	-4.26601937057325	-0.363850110801814	-2.60677752005728	-2.53245421380744	-1.7736660177166	-3.10527169122438	-2.73580011033611	-1.25323330842119	-5.13677588205376	-2.34027472689694	-3.13232558589251	-4.44251828310744	-1.98256403457688	0.0776401713189247	0.749024274086116	-3.77105081819083	-3.5283778913982	-3.67041980535409	-2.02079065884229	2.10784340673656	-8.76253966211282	1.57512220723151	-1.81175035838106	-5.32887352337312	0.902770253822001	-1.01336384037057	-2.35549598363597	-2.01230377605796	-1.00943999092974	-3.96226691406042	1.27869302414218	-3.83082501161423	-0.135541685842055
Wavelength_763	-4.13363520822509	-7.24292564706826	-3.47938733742426	-5.28766023872568	0.25927581838297	0.888134776408894	-0.800521048804084	-4.03833355577824	-2.00969760485841	-0.850538957164348	-2.28001716023201	-2.83624847148858	0.0760449261416729	-1.7771171021796	-1.03975378073254	2.73792179723042	-3.18179901336803	1.17732847271778	-1.31778064794129	-1.67139115169	-0.681507448516711	-0.78891379386111	-0.353182971899131	0.879236070040442	-2.31789745043217	0.721229239373323	-1.92326416901126	-3.88289622282108	-1.71694228740292	2.50313256711483	3.77131372918889	-2.73881692493963	0.0399982996485771	-1.19352584770996	-0.736519191467973	3.53311298374481	-7.13101352279044	1.71723218175536	0.231315976049148	-4.67151397794284	2.42856400618976	0.720921655143375	-1.09822948076783	-0.706545515726784	1.36120143035408	-1.91924340399259	3.58562634955133	-2.79268425422976	2.22562748997437
Wavelength_764	-3.03668085892047	-8.06922901858535	-2.59474315659148	-5.26570860550442	-0.115195446502682	0.252886325394859	-0.236206070848244	-2.25884894105595	-3.07244153418926	-1.63548462025834	-1.52380114896071	-3.06547319315819	-0.00994428657616331	-1.38217496061539	-1.28569441908873	3.18658631927419	-2.4817510316626	0.259241835608625	-0.958131484425941	-2.00011689977954	-0.68356471738681	-0.211502745918088	0.448051194732407	0.230272649020432	-1.19605105852078	0.231073870974087	-2.36846953126012	-4.00520187554273	-3.48676853398591	2.57479217647653	2.48000920913749	-3.46379812898282	0.457747626618741	-1.421332704556	-0.270054954602143	3.29890187394999	-6.70419971044275	1.81181098490996	0.200240457320226	-5.18657824668087	1.547050149427	-0.185538452737869	-1.3394804500855	-0.772369456917574	1.84438091137941	-3.56183660337292	3.1803889628593	-2.13584422417946	1.97664276489575
Wavelength_765	-1.7159824042012	-6.02465304451376	-1.26678044457508	-4.20233819922658	-0.197000226940468	0.391598604926793	0.174974938448502	-1.10934765413798	-2.24212470334051	-0.70175119619204	-0.509156338499308	-1.5644102606325	0.534766379546689	-1.01627360527153	-0.873782976890371	2.37947935959733	-1.12409594528574	0.860698672935333	-0.314530692923711	-1.12219494672613	-0.601473229884108	0.114800344238309	0.60728043257065	0.000748547822270101	-0.728521806640184	0.821927836657708	-1.36250815294762	-2.46145041427872	-3.63227848034361	3.26846009441553	3.12066558770351	-2.82315404386075	1.13929274436495	-0.517488855931404	0.224352069259026	4.08108003739251	-5.63743552511652	2.55648024673909	0.598096787573218	-4.13032132408657	3.04439504261119	1.18113400962232	-0.556121822239781	0.121083680816392	2.00702709487741	-3.0051133659226	3.3916412051248	-1.60284264472122	2.47506327763734
Wavelength_766	-4.60228597049538	-5.41102061657338	-1.97681268163191	-4.99965319176418	-1.09318838478265	-0.687613655441711	-1.30686908136107	-3.00905719324487	-3.17349030603446	-1.67539666174605	-1.54337844611503	-2.64540962608238	-1.20524418959767	-2.48271713847521	-2.70174095898303	0.801327330447273	-2.45189666447351	0.102476581440438	-2.53406755429121	-1.64182558783747	-1.63338369641567	-0.837681901184878	-2.2332809541368	-2.1527073441003	-2.93921742538293	0.081458030309929	-1.93025524002431	-2.95816518371044	-3.9379571603684	2.86976264287364	2.966686018659	-3.39499499285099	0.195678182200439	-1.17400560497822	-2.19277968680332	2.75108784590803	-5.0695081985501	1.52990166463965	0.0112152362028652	-3.88400467110088	2.80970016149781	0.319477553512055	-1.27202533694064	-1.57327741293358	-0.0248369299003789	-2.85612306509811	1.52387398445997	-3.89900649812958	1.69675749766606
Wavelength_767	-3.17370005250395	-5.96923444436603	-2.68333052635631	-5.36316310721067	-1.5733108370095	-0.821216068967035	-0.484211011030676	-2.75649407105755	-2.19490567318517	-0.426660962594953	-1.54466028820066	-1.63899402173072	-1.4476986578053	-3.28886388235306	-1.94636241812471	1.0562386332034	-2.01114788809355	-0.385686867759716	-2.0622762616851	-0.354354537828392	-1.2413840167093	0.0980433166007286	0.580199529111494	-1.07537508273206	-2.7336921180391	0.716679405740769	-0.833489587390661	-1.74047332303567	-3.6947805142183	2.14554685672917	4.21882345212129	-3.66333677468157	-0.401000716902212	-2.2205318622614	0.0399299979133032	2.40408365492905	-4.04913316906235	0.804734755816327	2.43354701495159	-5.69499233225613	1.22492690904015	-0.397153120873605	-2.14237403044321	1.28182446801601	0.0937426231591624	-3.64421696210761	2.51401652141632	-2.47456830088902	1.20027505407771
Wavelength_768	-3.44713325215955	-6.52385406472018	-3.53321034071718	-4.41614450863272	-1.17450090056494	-0.326959034361781	-1.1014673376076	-3.70532824003142	-1.93092344084509	-0.684761692576294	-1.99869092778592	-3.31340629442903	-3.92249383609905	-3.45005891552023	-2.11223560290332	1.70422202183487	-1.42569570609806	-1.12533694834967	-0.807524845359745	-0.22422994476711	-0.640205808325924	-1.34332911156498	-0.242913503257991	-1.58992681904765	-3.14362256979183	1.20264493353938	-1.56517249376375	-3.09683873700895	-2.64148715768091	2.0200583246146	4.61174600018589	-4.61433916502525	-0.825033906515418	-1.7133245000097	0.0809131514074795	2.58457638500453	-5.805196300444	1.51655091825984	2.0673846969427	-6.27881054629561	1.23729159629863	-1.97927482376065	-1.88591768559658	1.97533701603917	0.724060735759348	-4.07069879442813	1.17081605913893	-4.31930799151927	0.734039303214198
Wavelength_769	-2.24641977199299	-4.78706119576239	-1.8942333902898	-1.87776451605849	0.175359169839607	0.707310141153592	0.153469389971799	-2.41169332654405	-1.42062044594086	-0.273978495727066	-1.30893310113204	-2.61179872369106	-2.66110403709626	-1.4621025231764	-2.02345344615236	3.51667632007784	-0.412656033048453	-0.510058753360515	0.0436460616171064	-0.297588628173638	0.530682857850084	-0.368720689009594	0.776442558122898	-0.91850367981003	-1.43038017012951	2.11642649065117	-2.07347307126016	-2.6989699135256	-2.54567756304308	1.73772162097565	4.80222221453052	-3.54775332009081	0.607586103269332	-0.158462493129008	0.58705240877576	3.35226582844468	-5.90100329928801	2.60778150896739	2.1504216968756	-4.58614171655016	1.34199584473145	-1.67729819954553	-0.278146103747588	1.86991504787186	2.19228335538102	-3.26714996502908	2.3237574893871	-3.61753036544317	1.67308618106284
Wavelength_770	-0.472995121298802	-3.14503978057648	0.862315255811988	0.677190596991543	0.83247246228575	2.00256290715153	2.05279782008335	-0.894241762669543	-0.247676168381266	0.358703655288439	-0.175184076947001	-0.780600483736588	0.32262960526441	0.548308525742659	-1.55863810835851	4.63242838940249	0.28837702007165	1.0847834045385	1.0957644894165	0.612377873254415	1.56421187219509	1.66448435367319	2.15055249990813	0.547854415444517	0.83401616709683	2.595924237746	-1.52723302008875	-0.719152077300198	-2.45766219079846	2.31720404629859	4.28860571765686	-1.21594738567902	2.56166419538789	1.75253308922251	1.34408637814865	4.40910085540048	-4.46181538900084	3.10035410895226	2.52307855222564	-2.08235993076876	2.01480615313528	0.0613074648312353	1.14281852624546	1.94183982620775	3.56879716808552	-1.77926261980106	4.50010828916678	-1.79629191303	3.16908110949275
Wavelength_771	-1.14171374450173	-5.20975774576393	-0.214661674616773	-1.04323459284295	-0.379377651422137	1.52856103434063	0.76496538750774	0.961543616505067	-0.721701041488039	0.291766793002716	-1.03355786265955	-1.82971674784949	1.54797937067627	-0.491125677520569	-2.38503341311598	3.84215981067924	-0.420859991107763	1.35669878414467	1.29039835004713	1.24463955948758	2.00623888425796	2.17483956893569	1.48156924283827	-1.09521632648825	-0.583732188327752	0.540314691492595	-1.9561415954665	-1.0688506587014	-1.41396475815692	3.34625412732615	1.9838354102271	-0.97382721887817	0.821362345756988	0.587290197355683	0.418896655087094	3.08889669905207	-2.50281569234114	2.09356626884265	1.5060555706971	-1.0502032123172	1.72043087484898	0.105733229622773	0.557221080190414	0.505698463437582	3.06450356133944	-1.26674464997915	3.23810267317232	-1.70152128967469	2.58186117736679
Wavelength_772	-0.385475860213464	-5.03855179886407	-0.900472949762913	-3.28036246985467	0.152609123998036	-0.418045964670108	0.328188313549056	0.863447575189171	-2.43921711273282	-2.35793459113052	-2.22784776410663	-2.94490602213274	-1.34181117964016	-2.43105770411756	-2.83600038366705	2.78879578974691	-0.89040242299473	-0.574191339664858	-0.404709967584656	-0.102971251965624	2.89325667705142	1.52649933555756	1.76336844606186	-3.36926305678467	-1.73587423371803	0.0395757058688023	-1.96524177059737	-1.18937325994536	-2.97432560606992	2.63860257926872	1.14878539855172	-2.98157571047789	-0.306312687906226	-1.88055490340645	-0.597768597971463	1.24110376175356	-3.62483495294909	1.03890482670888	1.17709430080149	-1.92980720243314	-0.0500367804161352	-3.13628086236207	0.431641112778763	-0.172642588921609	2.66644642256352	-3.58970377212421	0.27440075051991	-1.72464752033361	1.21156256772498
Wavelength_773	2.79153995906947	1.56941298001657	2.43616878571762	-0.223579980052476	2.72882169758752	1.70392720925392	0.374439376014109	1.45300758780226	0.161436309092842	1.96576893113435	-0.195295589950118	0.892904484710529	2.12240227822253	0.160976775080239	0.0765719969401412	3.38946758381521	2.7913829561706	2.20433589925311	-0.803430682180737	1.0848816491606	2.73079388628868	2.00265473230529	3.51977101526377	-1.04625495900049	2.73454009598739	3.83625229754797	1.11464306133315	3.45211916923465	-0.630429117277165	2.95788197443266	3.37229821497741	0.0531050521220754	4.15709424628684	1.28308747966699	0.673159613753944	4.89515619210847	-1.57914123903464	2.7744825390089	5.10931407966317	0.647050460809002	3.73964259541744	2.51650639685537	2.25046416193292	1.86158207832538	2.60904033193596	-0.365441629054927	3.26209946781017	0.248806593716224	4.00727427157794
Wavelength_774	3.21933320831774	4.99946809621596	3.41921543235338	0.638733152708714	2.81623286575013	2.20932026597016	-0.764374944432179	-1.14585214377343	1.25911846451213	2.55832107245284	-0.520287631576824	-0.118900078291878	1.51642677150963	-0.931667414068984	-0.36037299305289	2.56213734609989	3.4721959402956	3.35033930885583	-0.575870426973067	-0.0790459205654689	1.97852348225898	0.524747232830482	2.61501556072802	-1.54493826286543	3.19050789795898	5.33296622064817	1.76586373448196	4.25090086053608	1.2221393973057	2.10331591039637	4.4756029029449	0.349881878463853	5.06868855234629	2.79981849589203	-0.0783211637630684	5.16406698158577	-2.37895197550219	2.37557184148056	6.19338846631028	1.05387481691835	4.07574716713288	4.01411292121657	2.28793730313043	2.85850841323432	1.82499419873065	0.875070756183706	2.81468828903744	-0.600822007696782	2.68537257914725
Wavelength_775	2.13045810741091	4.64090479533678	1.92309788621903	-0.549636501251315	1.44247167580337	0.633287927519994	-1.38287540753251	-1.73293990721618	-0.318146749413849	0.0947122080808433	-2.07480974161377	-3.48400166478348	-0.242587258383079	-3.45912806225539	-2.66808735532824	2.28895030375211	3.1460697341745	3.0562875559041	-0.676141315889544	-1.79799457278681	2.05854994880269	-1.61201654714331	2.60997371150775	-4.02603905364701	1.42902283775113	4.41874995823744	1.22965017485289	3.64628969725089	1.67881489822283	0.311883164641353	3.25062298337142	-1.76594317518526	2.26187280688125	0.363561476447667	-1.10138503441239	1.81463746217131	-2.91963089161263	0.788722000478276	5.55790979715625	-0.422813282117487	0.154079012257744	0.668705489846841	1.36846150685792	2.94239444551839	1.60996048124765	-0.107087075601929	0.337269429703266	-0.889536818421282	-1.81036948949837
Wavelength_776	0.789390424391919	2.91253687229644	0.548374538915447	-1.07913372549499	-1.45294668480737	-2.11263040767872	-3.57548509375611	-2.10741380854698	-1.55310509334408	-3.11834505326822	-2.91370944125153	-4.09665348217627	-3.29074393650034	-4.36460996408492	-3.50536032414347	2.99141926109463	4.06648652471155	1.09779644313046	-2.16768009435323	-1.85881323428777	-0.408065795289808	-4.37588692907016	1.24193950959361	-7.01002402625265	0.730061320344893	1.01005086310598	-0.610433018501809	3.26722010679378	-0.130384423253589	-2.96992902281753	-2.23754602384072	-3.23102848739679	-0.757021925524148	-2.57815165392418	-3.04573150285736	-0.303492472666641	-3.50113277100972	-0.475448803289248	3.51759196011033	-0.998817864231406	-3.58925142001757	-1.57749901084769	1.07195394472719	0.593281656696288	-0.0761292842061669	-2.96022102516418	-2.63041360638147	-1.83832243745837	-5.58208759717812
Wavelength_777	1.34698285709065	5.02869370148826	2.97479068791666	3.43183177103753	1.49481235466529	0.303793048587928	-0.538274854147195	-0.872342807609354	0.417049345633951	1.95725377567359	-2.06281205913796	-1.78769938131205	-2.97449859836781	1.18706481287314	-2.17325892687152	4.67091811506357	3.96728505541688	4.02963028288682	-0.592184844723316	-1.32593121335486	1.91679892443376	-2.13653998794257	3.09557760130283	-4.00467535936979	1.75403681778543	2.75466447500459	-0.792307258009063	3.59905974024086	1.57941903712706	-1.39221178625751	-1.58374121750134	-1.24283949640319	3.33977836361879	0.431852712349316	-2.18764818000066	1.49938730243861	-2.63926237853638	1.99531113037918	1.92458286184004	2.30359273850485	1.59809249128733	2.65685265813302	3.09779085587307	0.280134210019755	1.46689129220199	-1.20118412881814	0.00663270786262934	-1.2558912265537	-1.94788850696735
Wavelength_778	4.27475737112017	5.52870030618186	6.70700035751144	8.87576232677695	5.43526604926681	5.21414155102773	5.16644967774001	1.4583034602721	5.6292659141345	7.3977094947087	2.16741347876141	3.36427003366415	2.01017926638284	8.95007364726512	1.48551327537723	7.61589155036859	4.78956101054994	6.10918473486686	3.37756296091719	1.49337425713271	4.95218353458223	4.1549999750251	6.09166173610416	3.33823515279177	3.26639410877734	6.35529920526277	1.25631529244393	3.63395675413262	3.84016666102976	3.47379315675651	4.35333627008165	3.25110659679463	6.93931692453502	5.31017370261174	2.56477982388385	6.56784914553864	0.477082939829847	4.89514720889422	3.02245162142798	4.6846160927201	6.95554434080407	8.0526392488994	5.38135049140718	3.41823257183892	5.70991206457025	1.81882024247303	6.40965494881396	3.61051699716059	5.80974160806835
Wavelength_779	3.29512926536855	0.908043893857216	4.39491566817118	6.39352830357767	5.13324402783376	5.02941086983698	6.49671629846798	2.05802853763034	4.6712803660987	7.45299536074898	1.37521378297521	4.28421978927729	3.22024345223887	9.05384593865662	1.23727542801984	6.40599551723667	1.82147728374129	2.46048030247426	2.60235796757028	2.58075212272202	5.14402900318682	6.10675826052289	5.66945652393043	4.5617006820945	0.809594239101808	5.42430616105783	-0.337814303943213	0.235222105034096	0.916314587860807	4.93153897436121	6.48376039947302	2.68929647261375	5.40250599584129	4.8138599383896	3.61564530750986	6.43402721036005	0.593718036495848	4.21505672108051	2.12823456903171	2.05917165108082	6.3941745078597	5.726501283875	3.44006965941059	3.28144400762766	5.54437082413677	0.371757247636899	7.75640864354092	3.50498965677714	8.09441423741486
Wavelength_780	3.80986242693614	-2.02046444656385	3.21119121199787	5.19234056080371	4.58156873865349	4.7331917929378	6.90559286663363	1.30608727097071	4.36256131202604	7.42116936165526	1.40913986461299	3.80641134044866	1.75659328467043	6.11496040212053	1.79609396367851	5.35380047223359	0.0592388721315073	0.88725112762097	4.13507203628717	5.14771259381416	6.68550261733149	7.24286583116695	3.58495204112092	4.2291793815031	1.13991884999517	4.50753753072882	-0.734315804350642	-1.57691526461662	1.22916798075766	6.28427395115825	7.51963922368619	0.971706718375689	5.43774270532117	6.47228522935868	4.9807455803278	5.58024816117372	-0.457769200574932	4.19865471079617	0.799903264479361	1.26774628858149	7.01537034669673	3.94206515443506	4.29414813116753	3.3843816468394	5.68544436690797	-0.331439567447617	7.09749255903173	-0.698532240567818	8.33483835447701
Wavelength_781	0.587746339193365	-5.43965602428018	-0.456348636635608	-0.262862223997033	0.506727669717734	-0.34383340639637	1.91615412747484	-0.121048580333501	-0.389955922738051	1.589557482899	-1.58697115719699	-0.0887542797125968	-2.90099492221534	-0.749050447384252	-1.83541371172608	1.76529558260441	-1.35417845881688	-2.9069119329069	-0.426248943774835	2.23716792834976	2.69670654143579	1.6173409244402	-0.64129371277977	-0.897988982653223	-1.70952529727251	0.237640804101856	-3.67090039280239	-3.81256179749757	-1.38118953521222	2.02620559474716	2.87544622043478	-3.69178575588867	1.34669532665514	3.48873075506708	1.72126511655419	1.81365649801371	-1.97589299745949	1.5024466269681	-0.860622854770494	-2.29681431848365	2.04833675530532	0.405087583464361	1.87557121343349	0.0614049112358421	0.598816488780247	-4.41767017018538	1.58526205803613	-4.73541433581984	2.68819180915623
Wavelength_782	4.99054121960338	-0.854108553703993	4.00967790908612	4.10252254075611	3.46672607903121	2.63984886645542	5.62132580865361	4.92694624452796	3.96408782106615	5.10417333062638	2.33055737238331	4.7534345012501	1.90712205678545	2.69034206748713	1.77075498463612	5.99521602379313	2.94508583775585	1.41142608107657	5.08503915881247	5.20938892479215	5.65160799035516	6.11385234625539	4.08614017236658	2.54403353961472	2.39027628792149	4.84038514346022	2.22181368207186	1.23140975742462	2.30837680254305	4.937411004763	5.73977065013917	1.42380642631689	4.77228526966898	6.29057236214004	5.27184514308519	6.12393972062909	1.61217933319866	4.68201351218316	3.62461505682514	1.13340810577165	5.90659928495553	4.47384461948726	5.2603512230407	3.04683051565341	5.15129723282073	0.0334214192888418	4.65970468885336	0.654138873792779	7.03567628534223
Wavelength_783	3.86728428557794	-0.860978286739486	4.04416426704524	4.30143951684865	2.47959490575762	2.89869577864879	5.17551227684621	3.81618868619257	4.37489238659913	4.21667797058098	1.80149242384291	3.69483879105616	1.06526284617415	2.21241261009916	0.878065159070778	5.77424504869992	2.56913488542627	1.03597462561107	5.51203541500141	5.30755392396145	5.75769245632356	5.91470985419081	4.24473333651489	1.73352309884385	2.23021191838421	5.24145127075886	1.78689579816759	1.09612337651483	1.79478454060891	4.19241013594184	5.34786001464914	0.975200624114799	4.52619223857173	5.95416143966438	4.94633647609629	5.52419643600887	1.1064132043711	4.16632651756359	4.89618715797637	0.683582354096948	4.07085949182322	2.90446758140382	3.93086400190714	4.06205437745222	5.56041955361756	0.417300083252188	5.03986276952034	0.17959823136799	6.6727603778097
Wavelength_784	3.34008435842918	0.456782185370141	4.50130196895623	5.84988391649757	2.61970395063899	3.86995494644895	4.95278947559048	3.11615012477127	5.05127994588859	4.36045218229847	1.58302066685187	3.0664745671056	1.37556374296733	3.5197602138753	0.769695155890963	5.76806267367208	3.36660946167195	1.4552116066396	5.11787590853789	5.49119687590933	5.66883892187363	5.86217336948196	4.12200101820738	1.43910920111694	2.55488649893311	5.43266448234147	1.03268229395733	1.35331625779253	2.2948576487213	4.30284861125472	5.83635264585817	1.45291056911798	4.41586620445322	5.88918355222934	4.30040506498494	5.40555553308882	1.04526309984709	4.16513752150502	5.48337683471764	1.55777186960308	3.82421336435487	3.37937226616355	3.8360875367426	4.61377632512902	5.57919197911248	1.25737107745921	5.12827933579336	0.272549707785675	6.67424543400609
Wavelength_785	6.54061438508163	7.8325440385229	7.68535488441209	11.2590210511847	7.7770894128118	8.16969678555407	8.19770318721442	4.60152579846238	9.90614591491893	10.3920312083314	4.01154028033416	7.66018122101402	6.76615688035825	9.32706445526842	3.89774702213788	8.55867402642364	6.94391439893678	6.40301685122654	7.22839853046722	7.09593458232282	7.4987876757834	9.64344124916799	8.51092291879998	5.30534684517253	5.85545579622926	9.76674478619053	4.69690964309547	5.34897103587007	5.75043726665621	8.02134550267442	11.84757079944	6.80992685423559	8.36269239701941	8.15511683875841	5.68294305879957	9.14294449073939	4.55684000762285	6.54053766200968	8.43387442583529	5.45269354532046	9.43890659474338	11.038430207458	6.96998111270623	7.49021183715247	8.64154684717136	6.32048144079962	8.25273648660223	4.97981968706866	10.8739770472595
Wavelength_786	7.4700397038292	6.31389231142482	7.41828938266911	10.7976091416216	8.06508209493714	8.60783425467692	9.07793338718422	5.55147059027533	10.4562082712999	10.2294850395511	5.19180427214691	9.10532893552975	7.18608069223518	8.82424796303778	3.78836282575513	9.06200091928978	5.2883540016812	6.38116476794243	9.57341162075252	7.49096179697612	9.20892342936627	11.2627682807272	9.48708673768175	6.17643612160739	4.80540949245324	9.20158040274212	5.63884865024652	5.43170952228489	5.85552181615584	8.52370798614922	11.3685408173613	6.68028841754886	7.91858460257284	7.96091436256057	6.74108914254408	8.29852179322881	6.10657559622273	6.29732039377214	8.33327654959711	5.35177042184461	8.82381546799935	10.0824537427754	6.45972643362692	8.36039883469352	10.1608311993897	5.0842199595332	8.47712347453696	6.14847767546124	11.1844699881247
Wavelength_787	6.08256990743014	3.66616092850908	6.12421166984413	7.15575396710037	4.26663538926101	6.20321313757528	5.18246722695818	2.66066786390297	7.18250808911512	5.83354356495704	3.3852449491636	6.70601705057857	4.62083379476332	4.48318524411511	2.49501966048013	5.16820280047625	3.983643569286	3.79810150755959	5.41052730839177	5.67430997765613	6.21011473109155	6.59236078928419	6.41466590590619	4.03471534800177	3.4020945375369	6.99782391323803	3.30619503890662	3.79799506916274	4.68663523678549	4.9051621149937	7.30769302937488	5.98885553415382	6.28438954873996	6.63288401971224	5.23057178868456	6.46479674484213	3.32288857009949	4.0269564770987	7.06362504116557	3.89623062828455	5.15951256227981	5.85368693581049	4.13328824360645	6.05148873536838	6.4915114824717	3.01761850447867	5.96871714003981	2.52582616276033	7.97365014551537
Wavelength_788	5.95820413110275	2.46124322820523	4.76363728292775	5.73585369241601	3.70586258875381	4.76755331361117	4.61530120788531	3.05334312552229	6.03321977560246	4.76118099242496	2.12880168935558	5.87462484220768	3.50551525006831	3.55354734357366	2.06105979066341	4.48882512930047	3.51109125023401	2.4785917833204	4.72157069487808	6.01367323110914	6.15080337462828	6.9075125075521	6.05402149705362	2.14992246921764	2.8600188599336	5.98047150494715	2.77249875324827	3.39878686471681	3.79170813981929	4.58906631508728	6.13821702807048	4.31573213292749	4.92677277833906	5.63000062865268	4.50924024183039	4.73283243981854	3.65278539018843	3.09218020834688	6.13938843426091	2.6545096188307	4.36124370166998	4.33056809517367	4.31586446268335	5.041053409775	5.71535088157137	1.86598281240607	4.67116903770356	2.64023616167526	7.56800970034689
Wavelength_789	4.71011925654385	2.1722806213856	3.42938388048673	4.29234525892458	3.6271810465828	3.18962853888903	5.09534203410336	4.93287947621693	5.09126515481963	5.2387701025959	1.32166557474838	5.31314232922042	3.22342834635295	2.57476223306708	0.877729529197534	4.63103871281228	3.30286442254197	1.8838731308846	4.17796027989406	5.54592633160643	5.83980887841219	7.58904325353009	6.63982116632263	0.577149228883124	2.6219286280309	5.36144247955178	2.33858881473455	3.65499362312738	2.23168281053482	4.44820509420922	5.66673680607884	3.17549487038631	3.35358816780537	4.27208806897378	3.97753237760822	2.97366366384356	4.8696806856365	2.82325512689082	6.48441770301041	1.93966139247721	3.71995117254483	3.76781459676532	3.87688963398671	4.70133144389087	5.16210135905081	1.98658451505037	4.14788739987236	3.69202786821695	7.14332200768241
Wavelength_790	2.58488236373469	2.39702008426193	3.60367890907331	4.0663665388024	2.01347994894933	2.66243286000171	5.52959889416958	3.12368403061636	5.68273103388765	4.74418112534611	1.27307201813009	4.38177408427357	1.61099616212957	0.888593852974005	-0.585780798322729	4.33112978348556	2.70795337127605	2.37695556628718	4.84384801341398	5.03646607295805	4.17195394261841	5.85854334516757	4.76689350443159	0.316906102510382	2.49277077376557	5.28589355417416	2.09856676642992	3.78667715071242	3.05966102261596	3.662317928709	5.08205871890591	3.73716958492429	3.06237901399016	5.63009324364379	2.92720207598771	3.02402938396177	4.22823472891642	2.90489028130397	6.65601919364402	2.46953217471848	2.99552803670472	3.52912426651851	3.51972092061433	5.48273958596063	4.678503169098	2.68977785163291	3.65840324891407	1.60501762852811	5.23081317304308
Wavelength_791	6.8899750208134	7.91006937151305	8.99468789627163	11.1229781118317	6.48118599394943	7.567376320871	8.62759368879439	4.36130167640206	11.2936263607965	10.6021244339649	5.29869087773908	7.98890317208719	5.15635909179918	6.12892379335861	4.00706971209971	7.6603780264754	6.33052981789011	5.73134774537672	9.36260667620565	8.66765008292467	7.20249369175694	10.44333932764	8.03221521451232	6.17403551783783	6.82741342922955	9.92191092367694	6.96256394455358	7.76439293206029	6.29045108122807	7.13538320535487	9.80027486246593	8.71317079097859	8.46549764291719	9.96930394589626	5.88106680393239	7.04776430582382	7.05436405190088	6.11200586952126	9.79883772065597	7.13560793785587	8.4787038913689	9.58038744097366	7.67799071723718	8.96423442848565	7.98556504778005	7.74174905554204	8.07450115722433	4.58599181479645	9.07678905145832
Wavelength_792	9.83893629156458	10.04847947919	10.0251608389011	13.1802705022662	7.70393194633418	8.08828276675025	7.71711799842992	4.24249006092735	12.8450895043811	10.7392807658363	6.89468322507459	9.31510763401302	6.83410292576601	8.6079052509148	5.96184160652836	8.57247624212435	8.42536282748707	7.66343427381404	9.94868451291483	8.16715273229303	8.71369643486309	9.29342757905799	9.20159658873457	8.13462828543524	8.16822993579767	9.84129250023394	6.82004654687522	7.49555139637697	7.66253528272546	7.39065572842227	9.77565810123263	9.61780901287188	9.34297382123011	10.2193783017635	7.31987969687888	8.21895854721211	6.96440368182381	5.84447482224818	8.90386512954011	8.3479120133773	9.99726313714643	11.795897451785	7.83836526189403	9.61548254299312	7.40871812106978	8.17192958099388	8.6035811723048	5.91423200832746	10.7053592417836
Wavelength_793	8.33392600491759	8.24363540543483	9.34375276408241	10.6748096384953	7.51544278868815	7.09498930313126	6.79326307582156	4.90352709662206	11.3754804991797	8.53052829041508	5.92042722883307	8.00822602177247	5.74369429224097	8.73001562477529	4.73117222474084	7.6492433660018	6.93436301615747	6.30419803976243	9.33033907814507	7.23041430500183	7.74446809660768	10.0295051136677	8.78150744561731	6.32065334147215	6.4928260857265	8.31924569017127	5.03429419237867	6.69677538786817	5.53784037113989	7.47499787253892	7.99181482262651	7.73338294228233	8.04103254730391	8.10998674692763	5.07721546913897	7.2729080447332	6.77768602089538	4.67122188063808	7.98446251608441	6.17854976644814	7.48161063280013	9.41050017044554	6.54510244853039	7.83336339697615	8.5596029012378	6.35770166492634	6.69457866366387	5.83936522287084	10.5706493909722
Wavelength_794	7.91577209382664	6.87861307907745	8.81262006606572	9.48869371125196	6.64555552274778	5.89207671965308	6.03408276435922	5.51439790347901	9.88144181468074	7.06585023088952	5.66106842068297	7.85305682395149	5.57409284699342	7.37353949839947	5.10346544677142	7.03591725903964	6.21402983320881	5.80543981458186	8.62482876045783	8.00841205242595	6.70055602719281	10.002342075109	8.16146074893813	5.52806674500976	6.66722105858821	7.77389673993429	5.49081478633292	6.4737650629506	5.90848324627007	6.76037002229359	6.62808747798941	6.69113210457013	7.61163497636252	6.94245239547629	5.29409803984489	6.84095603680956	6.18645673249251	5.08655993164308	7.8573021016533	5.21495837917392	6.65624898146021	8.15189202444962	6.65316471499536	7.1717189495913	9.76646075314188	5.4040911735491	5.77403490483985	6.0155244639653	9.14098965126894
Wavelength_795	4.42269646423594	2.90279790262886	4.3141089079128	4.06519307216039	1.88502392855084	1.01204349420056	2.12454611180327	3.65872465541588	4.19140380315024	3.90274479319562	2.30812281057158	4.62949915715515	1.69598948312489	1.92682269914454	1.94956580326274	3.29637567940833	4.17101896480934	1.54343531010727	3.99321695323455	5.39197814756941	2.50938978366804	4.1877599822375	4.37269726660745	1.54695760426176	3.48737698448754	4.50261665434252	3.51863257388089	4.03498903896114	2.89818365897845	2.04129359869731	2.59175965799254	2.67416810318309	3.72320436671868	3.40991272665227	3.83278458744726	2.87772735139279	3.35142668991588	3.52360991837427	5.66704964199849	2.1528312406157	2.73453554831307	4.14547739880806	2.89043874217641	4.70195348618087	3.85375236254373	2.35783357405719	2.33915439292205	3.10100308738477	2.77345024201406
Wavelength_796	2.14076703397127	1.3013370064019	2.63667504171119	3.68878516063388	0.307337155470843	-0.450418305814115	2.43259663805509	1.83532288235011	3.31949388616325	2.80081817207461	1.04114615314288	4.15520544279821	-1.60568630460662	0.812504953693133	-0.571886785707785	1.45143989915973	2.41195454711014	-1.23324157689625	2.89303327406082	3.85642429038478	1.74649249097129	3.09001865554876	2.30002440226534	-0.899683644394782	0.949062408433238	2.35195191277462	1.14199309436973	2.49308406171168	0.597240346371167	0.895175068204705	1.2042242742248	2.03809202420533	2.34605582244829	4.81454618002429	2.33419998887	1.36989950943414	2.30883627536225	2.33793903205983	4.53579274499235	1.40637820145601	-0.180482841466733	2.21149655843034	1.84010782134277	2.73826463467098	1.90305448929961	1.15602963570796	1.12634974430991	0.00594683107532057	1.94107740786891
Wavelength_797	2.79637578674385	5.05536184999044	4.95697533236127	5.8611836366995	0.834150323328948	1.20804660074625	3.56221174831382	2.16242939085408	5.41103535553426	2.87742065831147	1.11874026967131	3.76742212426062	-0.271686034119667	0.736193511312264	-0.38361697182417	1.17088061051299	2.89786212523222	0.756422371468872	4.21440225618181	3.74317794852725	3.29107786922494	4.15708470380832	2.28830904249482	0.54132785686257	1.85833573715648	4.34030425135932	1.53969046648954	3.04175272429681	3.59222039768784	0.95494134667112	3.6422398976437	4.11203705884487	2.47676742915656	5.86376004275436	3.00577419746097	3.22571200998436	2.52974323452996	2.40281056727348	5.07945892939166	3.79230044736415	1.11179020757693	3.25127345374989	2.21880249881955	4.65114762298028	2.6300675203562	3.87930808486131	3.34745889508278	0.826704941188625	4.06843919201884
Wavelength_798	4.60910542695691	6.99842341476131	5.44422003500413	7.63148591859943	2.75109985268843	3.32439350648647	4.2940685753636	2.06212438802611	7.6466631393992	5.25682302841442	2.15704146377886	5.03015676193696	1.18653712066134	2.92226798989505	1.05047067312631	2.05400891644182	4.49477352381229	1.63071164489674	5.04981446629137	5.06445117431962	2.99436107817825	4.12686546146242	3.41671257922581	3.06018958295037	3.53615727655193	6.9171265227167	2.753302849053	4.50798563017446	3.44514419908226	2.20915999347148	5.62059666221886	5.4467475989218	3.7467805056315	7.37945063236562	3.66131502113031	4.84577697140851	3.22902659343948	3.1342979588005	6.63711627892323	4.7155061314831	3.01861104955131	4.83511227053426	2.80046342211014	5.87624988658746	2.8854862526536	5.17580963189167	4.79546817249601	1.89756319772922	4.93626538571006
Wavelength_799	6.84739188214454	11.1879088024002	7.92531914043509	9.56185816321384	7.02794251191643	5.93042244064726	5.9274708537496	2.89725757893157	10.5641179322862	8.78703773392317	4.44417989750936	7.46165832359821	5.62051294998449	6.28311381319822	3.04894061141673	3.71372970619964	6.1637045011533	5.02247553907427	6.74912678428922	5.18250796620273	4.12817330557332	7.43943127273136	6.98870421285603	6.33175286382012	5.93830322052219	10.2241440711494	5.23111946790294	6.35121769501011	5.46068400508709	5.37293585330146	8.80754851383207	7.83175323805922	5.99016873937891	8.41170093014433	4.05503372981525	6.85765402437171	5.92248986997651	4.42318979638309	8.15401296266741	7.17416434481075	7.3041945115911	10.7895225214644	4.79633765119989	8.03164434180677	5.82822454457748	8.16883263186661	6.42366775344395	6.23110538347448	6.98632411401787
Wavelength_800	3.20834283931174	6.99255875730037	4.45105780066106	3.81652597884256	3.86705197621335	1.60209663564731	2.49814136049654	2.66782273282304	5.63980369770095	3.90614810234715	1.78472043490079	4.59189044985862	2.58716995782042	1.64914837960658	0.189231509384777	1.47078038527004	3.13643023042269	1.60552027525398	3.43697092831516	2.43441302760193	1.818680393027	4.28268499457624	4.6607568379692	2.2559964958847	1.87629872763005	5.39497554315586	2.27247531912044	2.99445826679358	2.8773685686862	2.55713782703642	3.43652254301299	4.23645220242163	2.00408642650531	3.95355777364933	0.388069865255704	2.7500009150224	4.85358359091559	1.9295838923949	4.95825668742681	3.39445244575227	2.94818412854304	6.78902606605518	1.99410552889803	5.54243802046978	3.3256486382569	4.25304521980438	2.20706180643898	4.3017980667586	3.26514832399534
Wavelength_801	4.37291065053279	5.86259643217406	3.56819512176785	4.38910271757355	2.98670584558842	1.73215360334281	3.05383381595134	4.82055275481176	5.86658742841979	4.48159881166196	2.70580174200752	7.00623170002322	3.28028302472941	2.08516814303322	1.30909261551894	3.01132633249597	5.17584630080606	1.55331791068287	3.22445808407807	5.09849788872915	3.07606587038607	3.4629829466884	5.64806606504827	2.25101257867804	2.93928231584815	5.2433762776472	3.54824016620346	5.15393148512141	2.42538919911271	2.0629834907086	3.35484632063897	4.07003517567761	3.61112488568813	4.58764833080515	2.09752356723999	2.98256208341969	6.53542484400116	2.92854111438765	7.4110834664271	3.56789559364313	1.06618166521307	5.90673430100256	2.02446031168211	6.90967903422681	3.32338630667621	4.11287822331964	2.74300081531906	3.68451936624604	4.34439177821472
Wavelength_802	5.20554818501374	7.42901780508461	4.24277763661276	4.7597009282296	3.3497974632358	2.27849820284765	2.52791746165818	4.22809220319761	5.76330832143587	3.49635253924341	1.41593154856313	4.87602311790017	2.61359553700374	2.09807973122503	1.5426217161888	2.65488146428487	6.1088498407504	3.60739649624139	3.49518076552718	4.46412476495034	4.24544305884291	3.7582810420154	5.9414694567562	2.2397452352486	4.12135006185911	5.63718656917906	4.85840562794067	5.597121919952	3.06693470830184	2.61745559616758	3.26851909258527	4.3933754872539	3.56621705583991	4.78184828818029	2.02650229276686	2.83493364755513	5.83878195936966	1.73844400772902	7.82587504950066	3.09625305058261	2.39698407296876	5.24892689093948	2.49452838432022	5.85448622398917	3.70313261802569	4.44062220984116	2.1275638906449	4.51205890125438	4.38188569535646
Wavelength_803	2.28739841060502	5.75205310612783	2.53491632189009	3.26505312144833	1.35200827901787	-0.446080103302129	0.822518087944067	2.62924304383176	3.64659748256227	1.94983908172901	-1.64978804333909	4.10648506260657	-0.83600940495258	0.156888478801112	-1.31370996652939	-0.0742133562917942	3.77949894270047	-0.3967367720229	0.0947969967364868	3.10966403472156	2.34641778316691	1.46843130177617	2.8286002000914	-0.576201322736102	1.27021237619594	2.5251006257176	1.85899655987589	3.6024978649094	1.99224268146585	-0.595757426917596	1.17339229125388	2.27670347568478	1.5587979400205	2.22353643452055	-0.206382598116001	0.824280426648387	4.52344240308695	0.606173264358614	6.03833292953235	1.29431850514666	-0.102098280818365	3.9836167698487	-0.0330873765941125	4.06254598927765	-0.0931917096908564	2.15956013939619	1.19389339485759	1.32040875038199	1.40263132255963
Wavelength_804	1.80597456665151	3.79543330509759	2.7604787949366	3.06748997755983	0.538513323442459	-0.948375126964248	0.732041581530474	2.1287147919653	4.19528664352007	2.35500552062283	-0.579535087498752	4.40486085881114	-1.21294872200285	-0.522091038510133	-0.920427565737449	-0.371414279681967	3.75951991460119	-1.79878590618692	1.47082086621029	2.68711406935374	0.890132850434871	0.512622322501194	2.24144385299844	-0.493873908995082	1.9441273209934	2.41838611143363	0.736429481284125	3.39020164535967	0.693790923062157	-1.3396205061638	0.110573182753159	1.55675126932161	1.34324387454294	3.38438754378695	0.732346944538145	0.499978903731198	3.58443332487063	0.405861539072354	5.48672297961406	1.18485638518893	-1.74355966214734	2.96529131148609	0.595233220858495	4.14801270091794	-0.494311030354219	1.69418535921537	0.779597679939091	-0.464114025051482	1.24546329413713
Wavelength_805	3.03521513408259	3.93636865701418	3.64504297012017	4.30195376258999	0.9061804523461	0.709634360092001	1.70730438889226	3.1488861416372	5.95314002212428	3.54320860518888	1.31084772977243	4.682366994809	0.858202793047719	1.3111039907144	1.23671272954465	1.08484079178732	4.35022753678574	-0.197209710422992	3.76582830312499	3.47125182115249	1.75386284782549	2.10591501471548	2.84431171416389	0.558914692118242	3.60421836497552	3.55503273997456	0.781617823827563	2.99239073637917	1.84320125332095	0.00935059266032004	0.298828933174236	2.51827100789681	1.66610020546664	4.99548897821709	1.7509002941894	0.738360140389834	3.68344404659224	0.867300236891486	5.24810506926056	2.16583811746764	-1.17356883867499	2.35333611532269	2.56571360534417	3.64469115468646	1.81020809141959	2.69866068659929	0.0183226207776269	0.026216530322731	2.41736578187825
Wavelength_806	3.88269455020262	4.4516767595922	4.09106041229898	4.94136231335687	1.44507464411651	1.61777046630241	1.80431624254239	3.96722623112225	6.73542598939668	3.50605537781559	1.84186219054438	3.85864841273843	1.11769441203008	3.26353982011828	2.4401878043329	2.21491902832641	4.20311625456486	0.661052403899113	4.54027399745643	5.08366767960845	2.22936060252186	3.79993963296657	2.78251820141138	1.11571177725276	3.49847658510587	4.0791467703059	0.220051557670632	2.20077108715254	2.70865305905874	1.49031800095923	0.690663594623181	3.64783879442333	0.993766161807978	4.61545006508375	1.31093621193748	1.09721969691326	3.834609271795	2.09506345083293	4.05308535015039	2.8834323819551	-0.203495308892146	2.21863539106387	2.84325887265254	3.21695254642541	2.48616475351429	3.1311828812751	-1.10821587438545	1.05737877887912	3.28700278543809
Wavelength_807	4.94328070739298	5.01385100346319	3.90464086974419	4.99722134847772	1.14938853965245	1.86727488781021	1.15869899174124	2.71651442727431	7.87186577298845	2.10062636301737	3.31023362049775	5.16161273978917	0.324043222298588	4.6959991426481	2.56886776481184	1.97288146087248	4.67649212484116	-0.0666638833653564	4.15840235428873	6.13876950492195	0.759036009178485	3.45945300064653	3.57646478790757	3.36915702120307	4.39412848966935	5.49365433906355	1.56491989666009	4.72273097388018	0.501598298070747	1.36551961554892	2.33131945530041	5.82807740988123	1.33045628176161	4.07917418664642	3.17544069333172	3.00040486257215	3.16628413648118	2.54535186398381	4.40347857022658	2.87327907668776	-0.0518643562108268	2.67566461864172	1.49810346699991	6.11324457295686	0.688409900970046	4.0357776661059	0.289654051947009	3.18000986639453	4.28451345217711
Wavelength_808	6.16196365249198	7.32720139309115	4.32301234529355	5.26530106711017	4.50800748134908	1.19170844069395	2.93907351555831	2.59540562112446	7.75063972626938	4.0091716304221	2.1047706343149	7.61470996084554	3.98116524352763	3.96895252855659	2.14334027678993	0.409725483417856	4.8728684871734	0.444794069439368	3.51332056537113	4.17740103377437	2.02922506070232	4.41019687767362	6.6782213324064	4.26847573432762	4.05079866839146	6.56580906252633	3.36559526878765	5.15646930914275	-0.629232371820992	1.35720635370291	3.24394991187226	6.34582902997892	4.62937771680647	4.85400866378811	2.51293843661125	1.94000231458449	5.93340917594604	1.77110881113714	5.99191551498641	4.43808211406661	1.84213717922952	5.73303311039922	1.40173944176608	5.51063412946217	2.0559183799316	4.12386227960548	1.85427630601632	4.62607057641558	5.81260983639108
Wavelength_809	1.36691975402341	2.31670940884389	0.462716270969121	-0.925949469851697	0.149444128961556	-3.00473050865211	0.474301510783835	0.994266322250481	3.6813933064814	0.412794717915424	-0.373453990474758	4.72270197229683	-1.03819546714779	-1.21305230903621	-0.575353265154752	-0.748658523657607	0.999783630087634	-1.48267750621372	1.04591473919938	1.83070172745844	-0.215640487933655	0.948019870665591	2.39728333216003	0.694725760613826	0.182810790133367	1.34209900600882	0.82018666103832	1.3905982151337	-1.22020279723037	-1.42840914037812	-0.788185316100089	3.15026231007478	-0.0929400777068519	1.50334134723177	0.0430082439698181	-1.12853776280647	2.96064637930973	-0.0193568476073251	2.69014581953891	1.11590365097434	-1.80643636653614	1.83160044487477	-1.99780477001771	2.23708496557798	-2.88354976291887	0.56007754409334	-1.26681809241329	0.384514255837517	2.52654594752453
Wavelength_810	1.42638602659343	2.22398098473415	-0.546059827466027	-0.0534357123019888	-0.621248642599413	-1.13994411674279	0.368182471962829	2.42883736627325	4.03141938846318	1.77237115208601	0.403334356828295	6.32064551808678	-1.15998117643738	-0.133031032228501	-0.144548407084997	-0.344904998537233	1.38619486598969	-1.2597416251963	1.93447028945228	4.5987928751709	0.562151647522946	0.970920927183044	1.84871884292897	0.469261234800281	1.3270900568849	1.36183440274889	1.66133593892372	2.45916933065944	0.777026353280241	-0.491878562940466	0.351980549329938	3.1893151405612	-0.0844746122850073	1.83144654711105	1.42700558859329	0.571620596361826	3.05455386187221	-0.130432725886549	4.40610889835633	0.541511402768025	-1.39020109714208	2.11572920938652	-1.02278113780904	4.3371842434571	-2.5711643267647	1.31945534171934	-0.599589074161978	1.33804039647039	3.35269929089872
Wavelength_811	3.35901801263227	3.61356556902337	0.72623976796313	3.7911399579789	0.275809853978926	0.538135457773668	1.16899764322993	3.42833434343437	5.30703155168512	2.70076787013275	1.43342335685337	7.29547258376707	1.73786728322081	2.23476922258812	1.01615646989631	-0.538355422935574	3.19096972948507	-0.143087535415183	3.04644355088779	6.85596998893896	1.59006014040555	2.38753019187349	2.58515586544466	1.83694362517857	3.8222057253512	3.14200248883366	2.22198528893025	4.41732930264503	1.99461840435605	0.838010754573941	1.67837438122362	4.57796002006409	1.43470697396592	3.76210741150086	2.92818068270838	1.51423060416456	4.60688436957777	0.0234973906583757	5.88256189468989	1.79344478556451	0.0305268957293823	3.5201064690486	0.73441466711224	6.11986584308772	-0.377827729920553	3.45071738766575	1.02192129332609	3.46660368982043	4.92201078413054
Wavelength_812	1.79251090524888	3.20076693009476	1.40301873874287	3.08704851029696	-0.774100814922149	-1.88393706563813	0.268391227374161	1.14927662520543	4.3985854281528	-0.310825751269525	-0.839542005506748	3.66427827182054	2.24862939877909	0.393516332454761	-0.723460896205518	-3.11198181335002	1.85609152595185	-0.944361293438395	1.66162693709299	3.7691714339668	-0.560006021576346	1.16514923021641	1.02875884308466	1.00615344168764	2.17924704190269	2.0816680265065	-0.527184496730463	2.70640948264428	-0.0534128983717762	-0.638373952900876	-0.549465614377715	3.67032994671971	0.0545819579948062	3.95253040396434	0.221711218495259	-0.861512141343015	3.74182802483629	-1.07807188388407	2.83274786371558	1.25436253042041	-0.795074273107235	3.03499815933419	-1.12840325278789	3.40770526511822	-1.43874126006907	2.94788310334907	-0.322839161017772	1.91358881478506	3.26495730521137
Wavelength_813	1.51426613658862	2.43099593147809	1.0818480996188	1.5493408571017	0.372352043628051	-1.90559591319281	1.21271347571989	3.13268164480998	4.21992077718274	-0.0490569586682226	-0.379079250524599	4.06755766778707	2.64092738926076	0.365863552360259	-0.524184603866165	-2.08076316216612	2.26379900742801	-1.7699080711921	2.15095317312683	2.41006170303338	-1.23185412778714	1.53467328635789	1.22973591341218	-0.0741938748506552	1.51627601227081	0.827378862057891	0.218824839284802	3.31082711001621	-2.2502018261348	-0.382612137195855	-0.69558551617082	3.26354575015641	-0.130403689071924	3.47253968083599	0.209301583581251	0.0890613672119056	4.26506033102867	0.439174559123783	3.1479611814486	0.764574955670511	-0.673295847685528	2.28510131546994	-0.0488386172266198	3.34515130171107	-0.921360657961336	2.62228044982098	-0.253327816002249	3.11090616246937	1.81415851659205
Wavelength_814	3.11280649336184	2.73247376745038	2.40416928785963	1.29736787978021	1.04843462236184	-1.03109836138177	-0.00892429732494694	2.25289805166997	3.83475709771004	0.815730885998433	-0.191115775302882	2.03671670247035	1.64981397329157	-0.366058630394999	0.691674163913141	-1.84180524158336	0.62257391471916	-1.35094696897383	2.14077019868445	0.654505083880527	-0.628513361882277	0.199018419561905	1.69953903310723	-1.04401271353355	1.0797741367115	1.03814548207256	-0.615369746366435	2.30851745499024	-1.15842949578639	-1.28720775855493	-2.15992995107544	2.91532520058443	-0.305455683305682	3.97796295751848	0.0875410181713611	-0.266747138129983	4.06924631596877	1.45714457969531	1.49834067624118	1.90751688520667	-1.42412626069185	1.21103791521951	0.315139679422801	1.84122423263229	-1.14205298317528	2.42286505811159	-1.66361189021336	0.839589045629656	0.86286335123766
Wavelength_815	1.663784350449	1.41535835280934	-0.941493043518606	-0.302478431652856	-0.674589844884135	-1.84044164678479	-2.13434819493895	-0.483382598139	2.6939243532365	-2.00985521223757	-2.07573919758602	1.52422524942086	-0.283373518023079	-2.22091395748193	-0.596221315658671	-2.44694731164619	0.197357418776873	-1.98148140689438	0.890371114220392	-0.451040733408543	-1.18349246193199	-1.52955034997417	0.817330452066019	-0.952717230830173	-0.409843138469373	0.223305169130699	-0.243142906541909	1.52339033096318	-2.42651343580363	-1.90964816034209	-3.28970293400564	1.65137675380551	-1.61830646867214	1.34041562729433	-0.847878555225886	-2.39334895279329	1.70401958323498	-0.821827215447985	1.04143855917487	0.577089299080334	-2.03166617816526	-0.00495759988793978	-1.48566993578896	0.974648966428803	-2.60743674075716	0.666420263670388	-4.22219501532929	-0.29436685896696	-0.459027844070901
Wavelength_816	-1.06498443410001	1.02180865349258	-2.59343629796705	-2.19717260773015	-2.54892313047941	-3.62446179488977	-2.84808661828345	-0.975937230306348	0.960249663085947	-3.68540977431904	-4.32379789769038	1.08292579962125	-1.24015591401076	-3.29769078557834	-2.87538317091727	-3.69885724228535	-0.586440094516747	-3.00895986731392	-0.899681623403795	-0.801761450046534	-2.62538052946659	-2.61051373705062	-0.285257286950577	-1.25681827300299	-1.98888049679715	-1.38398422218727	-0.299075024323467	1.17406010035758	-4.29413910202252	-3.01971284483491	-4.36823275595633	0.434635147416311	-2.71227663179952	-1.19588819079086	-2.9373319623743	-4.07072460707477	1.71190018926779	-3.04609480994618	0.99084993090336	-1.68456597770834	-3.36081717835515	-0.678577649236421	-3.75939237139892	0.72955628984717	-4.00309104066477	-1.02236156821189	-4.6625279581609	0.308019628983893	-1.88999104158401
Wavelength_817	-2.21955124735634	1.44821217493513	-1.21944194811508	-2.06695127729789	-3.49464008084584	-4.53456100930187	-1.46494130261593	0.538811090810752	0.553187615190407	-2.42878969636533	-4.72637624524319	1.47443692123573	-2.06468349449586	-2.93990145357509	-3.85247360398433	-3.9637460615936	-1.08951190001083	-3.72532276165585	-1.34470680824657	0.113346086656007	-3.04501455175158	-3.02536773684027	-1.07329409717884	-1.64535311153911	-2.5862414577398	-2.26698436980376	-0.820672635578863	0.750092321502612	-4.42467785555889	-4.33499519081352	-5.27782206788708	0.0877418482431512	-2.6220566674002	-0.860451256191796	-3.71806266223289	-3.70686764541	2.61856820377904	-2.64253866494078	1.26011364156258	-1.7615772968104	-4.57755543198864	-0.562505213744751	-4.33767305119041	0.620801533456025	-5.03661996310875	-1.20217737815558	-3.12192699352246	0.42685693930637	-1.56216199534759
Wavelength_818	-2.62800487008143	-1.00357390917289	-3.12071950443796	-3.64606220433164	-5.0865336212174	-6.97290788679607	-2.01888817109052	0.779993897865789	-0.557312130655772	-3.04674225680407	-4.08751144092844	2.15394501611806	-5.3932609598929	-3.88350438613198	-3.69663236625114	-4.33745899826533	-1.20033439125634	-6.15106760040083	-1.57513612542657	0.589976248019726	-2.36032793179231	-5.02413623287136	-2.14077735166476	-3.74250449027671	-3.16642043721974	-3.07986322429112	-1.63631742860681	-0.638954525684389	-5.3179640593696	-5.26904055259794	-6.53125021557602	-2.2381287466554	-3.85309676460038	-0.902837711574112	-2.63179893196583	-4.07703971821551	0.216942707879146	-2.62719720617493	1.13478577505178	-0.933205665205397	-6.22577283112118	-3.03402587804092	-5.0579621119526	-0.240641007419075	-6.49947556277647	-1.5015092898376	-4.17935211252443	-1.82897142272208	-1.13562050194422
Wavelength_819	0.958838906655327	1.39350789049401	1.00011471691898	-1.01519494479901	-2.15738991396908	-3.37906830572121	-0.995453230379711	1.24309827796049	1.9293430347467	1.02465735393594	-2.09341687859362	4.96109649045611	-0.801006101224631	-2.7445692722809	0.50983017396214	-3.76056363424872	0.0437468554611938	-1.99886151853449	-0.899015992370428	1.6129607481046	-1.97589088771064	-3.81265732044084	-0.220802443902784	-0.168683631697129	1.60772168198911	-0.0440293853713427	-0.201238642315293	1.84696653875199	-2.96073639017789	-3.20073049543076	-2.61786561043671	0.542847790976946	-1.08381332155583	1.74870795509246	-0.534734381638216	-0.498851778604866	0.900605053458407	-0.997366438681243	2.08632737950066	3.32374449804563	-2.75915453995582	1.90632206318612	-2.48611318575579	0.699141259760758	-3.36093027773104	0.0920307721384953	-1.37798369639346	-0.696245570501457	-0.453296110382579
Wavelength_820	3.62602907035773	5.94781614273758	2.51639613298563	3.79025334304287	0.327055722452408	1.33765579562092	0.284614300628134	1.5753956539875	5.72344421621753	2.66297983552444	-0.240726086118068	6.22267966092648	0.658789004372051	2.17062093425576	1.14410572917695	-0.990175568402369	2.43256496838845	-0.249390255814891	3.43898822249246	3.0300947428228	-1.30916417206872	-0.0879158725320731	2.25725409440864	1.81592676023809	3.21860816949945	4.64349008715299	0.882118492530709	3.92822485805124	0.0628676267203578	-1.13439208567927	0.613848325612105	3.73750001370621	0.351942301697509	3.89346341803685	1.20667866324667	2.57753848119964	2.20165730893285	1.85314647146941	2.96161797537711	5.39815179917957	-0.424410444413965	4.7180471074146	-0.789177057375613	4.42230912576572	-1.85045565536667	3.58989963726845	0.277143242416696	1.72432879416549	2.75591653944959
Wavelength_821	4.60299525727817	6.51129056173886	2.90435128560976	4.18502117505531	0.199500637798659	2.69558063583117	1.69525581295508	1.41615469368949	8.10482898571942	3.66379851222357	1.28824043938944	7.87605488239231	2.77749650069165	3.4173721757061	2.26048162343697	-0.263585096532614	2.39887199084467	0.812802408975789	4.71857835279395	3.06328476556823	-0.642055608700921	2.66066593075948	3.35482066901205	4.00949322441149	2.74911230661107	3.90963512549871	2.4728805567826	4.48520550638559	1.73624684441336	-0.311402493120612	1.21425043722515	7.13591315400985	0.780514582485287	5.3487969448767	2.25111142987087	3.23104461159611	4.93054432965703	2.29423737728925	2.91398939049479	5.91818799668787	0.503005943685354	6.51285416120266	-1.0298048240404	5.24781522583792	-0.324025761816522	5.3943721484167	1.28464826495597	3.37485776730207	4.45186965243937
Wavelength_822	2.97322861045959	4.95303808581926	-1.43448308530352	2.21536966678828	0.576144573511555	1.55300415268086	-0.0299516556948392	-0.790919902657974	6.44609356584705	3.70745069002345	-0.296033852848444	7.15104900856304	1.2583760485068	2.2453235914979	1.51178319704036	-1.69211327723899	0.375074999207123	-0.64583146224274	0.630109468217405	2.37742102534259	-0.856387077259047	1.19396687301848	3.08459975781416	3.27130131908059	0.0618976493186366	2.0661258118428	1.85111770843584	3.27653047110507	0.217828540924919	-1.21062979125634	-1.08336899057461	6.07455136293177	1.09769767716002	3.28244318429087	0.128595502670789	2.25562391701853	4.57111071261248	-0.0369908688814707	3.11814032547093	3.8540150572748	-1.57928485552385	4.70979323849731	-3.34330161345398	3.78600797444146	-0.865404422589558	2.5924531904801	0.631816267163842	2.79029729158198	3.36044578591016
Wavelength_823	2.32189378311232	3.99188366977853	-5.16007340487026	0.638111609901351	1.58486258104071	0.836730688254311	-2.27004194617084	-1.93652036062982	4.12935551038415	3.50173561055141	-2.4077712659651	4.99387516089696	-1.80417103594224	1.37161237259935	-0.421158745608853	-3.48123813389069	-0.478606866820924	-2.99624668234336	-2.06661772128377	1.20404218630261	-1.10251465882216	-1.9302263924153	1.87881938359221	0.644533731166656	-1.43411085830034	1.94337681003117	0.471501667433317	2.0421204373815	-1.67189374299714	-2.59810022756299	-2.76733400795102	2.085030124492	0.647252480995967	1.38941412402475	-1.64594300376643	-0.144181921980803	1.8734967750788	-2.69688367257042	3.18792065099462	1.64062728643485	-4.27448448130911	1.0840249434706	-4.24540438496157	2.30773191093735	-2.34923696999655	-0.141466511573565	-0.812060666543602	0.710367301026943	1.13630439724233
Wavelength_824	3.83053457712566	3.76992839894371	-1.76159762349457	0.118499575759749	1.94517850030064	0.969289111249312	-2.07991848282247	1.04644215061408	3.32879149209693	1.88759246228297	-2.16057738869454	6.29998559921908	1.02365749700551	1.02019338216207	0.830204890612307	-3.80161652742344	1.58246266759977	-1.34767920533537	-0.019394647451146	0.050593554028835	-1.44219776027431	-2.14529516373773	3.39749348861574	2.10055093838171	1.59405082564489	1.43380016037508	3.04140451052526	3.65219956926999	-1.91876875169436	-3.82573573945695	-1.99098302677101	1.41653137043237	-0.590220320922481	0.890352747069852	0.469261075884855	-1.15187316693818	3.60523632264408	-1.81566745377544	3.84127927003183	2.12584979740059	-3.45734491884465	1.08255102174271	-3.38397513236696	2.07552172412546	-3.4487539317411	1.37745778628849	-0.971016810973554	2.9456165119793	2.24472662921851
Wavelength_825	0.48863444728153	1.45080428926678	-2.42309650278901	-1.44323765018494	-0.198771626085007	-2.48482765174274	-2.26600222585035	0.436841857736685	-0.176948732732306	0.712697701666801	-2.79049672280875	3.95230865017971	-2.14550371874874	0.0384994009315769	-0.404336931685683	-4.53277516708128	0.19352908678202	-3.18796143526537	-3.23279355146233	-0.254713010024813	-2.28485557769105	-5.94979522823092	0.415940483297901	-0.663488237086217	0.26127184033111	-0.511705081130539	-0.999864781520596	1.96030822372797	-2.5121950398401	-4.61431418897644	-4.50798736632712	0.117544310625396	-0.661912403164885	-0.818031010130558	-0.853518136069741	-1.85827041493507	1.83975175560739	-2.2454001940004	1.48950941365232	2.22290806166325	-5.36935298170032	-0.730065553725747	-4.19024489990853	1.23522737741474	-5.26145180725896	0.266613454853588	-2.5476232300589	0.812904847721386	-0.781968115186942
Wavelength_826	-1.32070333259602	0.999818243197931	-2.84796707949551	-2.38631083897086	-2.8514141083447	-4.85284052902075	-3.69077298619622	1.02942149492377	-1.47532459228856	-2.22848896399348	-3.74653238963582	0.176075503850075	-3.14573337854804	-2.61028422694497	-2.77016201799331	-4.52088492591469	-0.855803396217431	-4.5607360673325	-3.47174897461292	-2.06398033724344	-5.10691579237041	-6.3535600852349	-2.53852763731181	-3.29989618172289	-1.57091686295634	-2.68173138780257	-3.36357735150718	-0.12564046397261	-4.65335768111988	-5.91798200859455	-5.9725787726258	-1.43690803993417	-5.32316280318983	-2.34540844577172	-2.37567658950859	-4.02979069783709	0.910954096347294	-2.28146611978071	-1.61789086896177	0.920430606161502	-5.31816648700664	-2.76238750039133	-3.41871156433283	-1.10763496359569	-6.80353863340229	-1.30050157171781	-4.79446192535856	-0.976934424299327	-2.29064749543343
Wavelength_827	1.23400380657624	3.8607080095117	0.405933010724507	1.02159731663274	-1.33645636037825	-1.78782665056078	-1.86527780658376	-0.442886304122231	1.90525707288596	-0.432942575195103	-2.02723461168612	1.98182449732198	-2.20361334070396	-1.52707022397343	-1.38528641150998	-2.6357206576291	-0.157529324724706	-2.70308683838125	-1.19002382875662	-0.775025344486953	-2.12025922897088	-1.80175663703737	-0.799737196241994	-1.5541785924701	0.412150716927803	-0.592982760879339	-1.8819723301835	0.696447364840594	-2.61475780443836	-4.13218425169386	-4.13725447738363	1.1884655878315	-2.55755984056082	0.491547688533882	-2.29486066846234	-1.59827203820874	2.5103461981506	-0.649490029056507	-0.341071063229458	2.18543048142089	-3.82143585380442	-1.06445969836488	-0.598605319847625	0.773540465393173	-2.68620207816736	0.146896161200448	-3.41360483306915	0.15097067208443	-0.352388340939568
Wavelength_828	-0.58059434256573	-0.827714570600798	-2.35193455457205	-2.31913506850434	-4.51016034830294	-3.7579332067771	-4.88200297274701	-2.0392333092034	-1.15336440406269	-3.75669815530073	-4.58277799223547	-0.174063880070763	-4.44221281065263	-4.9907190575721	-2.98978589703416	-3.34974247329025	-2.56788477042917	-5.60715796048563	-3.35052564567094	-1.83983042587133	-3.24382975442993	-4.8356986606016	-3.36253736579353	-5.34117958931585	-2.66072981729596	-4.39762402074643	-3.08909069263034	-1.63822850983468	-4.37603009847293	-6.78283275845776	-7.88138686987649	-0.404703839815249	-4.52850495558017	-1.35546623989861	-4.55848885338525	-3.50725694800119	0.739817704472576	-2.45158065997586	-1.8471845939058	-1.14611445388319	-7.29895678563978	-3.79434388861895	-3.07710478037678	-1.55915048635553	-5.00443627386145	-3.59502819186359	-6.65415101652179	-1.02270907391355	-3.95434044830225
Wavelength_829	0.395296300464082	0.459087022184604	-2.5487206194462	-2.83319670140991	-3.07534785796118	-3.1400371691431	-4.65382103584576	-1.61224280602963	0.415064668621941	-2.03792881383389	-4.13370374000531	1.3699495223707	-2.05737539570404	-3.51412925159908	-1.87052030476254	-3.94083853444851	-1.86085586819852	-4.69325012405182	-3.21191731628076	-1.00101811945255	-4.68294320283181	-6.52033222883862	-3.43012606619253	-3.41898912343149	-2.50663996633016	-3.20790086561214	-0.137612355767028	-0.627732438955622	-5.09005113351478	-6.011465752462	-5.95775394563186	0.764705732928098	-3.86862909965269	0.213463664326201	-3.24526646668718	-3.34233724990484	-0.0958368935109491	-3.5716004058213	-0.759012298435246	-2.69694929914108	-5.2890687997175	-1.15309439482814	-3.8003238243621	-1.36925835248363	-6.07175181220775	-2.33996288355329	-5.94713922275076	-0.597868420134539	-2.98899279354703
Wavelength_830	-0.119415185610672	0.867193316444671	-2.71445522774893	-1.79500839719656	-1.88624020732696	-4.29409245285423	-2.49422007952377	-2.46402394523995	0.417596801082918	-1.74394793788865	-3.61206167911801	2.80652433202509	0.587400316984632	-2.31842342210012	-1.85593042019143	-4.79445229635969	-1.85152909353528	-3.63440764588924	-3.50852666055582	-1.48140795522005	-4.27926836610098	-5.8003018048399	-2.18216310709198	-1.48997615786251	-0.270005812952905	-1.67344394631009	-0.799920002710171	0.72985623891063	-4.946872142374	-4.8242299013435	-4.41949291077147	1.1187410835859	-1.96770609480997	1.59668100745647	-1.86530258565961	-3.50516289494386	-0.634351867206837	-3.82047131663046	-1.07847376282749	-2.26523283114065	-3.86294732493307	0.226641065026534	-3.7436781079185	-1.0648519225648	-5.32535945844636	-0.822277725539122	-5.09199981516008	-0.886759866736393	-1.92163662589001
Wavelength_831	-1.43690223004875	0.609139876992352	-4.36606846954954	-1.01382559403389	-1.96073588714322	-4.05679197502366	-3.24988689778273	-3.89422850705204	0.225910133341451	-0.125533233910541	-4.69726610344037	2.22222457576059	-3.11248187268296	-2.65598704561417	-0.510107187969934	-4.42275869903429	-2.25007749932381	-2.33143076978118	-4.31882441159978	-0.191258331800313	-3.65442550713044	-6.3564962814797	-2.79873506853654	-1.41953382629737	-0.07066041845322	-2.9781002191333	-2.11812213129217	0.179429396848203	-4.00255568599855	-5.84112187414611	-3.7489158647636	0.253673717123925	-2.76603220927266	-0.913578042248823	-1.80720419885428	-3.553052933399	-2.01813626122317	-3.46324470542007	-0.793027511433873	-0.618724302163604	-3.37225347382081	-1.43277446971513	-3.72761419295653	-0.776138552600321	-6.42137116983158	-1.21862246099981	-5.5170214802445	-1.67533906473279	-3.65246616784795
Wavelength_832	1.96299296641837	3.05304810318357	-0.881556385760345	2.26368229267396	0.217921234137845	-0.981247713172138	-0.192843926111739	-1.06979997602512	4.75147932886453	2.22773970451689	-2.60219154515207	6.73792663775892	1.20878605340759	-0.19543668166951	0.864635488662147	-2.57282461008439	-0.725630068148655	0.350903557584618	-0.0328550197168316	1.7607751178974	-0.660274095444701	-3.01966798244726	1.61087448182798	2.39785400868023	2.35571873204704	0.22715632115689	1.30599340707598	3.08359191247014	-2.00018117587597	-3.63796746599908	-0.193280033020881	3.12111312032226	0.139905435124984	0.379611478936817	1.66597751782966	-0.568790075186053	1.18647133169769	-2.69686533820215	0.606093540503521	2.93559108640843	-2.00602857041103	3.23663692998525	-2.14471661529026	0.961420684003194	-3.38070696561344	0.837735930914538	-1.68207294851454	1.67646959581846	0.20559974493209
Wavelength_833	0.863221060763207	2.12705725445548	0.389771413713085	2.14964916208106	-1.59622671003467	-2.70610540627939	-0.612557555002639	-1.44458724005808	2.1452911636828	0.595158989122827	-4.45594261047813	1.76799760454157	-3.84913302544504	-0.903249929525268	-1.65672901352303	-2.88272973261779	0.672283582584011	-1.43696473078773	-1.80410117573964	-1.31786160038255	-2.48223439369694	-4.36847511145232	-0.625254429087562	-1.40858599296781	0.0581437911987854	-1.44534691374798	-1.53919799170599	-0.216251819256265	-2.69439465883503	-5.76945310338307	-4.0147520797527	0.457568104129352	-1.24013425223118	-0.360524894923423	-2.26734330118648	-2.81770961187247	0.610328073382888	-2.86351396084465	-0.729173516403537	0.104705917023017	-4.09827118077664	-0.367932992381479	-2.12752904568879	-0.759622577805396	-3.84299079703867	-0.0925136903278387	-3.02130671218521	1.61943428884376	-2.90154895245737
Wavelength_834	-1.72705528393676	-0.399442715955642	-2.55096566189594	-2.5121174838096	-4.57783102957376	-4.79670560391719	-5.53375918892096	-2.75135006904297	-3.65856695989515	-3.34981738603737	-6.05947267103067	-3.73661996020828	-6.26298485403581	-3.96655450364011	-3.8106184434518	-3.67365650418084	-0.206417718198339	-4.73636526851201	-4.51574290018079	-4.00891905763781	-5.43726367209007	-6.53632264149287	-4.23133245163343	-5.91060890318384	-2.97074316219539	-4.57739837448946	-5.63351460900367	-3.57906003346225	-4.17976592446395	-8.00663465842491	-7.93502815511206	-2.22355883509736	-5.63906323122573	-3.75498511692215	-6.35555947485168	-5.45868192583924	-0.687854544158453	-3.20288916084277	-3.29723799289906	-2.84930470839728	-7.97109824515528	-6.51622758523611	-3.70697198512582	-3.13853668488779	-6.27562858660177	-3.76919418695333	-6.25627790478354	-0.681461473051365	-6.1617246369759
Wavelength_835	0.897293703333241	2.25280329327178	-1.34408345129107	-0.976170537881401	-2.65461557492814	-1.33439710012104	-3.7845279739679	-1.96390503947032	-0.150684705484473	-0.34024546904798	-1.76418685478459	0.202685744370845	-2.27506994225599	-2.41350954773936	-0.857300011267141	-2.5235610533337	1.10064308890965	-3.12815462454848	-2.08053419383874	-0.891234072437152	-3.45573304124001	-4.65879744578923	-1.96304707302665	-2.54414032188609	0.126149439350689	-1.2198889992264	-1.88278703480369	-0.177432609039247	-2.56141889096222	-5.4120379792249	-4.9233162841912	-0.00845031134524861	-2.89970729747996	-0.368216740750734	-3.15929371097738	-3.0012053943894	1.8605849429557	-1.00929863951169	-0.787460143857118	-0.673998513986283	-5.3371053091421	-3.39505272257312	-2.50389940210642	0.0284097622829187	-5.07270275022786	-1.35207100477408	-5.10153699023362	-0.969838250086664	-2.60422006253457
Wavelength_836	3.34189677227765	3.60701379485827	1.35171270773222	3.42289547844759	0.420136238738784	1.93804207656136	1.01464817817204	-2.56803591061557	4.83523631489067	2.95605941312325	1.94789619626796	5.00505878643144	-0.655426716542642	0.429765176127429	1.974953146096	-1.00699504718176	2.21991795953397	-0.221990639430662	0.947568250131338	1.89202698146027	-0.202310853598852	-2.01847745830594	0.23447794996724	1.19937032616654	3.2839821587191	1.83361541834771	2.00587559137076	3.49941412092928	-1.62646472359592	-2.03637653557965	-1.86689058727204	2.42483333294139	2.46104608770046	4.97937267327728	0.361228840023262	-0.734624957391905	2.71970883085266	0.725388536389875	2.63751797922045	1.88974756081993	-2.23778814403201	0.206616085031451	0.463967024384767	3.16900567125348	-1.6888630093684	1.81933129738365	-3.4748239556657	-0.397957508285094	0.857860075121469
Wavelength_837	-3.33649166315946	-0.60796082727549	-3.42615112963317	-2.60107510806899	-2.62633557369465	-3.45874460041993	-2.83662050902119	-6.23743267941312	-0.828152787038762	-2.24814826264769	-4.31659267089858	-1.1041495951639	-7.07949052533124	-5.82664193381645	-5.49541018814744	-4.31443325464725	-3.38168818578353	-4.99466753776569	-2.36906538018761	-3.81551984162183	-1.77011677277823	-4.03924399162409	-4.65389685833448	-4.3136879456911	-3.56383561111877	-3.42482058584082	-2.16836283578628	-2.23622950596438	-3.92132183554551	-6.27885915455302	-4.0259481406788	-2.14536840534929	-3.61854077201221	-1.02490698596536	-4.58884075105306	-4.6146544921752	-0.699943829235447	-4.30236135965331	-2.23278440408854	-0.962021069393255	-6.9290533481563	-5.58130227417389	-3.41619319854131	-0.186131607166387	-5.16316164826045	-3.43169165395217	-5.91197022873858	-3.80995139391681	-4.63628000894896
Wavelength_838	-3.86058599883061	-4.4908924615943	-6.34139503476491	-6.61771311552125	-5.93862150125342	-6.04616569838983	-3.82635550230415	-1.78658158089772	-5.76981496914496	-3.74301637394277	-6.0744481684968	-4.00508994625743	-5.77888872593334	-6.75320129429972	-3.7154563345801	-4.3157783755798	-3.93991884586928	-6.79228950862786	-7.87659247779729	-3.3994306531261	-3.41671641012198	-8.80787144858225	-4.75923407965446	-7.33723641451685	-3.68456099143596	-5.96053282159797	-3.279931739387	-2.63380218230506	-5.36156873804285	-8.62875976165025	-10.0462030346138	-5.14557905330688	-6.62271454928998	-4.40554149971693	-4.9705356324495	-5.15333323489343	-1.96780068410019	-4.09101501577133	-3.6395045582308	-3.62863796534752	-9.73075629415138	-7.99780048407887	-6.49198593374239	-4.40376885026397	-7.41025213963386	-5.45081117935715	-6.899500477723	-2.86048652573138	-7.71862141851106
Wavelength_839	-3.24817161901506	-4.70431154462841	-6.24594895844584	-5.65578093651778	-6.32351854915524	-5.81232127683543	-5.56079969803774	-3.69069308664941	-5.11365337631392	-5.28827122489599	-6.49201914775684	-3.81564658839157	-5.59606740185097	-7.49225442098181	-3.17419202470796	-4.16783130082062	-5.23637480506357	-5.56553564825091	-5.97235140360629	-3.16586022338192	-4.7854298506451	-8.75552100281851	-3.9819577053334	-7.70995303187102	-3.25741851955605	-6.21513173216284	-4.90222204410222	-2.69462365245878	-5.64558267403631	-8.87739247304576	-11.5468225731433	-4.2371896288114	-7.08764502614185	-3.42210671349923	-5.98307130853343	-7.74224573152024	-2.88747835470841	-4.09812780953991	-6.55124620694505	-3.81835773139619	-8.51326472746057	-7.99494262884892	-4.15736548850512	-6.53095854747218	-9.00126378498201	-5.67980841624661	-9.28226808388464	-3.09059784289318	-9.70882077448089
Wavelength_840	-4.42478000456283	-4.93730804981893	-7.93498473692885	-6.37475622071666	-8.49000582520279	-8.1611947990812	-8.07624016524938	-6.70711521332662	-7.19073866157901	-9.71275459451804	-9.28058176426107	-5.91383170250736	-7.26092309661304	-7.97245086283142	-5.40272383449703	-7.144063359852	-6.28835686305004	-7.65713522622689	-6.70138693942001	-6.42802000192616	-7.17558772173842	-10.5355508321735	-6.07878564923545	-8.94939656943097	-5.01254087396383	-8.46767680012148	-6.44284830710616	-3.39430803357138	-8.70464332544389	-11.3897600820587	-13.0781706870237	-5.085101387123	-8.73664459179362	-5.02023172005758	-7.82829625786928	-9.8367689334437	-4.56733287596297	-7.43662592421802	-8.6623335073621	-5.35911566978472	-11.0213317684737	-10.8428602296426	-5.99864402920045	-8.21867124446089	-12.0564874078189	-8.03618919323775	-11.0009172532761	-5.14229040835061	-10.1936426225705
Wavelength_841	-3.00603725603548	0.100689725885798	-6.14488124415764	-3.26840473466758	-5.75376998705996	-5.50856172831607	-4.61251022945339	-4.5889665441562	-4.77076307669245	-7.48011482006585	-7.89868715868792	-5.10890036470078	-5.45460132565536	-4.28934112500599	-5.04654063440403	-5.19681831196552	-4.40064488727146	-6.10661498931184	-5.94946080405325	-6.59802327799609	-5.47422174442588	-7.89478766659938	-4.80534898328672	-6.76686626048029	-4.16755237294936	-5.77226135881326	-6.10027443586312	-3.23018026794644	-7.62863209891556	-9.56804644912606	-9.81532361634275	-3.59955985108535	-6.45416588721283	-4.48758444392427	-7.23832190442362	-6.5980254273582	-2.27612896858393	-6.2980826942379	-6.66413405875685	-3.80937718488759	-10.164922295824	-8.77253451942969	-4.89071457849633	-5.42441386513402	-9.14157030361057	-6.34093429673871	-7.81962379583243	-3.02948655689448	-7.04064113801774
Wavelength_842	0.347098738985437	5.85915864314493	-2.06879031859106	1.5838486611316	0.401308155653425	0.471030058572595	1.01152562968538	-0.531542955458957	1.14140778779235	0.819062172373325	-2.65533636474473	0.215512732246619	-0.369976348414316	1.04355710092427	-1.24274364396059	-0.344914448880763	-1.19051148712705	-0.645123205536388	-3.30740948057613	-2.68221628230987	-1.98766781889722	-2.00490985716107	-0.473592811055382	-0.309752450217424	-0.0528109502206526	-0.161746929685658	-3.05851616565879	-0.197749728263026	-3.42617535143921	-4.50134205597846	-3.64834768343458	1.61571791035207	-1.10614548029507	-0.925326185978221	-3.41429974561461	-1.7297826995512	1.92836321684842	-2.08528213715783	-1.72320019332698	0.405891484878771	-5.1976116640787	-2.34497148061439	-1.08311462794592	0.0717441113881546	-3.03441523761018	-1.31070497106374	-1.20217973661588	1.6840118273915	-2.18989931331503
Wavelength_843	-5.23121148242444	-4.7654181331918	-7.85431185708827	-6.36304308033602	-6.57862779330611	-5.45526182106813	-6.25490540325571	-8.24892815586556	-4.21142849284296	-3.55267962091421	-6.11973003458362	-2.49880423701448	-6.32262196707422	-5.61001420028207	-4.36503572047265	-7.62314631755247	-6.64769461429771	-6.19935531993667	-8.08336451271555	-4.61340510392733	-8.35501162606389	-8.59673185279079	-6.81100590983122	-3.94975032936058	-3.91012376154663	-7.90080329446584	-4.43381267960492	-3.48360607653409	-6.85546143299113	-8.77747423536431	-8.51917474914072	-1.41558926152416	-5.5365386264316	-4.23183072482275	-5.97732248978531	-8.19436261907559	-4.43649585233562	-7.67088719998676	-4.33624894193993	-3.86300364656769	-9.064853374478	-8.28278450635936	-6.66253936531208	-4.03004433045678	-8.00696402372091	-6.62154898066412	-6.40891592794715	-4.25365413754208	-8.40355054890551
Wavelength_844	-0.084336648495401	-2.7578240827834	-4.73914788257586	-2.04327685609926	-0.991182000670277	0.699257140270364	-0.670759399047861	-3.56889783889811	1.05786223501325	2.99688595705798	-1.24528123107793	0.375166035162388	-0.50372777835952	-2.82137279351809	0.428296008605235	-1.23893544257666	-2.90003045259305	-2.1800022653966	-3.24517614570816	0.286022293840448	-2.51960221130093	-4.57835026326578	-0.279624558602018	-0.432826539676344	-0.765500264252509	-1.78076545895745	1.45518289967723	0.838434653064168	-3.10621561899115	-4.65803497790002	-3.79881293165209	-1.28661431141878	-1.57035609819171	0.192236871962081	-0.82455064576427	-4.15997875515808	1.80507590408806	-2.25386466108938	-0.177514756619706	-0.330610809474372	-4.96752388207437	-2.98474743691269	-1.6152005185656	0.31268898157028	-2.72326557635018	-1.4517301091058	-5.5960367508474	0.573655781056957	-4.75270103844916
Wavelength_845	-2.29080213097239	-3.05668398941043	-5.54195494247651	-4.17741458137978	-4.89093505457747	-4.29340376044786	-6.08956519307833	-8.92555362145962	-3.9785001224699	-3.72926063176324	-6.99130643756407	-5.47337654536064	-6.07957416542909	-4.43631044554076	-4.44419389280973	-5.68123008072842	-5.43134146653952	-6.4469421991328	-6.46415669808167	-5.65038295373264	-5.86918848562534	-10.1851394736936	-6.36247315107197	-4.57695725118083	-4.22151523565598	-4.20318000556724	-4.76914598555592	-6.72302181478694	-6.00347225485558	-8.14914225084834	-5.32493441400343	-6.40998886392358	-5.98815379683871	-2.63950725648066	-3.85164059796739	-5.72757485117499	-6.65369297697324	-6.48664416977746	-5.72503117695985	-4.46329366393997	-8.42632806196794	-7.29009801776505	-5.28427048746967	-3.18257660911748	-9.7962013902448	-5.40160181573033	-8.95728818865801	-5.46560851206273	-9.07133532542508
Wavelength_846	3.69693931992239	3.83870694574561	1.69820573010877	4.10254446173938	1.09272196304948	3.38684418509246	1.12550269390957	0.279493381295167	3.19002822417543	2.21051455984766	0.223491363309227	2.83427528811369	4.28515779021235	2.5808417380826	2.51639795848061	0.420991683953104	0.952480847374646	1.50549555389934	0.70306306708341	-0.668194938874102	0.189902011638469	-0.216767065968453	1.76607215245261	2.24201574930368	2.40751250317264	2.7457587796673	2.05017315159452	2.72559477573138	1.12411836150127	-1.94611966112363	-1.29672254398684	3.0598488652585	0.153024684884401	3.3722843216851	0.168390333586818	1.12088027245686	0.543094094270006	1.19241225745672	0.166655133214355	3.40729760533043	-0.841177971422793	1.88644523098684	0.494755247705337	0.215261597180626	-0.918517098492173	2.36015481180874	-1.23381669448253	2.74841689109984	0.562258991029702
Wavelength_847	5.66770059379021	4.36504773396638	1.6231392155559	6.47850003085267	2.04637675698929	5.85906374187983	2.1951697152012	1.95485469346979	4.0116727764467	4.19075745917067	0.383506009151168	5.54557765607909	4.7518503337728	5.97361653102772	3.86685581850152	2.28946215431409	1.99188814374502	2.03777539081045	1.05940242297702	0.920761241821411	1.24479314282073	1.14329198864971	3.54983997588007	4.35407315755949	3.86361239672276	4.31203546113597	3.50237607341286	5.69139029219963	1.89674089822604	-1.82220373053688	-0.295114196453028	4.99844735781872	1.37642036840297	2.16693570733752	1.11880053810555	2.21618917066295	1.56815992157081	2.50267515757168	1.61748171421068	4.43253909512922	-0.0582339206953388	1.52324576616162	0.509239050758378	1.03463708643802	-1.1390004476186	3.43809624544961	0.663170504502121	5.64430418708617	2.21283497889166
Wavelength_848	3.89519358008533	3.52209529532006	0.492464748103014	5.50666590330946	-0.420006678721219	4.62835890354539	0.993009638616439	-1.87866035709061	2.9261559977624	2.43190917930463	-1.25056928188055	4.69329843554394	1.14892410781327	5.43912738685055	2.01163392346327	-0.0136684060505089	0.212333591392718	1.85963251828686	-1.81485031120029	0.250971244513231	-1.46927576627811	-1.22519669282888	0.222555430519031	4.25592889061571	3.42551032919543	2.34216748227025	2.13623247563396	3.71750103364073	-0.0103107336784416	-2.67320030404094	-1.60354254037661	4.07921712949242	0.672334622032423	0.184862734184787	0.538549744360136	-0.472233663586885	-0.278508814129025	-0.42464659957963	-0.66133973748699	2.83285846607006	-0.781228515627753	-1.09694045837017	0.186634609731367	-0.0628574539384661	-3.27951215043874	1.07823149016269	-0.988370487210713	2.35867367902577	0.223054681487328
Wavelength_849	-2.51824487208296	-2.2715995309102	-1.20475545517865	-2.85309458746161	-5.05770634272353	-3.12637552896837	-2.2123339058188	-3.12914377323506	-3.54616230640323	-6.33161586783297	-3.3926054538149	-2.25974057618216	-4.80844179804759	-3.10751697157875	-2.23161731345679	-4.54727166333404	-2.93452766725387	-3.68934262935618	-4.88685325581477	-3.08374016574716	-4.5321492111267	-5.51726302655305	-4.62474591000463	-2.86308798340516	-1.17725370130927	-5.42853018927219	-3.4439519683175	-2.138007824114	-4.36547180057624	-5.2047657019194	-9.91981571308023	-1.87610291658895	-3.85607518347638	-1.67613810861422	-4.06660619531652	-6.07172165218082	-0.305544489816418	-3.96844612861198	-4.8036706069371	-3.03797245248158	-6.7354491068217	-7.61870203543188	-2.48434927065789	-3.58667165873482	-5.04854027107961	-4.19406722687071	-6.06225700655453	-2.59384614072396	-4.53230155678197
Wavelength_850	-2.79194415560918	-4.52517360863382	-5.11629320907898	-3.69420782936651	-5.25827373847551	-4.23328190271091	-2.38369366676225	-4.99476891805725	-5.86098842757469	-7.52567967791969	-4.96087927528329	-4.60989790917675	-7.37770294636636	-5.36059607757744	-2.63500513931566	-4.10352093099949	-3.32484532280047	-5.97949712034163	-7.31312087124719	-4.07605353953144	-4.81133133334066	-8.22917093432254	-5.57964947432813	-3.81299419979764	-3.28128113475007	-5.91054098912711	-3.77209700204788	-3.4298637338368	-6.33726511520711	-7.69298313323578	-8.40158641588444	-4.04072790716659	-4.33753673173188	-2.58594151840509	-4.26935804347359	-5.97066783119202	-2.57706839341624	-4.65011150157095	-4.77758459061975	-4.99460895734777	-9.78779601767093	-10.0238084603202	-3.60072225259856	-4.56909864671528	-4.94151438764228	-6.48935079109594	-7.4766777784712	-2.70948167445531	-7.37191633796667
Wavelength_851	-2.82620430865891	-3.91665443073078	-3.59916295086683	-2.55823539194886	-4.04832320351331	-3.73220998868022	-0.496603383009807	-4.94563771330139	-2.97085011743078	-4.00705844691924	-3.93978892094328	-3.39650684171942	-7.44419703241516	-4.36567215228038	-1.51468610259885	-0.616015204432816	-2.96256634971891	-4.44469692853317	-5.74360109178682	-1.82978976476715	-4.1979548718913	-6.5933347609334	-4.7393204963915	-1.93595650697891	-3.24028906106807	-3.46777951737006	-1.05322230747698	-1.67671002779257	-4.70143304141428	-5.4670956732407	-5.2248179940935	-3.23563630470858	-1.70153450715992	-0.987675472785971	-2.26755609429004	-3.06618143604704	-3.64610336515555	-2.26374328236047	-2.70552699931874	-5.38777022456098	-6.63287446147742	-8.72922041665609	-2.00364500736196	-2.97036761183044	-5.08893781050189	-5.3917663957393	-5.19558279286808	-1.26245240817604	-7.79326270703364
Wavelength_852	-3.67192676259677	-4.16050094575759	-3.90479764686614	-1.68295961004451	-3.56252106100104	-1.74436280942614	-1.3483902585487	-6.46717296408099	-4.50809622029407	-1.1039577611856	-3.61599170914902	-5.11374214112604	-8.13460251726714	-2.57249665235056	-2.49149837160134	-0.806580613739672	-5.02179512493001	-3.16463231950322	-3.98968464665137	-4.20416947324499	-2.15769747086508	-5.605521316421	-6.24251556825317	-2.77365853350379	-4.44574346355885	-5.32280565804847	-3.50718243585293	-4.89198466518507	-2.55727357381147	-5.21650962480183	-6.87935310919382	-3.41712857366737	-1.8839622571581	-0.852615879851845	-4.0036999512249	-3.67410568474852	-5.8639141067918	-3.02780820246053	-6.20081836640806	-1.96006317679628	-5.97101863516637	-7.4588879389974	-1.72182875418513	-4.73600896319438	-4.8417786765004	-5.48762458525585	-6.69761218602677	-3.52323950369827	-7.6125854449272
Wavelength_853	0.198004974369753	1.36195788830684	-0.268040985914179	3.07494596704517	-0.422398841905225	0.901840337314276	-0.827229299393634	-5.72935481239923	-0.774338419438215	2.16480050665335	-2.44513882003187	-3.81122097172124	-4.47437479848574	1.30150477771903	-1.86259038522673	0.183426886716791	-3.27511049071837	-0.847608234064868	-1.91517222780281	-3.57091121261297	-1.70418395578397	-2.87630273623455	-3.8184381206363	-1.85791096433487	-0.968462475118123	-1.18607266327732	-2.17169971041076	-2.56697275423948	-0.476119578868933	-4.92320132132283	-3.98478343908086	0.327255686589223	0.983808047130328	1.486616935541	-2.73700971167153	-1.28851694101078	-4.07764141188585	-1.77191965020309	-5.83057295560126	1.56113837529841	-1.94438207735457	-2.60732980739398	-0.00281142900209127	-3.24447247264853	-3.73632063480623	-2.81617743151648	-4.17617995658116	-1.07432152449774	-4.42652103859028
Wavelength_854	-1.38219185816485	-3.50067741575137	-3.33067360426874	-3.48696397890969	-5.7616354896172	-5.35541802366252	-4.3551157164288	-1.95324858838291	-5.4025658186502	-4.83075450912971	-5.53516969739421	-7.85719062957289	-6.61655999009673	-2.27770998361358	-5.15264446054936	-2.30520076376666	-4.93866836031694	-7.31757395632211	-6.41771808771318	-5.32970774572747	-4.95872951238989	-7.02604871193112	-6.67062134292738	-6.79062635661769	-5.01979340822047	-6.85169844011609	-5.09227741493204	-4.28980433922377	-5.06995641954842	-9.17364239367352	-10.9167744338693	-2.64440931229658	-4.69621452712836	-1.77541720980227	-7.37986964323411	-6.24216358722914	-2.59433593003127	-5.08070597617369	-8.38629802295193	-3.75668119837308	-7.74696324897206	-8.80076746403002	-3.86206064764627	-6.52004748068283	-7.09190320278003	-7.70200015084845	-7.47211308816001	-1.67660831830094	-7.90434388388755
Wavelength_855	-2.8456521235269	-6.31446878888058	-4.42161383324166	-5.47049652295234	-8.34653669704317	-6.60961436212201	-4.43725116960397	-1.93424420406167	-6.57329147375582	-8.54422640872858	-5.69203453053343	-7.82327404195891	-7.45003567246293	-3.20043615012738	-4.90051917401177	-3.98396628867425	-5.15311214319336	-9.06188158399341	-6.69945989226665	-6.06125476634374	-5.67050829507779	-9.00272102619435	-7.1339285176317	-7.98251013471732	-6.1041398143348	-8.82658477226247	-6.6030911136152	-5.64535745977221	-5.58144058556269	-9.12289666859981	-12.3863562930138	-4.65543931554841	-8.00746738948262	-3.18662256683611	-6.89936316113514	-8.26340704058089	-2.47823935762443	-6.20650968195035	-8.10637002218499	-4.51447615169336	-9.48791240858227	-11.1453259825016	-4.53998205268078	-8.02341804187333	-6.95841792068215	-8.11862242206394	-10.032740299411	-2.65499138887993	-8.94900013465608
Wavelength_856	-4.46023149695693	-4.72016469594824	-6.18228063127201	-4.98184838746511	-5.72516586436479	-5.34542346914644	-3.90451627284314	-3.00255116595794	-6.40341304173047	-6.05499792604241	-5.67386788936518	-6.07760500718304	-7.60926222347008	-2.94397484480583	-4.75501400448275	-6.19197547771146	-4.48837226755587	-7.73738787871466	-7.55707211564345	-6.60288668023821	-4.64705997729615	-8.00692122887308	-5.09205692419544	-7.0324361662569	-5.29663999368861	-7.15757318170079	-4.51155471094911	-4.64720603799993	-4.77276812978176	-7.01200361163435	-9.85561406494659	-5.32604500708629	-6.24419894928936	-4.34078207332272	-5.39745472245284	-7.04028585966962	-1.96229475579657	-6.29459749486035	-5.15874168816692	-3.78125368864584	-7.90548108961329	-10.4866700636712	-4.26388320354345	-6.42537991928812	-5.04750548811778	-6.74636041261635	-9.38270024357944	-1.74980492154754	-8.81696878500537
Wavelength_857	-5.80302663995297	-2.29816060274361	-6.04309990469147	-3.76767880752037	0.129644437102707	-3.72978768569319	-1.77399829554228	-3.96952417295886	-4.49356544084575	-2.69744364582325	-4.78537830887498	-4.00765906751784	-6.82433397686063	-1.33040910127476	-4.19020773793034	-4.60498947829123	-4.36332992141585	-5.16016142400045	-7.53722436955748	-6.97703513857591	-2.89296410884717	-5.56450634607693	-2.72601760016748	-4.23252222047669	-4.61384052752708	-4.21546647257524	-1.99074840608252	-2.22938596165378	-4.30093313273874	-4.67536138547136	-4.94323684985595	-4.73566831803535	-1.95145924451909	-2.70377196340608	-4.61399122817985	-5.10159830575448	-1.3588265723517	-5.51374491232697	-2.80319263097881	-4.70611765571226	-5.78553001381563	-7.31049626412216	-2.67249570713275	-4.16996997209746	-2.84280857514343	-5.94593402122802	-7.7972862070678	-1.6614074272766	-6.90401277755347
Wavelength_858	-2.08062534081588	3.11788660898238	0.117725191731962	0.583852188238729	4.02781843741178	-0.270347778880602	1.80007828309606	-3.70579227260387	1.10882779891249	1.71887785036067	-2.0284825240157	1.62138249014807	-2.70126317012786	3.37207365277912	-1.11298536039659	-1.86450567775009	-4.08108001385617	0.0813788449993474	-3.88895008579505	-4.06767349643602	-3.12022867012865	-4.56876359185006	-1.74103592679808	0.629258372234035	-2.6065447606908	-1.42350051124091	2.11786640793886	1.33111316681882	-3.45568815528521	-2.17303072625226	0.654234221551287	1.06905895737354	1.2909732029913	0.726056099317536	-0.749181139956176	-0.0923883489011135	0.254006009604753	-3.49233187018639	-1.06899101024242	-1.61914858606855	-0.793262099219541	-0.955730610403572	-0.494365515669877	0.0484073412293446	-2.88341812004785	-1.81897295089621	-4.18037800348744	2.01585029275981	-3.97948819612304
Wavelength_859	0.51654279876574	3.35577168905205	-2.66635757545104	0.992031480477461	1.03039388911393	0.881814406545637	-0.92267860797697	-5.69975628842951	-0.00903233834276707	0.954007133823841	-2.53171923319294	1.381877083647	-1.67046227841577	0.956706137568965	-0.658449362390044	-2.44996254810195	-3.14508206045604	0.470864953288482	-4.97321007190256	-3.54552252593028	-2.07073007204773	-4.56915480489302	-0.728611733807403	0.40119520249172	-1.23299279586948	-0.920220392908984	0.91847413996968	-0.631557072774267	-2.93422229946944	-3.30966545207634	-1.4337030726215	-1.03541454105154	-1.11294983868637	-0.922555175967001	-0.872661180088816	-1.28411218446216	-1.26210913839853	-3.19167484398588	-1.4243815989683	-0.125494101641563	-4.54578833263415	-3.57175822637637	-1.40043613692551	-1.57783044254891	-2.09662105302916	-1.28604945964309	-3.03454333236896	2.26983521416732	-3.54471051486236
Wavelength_860	4.04154171494631	8.30927576384775	2.2677238603042	7.3178665780518	5.37373741763072	6.88569050370987	4.42541033543067	-3.33750059141059	5.77533262776064	7.12078062030322	2.67795429501876	7.41245098244209	5.83076291546495	8.49239382307951	3.36830932827502	2.61807935793551	1.11114150184957	5.70738664507821	-1.5980197501843	-0.417547003207618	1.35389895074003	1.02022688267075	3.71627406375525	7.73680417480891	4.52373519617128	6.24881466619206	4.98436442163611	4.56516252127525	-0.232785350962304	1.22422160088837	5.9339905450593	3.9649954438162	5.26038837908094	4.15074540357044	2.31673040058115	4.46254990602336	3.03708829943831	1.99293088102883	1.81402394266903	4.68105323287438	3.54870631890039	5.13805934937842	2.61837958263777	1.94309957857491	2.36325192033688	4.1374488083659	2.30994850542376	6.27530020245463	3.65313438708763
Wavelength_861	1.87855872965049	7.5754244098835	3.22470419562055	5.71835518577293	3.2992103509006	7.40297998680499	5.12844037785875	0.228562733813105	6.66382858193833	7.80485397443823	3.01344651527702	5.13759081031938	5.03374923639568	9.30693024130706	3.81114565059426	3.43698711594841	1.47653633268783	7.05198486028521	1.0915888532185	-0.659700343153275	1.76481537051043	0.612007029365706	3.36876138164687	6.85940677136844	4.69711598583866	5.34407554048253	3.07400120761255	5.68962982977029	2.30701444096087	1.72395026566621	3.94813316483464	4.00590100022718	3.54527571961931	4.17866284501939	2.69602929642616	3.88332570585147	1.19353581905062	1.70032810618449	1.89565798506259	4.14099785837853	4.97120990249845	4.91094415469701	2.78183849447085	2.62840409064238	2.60874804997011	4.65139193565927	2.6378842743147	4.55473605860929	3.91731016511477
Wavelength_862	2.29231914615951	6.20929997916323	2.43688812705962	5.92290277061033	2.07880019761781	7.70611744818559	4.73848964834924	-0.397515551155827	6.300778430737	7.58394191212723	3.05276313661613	4.24951387999088	2.67953416299443	8.19815167504495	3.75135275278472	2.83116001843015	0.873192491243779	4.42231890394812	2.13309364347971	-0.274701128161194	1.3055126302435	0.603055363261163	1.86532519711519	4.98171286438709	5.50907801990409	4.34554100511611	2.35165173082573	4.17798142485699	3.89244541909753	0.892676651913457	1.60777215734317	2.4234764511521	3.9633115122114	5.58817139733111	2.22973560448903	2.4994885957007	-0.181949130806326	0.570866883949569	1.04942123860889	2.92097396505986	3.20849606498451	4.37651264182334	4.01096027313623	2.23680766496358	2.5216179827403	4.54810953956198	1.90650915502404	2.58777614608895	2.22132668222441
Wavelength_863	-0.192244073189266	1.22381131237554	-2.57120199596186	1.82607585980669	-1.47784409838763	2.21876743778115	0.79607003806223	-2.53779569639499	-1.32221746528669	2.79129119967082	-1.22731877408554	1.45234410697146	-0.921600066977116	2.68749579365495	0.376467609161717	-1.65831138272479	-2.16533601133813	-2.33542191362113	-3.98405283080098	-1.63147672635046	-2.89697917766781	-2.65098777010408	-1.15799452148455	-0.107741390854049	2.68012451441884	-0.559512096955378	0.226639425555158	0.572989164421286	-1.72117894698139	-3.1599521139048	-2.93297342098323	-1.59837665713815	1.51496660561542	1.89970725600609	-0.964062796809148	-2.1749151119361	-1.48123231638233	-3.17084786865178	-1.90287716822943	-0.794466299020366	-3.20772146709194	-1.48827255956796	0.884373011246741	-1.35824286955813	-2.18629091397659	-0.83710907826442	-1.78306063673708	0.234797797713606	-3.64716445183264
Wavelength_864	-3.11593080227735	-2.06639346915576	-4.73568729630341	-0.878453341277432	-4.8936655864495	-2.59695429708701	-1.6900944935831	-4.7140391048178	-6.08612246811829	-2.05493144641615	-5.4699624811827	-2.50412525854271	-5.01524099656605	-1.91067127701687	-2.48181655305572	-4.73309158048477	-4.95185648156706	-4.48200505151966	-7.10260206172407	-2.30364275665251	-5.13898797285083	-5.81023048341713	-3.65963312959351	-4.64328856183207	-1.35735663917767	-5.90175824136652	-1.11323305462307	-1.59855561296228	-6.11767080953283	-5.31465865290627	-5.53781654856391	-3.6494532518709	-1.224964812781	-1.50436930454083	-3.12990611386996	-4.77822658519368	-3.32123096922291	-6.13947208561851	-3.98071854145118	-1.49789343997945	-6.72579296993564	-7.64463027041368	-2.28349529558565	-2.65566292135782	-5.42255252408808	-6.69408331475023	-5.45757608444634	-2.24698492142747	-7.63317389669753
Wavelength_865	0.408994221039584	0.719905446741756	-0.605958414020229	2.14985364339227	1.01001534463243	2.33792660416175	1.87019590133815	-3.9990779760391	-0.905379691727267	1.82438356991096	-1.45195234834255	-0.283802208262653	-1.94221021295651	2.20538087559652	1.10178546774498	-0.927119137955743	-2.48579562329865	-1.79826389837996	-2.19777167447051	-0.442257374793565	-1.2078970485737	-1.61383183622017	0.699660249412673	-1.48332112755276	-0.223987719028233	-2.50608427856742	1.89517473282449	3.00813989747195	-3.49432907322427	-2.56143543191162	-2.69321564333834	0.67900550147782	3.53623662731742	2.30945151313787	-0.74686314738467	-1.40602323594522	0.92476528729529	-3.63856113204374	-1.41066929887824	1.32464189718248	-5.10452383146118	-4.16200136992134	0.497726314608138	0.917629458397371	-0.189896769764748	-2.49123725218331	-3.17971267053093	1.28423652921821	-3.66580780050824
Wavelength_866	-0.997925958956572	4.25193352834836	1.77082363545185	1.17022580116086	1.59157621327503	3.67447846116661	2.01980424896709	-2.89757677549376	0.374071994423719	4.10112756802923	1.36923774931294	1.87834270544057	0.398121895424386	3.52687746208203	4.47121419868106	1.3751330303133	-1.63820634358835	3.45703254532518	-1.17590557285886	-1.1042929412004	0.304856478941001	0.973001312936955	1.55530808151049	1.78892252423352	1.52001176199239	-0.855883390107166	3.16028058316269	4.30942076478471	0.603485158361234	-0.351619672920129	-1.17294349480041	2.65739997757059	3.22633187317219	2.04707199188315	-1.51714627887644	2.06061844057625	2.17137911045684	-1.04218395496614	-1.32062334656926	3.7197156698061	0.027002089212751	0.45999058566717	2.01187548845914	-0.525783433337109	1.37942631736891	0.858358921229624	-0.819325278715129	3.63776818950892	-0.998387432812793
Wavelength_867	-4.42669820759295	-2.55523451337284	-1.141168855867	-2.52713368334236	-2.43699742537352	-3.56590759353768	-0.651783862393974	-1.54765937398874	-4.72454910800056	-2.80781274132982	-2.48154459471377	-4.29406367446113	-3.11452157401474	-1.56657402937358	-1.87411634172671	-0.272159084552251	-2.97090673069188	-2.67117898722509	-5.15186911762172	-3.07118933200378	-4.49344406577841	-5.17109425773983	-2.97781817819854	-3.02683787535797	-2.19071372552393	-4.00443054018036	-1.86363038063852	-0.628290488735963	-4.07617946336151	-5.86189872276186	-7.41302649779066	-3.11301140564745	-2.67521556005675	-0.4709396535135	-3.93717676027885	-3.62941523642163	0.301587536990019	-1.4659622844927	-3.36704206749762	-3.43745183642446	-5.33395597025003	-5.30780712214903	-1.0970876888853	-4.03859800116327	-2.90001659832569	-4.26892292362816	-4.23833369679974	-0.272179946719126	-6.18913932063058
Wavelength_868	-1.12079526526927	-0.0777182328118571	2.41897912302694	-0.368808350927156	-0.19867686708832	-0.968519743608183	1.18784754450496	0.674406725246374	0.698893739044867	-2.3605698553606	0.857735595128648	-2.27253276957354	0.799017136445952	2.21818934845357	1.4482390435555	1.63519632204231	0.26109356480862	-0.353153056594327	-2.26717864668268	-2.17891142957454	-2.4220707767963	-1.8079966122979	0.426225666079432	-0.539109537886189	0.382910743085327	-1.82103423703168	-1.56979280721637	-0.293423846922407	-1.36334446448396	-3.11081920748078	-6.83231045693446	0.705445867312763	-2.35076685715829	0.149736046244429	-3.05122161205392	-1.6625709107148	2.81827577879697	0.778485273174848	-2.04318937127742	-2.67874415992561	-3.7577210761981	-2.07829539807339	-0.0511767940655245	-2.40072798721682	1.12111978106398	-2.62247288879753	-2.97669787169366	2.82724652487443	-2.31121079555414
Wavelength_869	5.51584552316987	2.68367300975601	5.36009123954434	7.95780827472923	4.53189664390447	5.87765234744575	5.21031527248274	2.5451635630823	5.37336314874206	3.7661649665605	4.54545601589392	2.50087683977874	3.13666482375764	8.34539857649417	4.70837544417918	4.58106539200985	4.22678836141089	3.25686171665703	2.24888807809172	2.47684919845854	2.1966829948135	4.34176365220326	3.7228158333646	3.73642039256138	5.25141543120444	1.81098882447842	1.0992472457929	2.53769324395751	2.41567600554285	0.185635061642336	-0.237460649093938	4.04452134514017	2.34426226505562	4.03478138636942	2.23866493974024	0.545877921438186	4.35800535657888	2.53995958048951	1.18501871232677	2.13899220775911	-2.33674467401984	0.528925521483843	4.53243688397535	3.12458077899617	6.39998129370897	0.587853371049409	1.45821648916268	4.3740777693308	1.76854640774876
Wavelength_870	2.85616441543331	-1.83585736219113	2.07828501458464	3.68161559166991	0.200652950098051	2.72601400819109	1.2140778403832	-0.330049797237456	0.379983149133165	-0.497625003169646	0.699958981779857	-1.97803046891166	-3.30399192014283	3.17481774232932	2.33856925592391	-0.364887830098598	-0.183114042453449	0.287885996370976	-0.732209415416035	0.107319966590692	-1.60925629658081	-0.471079123561373	-0.592262360384096	-1.26120928740774	1.26011269976104	-3.67218736905399	-1.21855237343443	-0.371470017934299	1.23210674812282	-2.80997563655576	-3.85512369967317	-0.20677265044732	-1.89673801368903	1.44018762517002	0.363096726595578	-3.48432133974926	-0.724993891517822	-2.55553541854336	-2.57797372508865	-1.12467463608304	-5.97160098121345	-3.32002032552957	1.36721399440413	0.470357958177006	2.36099000808521	-3.08667322176603	-3.71272625565061	-0.125578171026976	-4.12085947914776
Wavelength_871	-1.61912331391979	-4.07759674110104	-1.42456891473191	-2.69577047117319	-1.98294234920877	-2.19783700235345	-2.8081699089889	-0.0520965271029256	-6.14105367846907	-3.25626635621395	-2.39909123328685	-4.27735910139231	-4.79714053122272	-1.39769955802929	-0.0128615995073222	-3.29082230417456	-3.99153812137136	-1.21730553728703	-4.9307745186922	-2.53221436883921	-3.3105052510059	-4.7320994177082	-2.92583956216318	-4.54471832452448	-1.62868657512747	-6.75407143989252	-1.05373129750877	0.308922354672642	-1.98344536986539	-4.73008361766939	-7.32950094056533	-4.0406527293079	-3.52111512915079	-2.60958774240944	-2.42451429333678	-4.90553894210415	-2.53105025265737	-5.37672566588113	-4.16986020948419	-4.44393408210381	-6.41470525394085	-7.05072555792372	-0.23493977254546	-3.13777992075154	-2.06445441143431	-4.89014698372755	-7.64011467514628	-0.579246847462706	-7.8475678747143
Wavelength_872	-3.50662407566506	-3.69902813364873	-2.28937790123763	-2.91214162617631	-2.22435351949832	-2.32797292358204	-1.51074647614439	-0.454862604906122	-6.36574620384959	-2.23498901387102	-3.13624822432891	-4.02196929440305	-4.54755896218347	-0.950554319935499	-2.20971534506934	-2.03773485581358	-2.79269049430385	-1.55512826464752	-5.9574891345445	-4.30138001611685	-2.49311888867802	-5.65359851289177	-3.69816173238942	-4.4203533642011	-0.883708684283263	-6.09580291675516	-1.01426866220927	-0.449198668751027	-3.55717461661775	-5.74932379119953	-7.06290642142081	-5.00058437837912	-2.59312323249972	-2.82242539752167	-3.50035031759183	-4.63283282417313	-1.69707672412837	-4.80433050650598	-2.65284371442248	-4.81115287913545	-5.39789932159131	-6.22407585567384	-0.444994521226218	-3.40192570852328	-3.77884190319069	-3.52277549456305	-7.07094457347456	-0.892581980020309	-6.96134749288624
Wavelength_873	-5.27689333900909	-4.39745121367495	-2.09801271498005	-3.93882750660128	-6.26463980011107	-3.63148674293387	-2.42407896151089	-3.89769766466093	-5.88892650645464	-3.62018754252411	-2.01730019104626	-5.3560005085932	-6.7598227495898	-2.33957180989401	-4.21270131409659	-2.36473171234821	-2.73246631915391	-2.98455113497495	-6.04879851595867	-5.48832508523385	-5.11882334896235	-6.89213388635583	-5.15746684136044	-4.40591100646949	-2.15629006319438	-5.73722493473321	-1.88923261192039	-2.1657997387727	-3.70986030367379	-6.31281486282165	-7.28666320851729	-3.07332298133223	-3.01005471220867	-2.98568035259578	-4.25704810313746	-4.97236996859182	-3.84820553006494	-4.52169391004918	-3.1216294498376	-4.91746412404995	-6.14362326694459	-6.37747964146651	-3.45695813544055	-5.24171992604342	-3.55981882173446	-2.97775707173237	-6.68472520959422	-1.11412120628278	-8.08829791431021
Wavelength_874	2.14056995037305	2.29450962610071	2.48234200405089	5.12117428568852	0.280633393665543	3.53772326383971	2.41306683748582	0.920658650191719	1.53150613040393	-0.497279014292811	1.3806997563682	-1.65246227852806	1.3738667009008	3.96348983796456	1.46447713556502	1.62928816793359	1.59543590951298	0.942539270532272	-0.733715414629206	1.35080523243638	0.8228885686853	2.31816097619642	1.58938428505482	1.14281791964999	3.10835424103516	-1.6623882653672	1.81915428105848	2.94456832684287	0.396381464461996	-1.62122368561489	-1.48397524931191	1.65102853712223	-0.233763804104335	0.776128914806038	0.524860696658496	-1.80699569486591	3.44066644802543	-0.0255084390100891	0.270679235120639	1.15178261339374	-2.09290025379899	-1.80245819126695	0.93717768746829	-1.63346827063943	1.39840950018032	0.372180609914031	-3.05609923952853	3.26909932747934	-0.688990361076914
Wavelength_875	4.17598783192546	7.7314898463083	4.24543619162999	7.41446647917201	3.99178927403427	5.16063170108877	3.99612318047615	0.675214912777511	3.67413143520094	5.69534158057673	1.98036242190392	-0.389252513626008	2.52296978625226	4.96882210261327	1.5795906388614	5.32551908856861	3.72994850327663	3.60904105028507	1.24995809815727	-0.0841750212448931	2.84910342933572	5.55848190852599	4.1706679008228	2.45719909230824	4.32200229935389	1.24613046094297	2.43338300218185	2.05291697038019	3.64745848090389	-0.297215063875567	1.07202087420063	2.17402196471099	0.373328337757718	0.432096377447231	0.130194263475127	-2.53741397575401	5.55582061603992	0.170478414477115	0.969322616749813	3.74013107393156	0.0811332043921039	1.19975356072026	5.51320416236081	1.70289943160435	4.19969046436723	2.57758582447162	-0.60084855875761	5.45009267401734	-0.606560474806561
Wavelength_876	-0.0611058777259385	3.48848465497619	0.544938439398084	2.83538994636055	0.388534855573228	1.3875940708859	0.464109418109334	-3.50257986744092	-3.16511672817913	2.01428343974146	-2.25581319456804	-3.14527150233281	-0.523201801660805	-0.501421436587545	-0.0634392175521957	0.349291953505309	0.708583893815687	0.299004576055848	-3.62054071186445	-2.30296311829076	-0.894849507918999	0.272066306642581	0.300097135699775	-0.145854198035595	2.40297944999423	-1.78379495947022	1.45691816389479	0.508218171387276	-0.010808459761603	-4.41455126543866	-1.00512267541006	1.53910758798836	1.19437090499043	-2.16856341764874	-0.23312554168435	-3.07203168987247	0.661426845134591	-3.50815565920239	-1.25512984533375	-0.924427861888778	-2.82925812396978	-3.90526771531934	1.27627953925512	-1.31226335380027	-1.52912729884507	1.04953832860238	-1.05561206522479	2.03824976639092	-5.57582555145592
Wavelength_877	0.141730931461341	1.77768965903032	2.26103522598454	0.281040535009957	0.33858359856397	1.54615210514202	3.48317824233839	2.84628823257367	-0.871382236635921	3.57152690678073	-0.76664228922757	0.773190742462026	1.63232886765606	1.33669685251694	1.98441866099976	1.19974528545725	0.280435434169099	0.958309795145978	-1.14625300607182	-0.118904719513056	0.341009015027087	2.96044201471228	2.10955935136434	-0.42524505382587	3.13434607688019	-2.52660694016366	3.57215974464388	1.32128821346381	-0.50731043708106	-1.18531322533523	0.0760369654041513	1.50658171115332	2.00317061250339	-1.38481894456013	0.412255025504574	-0.693032699869431	1.93614250307892	-2.56888002763686	-1.15275821179208	-0.46624820207965	-2.13867238503794	-0.509457621494972	1.42280625182788	-0.633794000886987	1.01061042526926	1.4863410842348	-1.01520579182064	6.56662346331818	-2.13001024664251
Wavelength_878	1.22705206491584	2.17611690916638	1.29939084632387	1.24022931913863	0.331056157712356	2.52932813297313	1.992216785053	1.12407959800013	-1.62824018880264	4.57271675934529	0.622628696610765	1.16029977855314	1.92579225459141	3.70210795386217	1.663088651987	-0.520300219872458	-2.02336454857463	-0.200338363298449	-3.24779996540735	0.575091838994339	-0.0522237456659235	-0.436003218962791	0.332186757837195	1.52108887359824	2.74104705301304	-1.2855740807981	2.8857672947059	1.55825206372051	-1.96676246207461	0.204452241884088	0.858332563541704	2.2980292369712	3.71615971499849	0.445419893852029	0.948411281440355	0.516854691467964	-0.940754636912147	-2.07455690822912	-1.39337131150796	-0.0476791085447869	-0.407906759069227	-0.196185110842298	0.911816941513395	-1.49891142667942	0.144019569465659	1.51390125698221	-1.02744792755824	4.88035676022226	-1.0521003764233
Wavelength_879	2.76568498752091	4.46200973201113	4.27924892357232	4.22995997572302	1.03074937700087	3.70382098967849	2.55935781719796	1.95260747976626	-0.382920277151672	5.40862471852935	3.52269656760938	2.32144125022952	2.85991815691593	7.03107076698375	3.02503984283636	1.53241826199238	0.453285337436653	2.43094365416817	-0.944662588804067	0.549551042641374	0.534383123438787	0.102198676505793	0.13673138698438	4.63252272051004	4.09950611664053	0.888003304432238	4.1972895253329	3.90073100813837	-0.822478712279642	1.03774326118763	1.27042411620915	3.98086420261953	4.61608980300834	2.15504539898606	3.14111913416204	0.953960952052213	-0.346860850809276	0.594926320028936	0.0156700008762442	1.75495470311954	3.09719020051669	0.606458341504605	2.70901493732961	0.838045984791926	0.680744258678603	2.80875084457268	-0.0494719480823602	4.30138883972713	-0.455184814032665
Wavelength_880	0.0675200493949953	3.59567175096141	2.60051827386904	2.19656961797505	-0.389979155685056	2.19617998035762	0.773256587105994	-0.398307460271461	0.348393053292006	2.86293627822611	1.84583351020316	-0.381016562926904	1.36623284172035	5.64860067503824	0.307559926684406	0.0782590253785276	-1.06473497417819	1.6992706123237	-1.41265267109784	-2.89557252000448	-0.111574601656939	-1.11317199001863	-0.592920919875664	1.11890955306943	1.36351512602225	-0.947507227969303	1.91705392409238	1.16152036588147	-0.284222785354723	-1.03482674743059	-0.631440920578712	0.467774915634293	0.907596512632839	-0.505315254856837	0.259971270863073	-2.2554436225911	-0.677938274760902	-1.9763098082569	-0.781961920646175	-0.759429735188204	1.54686588966784	-0.99413363210382	1.33365364179454	-0.543391989180518	0.467681164845034	0.932101242269331	-2.9457265250202	2.34606129648546	-2.23621007874584
Wavelength_881	2.52442833557558	3.66730956407334	2.22956496644157	5.361486090094	1.23269546743966	3.78591133106375	2.19860693846115	1.00866309168518	3.7487717368871	5.00214031702724	3.90327028719976	1.27118962643202	3.82690138011217	5.88984907618604	1.10972241431284	0.665013302352909	0.465314397660347	3.29463073069102	-0.968094338157569	0.315630912461463	1.79977615140227	1.40454611417793	1.68798083607207	1.8167678447417	3.51864382272787	0.552135748452153	3.33140707917592	2.27256058427708	3.71601416022778	-0.44633764544563	0.822527968969107	1.67804544944323	2.36160567016693	1.24627522358824	2.46173154041864	-1.49008380582857	2.44506385967071	-2.10631210726109	1.24725182505994	-0.0421460676538176	0.844933070209087	1.79197029608939	3.63247234999076	-0.453761076592247	3.55807390767803	3.2884594019114	-0.667646624259949	2.77127554124017	-0.0979556815992638
Wavelength_882	0.0780807264431718	0.58872479534909	0.436340252100333	2.63090566829072	-2.47189438521252	-0.0253167197273684	-0.913470049895102	0.168507088908556	-0.476168451676574	0.138354099735786	0.849992337375325	-1.63008614167479	-4.12175101091837	0.966749893461056	-2.62116897055514	-0.470473684028601	0.790801725152094	-0.535530121707974	-2.17738505310993	1.16078514369358	-2.28923273215381	-1.68708431354452	-2.1362122957457	-1.76055792915985	0.0250910608918499	-2.02696797760504	1.24979267734007	0.506573103165574	1.30094404135144	-3.68102462727469	-2.53966463555079	0.443858961568795	1.72252083798552	0.766031199357571	-1.2028958315629	-2.32084194302702	2.22982532911948	-1.76374632606874	0.927367761437394	-1.95638786795912	-4.21433569911999	-2.65368147137213	0.911767625755395	0.363006466297127	0.115819597853522	0.69180763444177	-1.78771124183366	-0.067115659478043	-4.26702965695627
Wavelength_883	0.63737687146423	1.90913462112399	-0.666503395726122	3.84050875766403	2.09591891558939	3.40981095614877	1.27007309330248	-0.840805737465929	1.52619074110333	3.8691985522317	3.10566208061075	-0.148237450627674	-1.97997010301776	5.12597804161222	-0.749414550013505	0.587666953534272	-0.437738892206317	0.0149746110733673	-2.4076941435566	1.10237658106949	0.654836107615147	1.00661073588208	0.217036810950462	2.31426577090341	0.242582990932665	1.35404345646744	0.962644621743653	-0.143729265043116	1.98080467511249	-0.332730270918349	-0.0276632844026383	2.31665483850397	4.56770712506723	2.17505839097617	-0.976512056857348	1.02078852428846	0.122806470774193	-1.65586250681231	1.47202236404177	-1.22508136547626	-3.22044061654707	-0.274800447292266	2.41409273998364	2.13195606178988	1.86514779540351	0.95335068387797	0.674303491420887	2.98791561273246	-0.572179034374756
Wavelength_884	-2.0373801423363	-3.61544035354838	-6.08861361341334	-3.12669491700783	-3.27505253210641	-1.31168498847024	-4.27351425395233	-5.19211587456463	-5.84347011824948	-2.19391607030525	-1.80311283986479	-4.10235195219452	-6.46622779637608	-0.70264646291567	-0.826510282850026	-4.29743638525604	-6.38319683892471	-2.6420417091779	-5.91373935236184	-2.44201476409161	-4.06294008854154	-3.13140553500366	-4.95854430665112	-3.10249270042404	-1.56686395933717	-6.20629517463924	-0.783894498075632	-3.85738618524708	-1.11415020417007	-3.87649546526663	-3.63273973507419	-2.96230352411667	-3.02376860507944	-4.78123856062043	-1.01565859802826	-4.33765279327503	-6.87611701920258	-6.47492445979969	-3.30779911015898	-6.23684429822734	-4.53192680659829	-5.9756990125481	-1.91625422560416	-4.04551743848496	-3.22710156845735	-2.65921259147101	-6.00101886913203	0.0374266847311265	-8.36987452736891
Wavelength_885	1.43503334570251	3.21994137471117	3.89370091819553	3.37560845813236	-0.0832536860689552	3.7469606749193	3.93801469930203	4.05912887752378	0.909357966537743	3.27666394138292	3.9169544984081	3.25314886858493	2.02552351659817	3.75751620170955	3.54501795002722	3.05373464125294	-1.70165724249996	4.01390613475165	0.975239080262259	1.3704676488975	1.38810186816967	1.46597647960811	-0.439441303760492	3.33607084951316	2.37683640252407	-1.04312613577486	4.21690715375258	1.6621449185024	4.70374964317283	-0.260325986515566	0.087470928547326	3.40041409318064	1.64188864929985	1.77854877959767	2.7104902784361	0.531586992406849	0.149359587775487	0.566967617217884	-0.153510578001334	1.79122071712292	1.88937473925216	2.72448579094074	2.01229682080992	-0.341559418377306	2.5131007030268	3.28189927264609	1.01294009734653	3.88250261066973	-0.98320679462688
Wavelength_886	0.654526337389786	1.08969600244992	1.74087515538776	1.91575219661939	-1.08452735833699	2.28527534242235	2.48765533717002	0.870982935390542	-0.792419143388574	2.14795072545976	0.126875106633165	-2.35075849928409	1.14876170006084	2.55816403357326	2.65649138434332	1.99279667337619	-0.757098413340207	1.33321824959969	-1.40366242292618	-0.670000628097633	0.316159924592858	-1.65128899059761	-0.820478556649973	0.366661531965467	2.27372049336438	-2.11282995567349	-0.568562933849731	-1.76551594060335	1.38136809788571	-1.16032107922187	-0.17397392444218	-1.09086829531731	-1.80142492156292	1.48449234535925	1.48334733829831	-2.10837311686213	-1.92556472333479	-1.39255431912652	-3.81813892786766	-0.387300975432562	0.141919487708722	-1.79519617961349	0.988856480360341	-1.96249415287271	-1.05408753139502	-0.718081036827176	-1.95386768611034	0.725364256513128	-2.33296484035668
Wavelength_887	-1.52510499990349	-2.06132493271472	-1.35113619968465	-1.36888062683468	-3.42212219010277	-2.30091804303804	-1.11879569045308	-0.115512005877505	-5.45090213156838	-5.45190395680844	-2.35194792093719	-7.02454752313048	-0.310579314715697	0.193489468084681	-2.72478526805556	-1.35748697420509	-1.92985694467228	-3.68163030847809	-5.95498840968325	-4.83744151230207	-3.07426122248172	-4.25460656600711	-2.51781066362737	-4.06078329554429	-1.48549299294457	-4.46367586771535	-3.0495388106203	-2.68307961257644	-3.27419078628459	-4.42446956038671	-5.27420022121237	-3.77025471385367	-3.68676696069031	-3.32671689108681	-2.05521967694547	-6.90873355954275	-1.73856013666409	-4.32291662235235	-6.7366123502619	-1.96870712213149	-5.02431848586428	-6.63634027173382	-2.52856540387986	-5.27365456432439	-4.37818727508633	-3.17672741605433	-7.33291132308119	-0.648700402823499	-5.46903776418328
Wavelength_888	-2.50574717609494	2.22446986487968	1.14658888281136	-0.634630703788437	-0.959347318088151	-2.3735504049918	-1.27503439336271	-0.518378011632855	-2.78706656672483	-2.44722189751082	0.659470980360869	-4.69836750698	-1.56108431737666	1.00937811704126	-2.70214323274759	0.468779990553326	-0.120962735162507	-1.01110499809347	-2.56502074104224	-2.53512157158383	-1.4150878871183	0.493189465958954	-0.91500299383435	-2.67230850694175	-1.61203530648158	-2.74057486803376	-0.507546413441367	0.148811031557687	-1.2790733076544	-1.63760610581331	-2.84263289845374	-1.96632506701217	0.61971235200017	-1.22982981675373	-3.50548424726472	-3.93219501877075	1.86274298594493	-3.58273525025315	-3.10999556892893	-0.57834709776	-2.81994383655863	-2.31894755213184	-0.0861267188052088	-2.61524939666599	-0.137881486087469	-0.617407211672898	-4.29383292238355	1.68072908811125	-3.88063335489243
Wavelength_889	-2.48430042471871	2.04567865167605	-1.00810718523949	-1.2774193231317	-1.1679365495188	-1.27994476146488	-0.252890380628652	-0.861721955852915	-2.82232444430897	-0.395386828177332	-1.94256528454881	-0.369543328523065	-1.63999961791165	-0.0626985021991109	-1.5728753255178	-2.39952505424021	-2.80262579870807	0.00674712660877486	-3.42478121976776	-2.04643794527067	-0.38582530215203	-0.0645267318753984	0.00621106273400195	-0.15953919159139	-0.621201951250223	-2.51721157931637	0.944780877941427	0.472533989152282	-2.49414386607122	-0.636685907160788	-0.611618898581002	0.571195372404788	0.411381467998734	-2.54680804188837	-1.35251616419958	-3.38247632821229	1.35430002935906	-3.7415728627592	-0.143248846172688	-0.0788414426264208	-3.10938220134884	-2.31765910979695	-1.11149689466196	-2.23711366492287	0.540617011457234	-0.443364101908677	-2.62908958993775	0.842293577653102	-3.45023541738062
Wavelength_890	-0.720793539421754	-0.473305097571593	-1.2034754985939	-2.23487556174296	-2.69815245050406	-1.76048139277578	-1.74379532974407	1.28219536997733	-3.79584296049438	-0.767098921864683	-2.64448615924578	-0.0010109210617314	-0.10381152017297	-0.705453169854615	-0.323969593163474	-3.52699014575817	-4.28570672859252	-1.64378982899906	-4.49416012930606	-0.999322083250342	0.727747391717892	-1.79144283481394	-2.15941498995795	-1.09130549400044	-0.422905288127628	-4.81095851171295	0.289476981879415	-1.23423733740487	-2.72954472937217	-2.04860360952036	-3.65906753487545	0.336125407557263	-2.23665420307872	-2.5640395500752	0.25685904393296	-3.91718582154079	0.0798060208969113	-5.30543388903292	-2.99827666440748	-0.195164434107318	-4.46506541755954	-3.37219180769702	-1.73449192346723	-3.47105172642759	-0.633194619077523	-2.5473432598905	-3.40397316927165	0.6344758110311	-3.73765683086803
Wavelength_891	-0.598391130051692	-0.926833415697859	-0.206965596849024	-2.05373643309337	-3.44427062825872	-0.87987766852809	-2.5964973717085	0.26157026615754	-3.7221711181515	-0.468158429704528	-2.0192009748206	-0.0487665749183332	0.291468147631794	0.00126248228263665	0.35978804519752	-2.61238285703515	-3.91667992535894	-2.12082891870708	-3.8093699979453	-1.12659631850982	0.146928545369976	-3.69839668787258	-3.15223404183637	-1.96872281728579	-0.318968322692107	-5.09737077648043	-0.132450947611754	-2.8833070595126	-2.03043898120121	-2.89386148927159	-4.91041168785242	-1.32567317044512	-2.40693340852887	-2.18833042100659	-0.787835274855619	-3.55435753482126	-1.92607876054513	-4.79550227026458	-4.75846219864215	-1.29438679287121	-2.72044849978487	-3.38998945941004	-1.17847230429422	-4.0469515578768	-1.91874465085705	-3.301307610645	-4.1095502938828	-0.506860788624434	-3.95497680605899
Wavelength_892	-0.567214891403873	-1.18691037207874	1.44613054368561	-0.30069710167285	-2.2545972784494	0.551399255636708	0.553231954999047	1.2660592934677	-3.03834961014574	-0.140825755779032	0.186293898474674	-0.55878012501529	0.76612849164223	0.417370413337789	1.28558467846347	-1.54113337039702	-1.77855919139435	-0.429318711326185	-1.46567664486552	-1.53764262069462	-0.858298261712145	-1.68572241419227	-3.03224555524238	-1.08244997267655	0.661507671027891	-3.99895815016628	1.64835095872581	-2.5009819508513	-0.124563213191053	-2.63124338946471	-4.1526103138744	-0.773195581093953	-1.118106567754	-0.672850100410853	-0.45305413120994	-5.07265122839358	-1.10412634308286	-3.21143763329881	-3.1335012312358	-1.37067642631896	-0.627466381718695	-2.88888984609365	-0.11028328433282	-3.54276439430481	-0.990770747531678	-1.0083365623925	-3.51615577711355	-0.753877682611075	-3.63510712919844
Wavelength_893	-0.922183984529586	0.69302248824123	2.39403272421642	1.01495576767786	-0.21068516041168	-0.00323737283327841	0.037584597576179	1.13752158772734	-1.64258010289601	-1.29460850554262	0.31292378056962	-1.04605506724405	0.0907861473974719	-0.202501784901168	-0.663740919841108	-1.36012637319487	-0.0477308986846666	2.04499601451261	-3.37182084623402	-2.80925937082957	-1.64111204884069	1.36604660763139	-3.29945940328254	-0.956548813878195	0.655007508129395	-3.33459399878391	2.04485990072889	-1.89183844864839	0.0831581788675196	-1.40702447356063	-3.08048437609796	0.810570487062416	0.113170248924185	0.347825695440957	-2.22549089046807	-4.02150582985379	0.558205206104084	-3.5979350677551	-2.44879922062825	-2.20281246902062	0.241929504319674	-0.192276982288788	0.957063670061259	-4.16170904773612	0.240896195280051	-0.541473695330858	-2.50805032723258	0.617789300877445	-2.57380517711785
Wavelength_894	-2.19141606097511	-2.4292209106473	-2.00677214930793	1.66440609972198	-1.22929673920175	-1.71087937019303	1.0752771506141	-4.13445198377124	-2.5054272414987	-2.2913437679997	-0.554770557599989	-2.99982141471031	-2.17984666174426	2.24170136515323	-4.04593837953111	-2.37585934859592	-2.89864571255997	-2.17794474110677	-4.60930859645867	-0.826087894012593	-2.00683982835872	-1.74199563390518	-2.42542900775197	-1.53140311226821	0.984759849001734	-1.73842289872473	-1.89247007286749	-2.39576966977731	-0.369480449111772	-1.44748340180921	-1.8375979826305	-2.76343502124186	-0.382801102312675	-1.19535183320133	-3.17989477012615	-5.52739820642469	-2.32988758395723	-4.19033417343093	-3.98367408665553	-6.30610988723873	-3.8938821894378	-3.50730399540586	-0.523372034902763	-3.10863708814672	0.813907352905268	-4.09049107227939	-2.84915302105053	-3.16652372865602	-3.32801103708479
Wavelength_895	-1.94735569436764	-2.55888133703105	-2.20694033585706	1.63149970244312	-3.471379957821	-1.85358996721183	-1.30164367514844	-1.4597050149754	-4.06073918788115	-5.47105915617126	-1.12450093746249	-3.60799097950675	0.692656185832066	-0.819181527780473	-0.669647235357161	-4.19076672427952	-2.05653521534623	-0.0516052628069419	-6.79189464706592	-1.91232749066777	-3.64565694343413	-4.21177324053222	-2.98407300243183	-1.43494384358881	0.773244097078804	-2.93271881354242	1.67769792567638	1.90725369452916	-0.123083581116798	-3.65511057296634	-3.828862524261	0.151740430570566	-1.31216627740111	-3.20466595606149	-1.49898143882771	-3.55522209885511	-1.79749774225847	-4.50504577815248	-2.09263583781051	-3.29528461909221	-3.92459243489733	-3.41877543368294	-2.19712284257872	-3.60707278190916	1.36240086815798	-0.411206611710588	-1.3292415153888	1.46897254365973	-4.95404399442093
Wavelength_896	-1.06799256724034	1.01951148102774	2.95727843317211	2.67403334691381	-0.277576264798745	-1.07341014025555	-1.49217755177133	0.940130680758417	-1.30590818636337	-1.2957897269632	1.16398942666643	-1.60788975843045	-0.133001988385127	0.631879086371934	1.39583422908066	-0.621962674381236	0.798790523797993	1.12989856899801	-4.02930115492177	-1.17000548039544	-2.39424091361096	-2.14197064253347	-3.72328615025962	1.90907017201454	3.0312367720692	-0.149987938787115	1.91163429437911	1.83121471621344	1.08074476566804	-1.08620663774622	-1.03905291859894	0.281036526197038	1.65649264276773	0.645257264849913	-0.72201573415969	-1.3047667174214	-0.967287723314985	-1.27683897095137	-1.75705773332356	-1.67436110904832	0.47741889745308	-1.88165943984926	2.8166540354032	-2.64599363613585	1.55407590274542	0.269939022104066	0.420869771005755	0.432691215009391	-3.47175189289826
Wavelength_897	0.0414046785231976	2.5596601116088	4.86003029450782	3.03403393525108	0.796302873893786	4.91633579959712	-0.341282193796883	1.6709276009028	0.691107209235546	-0.571290321871716	1.93610308120638	-1.59730863101399	3.30716723570589	3.07821174051079	0.383597468543749	1.76937040261513	-1.66561738959712	3.63680182980561	0.422459132238434	-1.26889813615379	2.47914190283041	1.57195386648286	-1.28711609862332	3.14687348862782	0.881995493951603	0.898761185563749	5.38357809387219	2.9741125838312	4.49356571135935	2.20089939736162	1.38868901568414	1.6673868997872	1.352424936791	2.36119060235587	0.27625191976043	-0.876143208828543	0.174976135529592	-1.42345008460817	-1.49143157042353	2.94839802378162	1.88068018428878	0.866887472500712	2.90984826115479	0.895870268424699	4.89458084781255	3.62143564853479	-1.98346409877654	1.85964702391237	-1.15019595393433
Wavelength_898	3.94672697802146	3.65447167304783	5.26618067065676	3.4053738808846	1.40688787411337	3.26845725929985	-0.671248573289415	3.17622529449504	0.712208275228991	3.65181807019693	2.39784320425207	0.709288394984754	6.57444129013377	3.58287894106557	3.7710210036585	2.34432334608066	1.67888348585703	1.92459141256151	0.189617544195303	2.20522948964882	2.47989303063406	0.855225112810278	1.51964150785989	3.08861522548192	3.42937407164956	1.6366886810194	4.86490906329181	2.94956410571549	4.65690748199982	1.4375694927321	0.0964997148155604	2.50631698674786	2.34203018976227	2.29080754748799	2.04206424261339	0.342607976964214	2.40403940730337	-0.545851649409135	-0.329651505402205	1.68161728441937	2.7831086315997	1.11248501277276	1.69682941804525	1.27574634948748	0.697664882379492	1.999062455054	-0.341841833746648	2.01741721302851	-0.908610093248687
Wavelength_899	1.97924113765958	4.68181736693586	5.84770714833412	2.34932701838923	2.20082495675059	1.63752741089342	3.28606902205479	3.65206521699155	0.660977573846513	2.30665903000204	2.1343840809131	0.859876254275377	8.82580043622544	4.14002252500848	2.82214081660487	0.659955376690927	0.012496823619946	1.01108907227939	-1.01785769620963	1.22539604937775	0.613818974180649	2.13248659202208	1.24381953763739	2.6939990931509	3.11688456451743	1.04331011873928	4.16143490469776	4.35739378561968	2.34905986447904	0.310258359741852	-2.1090105815566	5.57325752237421	3.12919267474263	3.44904586166254	0.587643998363944	-0.196101024667502	4.01740474573777	-0.329767481107654	-0.512055267115663	0.611738188452185	3.00549732627443	2.86602906074125	0.37203183549822	-2.29341774585466	0.19276012120617	3.79783382707921	-0.156090391276709	4.15279178725109	0.174609943622841
Wavelength_900	-2.46084540344859	0.496312537231305	3.12724888075458	0.947475218064105	-0.55473682161666	-0.558093120484506	4.16870526715879	0.327709381690222	-0.175553906364968	-2.62310356662864	0.926344717723657	-4.47449029513447	2.9596769133919	0.742769225310153	-1.30476723119518	0.253776656826655	-2.95340990180774	-1.90991765266592	-0.819197267424288	-1.8676209894496	-0.580377534455603	2.46327983718942	-0.791585571409334	-1.34544779027489	0.426938281695581	-1.73039907272796	-0.958752536649187	-2.20392940122641	0.426321097490354	-1.41747545260292	-4.8552139569024	1.7016275529452	0.421466648061576	1.82969452182491	-3.19033076645764	-4.05723576025356	0.97362753293159	-1.37659537542495	-3.37765013490088	-1.54256344571687	-1.45927577415516	-0.618698281891073	-0.0872888385877844	-4.97427190348604	1.04524879504731	1.51090156590843	-2.78401562937858	1.86225822981267	-1.81450781065909
Wavelength_901	-6.92709204943225	-4.49943711631226	-3.80574252495696	-3.19862566305271	-4.30401872161189	-4.87894104777018	-3.36613577433558	-4.65505434417617	-6.3165220149583	-7.32796805061724	-2.07180868659327	-10.9168808463704	-7.33263629507661	-5.21244319948407	-6.25692572117407	-3.80412486545888	-5.68323009813124	-6.18752335794731	-5.85406966369948	-4.77755940307204	-3.17970834012885	-4.2502126415743	-7.7491984738436	-6.94860620558216	-3.71432076621332	-5.46323547232722	-6.14234979029872	-8.20858347482001	-2.07921351477524	-5.1091768394968	-9.12260331503614	-5.61004718973662	-3.68207010642771	-4.16326452264937	-7.09507877225891	-7.70991782862388	-5.76888157329252	-4.88532191593997	-7.25653382497784	-5.50410991491987	-6.22044765393826	-8.69048393764299	-2.49131634873199	-7.80620303122653	-1.22543613792638	-5.40361662147089	-6.25240297004511	-5.10919209404621	-8.10297412499522
Wavelength_902	-8.39174224960604	-7.61710555053114	-5.68426758798784	-7.32925227671792	-6.97108427020472	-7.64920944503135	-7.0181297199211	-3.61298270864035	-11.5852938804207	-10.2434690200795	-4.36305927552154	-11.6915046707399	-7.5416854017922	-8.33951935366404	-6.63556935225193	-5.81681272652427	-4.98976333526089	-7.92701966446615	-10.473487007015	-6.05348812051879	-6.80408279123245	-6.81644394555849	-10.2633103386554	-7.50670258770896	-4.7484173583005	-8.72965579599264	-5.84435744987511	-7.73692780847709	-3.89302405272056	-7.61777263379728	-11.9740406511616	-4.73675111151384	-5.74135535943188	-8.78697448317072	-7.17540597344915	-10.4074332932826	-5.58141010116078	-6.31040674783323	-7.87574646116445	-7.46303444576896	-10.7355162972033	-12.3935783200982	-4.35391853335962	-9.00468470911196	-3.76570325537611	-7.29270458411484	-8.11558619849906	-5.43046365922387	-10.8772460417104
Wavelength_903	-5.12618401138229	-4.68300563304795	-2.45417688773028	-5.42210455024594	-6.30759371417201	-4.72215860588012	-3.33009413022665	-0.442823292779391	-6.75217408405832	-7.58915688703949	-1.69833594978629	-6.33508471930755	-3.58349577726715	-5.28357299993919	-3.90374939316292	-3.90605912728775	-4.81965230934188	-3.37026075341769	-4.14654205097691	-2.46508866975654	-3.89379988389432	-2.12064906465324	-6.14167148413744	-3.2006513211147	-3.40738062899775	-6.64596712106038	-0.891050590481331	-4.590449861328	-3.44317767646489	-1.57044479874182	-7.62486340919897	-1.45208772181889	-3.93368024175381	-4.04421781908502	-3.14087892934468	-5.78114406504308	-2.51806302053182	-5.68031300161651	-4.52843619777684	-3.85649977792042	-6.00677046787563	-9.94024073495347	-5.24480697205655	-5.44549389342947	-0.631548089973224	-4.78947436614355	-4.69364182249366	-2.29343769782787	-5.26743697190909
Wavelength_904	-6.47490795667614	-3.32181139505416	-5.19285626075939	-8.26428549412601	-6.84233125025626	-3.99374794934816	-3.59496426102549	-1.8255834378166	-6.71566608421443	-7.68907423594534	-4.89431279006243	-7.05653158335787	-2.78158625573839	-4.50232241572359	-4.46737509718707	-5.33904532254807	-8.73565900048358	-3.07678768928093	-1.83456802275374	-2.89931422560729	-2.72594036433738	-3.97185956213088	-3.55128758696616	-4.91115396134064	-4.89870827142871	-5.31025337458383	-2.33777923012837	-4.97549461949827	-5.15314575344045	-0.419359894286053	-8.047250458043	-6.68275199337942	-5.12602650745465	-4.5028111025206	-5.09763627121667	-4.64689606636653	-4.07725802271927	-8.17874740154069	-6.49558341266069	-3.36742008592692	-5.26390160378333	-10.5775279455484	-6.22773250111118	-4.98137609662282	-2.3325889955551	-5.38642033707666	-5.32190542970605	-2.9646776831435	-5.59635074878157
Wavelength_905	-9.5491935590672	-2.51329803675157	-7.35986182105856	-9.53938578322459	-8.66088867472292	-4.82644501973941	-3.81117405656416	-4.05096505846134	-7.4730393328253	-6.95172738560328	-5.7878844206335	-7.56902450594341	-5.16604605172315	-5.94506727100515	-4.11015255761636	-3.8012517545159	-8.51149726962231	-3.37178271998284	-4.19537801105584	-6.02602135729647	-5.00095513250746	-9.30452192522722	-7.57215371864286	-4.62828478517537	-3.57183581340386	-5.81115080484125	-3.92056243032001	-7.11148529357839	-4.95408244946289	-4.78783555567274	-9.94294158085151	-7.44999699650106	-5.70642368453718	-4.31671396315144	-6.45658256090915	-3.68434632267131	-6.63116847056692	-6.37623712418669	-9.37673582851136	-4.13328922227977	-3.64919896016513	-10.1977275574557	-5.86345484035503	-7.4042996909442	-5.08317818200154	-5.14351435318952	-4.32132125110558	-5.84885894678299	-9.22231373836909
Wavelength_906	-6.06047256827886	-1.06717508822924	-4.11774485456971	-3.62803084506761	-4.60289541579175	-1.44989998937895	-3.15263023465637	-4.43868742458671	-4.46312493758917	-4.30093588061848	-3.00731342791899	-7.18104882534213	-2.94870187928678	-2.30884140811883	-2.7984081560987	-3.85620991344786	-6.98838666493445	-3.19898045127947	-3.33649578297246	-6.9605027998305	-5.01129207344139	-8.40872839134	-6.8592079164847	-0.903883484601106	-0.736115227842634	-2.53172552043115	-3.49638979563958	-8.99546004056717	-1.41621925465963	-4.820351591962	-9.13931122655079	-5.1592200058148	-4.00999702207567	-1.3740769596343	-4.6288013648459	0.985327225935492	-6.59348396729427	-3.73137959135989	-8.87595020478088	-2.7152635614637	-1.58138358232828	-5.70664725444286	-3.25226509991209	-7.06214879826281	-2.24845335229756	-2.9498108503654	-0.970101830376322	-3.37302475495008	-7.54726659923106
Wavelength_907	-0.249300523192243	2.27583343745255	-3.88028617312158	-0.0524538781102289	0.569893508759671	3.84699937452993	-1.15875057858363	-2.33342724607339	0.0245856635592798	-1.86454067632381	0.377836797063509	0.188597455347881	2.08189451260984	2.26913423011899	-0.914455479134509	0.456050446215687	-2.87114341161808	0.654345406394871	-0.946350648500207	0.560534170461059	-2.53153486572849	-0.978467733134201	-1.13503217035035	2.68074555785467	3.59872600410325	1.73110447226364	-1.77364393502177	-2.71686583651942	0.556348335844028	0.0475821153788907	-2.34169994396996	-2.85458592271252	-2.17327464682145	-1.9005302062483	-2.3356562733712	3.95447331481528	-1.72295711778933	-1.10255972531331	-2.7250319882633	0.267338685987333	-0.415386488386776	-3.34301627630076	0.809521578160397	0.322705813186332	-0.666800977964094	-1.31046782211533	2.7378926809032	1.03348223501463	-2.16213015054469
Wavelength_908	-3.24952795327594	-3.58678160304464	-4.78969769123317	-0.158079568910057	-0.394302497306551	1.25267840518962	-1.14847593514304	-3.79541244884292	-6.51993071895437	-4.96931105673656	-4.27896413858122	-6.82292590388977	-2.9688732550383	-0.209191116414128	-2.09608748537122	-3.81990132987711	-2.91005443197338	-2.52986642740445	-4.71595813102078	-3.60322658204643	1.1197130130263	-3.04513159530113	-4.60553880982482	-1.37503827219732	-0.607053415313984	0.0978091415767575	-5.05302393682629	-5.5021161923719	-1.85820491975044	-1.4762521885723	-4.9791369348869	-8.14757479425882	-2.22352356294774	-0.962087868793197	-3.11827154823138	-4.36985508557295	-4.19101901823759	-2.12514468334763	-4.62742886518473	-1.71995652474288	-5.73907560209074	-8.53867611762917	-0.954788677359714	-1.6588364277627	-0.792139753571557	-5.37266612386831	-3.15166526768504	-5.97747412851514	-4.62525818197721
Wavelength_909	-4.21837305886014	-2.97260233914295	-0.192465740443371	-4.23619249002223	-2.80986992229099	0.851275430435179	-3.87754452774181	-1.55663237680096	-5.59944967525862	-7.03321303752799	-0.964307655343868	-6.60752921926075	-2.20450818439201	-3.12777913256542	0.25903069141655	-4.71228952890365	-4.09810581378904	-3.16696010848116	-2.7989256224926	-0.290124037540265	-3.77757535744816	-1.91809128164213	-5.66686261154826	-1.40227230813283	-0.993007769516589	0.52147129563045	-1.79627911426935	-1.18992998581931	-0.447002341723746	0.323681675521056	-4.6116954179639	-4.28509871178643	-1.93273071450499	-0.561403749880662	-3.32362186660021	-4.26901634127703	-2.04788431164895	-3.10534781216373	-5.42554953200045	0.681477590407853	-2.99636130933493	-4.80839697766905	-2.28543753644262	-4.20780914289702	-0.0931295003513977	-2.65595809683894	-3.94016263664271	-3.59538247898792	-4.02865480470222
Wavelength_910	-7.1895011505209	-3.04951134415516	-0.115147949491764	-8.37855268967697	-1.81713004934202	-1.80505852610196	-2.49190009659328	2.31260155882326	-6.56688716024459	-2.99214736509896	0.0527742609569204	-4.31603606330694	-2.85075617426154	-2.3170304765343	0.727977059950251	-5.12866105032025	-6.00621713802952	-5.22834696490965	-2.12701928706701	1.65217031341753	-3.76081943301597	-3.06627695557446	-3.65596932403622	-0.773651729982991	-6.31502111137088	-0.360015145081903	1.58560730564298	0.0758766104544703	-1.61110911646711	0.0572189908534839	-6.25791441397979	-2.98361754115978	0.135723251473197	-0.933343013787041	-1.25345568330959	-2.29358703576314	-0.915131836438665	-3.69165669068805	-2.41857622801881	-2.81260457225417	0.172869012439514	-3.112260406432	-3.59796746918014	-3.04204593249033	-2.93023761580036	-2.61172537203998	-0.983594126209297	-2.21275935320177	-4.72133766821193
Wavelength_911	-8.19178663301277	-3.41218631542802	-4.58477159669925	-3.45267721449956	-5.4866259189965	-0.888112811997053	-6.82958818648268	-5.0858007808276	-6.06967162496362	-8.3020337857244	-1.781055698706	-9.11058699265571	-7.53898622126801	-1.99560568315279	-4.92935154685192	-5.17115730314082	-5.36862048415384	-7.72863780117561	-4.91465996763331	-5.57938468917973	-6.89041992832042	-5.91115231107163	-8.38229511937534	-1.81770310274521	-9.14028889247692	-0.671925402537437	-1.92596858046307	-4.44832255797007	-0.00311957203778246	-5.06343402863266	-7.35871103035958	-4.2699456978542	-4.77231519148477	-3.37878751713914	-4.81781769724733	-3.2269126143551	-6.91452227266944	-4.89624170550319	-5.28253599678616	-1.90732550707727	-4.96278599491279	-8.37968142935886	-4.89430459985845	-5.41234120964685	-4.80376775227687	-3.69589674684985	-3.21375933136407	-5.81319391314644	-8.99747213411037
Wavelength_912	-7.91754344474036	-1.10967626238289	-6.8586672080905	-5.26813463798586	-3.37053238364842	-0.982959529885595	-5.84361940034605	-5.77451139800201	-6.99699481905742	-7.81161014974396	-5.16774585593716	-8.93234040952351	-5.11602025932428	-4.03104374856759	-4.18347387793167	-5.55749845233948	-6.58936163698397	-7.88215202607113	-4.52964036633321	-6.75966376345067	-5.07054655523538	-4.09588241226059	-5.38248708658319	-4.54613527869129	-9.10211411697232	-3.17865947842373	-5.03291791108056	-5.68220727396319	-2.76287028149946	-5.72418624575504	-8.65671828966427	-5.72215789212713	-6.04325941317187	-5.52488890196484	-7.96543661079115	-0.774534226292713	-4.07895945696372	-5.27927646316804	-4.13540255204897	-1.21056409669054	-7.37823155231129	-10.61792952071	-4.41916334198879	-4.41455115986507	-1.92482123511551	-5.71577279200433	-2.52233573250244	-7.27115225284541	-5.19348763895875
Wavelength_913	-5.67418384805691	-1.84623368589218	-5.87235343667188	-7.35006796224788	-1.05250427975309	-4.08766055026442	-4.53581709158766	-0.81671121396579	-9.8695829893333	-5.37953140288506	-5.27261348171422	-7.8865848335485	-3.58950355728677	-4.16635504831211	-1.86137178814462	-4.86156062500149	-6.56421793097354	-6.21132138158272	-5.05730085677146	-3.47020316340696	-5.13407570895415	-5.55386752368252	-4.89400478562359	-6.43195061304593	-4.92383242368732	-5.56690396128332	-6.70167519308934	-6.04792688452953	-4.38783849989377	-5.37221764542419	-8.71965931592411	-7.45724581884901	-6.46819042470296	-6.5354180114659	-6.27637664769546	-1.30223018023017	-4.93985455870649	-4.35882646555947	-8.02025949328207	-3.6674616545497	-6.82428423431681	-7.89692719300347	-4.12757215181968	-5.04927959146826	-5.94636663551249	-6.28717167328336	-0.659448631746018	-2.8096576492216	-3.97167486491455
Wavelength_914	-3.33767390410872	-2.01380641003786	-3.33839049598394	-3.64383230134871	-0.738078823327168	-0.727445310369164	-4.14150379635414	-2.60835450366418	-5.23806407105441	-1.72823348075386	-2.49694749970426	-4.69771496957431	-0.628937580452407	1.71710244571169	0.157605188441696	-2.40086811988887	-4.84764999421502	-0.613168146970197	-3.87511539068088	-2.0605707785966	-2.62624996439416	-3.06881399958511	-1.90544689886003	-4.29761640465054	0.718681415204592	-4.38829034204635	-4.26265029670958	-2.67764063639872	-2.91706588350415	-2.22139431518969	-4.53205803285305	-5.53061968935143	-3.50315433705364	-2.59583945603246	-4.00982141256983	-1.9003573880064	-5.02003559036426	-4.28101874893939	-6.28956084997764	-1.73681954608514	-4.44513686275995	-3.04347573816392	-1.17062483334467	-4.57085210525587	-1.7962453070361	-5.04501597854008	-2.23083088539716	-2.18043224664886	-3.33972740840962
Wavelength_915	-3.82163191115965	-6.72891059113903	-3.45108530987069	-3.23722193972963	-2.03400469565702	-0.893571430696879	-3.0714281607129	-1.49632155680198	-6.00344633332787	-1.97397288427884	-2.00625338165105	-3.93429680140842	-3.8350004639717	-2.02842831650666	0.894216645272633	-4.37342046603876	-5.30114212267653	-2.67319120489087	-3.23568819335153	-3.06062209710758	-0.944479772679117	-1.05908348592073	-1.77691328127262	-4.31687159524996	-1.74342963839085	-6.3181580871399	-0.490809325881371	-4.07983171504276	-2.56350976670612	-2.87687529619522	-5.41001407883926	-3.62117982676537	-2.47953531865817	-4.12319430770102	-0.65954842541041	-6.801030642666	-3.6006473361122	-6.80345420491049	-5.48019678289215	-2.99385721802831	-4.94568256044729	-4.9595418552692	-0.595740538524513	-7.26922783662089	-1.55622854501817	-3.55744082229809	-4.5314833037448	-4.08732453890528	-2.33017741901673
Wavelength_916	-3.2509255174882	-4.49675960078858	-4.82125557141927	-3.96561146740223	-3.64969325864793	-0.965086513760311	-3.63120774658013	-0.446215524622677	-6.79137745192204	-4.31666258242109	-0.377988478588913	-4.3356476270264	-4.2716930691336	-3.14842662834672	0.766447041409674	-4.26189656821496	-1.87861512448136	-4.67607391548561	-4.74440871395741	-1.31281792493377	0.439769884317501	-1.39416445907862	-2.70799834458082	-3.08233100656071	-2.35296417527021	-5.49262150009234	0.36707823694823	-3.96847973379916	-3.00467929133047	-2.61535030230936	-4.832704115813	-2.95893342445891	-0.702249360521191	-7.11379778213542	-0.0850846862891543	-7.82339093684054	-1.13289016005121	-6.83398727672363	-1.26264435749129	-3.97633186040452	-4.46006166211633	-5.10827291775213	-1.30512309319223	-4.18754655000168	-2.89425065722529	-2.75012043737093	-5.42485331457348	-1.44513487886208	-2.42734267509891
Wavelength_917	-0.618693933147129	-2.08036090561699	-3.38618797165672	-1.48600167240837	-2.20878023678889	0.386122674698414	-2.27154207983401	2.94837065039406	-4.97300109716138	-1.62417769780282	0.373747254602585	-3.0620067750774	-0.821478453118399	0.101172755067393	-0.118783781283112	-0.801666174334306	0.992426119392929	-4.24833806321165	-4.3144217058788	0.18268773752482	2.87073000105377	3.67859402458569	-0.380388190371141	-2.2105124720223	-1.89068574419304	-3.30508322656453	0.835605756252626	-2.50161512292638	-2.19680583537776	1.04624998586237	-3.02093453077806	-1.59591597011079	1.00751998964641	-6.10241620789373	-1.26878151693215	-5.59918923868414	1.44344500240574	-5.11459786426134	2.36020883505897	-4.32342023347901	-2.21297212167626	-5.52189027614179	0.0922092899155051	-2.08723391680739	-0.424420293590878	-1.82842942360228	-3.62661769260011	2.08705452293142	1.12156957086677
Wavelength_918	-0.729624358960066	-5.31859773563578	-3.13906922157674	-2.35966161026215	-1.20880988814512	-1.63551029364442	0.214545320180447	3.18179084154819	-2.99178477886866	0.55812627419296	-1.02933072913189	-0.988608862043218	0.201581141148692	0.0343621366346812	-0.582816763249209	0.712678881712571	-1.66506846126033	-3.37958601117768	-2.91168517609601	-0.0410676615621666	3.28178946780057	4.66009306485732	-0.823055220559754	-0.809263720968064	-2.64821178038053	-5.53205175798394	-0.1774024194644	-3.39912158392695	-1.64107255960474	0.937206775738207	-4.01914473686309	-0.752148522282427	0.1295768281875	-3.77945971392333	-0.853810094658838	-3.80393774901183	1.90710066845933	-3.83485433799921	0.0298631922672934	-4.9935385519053	-1.6431212912428	-6.39440638825756	-1.18202081879619	-3.81458820080311	1.2599483020816	-2.85894302547136	-0.518001527972626	0.715243737584687	2.76608919967635
Wavelength_919	-0.799563148912622	-4.31238750145146	-2.47814153607749	-1.5376172895365	-1.65430876744194	-2.00401644742194	-0.32218110518949	1.05099847555491	-1.96065739598729	-2.35421897819976	-1.55357301081447	0.703289694807607	2.89788718945719	-1.61098942034953	0.779254844098845	-0.720708370692875	-1.96790293129045	-1.25426670575672	-1.99988629854393	0.965015110150196	0.79270290488567	3.33534612743432	-1.23320181564612	-1.99871461942241	1.50604190992732	-7.20290191669959	-2.18534249135843	-2.46000719332447	-0.168419768854864	-2.77281844838585	-4.06561731841996	-1.01422232608886	-1.56137783192804	-4.48898912402722	0.788983096643485	-2.45960810283224	2.87393504091976	-3.02897016122942	-1.69085009430842	-3.23670599703061	-3.06520694274744	-3.20449687444086	-2.47173077437169	-2.58313285570845	2.85407169751723	-2.96889891480405	0.666634389575507	0.40535807288992	0.68270509286571
Wavelength_920	-0.375480663460597	0.872518362980163	-0.78679534660688	2.01704295246611	1.47342054906717	-0.414339421450002	-1.58799681532296	-0.83044841631019	-1.75384573180937	-4.93040716008638	-0.0545907186974945	-1.83049563770479	5.60691150288009	0.114389886650467	-1.04691726750738	1.16870983834188	-0.838292453463084	1.51161587156021	-0.819426101521612	-0.266069670845543	-1.56419607325193	4.33770889887646	0.986642669972941	-1.72311830452966	2.2236687961155	-1.09474160464107	-3.59958176319784	-2.02759794411393	0.78146610285124	-0.916934701290919	-1.56698411628363	-1.37999755067753	-3.54414920143427	-4.35933592443734	-2.36231556119968	-4.45553671142092	1.88842240297317	-1.63080139241834	-3.48978351538799	-2.72547586161623	-2.60680617201415	-0.563366183136997	0.65072953895758	-1.7291375219175	3.84701565088548	-1.57298571923221	-0.086607827081611	1.84187946427501	-2.61802976664061
Wavelength_921	-0.440545047924146	0.653132191949737	4.5233716439537	6.93051747673767	1.72380074393577	-0.64802832353401	2.46873859609442	-0.65624923273853	-1.35811365500836	-2.6685049313951	2.99785015751039	0.0105288284987736	2.27751705073525	6.81541905260124	0.498844257158432	2.20363339606484	-0.107864276249123	2.35454746671313	-0.763704416465984	2.3067808358138	1.52245048083843	6.57545902503721	-0.0847798773857845	-0.572491414567874	2.33957243270133	-0.613011194687442	-0.933440876259891	2.113964078667	1.04996427856423	2.88399544958181	0.877449175017765	0.193308440097149	-0.237544330649289	0.814380395157279	-2.59473566094031	-3.35175676632775	2.03502524950371	-1.40378200737504	-4.52583901555758	-1.76920312485917	0.396350957679202	2.91316217716802	3.67689580327801	0.954126928571589	4.78746678881536	0.620114316682927	-0.759720786622956	1.19049877515781	-1.48463761259803
Wavelength_922	-1.27543017246751	-0.0400773387304461	5.60182614025641	5.01326912059463	0.580270278894131	3.46524117029811	3.55800601528785	1.74931013373406	-0.160493057672712	3.02748370102829	1.55603164555734	-2.97038909716985	1.4778689825524	2.71748338695707	1.62246444454255	2.61637322879573	-1.24213775551001	2.62607465237487	2.48844332454	1.08576649971033	2.41401244961898	5.62935621849229	2.35101900128411	-0.208803746501155	1.84947179191698	-1.76171594742675	0.265732229533338	-0.700714674778242	4.87776977419098	1.88610906996906	0.399375989546092	-0.305390337483234	0.149396358750816	-0.392555884770102	0.15489264243447	-1.66395943187337	3.26395439228989	0.938492759971367	-5.16408902351654	1.60681112587414	2.00638258614834	5.50210387385695	1.85219176349705	0.100680742697269	6.34233815893321	0.49395064643488	0.182887751677092	2.86768010930463	-1.69521449894401
Wavelength_923	1.12657987338594	2.71613414507665	1.38036285934451	3.27596430980544	-2.51987618214056	4.87835274967152	1.62240548386587	5.65195047244669	4.10469689263656	3.82827352051819	2.33348641441262	4.44369878366158	2.78792792321286	-4.37110796016314	-2.73030156803154	2.75673657444375	-2.10552237571038	1.05184338168315	6.65952739386803	1.55370646476337	2.81071293694277	8.71312933021683	2.55181956420639	2.88257672852622	-1.12774479622254	-0.75435084596193	9.94172797472494	1.90132369492067	7.05929509496142	1.89412674455938	2.91549849666082	3.48180134039353	0.298891983634552	-0.282144787034443	0.436445294563126	-0.395116505152286	5.52432054563836	-0.239565537184147	1.55454887170831	3.02896721059281	4.75505158779529	5.27759216608662	1.42874878525587	-0.18983911280731	5.44286447400953	2.72568472144041	3.54802522769476	4.08851405589737	1.16250850859216
Wavelength_924	-1.25268807437737	0.288007398425353	-1.29303799335845	-3.16381264847835	-0.93080762189415	-2.04580001306477	-3.39676451245685	4.68542196524415	-4.16857244026699	0.5349709008731	-0.933877660132503	-0.391162224136225	-5.09478936983592	-4.18223659996537	-5.78079099517783	-0.46607672187757	-3.26091344753414	-2.37993731205254	-1.32640126813948	-3.09837984937709	0.460893046493575	-1.13332761924503	-2.83820897892152	0.440079011279576	-5.83365004037861	-3.23415636228384	-0.0623768098133075	-4.37124486224474	1.73617265490298	-1.26002447461963	-2.35628423340064	1.12444008607951	-0.333838745598569	-4.07582681814596	-2.95208681589344	-0.032404179953289	-0.385801792862549	-2.59578746485875	-3.13933498870902	1.66105567562514	1.55102431700963	-0.169856145783292	-0.738619452062222	-2.6603301271121	-0.473785223713361	-1.93821175408468	-0.0549353937286258	-4.09438667662798	-1.6867605931841
Wavelength_925	1.08932207931725	0.0232770350456531	-1.59348088760276	-1.11851578726148	0.0559293762041775	-1.98103073562986	-1.46925109393579	6.34846046478592	-2.4797342250359	-1.2404320629366	-0.940811704914288	3.50431634686071	6.61983059958993	-0.5230109903189	0.0515319431502914	1.97088394181291	-0.032502351291477	1.47661404511808	-0.994149989628864	0.548652248012396	2.78839572694116	0.509751395527029	1.57165836878465	0.42983580414776	1.58777025771009	-3.83411339371764	1.13634306429526	-0.211839567585407	-2.58642455084949	-1.04168242488084	-2.99720045719087	4.09086943524708	0.199098751310428	-4.87903831833066	0.65412923234062	-0.762876591459125	0.92179927888601	-2.28857454780615	-2.55449183803214	1.64599707593242	2.57689644775209	0.501553670296106	-1.13355278638345	-2.95670902903603	0.887495567155758	-2.00182799525685	3.57660353357138	2.30551406789801	4.5180480002385
Wavelength_926	-3.2421706890981	-1.45086752054014	-4.2100820239861	-3.57957851750361	-2.3328399040864	-2.11120914277613	-5.12181604386662	-1.04526605521735	-4.5269390665446	-2.59853177709142	-0.186674733661082	-3.91347442839535	-3.39596830593894	-3.14847695069068	-1.07025142107629	-0.0338435833387704	-2.20604718274619	0.268303597596089	-1.68993122641035	-2.40971599069503	1.58447808085142	1.90433073623248	-4.94441721473082	0.418996594404748	-4.08727228378685	-7.74393867612116	-1.5633555989472	-4.97338653525946	2.48549143527022	0.0910789908060393	-0.675539263716574	0.29696572248194	-0.975874441294769	-6.51722275425902	-1.81558308392163	-2.05667559585166	-5.51763430311818	-4.3496677988346	-2.50926115016252	-2.50296394038514	1.94620978347047	-0.0666673452263361	-2.53419106495717	-3.04702358262232	-0.650766560888937	-2.6986090773625	-0.441493391989827	2.21523220816071	-2.02551883583327
Wavelength_927	-2.21982890577904	-8.11289213491101	-5.78119463434264	-2.78649063646234	-1.8121128061801	-1.09093853742187	-6.40292272911194	-5.84719148703316	-4.06412853283763	2.18418753809688	0.627080939667438	-1.96152806729224	-5.2083717737086	-1.29070095364121	-0.134554056656741	0.633627887709359	-0.0646419879911834	-2.36268946454813	-3.26150676353904	1.28229359966307	0.0415158475916669	-5.26963500631842	-2.60436054244681	-0.906158266532177	0.838920668669584	-4.17265583437303	-3.41239066236327	-6.5673456011472	0.597867538492185	0.46022232815912	-0.927476823796293	-6.27252439055784	-4.38178053938371	-8.19774345756612	-0.465181536022524	-3.62920161846192	-4.50475299382138	-2.56228597166431	-4.50015260526101	-4.20289143062071	-3.22130998787711	-4.71642036836348	-3.26992988557553	-0.498349659248341	-0.331232933744304	-7.17819079357099	-1.63051533739818	-2.41867252562626	-1.55158727024573
Wavelength_928	-7.45306101796821	-5.88632920925734	-0.823880741120076	-2.18520806033206	-6.74347794672523	-5.00032639045433	-4.23658065701771	-2.06663330348037	-4.45280997659233	-2.38416390793018	-2.36373966893079	-5.00203462325213	0.630430284051973	-2.90719710376197	-1.20741155910558	-3.58253200201143	-2.68341548357771	2.55363894410181	-2.77950054483945	-4.10461319783618	-2.94452509879526	0.0840771559793104	-4.74220472284464	-0.4157997287012	-0.93375516704639	-7.22075699863361	-1.21231122622949	-4.952979886694	1.66855315761098	1.78942003269418	0.923439248112634	-1.78636610851232	-5.46445599465981	-7.23275329139158	-2.19540759632576	-5.91568647304348	-2.03564409777412	-3.59360672610482	-3.9559619571174	-0.4563360681207	0.251481351330012	0.686780846586603	-4.22001616805069	-3.17498811191019	-1.74681077035416	-1.27231251970163	-4.02613481544325	-3.13626262473938	-2.34225603988162
Wavelength_929	2.68007371635438	1.72341120689013	5.03457369471474	3.53165339580325	2.76843266065709	0.965104878541036	0.427869590617885	1.85936870714677	2.52503722497709	0.508261476777409	4.10624776246145	1.91836923338052	4.27738966995057	2.9043429670636	4.60016648416368	1.45136395442299	3.8599184201834	2.92198344479724	1.48102797249128	2.72159806139895	1.29959826558144	2.27220819006446	0.73184240297995	2.50059274062432	4.50137189265398	1.68695848834906	1.98962652269218	-0.898058101801551	1.16770514280809	3.32082024451435	0.708895076599295	0.484880312873524	3.85761016142014	0.657893264509389	1.96045033657082	0.757255289232963	0.648143611690276	0.456332243086879	-0.0450783740069703	-0.640321008466854	4.2177353702872	4.38960387008357	2.33756354717673	0.273452658517794	1.37469601445482	1.94018181970823	4.80427749558699	0.434860822326999	3.83111345364174
Wavelength_930	7.04045398737193	7.11560468338674	3.9615094922764	3.14380910388485	5.39945794713172	3.78685651382303	2.59947588956243	9.16395087390625	1.33046005160467	1.39042521778942	2.6450593911708	4.99262120095136	5.02353535478371	2.92881871148006	1.2694240298534	3.63202608843564	2.59034431044768	6.33007545278187	4.53810735645696	4.8134550468174	6.76514000758282	7.53164836497005	3.15204577628753	3.17961934232377	-1.14883439657254	1.37407419434746	4.93372399919067	3.01483491335547	5.57525105558614	2.73106000161773	3.30559539015679	4.68986096410394	3.70740182761238	-1.06782694731249	4.05735469650983	0.782478864897937	5.79456135401773	1.26292112575741	1.01099993657731	7.30457645767886	6.4152980344259	4.37192395662329	3.24780520521541	4.69487340088405	5.07049404319118	3.60455871162826	7.01099000323007	5.17548672801154	5.24980925938862
Wavelength_931	6.34596613489857	6.73763934746815	6.30540716620639	3.55480990178832	7.15878182332786	6.7531811471738	6.31922388106927	11.8747314399436	5.8570740835906	7.92779398216256	8.90054222145144	9.66636753766002	8.35014902831387	6.30604416910217	5.12573262258681	6.71931125126505	6.48729153972362	8.6174437813598	8.35349916598406	6.26723033398147	10.0539533196373	9.21204955860829	7.26470350540173	8.27643439884506	3.70753229302931	3.06210262525555	9.3921557846702	6.48508313155686	5.59045901740433	6.33644624459211	6.36028378225447	5.75365511045176	8.85999990645633	3.0731498913531	9.71594004082837	7.68868501771601	5.97191045192246	3.33800471729795	7.91835544656483	5.66353668945755	8.25486934312856	7.77231323720227	6.00933477408228	6.2868913915841	10.9662439225056	6.65813339342422	9.38593556621287	6.45327602583109	8.68899837311999
Wavelength_932	4.25642030811363	8.65859303430025	12.1248097400201	6.34848265819032	7.42988456499517	6.81844193202738	6.60342155202733	6.95769183808887	6.13911597897249	11.7506317108696	9.33491758465684	4.20978063562848	8.88667147139256	6.22623712048365	4.43434110628677	4.95814774818924	2.35443601690314	8.93819935721981	7.25432200539227	2.49158206252659	7.98336771723407	5.75521456952309	2.77982370741733	9.33026061298031	2.70931086455886	4.58912527788873	9.51741843892502	3.22008714439425	7.37839071787346	5.00985611490478	5.45618876588614	7.54665726698555	7.51854423587875	5.43158789202074	7.39765905758414	6.94229806743296	0.205999966071485	3.933915582362	2.58143884787189	6.03419093591218	10.6441503017732	13.2229196954157	3.75708513014444	5.0235394520325	7.62663475043499	8.20422035682592	12.6281094199732	5.67068787832063	7.87002180974767
Wavelength_933	-1.37596344105759	2.31103762752851	5.55031327397189	0.623220997330905	1.79582952738651	2.04154071520751	1.38547603187585	5.82968995682607	-0.722596639745623	9.62102734125186	2.47870185316425	3.13690945337201	4.60798429545293	-1.92104085532246	4.59348421483424	2.86349442358761	0.955674059340997	4.64039722852522	0.592614969055199	2.03931351879583	-0.160562809593883	-1.892731464183	-2.32496593823573	3.31362645496871	2.2795660731807	-2.71420713561582	5.82236454203514	0.0947408183604495	3.42112535485269	-0.0427778060467724	4.85407895713087	4.51533205934889	0.664297149386436	1.80596033582022	2.84050876364507	2.70256160237205	-1.90258028095208	2.93280922515698	0.28115686936562	3.61867558094539	10.2589201559367	8.95257254208452	-0.13555668851775	-0.446851246692919	-0.421942144626729	3.58952659880434	8.97162503951945	-1.26386680092018	0.0346106276573189
Wavelength_934	-0.186104438293228	-1.90958632711941	-2.71866432741297	-0.353442876526537	-1.67093884813114	1.35237387523892	-2.9278328297797	0.129551213084836	-5.17340606031598	1.88105207679551	-1.42944920917215	0.246427533643858	-2.52558786115492	-1.89705155328177	-2.4737300070448	-2.69334757565277	-0.385175904833126	-1.82325166762421	-4.67782620411687	-1.21410431192055	-3.66419175125528	-1.19217746723003	-0.632101410364121	3.25454029326948	1.56542082171235	2.27407521528454	4.03198959753324	-3.13816435672669	-1.48133950152614	-1.55352911708992	5.26828661441194	-1.11750593731603	-1.64031518778836	-4.08469981176049	1.32996848519141	-1.34794213700771	-5.22100196961561	1.80154964401015	-0.0392270240175306	-0.1513607572106	1.75977434993792	1.65775024744679	-3.6472499095116	-0.838432963176405	-0.868349434490331	0.610979048006241	4.86739179216153	-4.21923079571794	-3.46857723586215
Wavelength_935	1.9946197331592	5.90188400547872	-2.51061548674906	7.18173797170206	3.28365095987294	11.935860840298	2.36065533008715	0.262477320360569	8.84296417909515	6.30244238565038	4.59233896805872	4.57158855006076	7.1471294309632	7.51339805853558	3.63042261122822	9.16913062398145	-1.30094061312703	6.06370558670602	3.88807903248128	-0.110642048947408	6.33685465291171	8.78579978172505	6.23388949535361	11.0255264507525	1.98900620389331	6.91441848255278	7.83486530209258	0.733887163047938	11.9520560389853	5.83848521973405	13.3016381965327	3.60794507373165	0.541378793511814	-4.17703334251547	6.16227630082091	4.49279747680959	3.14341399871698	3.03067132438707	2.74294059670173	5.82239076338478	4.61760249752374	5.34949131110451	0.124593212861868	6.26721343082291	9.60553489366421	5.11044719949059	9.20097572553432	6.80037197753009	7.90940300638817
Wavelength_936	-2.40232623004391	1.72067797392275	-2.93437296754362	2.50136113971838	1.39587486651441	3.05774789525308	-0.13716911924358	-4.15669766019426	2.07320231511573	-2.32780173064905	-0.62500177883298	1.12096069448793	6.26750619177753	-2.54584945988228	-1.40521281196513	0.519378948210201	-3.69570087243987	3.30020614792841	1.25242842730226	-3.81401518753903	1.80160258475229	6.57231710559325	2.10012653099328	4.71755697687251	1.19694486725404	-1.06220226370967	-0.390035119498515	-5.74216779471731	3.96440843465838	3.81187040402565	4.79576130005853	-0.173137690947318	-2.57394123105701	-4.22031322144747	-0.02173442367051	-0.141142775618448	0.00297704713965143	-3.09427829174987	-2.12945217144211	-0.291567165858277	1.69895204252588	2.45390364433264	1.86599056092412	-0.670371491481147	4.08389721677534	0.0410233259768077	1.98555295970674	1.6636522715102	1.41288374866351
Wavelength_937	0.818419181398221	6.5105272761644	3.5058202599272	6.05869217428591	6.09039032926729	6.10425468767724	6.00816048707909	2.21141885155811	3.65149710212184	2.01640240036098	5.09046033456074	1.47172744435358	5.37036064006754	2.29948892857615	1.53044728349544	3.93497090224847	1.73972721682728	4.91704186190796	6.40792434395849	-0.380104008657073	5.57038727430193	8.64191687915201	3.80514651342684	3.45643625225895	-1.13522383735699	0.898482215744598	2.17254918058843	1.38360010955734	6.06872708047651	3.19742009284343	4.26933950324343	5.9990218325924	0.889840896746408	1.28717034831277	4.36044100579652	2.95377038972942	6.02484241078874	0.512665019885052	2.0732859868304	5.80782620134741	6.04236176896652	6.07990922239324	4.94209993810695	4.58845059847862	5.73703264938074	4.16219529586046	3.34492773208409	6.78668320554543	5.76487535134896
Wavelength_938	3.99129417211486	5.64686408317485	5.35751478735374	5.71665515631359	8.83908842216552	4.87291830973949	6.48155463725553	6.23350317519788	5.36592991772619	11.7211936531042	9.16671956848809	6.39005394879359	3.30465455061153	6.14369578533768	4.77421929292963	6.97045066043244	6.34778945394176	4.55659806458376	11.1977910072789	4.14306012841204	6.68215275566065	11.4672838596167	6.23438830610627	6.16353150788191	0.665528424964896	4.26963064286248	7.24098131961999	2.93621026568103	9.33485361496526	4.70178642195199	6.21226260387851	8.03745590688905	5.66379767514492	4.57476803926123	7.16375500873892	7.2945233855405	9.29172388779973	5.55113264700393	2.54284689432989	6.92597981189299	9.20231401579725	10.538371999761	5.47412177097518	5.09404696481561	9.53314634569637	6.44963229254302	9.10234002981328	7.59516828541495	6.37329793471493
Wavelength_939	6.80293825623358	4.82039336198744	7.011563328266	6.97412365462339	5.77975630844771	3.9604068150694	6.37812007754186	4.33453880827161	4.97473543890222	12.5012321785269	7.28442761238313	8.24607866068149	3.97355775202602	5.15914961177344	5.90704546662186	4.93405651804632	9.00029654196458	5.58394791898813	11.7747735223447	5.73075075713134	5.53524440293568	10.0696836153999	5.72691252106038	5.31546949837901	3.94297731526967	5.05280225358998	7.06913356906076	0.830637330108175	8.57647864726436	6.60605737352603	12.113573633056	5.20358115025069	4.41528322379675	8.78797202874218	8.71421009851758	7.38441931542168	5.69267444192457	6.58637303582243	5.25613004462181	4.00582056379332	11.2213452784986	9.04448266539733	4.71754008267333	7.6426382840836	6.74060403863244	7.2557840404312	10.9998685561316	4.63452116110219	5.24221876551474
Wavelength_940	1.99220022964152	5.14302248796553	7.32531490042765	3.93431593573924	4.29493847329821	1.41794944163573	3.2593930557096	5.22048801836087	0.535600999428656	7.9192733924601	4.08233041526896	4.97491028885855	4.35621925092971	8.53175856606278	2.57742569942716	1.7698852685764	2.15906026960636	5.87702206878142	2.43603415239146	1.85406124586437	3.25538942172343	4.99159719845309	-0.238423318822421	4.16857899171485	1.77510421838319	2.97624388532364	0.660280684674802	-0.216066535846045	4.74015667309359	4.91552374601457	8.75638464966928	4.65791818957027	2.64875957219643	2.4976574860346	4.0022027271305	4.1731144801207	-0.107608539282442	5.20284087923678	3.37664353127389	1.1481077214678	7.6304708902049	6.84196942684925	0.899039967791028	5.56583381028878	1.73229415614283	8.15310133952875	7.30740078414033	1.98247046447328	5.23312309592269
Wavelength_941	-3.24879228915274	-0.899074067481879	0.330477025091342	-3.98738501289156	-0.000393587581369093	-2.28663737631051	-1.93123335822986	0.660600563768487	-3.50704393166602	1.07773033502651	0.167614702029849	-0.328162913522541	5.99169412961505	3.26976069594435	-1.53885756678616	-1.33991564145952	-3.14605863699489	2.47493194081168	-1.77362949032409	-1.0461347070839	-0.0802726449686674	0.849881138153406	-0.72882261367777	5.01285919202662	0.451269948686307	1.95347550211097	-0.335861577492472	-1.90570834932567	-0.701410075730873	4.34161575242853	4.09481119899499	1.45088135138801	-0.462299731816071	-4.14080698767133	-0.196177323884037	-0.956105019032255	-2.02114084185842	-1.37378479047604	-1.98775577761171	-0.69861192857252	1.69209385863133	-0.683187717293387	-2.94181408437275	-1.35204665380382	0.81387619198607	3.13295531466245	2.50293837514994	-2.00128813096231	3.36300972875713
Wavelength_942	-3.71672478350149	0.33400528048675	-0.56264929063611	-1.20269046853926	1.1147306365723	0.191702500877192	-1.20684100643568	1.34724397734451	-2.21208411148499	2.12724302835362	-1.20188469970176	-0.752680330772537	5.86484979067905	-1.26441945409333	1.13029899379035	-0.350407888244971	-1.04005599619266	-0.303865282721824	1.37315609491152	-0.803753377809245	0.26506825950974	4.21401215014465	1.94783872989837	3.48027663424666	-1.9153015214215	0.719129730578604	0.118608239607537	-3.10357130918698	1.08178956977757	3.51033704866402	5.37622374791964	-0.51812391367236	-1.32367175646675	-4.28804397234761	0.991602059805631	-0.48663576589872	0.859023335006641	-1.78725779671949	-2.05989972648558	-1.25690143054251	3.17859346553152	2.74427258836285	-0.330518235329997	0.332927337490208	-0.212516416358639	0.771319270542343	4.22730039214342	-0.325843123468897	3.15786246822111
Wavelength_943	-3.42095637148141	-0.387746159380183	0.429144451621934	-0.571961544671244	1.86940267353239	2.6871416416697	3.92050463034676	4.38618501005973	-1.03086440980723	3.64234031247252	2.48061729443486	-0.62455414370238	7.08669401855286	3.27205391277294	1.73882313941549	0.981429760382027	-0.434839987311891	-1.5507151943924	4.40336084275349	1.52651571618622	3.1787561388207	7.41171054885558	4.37697178135516	4.76942047221625	-1.45993169523731	0.0875806861821068	-2.29951933108924	-2.94343697758576	0.762161876156421	5.59235123515597	4.10353604635128	-2.45886533740789	1.4029990056124	-1.60116433536998	5.73040938755521	4.22644271669844	2.21132841703253	3.07099047222128	-0.944308286261611	-0.153320780444432	4.80703309932003	2.05827693788848	-1.05691694033745	2.80882887064479	2.26759791966751	0.49035665303995	7.66749828787976	0.512990608101646	4.54327784500683
Wavelength_944	-2.05631480941119	-1.48552881210474	1.13324092326935	-3.6998458390528	3.42719905811557	3.09854836187805	0.117353875697901	2.8855169606689	-3.21385537920299	3.80286870048885	2.87706318493936	-6.35480393978173	1.41329575973402	-0.874339250293222	1.12726522623824	2.83821204369876	0.39285070974463	-1.40047237956919	2.34299981898584	0.848397710647941	4.73063074647369	3.67733013429346	2.08264737864428	2.67849508581806	-4.77539699227014	0.598911287301223	-4.09818968797424	-5.45924463182383	5.90228884462974	2.93363168297195	0.915006770327814	-3.9170021789496	2.11007709697279	-1.93965942118975	0.82952375893766	4.2536887686656	2.97846860493239	2.36442836317262	-1.6540518678324	3.20638705863315	4.89623592814687	1.80698865070086	1.24515514392023	1.08887441091588	4.44223708421262	0.86058803281227	6.5419855595144	0.559751395403236	2.05765654856702
Wavelength_945	-3.42091103261681	-1.78183369968436	-1.33076903890429	-8.17696601499255	0.943769274182147	0.63353336091464	-3.18209090759964	7.79978135260145	-4.6984132669674	-2.1256755856957	0.390054508717134	-6.01669474373411	3.09199172530463	-2.26088949281739	-0.789488603378189	3.55369802772357	-0.605301289072679	-0.292581495539875	0.599723291669388	-0.0559059642152495	-0.531258280513558	0.197583013892805	-0.0820486869055409	-0.769340143800555	-5.11952348891484	-2.61528598049204	-1.02439529140311	-4.28647335435808	5.41993203498738	0.492911579418807	-0.916943069916268	-3.13698896054545	-3.94981501087706	-5.33233714816793	-0.648528302680408	3.09328666555022	0.979815556844792	0.281599072892583	-1.42656872216682	3.16616571484549	2.7339975834717	0.0238070995191559	-2.74975381446988	-2.10178866481369	3.88665209226025	2.02021898640764	4.00069220669358	4.2626979697456	-2.2129752485322
Wavelength_946	-4.55286560482565	-4.05802876659114	-3.87893037312962	-4.81071300116298	-1.78002400403811	-2.71597609155402	-3.62513079653245	-1.12038279146427	-3.59116690691544	-6.03813748622163	-1.61635646763416	-6.75288337982894	-1.85983374843066	-1.35907884481706	-1.37674905663494	-0.378669955968292	-5.08432981819196	-1.59667649164418	-1.14661270553587	-3.29705101602497	-1.01863315500646	-1.09090516717052	-1.71693332737979	-3.70699899053502	-8.37963943894468	-5.034913997231	-2.1019134018015	-7.55752617386436	1.42443601514645	-0.0920591070974919	-1.91594893788406	-4.56924042150879	-6.59256388197513	-3.99092534928652	-3.06517715755275	-0.250461259185874	-4.39375514405345	-2.79577408913163	-3.97568239730842	-1.89587246727003	2.65391438024373	-3.52650536792037	-6.12502031140922	-4.85702000209774	1.1702747996857	-0.674294085827372	-0.329833308560716	-1.57521708173767	-3.89396716692668
Wavelength_947	-4.05285272719833	-9.22272777489613	-10.0328030182144	-7.45491333392403	-5.10017486612746	-7.28206664230996	-9.73496639209214	-9.555325840561	-6.7997282437945	-7.18065188911483	-4.12907538507719	-9.76216358442317	-11.2268296184021	-5.77570995018424	-5.35790570654214	-5.04788854632349	-7.68339933363395	-4.84274232748879	-5.23726719877291	-10.0528812520198	-5.89975209118935	-10.1572501352968	-7.02234454493076	-2.91913612370437	-8.19321666916281	-6.60623598761669	-5.85315886669278	-11.884081182905	-4.87816029580057	-1.79808374638342	-5.09730513601306	-9.48608026567168	-7.76058658908902	-8.68441591292157	-4.97018696732767	-1.84513242925399	-14.5373438761077	-7.4276481834358	-9.1998909616232	-9.3677815398756	-0.22092533506271	-8.87560851936084	-6.68328503596432	-7.2882754835118	-7.17791291565607	-7.23562073966362	-3.75733537928744	-8.8321558148583	-9.01292455274925
Wavelength_948	0.787919057229454	-7.00343740261732	-6.10077177984101	-1.497692041188	-1.67365089760414	-1.65398053447414	-0.910368900528695	-4.13976376537424	-5.41199610361893	0.874091991179591	-2.1379437721549	-7.17981828251498	-0.455862289018967	2.58903043349988	-0.153526908223865	-2.23162286844057	-4.43797516357139	-1.39172941474326	-1.78897911534883	-4.89614697551386	1.57809793239983	0.127849015305295	-2.27878134424282	-1.81046260580754	-1.42626828021269	-2.43963200649272	-7.52400003875552	-7.47413671789055	2.38091344852579	4.4524228252084	0.652151383573844	-4.39556568148322	-2.31981055841865	-1.05797332045742	-2.94267990947979	-2.53650784783614	-7.44066400967136	-4.74686959968511	-5.96140826111873	-3.16134038065532	2.34512395296783	-3.40444151429689	-0.630239944160829	-4.27817415382145	-0.626537411164051	-5.11178385889571	1.2754961474365	-3.22650044449519	-0.660482185794987
Wavelength_949	-4.29380788149497	0.709017886246043	-2.66958389968108	-3.28739400641049	1.74171143862402	1.05776657680537	4.46135791091002	-1.32884932837572	-0.0307914662910305	2.10160803252611	1.23439837857134	-4.56876463521801	-3.16192132908113	-0.731673790315013	-0.651858290579765	1.15876495523681	-2.96418570371531	0.118006218216314	4.24705862021814	1.2617023334831	1.31871444872586	7.61778249006056	-2.42759596389769	1.71695060689265	-4.04608441571978	1.07992233933956	-0.479612064102225	-3.64075179306221	3.77353696993263	5.01521334472152	2.71884239646914	2.78601953341592	3.17786012411974	2.71706653366323	-0.0783443250628429	-0.00856837034393476	1.912779761772	-1.11352109439212	-0.0831314932464582	0.641358730053808	6.29464048522833	2.19432432878955	-0.740074332414626	3.55801298754691	-0.322665369195425	0.205472443958776	4.12814523091086	-1.941042734461	4.98111153778421
[truncated: 1,451 more rows]
[truncated: 951 more columns]
