# Supplementary material for: Rapid estimation of photosynthetic leaf traits of tropical plants in diverse environmental conditions using reflectance spectroscopy
Source: PLoS One. 2021 Oct 19;16(10):e0258791. doi: 10.1371/journal.pone.0258791 (PMC8525780; doi:10.1371/journal.pone.0258791)
Supplement: S1 File — (ZIP) [file pone.0258791.s001.zip › Coefficients/Coefficients_PLSR_Rdark25.csv]

	Bootstrap_1	Bootstrap_2	Bootstrap_3	Bootstrap_4	Bootstrap_5	Bootstrap_6	Bootstrap_7	Bootstrap_8	Bootstrap_9	Bootstrap_10	Bootstrap_11	Bootstrap_12	Bootstrap_13	Bootstrap_14	Bootstrap_15	Bootstrap_16	Bootstrap_17	Bootstrap_18	Bootstrap_19	Bootstrap_20	Bootstrap_21	Bootstrap_22	Bootstrap_23	Bootstrap_24	Bootstrap_25	Bootstrap_26	Bootstrap_27	Bootstrap_28	Bootstrap_29	Bootstrap_30	Bootstrap_31	Bootstrap_32	Bootstrap_33	Bootstrap_34	Bootstrap_35	Bootstrap_36	Bootstrap_37	Bootstrap_38	Bootstrap_39	Bootstrap_40	Bootstrap_41	Bootstrap_42	Bootstrap_43	Bootstrap_44	Bootstrap_45	Bootstrap_46	Bootstrap_47	Bootstrap_48	Bootstrap_49
Intercept	-0.637603928055277	-0.957468714964512	-0.961313102077582	-0.453340578056424	-1.10682102834205	-0.695796458244403	-1.34803091473717	-2.25096571844332	-0.921460191935984	-1.01550116320952	-0.44220753840603	-1.13742986710261	-0.613990643002484	-0.703198301061941	-1.76106321619191	-0.942673085424723	-1.00559509292982	-1.04550424012576	-1.06839056716483	-1.44978452042547	-1.11354293901526	-1.15384620372954	-1.34594794064626	-1.39408177069093	-0.897812864511156	-1.07248379045441	-0.60717791406752	-1.19682539114652	-1.02364892778516	-0.91896169396793	-0.877241479842415	-2.43698007024373	-1.78309225468788	-1.344615573927	-1.41343351685525	-1.59528914602545	-0.726512290202715	-0.519508704578598	-0.667402015018965	-1.21368695578078	-1.34386589587377	-0.998095941188619	-1.58899599518647	-0.941356564985	-1.54287572672987	-0.574105267503479	-0.945577197861505	-0.968559148711365	-1.18994492360277
Wavelength_500	-0.229447046699543	0.549073266020038	0.292209801773546	0.433322276494187	0.0672547749259935	0.00179118366254927	0.121210988610026	-0.448732359501128	0.613415100480944	0.288084757360932	0.644679804091159	0.361852517989728	0.142370496709073	0.281553406741638	0.470731775847494	0.595131241994847	-0.185578146457831	-0.268055558929194	0.0667277446219391	0.362650714600751	0.00871484747941417	-0.0617468224410237	0.278013676729849	0.427768919101609	0.566694441004954	0.0475594531964664	-0.373696853042215	0.448804337836928	0.0995767300640973	0.284097399034426	-0.0399204997847811	0.148107145152	-0.13991309856317	-0.09415659405104	0.0207188421028384	-0.244555627571628	0.528037107437368	0.204629358243002	0.543874119260461	0.217068318257163	0.27703477332048	0.708891997740775	0.315148698609809	0.300492858546505	0.519478627625249	0.0582109589269303	0.332940491521013	-0.222463165650541	0.615944898246008
Wavelength_501	-0.143672318892692	0.426690033857747	0.188638295632476	0.260771490084434	0.0268250990121696	0.0388430774902557	0.0792830117383237	-0.339488621753048	0.551230450864316	0.228178710517145	0.461479184570545	0.269996379174853	0.103435907013129	0.158053853462001	0.344091816117283	0.500708779036412	-0.252773858980779	-0.21002271905922	-0.0163781739639366	0.369164417030884	0.00532471697787802	-0.0983653333713951	0.216817950839975	0.379915748120837	0.431198514583378	0.123644577549367	-0.236778353312597	0.393205006052465	0.00728144134398134	0.251285354196923	-0.0989497232315846	0.101945884433178	-0.180935965294277	-0.286979623827342	-0.0826481674045322	-0.0620984190958727	0.340410395961593	0.0963412913942372	0.41447920451351	0.321024322900204	0.264905299202351	0.6239748202781	0.212069289457271	0.263542614696516	0.475704081928605	0.042589359447242	0.375939809169573	-0.242539093883343	0.518389549948433
Wavelength_502	-0.09771954498743	0.368781209614201	0.170766632168519	0.162405455898267	0.0191096895355386	0.0913036301577229	0.0338525701538494	-0.267576566412137	0.481452125236946	0.188459744317422	0.37450261746215	0.190939916246364	0.0946658233473072	0.125096735455179	0.261246207153125	0.451409556948793	-0.27564530882443	-0.183164111937915	-0.0365931778436063	0.378313108015889	-0.0016592779292072	-0.0973123748287574	0.186830668215346	0.341152968540874	0.365846587278003	0.121132007558762	-0.211460541021623	0.412331606642689	-0.00809076517868496	0.226844140311914	-0.144606954742445	0.0635822601979694	-0.221807819655124	-0.361389208890874	-0.124348657970369	0.0388807955611508	0.263051067130548	0.0629757308351922	0.320231104702736	0.347309132658795	0.278280711090439	0.582605699037989	0.172991140994183	0.248072724545662	0.459990988988927	0.00992571379405756	0.414784502454221	-0.24371880584775	0.465892974487035
Wavelength_503	-0.115081526545726	0.364344233826891	0.20193519008751	0.136069217645439	0.0196222775631995	0.118241326368501	0.00693467236626524	-0.289839126505452	0.40871249539392	0.161277215707634	0.385309313350914	0.118107429287727	0.0852837352247201	0.137825293004546	0.229037502221615	0.416208817408656	-0.264156810515857	-0.195450473510373	-0.010708428079342	0.356658588549607	-0.022897315094611	-0.0889397009823462	0.170117809012644	0.302879124977464	0.350994999564789	0.0528232984796157	-0.292480472938632	0.442231577572535	0.0218460481537206	0.200901199797139	-0.18859400223773	0.0326546829434482	-0.274711664759102	-0.337530368620412	-0.121084398941986	0.0425999474600124	0.273310943150985	0.0724061789994642	0.26887109118495	0.296276640210453	0.292322981170519	0.571492550807503	0.177540379856189	0.246390311571282	0.454520310005708	-0.0281778322509532	0.402892590835033	-0.242956363761382	0.448445157304352
Wavelength_504	-0.153886628030401	0.291845023939553	0.0692742873091423	0.0603204729804365	-0.076455949429275	0.0535721484406671	0.0135772517909352	-0.456361705470592	0.321377773151724	0.0955342478021528	0.370438780561997	0.0186712638514441	-0.0343037522985545	-0.0122553758753981	0.186907391473005	0.25673414594772	-0.29187725378457	-0.164827651491686	-0.0706055923574515	0.258803948102017	-0.0721107954389797	-0.190396677087099	0.100880894777428	0.21510734532375	0.263927745672992	0.0224633041617864	-0.30895819664079	0.29681445632106	-0.0431749244782438	0.119032430917715	-0.303150510888192	-0.0140913072830766	-0.419370839901992	-0.405879113665125	-0.184555364274086	0.0309940603154117	0.174605937981924	-0.0512926672184223	0.205557741844505	0.2717899687991	0.224318472799844	0.541407336645033	0.112196372551295	0.207813052921856	0.440532826970109	-0.0484545769572858	0.287641264279683	-0.267604501522998	0.389455448771166
Wavelength_505	-0.223734269474858	0.28760282434106	0.0369390583373785	0.0620711572119218	-0.114545169719688	-0.0108640067605492	0.0137971342532957	-0.547379204726609	0.265836496695755	0.102191061867043	0.402558979976763	-0.067547695416462	-0.0926435884443677	-0.0767644335660199	0.143982033625951	0.188381919763233	-0.273090197139377	-0.206231811413468	-0.06325633761226	0.160070799510993	-0.110449956937909	-0.20216504695271	0.067309605597467	0.18024658088655	0.223043471389869	0.0182649597425106	-0.366445222079463	0.228023356268447	-0.0601381175592366	0.101050271293292	-0.297135038031168	-0.0784769621575433	-0.460603305974562	-0.449420587710221	-0.171802224415005	0.0356768265362762	0.138048885843575	-0.0688416938569254	0.199846311072125	0.235951492033363	0.210085023362548	0.47755170003795	0.0639197471686579	0.205800834157422	0.364033527627818	-0.0209895173585499	0.199147467502214	-0.274328202517492	0.340533170219447
Wavelength_506	-0.302053315385825	0.308405732305819	0.062497683281147	0.11090867735471	-0.0909339488751469	-0.0616417040241954	0.0173375967158137	-0.584661664607761	0.226099607351837	0.143152512308915	0.443451456772179	-0.141289201386078	-0.0916298694560377	-0.0743589890123092	0.0989240326245074	0.160809379619798	-0.212207224927274	-0.291487680070706	-0.0356710570509875	0.0786265580954269	-0.144942586309832	-0.146532035879592	0.0478242675694328	0.173019975049934	0.207291364048782	0.000151867994340249	-0.466567452867879	0.207677439797777	-0.0427230612270814	0.093077207445648	-0.236283164684365	-0.14321932891304	-0.42941820946748	-0.453648565299445	-0.120200006675107	0.0322532535181626	0.13869520259559	-0.00459711079121455	0.21044589768586	0.15090319510321	0.232766952297751	0.383338007971168	0.0257960986333315	0.203433394308417	0.263528943305074	0.0233193934641954	0.13642267629499	-0.283608368698017	0.290438489762069
Wavelength_507	-0.316861295490686	0.229352290103866	0.00240196895096675	0.139707392232516	0.00255752182513444	-0.0500060631237905	0.0882355322485723	-0.674967552740807	0.179831753572986	0.126148648807929	0.399351893463643	-0.201504792356463	-0.04194974325175	-0.0788306637690591	0.0749171526113967	0.0239424279789838	-0.105837566424753	-0.314204563960032	-0.134943725851837	0.0638348130068995	-0.185097398117087	-0.0915051513345888	-0.0108277292201908	0.135755274065971	0.167094967103077	-0.123686971270434	-0.594165963560862	0.130227999968668	-0.0352648326958968	-0.0565807565737119	-0.317473178448636	-0.139908802448128	-0.429986884853772	-0.387101216483578	-0.118700421850207	-0.0338635624702706	0.105278610038428	0.0647444113078431	0.134667302346101	-0.0513428441851568	0.249723208589843	0.293931033552764	-0.0233600636512358	0.106637509308769	0.272110993126524	0.0328194042987876	0.0921271838189735	-0.345208557627334	0.223657611468667
Wavelength_508	-0.445031610329238	0.0920858209045864	-0.159903083674832	-0.0508606980250988	-0.108270402536905	-0.236598504559101	-0.0258074799094237	-0.78085623265075	-0.0131775169235478	-0.0277730371902208	0.249315134513963	-0.381020093786806	-0.202067158443418	-0.239544960647022	-0.0862429210403639	-0.182274925066771	-0.227094196011857	-0.461824322868319	-0.238018908630798	-0.115524799541299	-0.305337636550984	-0.233641949672995	-0.209318311415272	-0.0419077894263983	-0.0211957627481379	-0.259861414621787	-0.758488156498549	-0.0559305411312885	-0.156731754954497	-0.224279873345427	-0.463475204227753	-0.292958507925645	-0.539999585974893	-0.488498038141347	-0.295399680204254	-0.141944789184639	-0.0455677702111769	-0.0701977388608175	-0.0211083152201645	-0.248714479205827	0.10752267964386	0.1120742137992	-0.145327235219766	-0.0547447776823324	0.139492846054601	-0.141263012554313	-0.107767044378412	-0.471695330591776	0.0540238999422681
Wavelength_509	-0.603805841105564	-0.0514412092207202	-0.326383219108531	-0.300164090798975	-0.285294064360994	-0.464425573028527	-0.214198162278844	-0.865514818149954	-0.22874606046879	-0.193731577825091	0.0864851650551737	-0.566262936421644	-0.432357944133015	-0.417168219067749	-0.253099758797745	-0.343683835882492	-0.421829034910456	-0.610739806940385	-0.325517153306616	-0.322065257525424	-0.423647784599508	-0.420137105398065	-0.415282007151646	-0.228911810895925	-0.230022141187685	-0.354103170938068	-0.89655721228877	-0.231308037162297	-0.295208187232939	-0.350337231220714	-0.601049714428813	-0.482120576079594	-0.682173003630193	-0.654829861585435	-0.493971110861164	-0.2223860300503	-0.209383357941788	-0.269523152975488	-0.170568978478564	-0.387484713920233	-0.0781150923831238	-0.0622825004252375	-0.27689956612421	-0.203327491903733	-0.0187098645385952	-0.347333589621164	-0.30736670348137	-0.586990649837006	-0.116661689280981
Wavelength_510	-0.621380253371287	-0.105930729272722	-0.309077870172314	-0.280849092199904	-0.23126356522119	-0.42773935137352	-0.236646303417433	-0.860475991458444	-0.220132973203995	-0.136873916609731	0.0973223843413431	-0.513952974952215	-0.436553605849568	-0.333093790971231	-0.171465623364326	-0.274319286564457	-0.362991841773952	-0.504425819437965	-0.373949568134612	-0.271211247039685	-0.387353114628533	-0.342672944623036	-0.364489922963402	-0.178215227811494	-0.207612806810028	-0.330301009784513	-0.887695295529756	-0.168150305807654	-0.230932965383505	-0.350288166321725	-0.600840720151106	-0.460792975278189	-0.698323633454376	-0.645637001033977	-0.422829815034778	-0.171164400408486	-0.188201793181776	-0.244423650828627	-0.150171737591049	-0.431700018298704	-0.0735975580415781	-0.0515656072111424	-0.299439775148044	-0.206766914190989	0.0395027563859268	-0.297224902745568	-0.201238637393549	-0.555832003385321	-0.102506688166682
Wavelength_511	-0.698641345914069	-0.21059724602178	-0.416001251373478	-0.379016313333929	-0.313368743858559	-0.526249102076484	-0.293119808603673	-0.936287569814081	-0.383395681229158	-0.174989288977288	-0.0070139494504235	-0.683730859139458	-0.534867282726087	-0.434822059353884	-0.299438134804792	-0.434158580714551	-0.417795898669174	-0.588859742932808	-0.49359530872683	-0.398224865604471	-0.450590359007563	-0.407971122020202	-0.455365369849083	-0.305288244444873	-0.352160585377697	-0.438480921866673	-0.998462730329059	-0.27448002639283	-0.302735557046288	-0.465569002883352	-0.697562377675141	-0.527188766877347	-0.785997882526437	-0.751759809668224	-0.533312021397984	-0.220907808843353	-0.280136450332154	-0.310719214022505	-0.243774223681136	-0.553735512607215	-0.164361905202174	-0.150214098476464	-0.355895037425257	-0.314382439004591	-0.0264434320586035	-0.358361107902355	-0.296911737282127	-0.596966754591982	-0.198734075100578
Wavelength_512	-0.798107637290874	-0.344650622149009	-0.603052420145268	-0.531185149742169	-0.442295939034609	-0.659486870857723	-0.387488074045804	-1.05610309974474	-0.612774172019337	-0.29526322878308	-0.200943064917573	-0.954177054152273	-0.671582613364715	-0.623253582889435	-0.491299271436278	-0.674041515195333	-0.515493062703404	-0.77019219525691	-0.65250547260902	-0.588873657884533	-0.565301320740581	-0.53413386945054	-0.631774008273477	-0.490904167603442	-0.571120488584061	-0.58699547724102	-1.1699321975164	-0.472881828527046	-0.432501766003797	-0.636854024354702	-0.840086892837833	-0.640002356716031	-0.888797580413143	-0.900767869023845	-0.683204504741047	-0.31407556740024	-0.424590229274291	-0.444141930763862	-0.420256289449854	-0.680410557178905	-0.292567259167803	-0.30729484513854	-0.439666731797063	-0.466910763365038	-0.169859688947393	-0.47441040475318	-0.499637163420637	-0.680319490893244	-0.338536436139109
Wavelength_513	-0.841667738158737	-0.410293835467003	-0.709736277604371	-0.598480798287983	-0.443861323861476	-0.699918729811584	-0.471029369971233	-1.07235351387482	-0.709972004565547	-0.437151567847857	-0.377358283584743	-1.08220147910011	-0.725304903815965	-0.704619533994712	-0.531007618237997	-0.78093683398299	-0.511892911227415	-0.862499434247892	-0.72705496591419	-0.681932935723304	-0.628175314937441	-0.565155053195211	-0.715484980947266	-0.560564703265375	-0.682895371771407	-0.614833152543204	-1.23377038327063	-0.575834211011641	-0.500529087079153	-0.728464996378997	-0.892518388856997	-0.71832307881056	-0.871764598242055	-0.914100120334286	-0.652455636214092	-0.360139005777553	-0.491174729647199	-0.562180471194321	-0.567714599223042	-0.747368369970005	-0.326405300845527	-0.475213812354489	-0.521802434631757	-0.544390257469252	-0.308497043160409	-0.559214594879939	-0.642735140194809	-0.70458643772148	-0.425159206008989
Wavelength_514	-0.968149564646932	-0.528954819406209	-0.818451653958632	-0.686165852191139	-0.521390882237791	-0.806409436701273	-0.56820526865568	-1.22133606503617	-0.815765630282461	-0.525196327313548	-0.456291712716329	-1.1698348585722	-0.813294793326576	-0.813159977736631	-0.631613110145003	-0.893504279940816	-0.554614463480333	-0.953893660460809	-0.813216259214587	-0.754598135333362	-0.706080743291259	-0.618344011735416	-0.822921854232475	-0.648760734518606	-0.759912959422406	-0.700423231814432	-1.34197206891139	-0.661921687246484	-0.545438711708745	-0.853374493666984	-0.993375187485064	-0.815105982577375	-0.909514862620584	-0.961328515297516	-0.716079197735922	-0.465673582917318	-0.604011817961456	-0.641145545912946	-0.686094869331546	-0.90503451060429	-0.418047047717799	-0.628743792231556	-0.670289498890491	-0.644350108090348	-0.406252260123085	-0.604638508402339	-0.761004807246369	-0.826717056785616	-0.536949012294827
Wavelength_515	-1.08631361651595	-0.673307051636652	-0.955236188051395	-0.800170763861157	-0.615908193789826	-0.936364460933464	-0.674028386538807	-1.3654302885452	-0.945329921349951	-0.616212015977492	-0.55939435544603	-1.28284550288181	-0.917915987451586	-0.93590588776644	-0.779322013590091	-1.0457533136432	-0.619654548025586	-1.04570443762806	-0.960496095970109	-0.862920678262952	-0.801724155261033	-0.69916460454743	-0.970742451754331	-0.759226880368901	-0.863660356285813	-0.79534526175344	-1.45488219373515	-0.795815902474947	-0.608781297106737	-1.00760431089651	-1.1189746090022	-0.906855872217994	-0.974793990137693	-1.05283043060258	-0.816968892981521	-0.54324201550643	-0.756118193969297	-0.703879995588861	-0.811449685997039	-1.07670361459848	-0.542485366586018	-0.783410178931806	-0.826396790151885	-0.759796807382688	-0.48674116683416	-0.65307244667582	-0.843149037711065	-0.943442092541373	-0.672859082232639
Wavelength_516	-1.11201553418272	-0.804021888365081	-1.13655971723923	-0.940690846940603	-0.670094663266002	-1.05692396776238	-0.786755134416333	-1.3634882993267	-1.11075984542792	-0.768212161451591	-0.79161270504474	-1.47033263313144	-1.0220214590429	-1.05687024262412	-0.957280428097726	-1.27042030442645	-0.680048192614169	-1.13602837331916	-1.20085768993749	-1.059852886169	-0.92040001340424	-0.810252114353158	-1.16407445503816	-0.896103904798899	-1.05087983955508	-0.849905539860274	-1.52509117580089	-1.03203316354297	-0.731609855484499	-1.17950432651824	-1.23145804325131	-0.97744247609107	-1.03231746649054	-1.18465017773417	-0.898767621103091	-0.524079579289632	-0.935760973769122	-0.781010641402377	-0.970205496751053	-1.20392674617046	-0.673523476457129	-0.964408913247787	-0.934100572817366	-0.880431252631105	-0.583885131808093	-0.752759801187541	-0.888244670476107	-0.953859291031024	-0.83471762873475
Wavelength_517	-1.12836035428214	-0.820972918919634	-1.08696063307061	-0.993408149426318	-0.656630178959217	-1.05423670839828	-0.758539709593961	-1.36310485355908	-1.13522332614343	-0.777613237084655	-0.797759063757069	-1.50661757903266	-1.02946777798194	-1.00827538259557	-0.935900376613302	-1.31190472656555	-0.690326495724581	-1.12306649123234	-1.26965344709521	-1.13403274001236	-0.942570372235231	-0.792284357889332	-1.21268895866491	-0.939236456159821	-1.07289550997875	-0.900724712292532	-1.56841200372206	-1.09357795191616	-0.748250323302979	-1.2613573795622	-1.2611745549173	-0.99377132928718	-1.02456192997584	-1.15385920315286	-0.919252475951682	-0.595222762475375	-0.962657027891067	-0.805145437705065	-0.995954261931781	-1.29091165527575	-0.717645980583882	-1.04656482566143	-0.984089740102363	-0.961334713056766	-0.607732085694622	-0.756047642480911	-0.935256410594043	-0.975472341594117	-0.901781442141786
Wavelength_518	-1.15747277915633	-0.879701123920381	-1.08682507047896	-1.04449635531532	-0.681341914827021	-1.06868774081656	-0.775176348100954	-1.41464411457098	-1.18189232269199	-0.783226079986302	-0.801689806999736	-1.51981252080768	-1.06221236253697	-0.995281412716376	-0.92847989815221	-1.34663430620977	-0.718681844379274	-1.10991899917771	-1.29638761186283	-1.18707447384559	-0.971134895968141	-0.786428148129239	-1.28566566074868	-0.980952765057838	-1.11407489610767	-0.970457282333246	-1.63895476643135	-1.15446965071709	-0.732342409106237	-1.3284558990778	-1.26873001344297	-1.00586329591037	-1.03755561880659	-1.14794177759266	-0.958218656840977	-0.687192193848129	-0.976469558878934	-0.826123366371982	-0.998536722766446	-1.39531873167674	-0.78625147901508	-1.11390575646	-1.01482359762366	-1.03098292934118	-0.64715318273428	-0.77685023005037	-1.02401772274789	-1.02116878667916	-0.966724705644446
Wavelength_519	-1.19564330508543	-1.06398459377212	-1.28270439733752	-1.12478465597012	-0.781796965936185	-1.17212539581268	-0.927209395997436	-1.51578175468444	-1.32474925171488	-0.847611389727456	-0.939268565676492	-1.57714213734326	-1.17342812219984	-1.12487623402814	-1.06092986305321	-1.47250585331353	-0.783657879217227	-1.1438309988505	-1.34026357193689	-1.27551992631215	-1.04053422854887	-0.860887364089526	-1.45015717250887	-1.0699440287491	-1.26510880011528	-1.05480975377876	-1.74323548073456	-1.28558979759389	-0.723726105098011	-1.40842587486099	-1.2832595707358	-1.02560187771522	-1.10299874325811	-1.26498032637738	-1.03995761295486	-0.722934159034257	-1.03990033599321	-0.838705964730421	-1.03059344922346	-1.53204507108852	-0.919089111617393	-1.21175666478745	-1.03853787254954	-1.08958126160997	-0.734857204853185	-0.872725679875456	-1.15261580994197	-1.06893742013772	-1.07389066440485
Wavelength_520	-1.2816718299056	-1.12412870642602	-1.36999244776033	-1.14864161349165	-0.881329777587213	-1.28389030516177	-1.02782648715139	-1.4955422869889	-1.33965857014987	-0.875687260045475	-1.05463324831115	-1.63145643433834	-1.24711323715814	-1.16957441478157	-1.10207613038446	-1.49428165159759	-0.841733248765949	-1.24799362190786	-1.39698906420378	-1.31328132505462	-1.04036816266883	-0.895915028999366	-1.44782833337331	-1.16701882135935	-1.3620647712869	-1.10500428986167	-1.83113932905398	-1.26925654042386	-0.785048968354266	-1.47154211627719	-1.31486352664574	-1.07975665375765	-1.09009459628683	-1.35234388361457	-1.07921573969601	-0.796542341806994	-1.08152453401102	-0.863127885993848	-1.0758325053197	-1.56303836418217	-1.00331540078195	-1.24754120998357	-1.04765549253263	-1.15391044969698	-0.782361519572968	-0.912822332158252	-1.28623553193592	-1.09681063491028	-1.12261276914433
Wavelength_521	-1.29081351869465	-1.10759855324366	-1.36043429137199	-1.13443518716667	-0.872560046112924	-1.28181042041693	-1.02933772318814	-1.41737171934281	-1.32965305982924	-0.877888459761514	-1.09238993515935	-1.62257258852084	-1.24179733781649	-1.12847747389913	-1.09825222802935	-1.51586441770275	-0.809284496271448	-1.2536236011371	-1.41649847219355	-1.36315563111857	-1.00071804660093	-0.868534594914643	-1.41471260923077	-1.20096951131285	-1.36871051847554	-1.1100203927303	-1.82083445812572	-1.24123868581813	-0.822231995191169	-1.48163862452979	-1.29117762204983	-1.08925302144462	-1.01940147013726	-1.31572932440208	-1.04718350986721	-0.854502714489046	-1.07545181730776	-0.861520979974123	-1.07031093917224	-1.60222887944389	-1.00149489935422	-1.29435333221032	-1.06420601507848	-1.19378031525682	-0.79718124350232	-0.918732480826659	-1.33658350042903	-1.07852131015839	-1.15329102084973
Wavelength_522	-1.19434629219779	-1.05387038288745	-1.28644126123339	-1.10256198132914	-0.742101917309796	-1.13378309989055	-0.936560175197471	-1.33849603680142	-1.33870286049224	-0.865595192685623	-1.05097859701379	-1.55258371150416	-1.15867863966781	-1.02684438106852	-1.06815860465065	-1.56762491078879	-0.682927478558615	-1.1263967677788	-1.40248234208718	-1.42965675887464	-0.947623733678524	-0.791534335012248	-1.42124206926893	-1.14738006650864	-1.28988614392644	-1.08063378458637	-1.71094340488424	-1.26882098123257	-0.80080971585733	-1.44228013898676	-1.20988061025655	-1.03092112632442	-0.920668910148787	-1.15661220039843	-0.95077502746845	-0.876221166187455	-1.03262321728935	-0.831616833796275	-1.0151310683972	-1.67350830088463	-0.92099579806779	-1.36123665398731	-1.09327171151187	-1.20149310156543	-0.787049165725331	-0.893975036253098	-1.2878502246303	-1.02523598587827	-1.17886829918646
Wavelength_523	-1.13276130737504	-1.00345762068774	-1.15471304242258	-0.999292905307634	-0.640759526939249	-1.01071803776732	-0.832784107657823	-1.31211720090189	-1.18086506990577	-0.719220707200902	-0.962101989893642	-1.47640509763243	-1.04492296402736	-0.955447268421365	-0.982134425994841	-1.46806454839719	-0.62590349903242	-1.04077305626586	-1.33669970588244	-1.24732055551882	-0.850770914188738	-0.761051358874705	-1.30116166895971	-1.01461921206267	-1.14698208926282	-1.06945347170378	-1.57532882716753	-1.18605039462607	-0.711040730021689	-1.35727307483131	-1.17577559408838	-0.890182614284046	-0.836212558710156	-1.07158129725149	-0.87388494130015	-0.771918358747159	-0.976574225572614	-0.674764220844527	-0.962112017054797	-1.56359565815755	-0.822129707402131	-1.2310478503325	-0.994666668595386	-1.08481315886212	-0.699679876711817	-0.738185844917656	-1.21700469707223	-0.94908973758549	-1.11032719670507
Wavelength_524	-1.05622956423105	-0.974781144379491	-1.11614484853304	-0.969581788363395	-0.605267011651409	-0.987870408598176	-0.838643900025183	-1.21750018770226	-1.09650995713254	-0.68894183676513	-0.969491164356643	-1.38109042053918	-0.979949054280205	-0.903025155433705	-0.932437783522286	-1.35827054050063	-0.608821544340021	-1.015068246567	-1.33717307420607	-1.16701816587302	-0.811274082132739	-0.730211318071818	-1.23379285800931	-0.962519838855098	-1.0899148914426	-1.00204735953758	-1.46874386216255	-1.1254335063701	-0.66681475688159	-1.31881488519262	-1.12001605778858	-0.80161247053161	-0.757742390001471	-1.05013393730567	-0.870058194814389	-0.719787900034863	-0.960272326745357	-0.614393757085967	-0.96464887002486	-1.50757816724451	-0.835231860204303	-1.16712513722664	-0.981628462236129	-0.997960436432615	-0.638994944710411	-0.682216730145313	-1.12390814848225	-0.915434282198373	-1.07314961623466
Wavelength_525	-0.950427286520643	-0.979112383157983	-1.16954458917364	-1.01547886561172	-0.618827789329074	-1.00481860144128	-0.925358075962556	-1.06615723535725	-1.11469531977247	-0.780038657651854	-1.08745528210458	-1.28768185762277	-0.955078833318	-0.850996538329754	-0.905477440903855	-1.27618036509138	-0.618275697015906	-1.02745296939568	-1.41503497551178	-1.2197340403807	-0.819759275672028	-0.687371637549145	-1.25494721449773	-0.983695312695041	-1.12625276881801	-0.887575426764233	-1.41770553988069	-1.11869390544934	-0.676476524350468	-1.33283585856433	-1.05529517011327	-0.759434067896256	-0.693657700567868	-1.0726915244705	-0.898698906294024	-0.718355318927526	-0.972900460780155	-0.668922704045053	-1.0161369872522	-1.49508721306959	-0.934641951310403	-1.18469589579703	-1.04003324140866	-0.976987709998606	-0.614451879237979	-0.740265952960022	-1.02170572772861	-0.913517541610511	-1.06862010603386
Wavelength_526	-0.861256481823751	-0.951219875770162	-1.06381501920377	-0.946892244500003	-0.613031680374138	-0.858056701193632	-0.859965740725683	-1.0012908780318	-1.07756959666794	-0.728508881008504	-1.05964977696411	-1.1622593859805	-0.857755654292517	-0.733836045079691	-0.787493861261837	-1.28853879518554	-0.656367253343228	-0.929280725199525	-1.40443808191556	-1.12700816199078	-0.772800741523151	-0.673534689048897	-1.24328403255685	-0.870456437942687	-1.11158726251277	-0.854653895793719	-1.37852546765413	-1.1223113435836	-0.673651597679763	-1.2607231324922	-1.02436237799652	-0.610267449218026	-0.672325862136077	-1.00093282114301	-0.804451053001213	-0.670293759934098	-0.92393618524354	-0.693951856874186	-0.938299931708267	-1.38611012047102	-0.8960571203834	-1.0968081038249	-0.861164864896176	-0.961712981854977	-0.611862966476916	-0.766989716739209	-0.988018754841527	-0.81215577588021	-1.00923954912253
Wavelength_527	-0.754704110674258	-0.887520146998616	-0.94691064958607	-0.840992577851932	-0.558235737720529	-0.729609996514153	-0.746159861716012	-0.883179144567159	-0.959025944635163	-0.57920659462889	-0.942033259590382	-1.0155596821869	-0.779517206053379	-0.60106577510779	-0.734277966883629	-1.22306451711023	-0.557847400360163	-0.771623339608349	-1.24501331534012	-1.052539429744	-0.694100774193495	-0.599575497127797	-1.14633610672244	-0.810191120815408	-1.01562148910822	-0.770547282880523	-1.22545239637524	-1.04588218345293	-0.596614005559978	-1.13866705685243	-0.884750314714323	-0.484619410690484	-0.568679422769057	-0.88080285625047	-0.690869959073214	-0.565441786217026	-0.795762339256036	-0.583174755788386	-0.786630201874681	-1.30855183973983	-0.793923297919607	-1.03836219371123	-0.734252299016185	-0.895269586179721	-0.539045541105741	-0.707303402784947	-0.920865062839128	-0.665583284919912	-0.964133873766792
Wavelength_528	-0.636679678972889	-0.814831327218292	-0.875899394343951	-0.72356591848787	-0.48480146865367	-0.640514597242956	-0.641045258642274	-0.745487360928004	-0.796449258484804	-0.392724688977861	-0.796817914256421	-0.875314308851224	-0.718265856968719	-0.506198375524703	-0.712333726343245	-1.05219391975249	-0.380977172403563	-0.611267665258469	-1.02351191119145	-0.973481733137025	-0.59805147129456	-0.48570127941969	-0.990489785517986	-0.791453838385725	-0.865423763595087	-0.643295665154448	-1.02431751573181	-0.895325560269492	-0.459559097525093	-1.00069375935539	-0.691429462445493	-0.387262408906229	-0.419474760084609	-0.776770240744399	-0.599470273194175	-0.419463379675722	-0.63640588911523	-0.389313903724896	-0.630683499764547	-1.21948184845715	-0.678589205824821	-0.964387519733229	-0.679650131071273	-0.778577072105758	-0.39063973798265	-0.561529740714206	-0.810406556268452	-0.537754576787048	-0.903932153056833
Wavelength_529	-0.46106469306073	-0.642335719426821	-0.648206394282295	-0.474239062752895	-0.359837120846853	-0.4810400554181	-0.488381405646359	-0.56450684353089	-0.568017784148856	-0.184347263609597	-0.592512096490912	-0.608813111245879	-0.460496878586836	-0.396608062962293	-0.440527111826139	-0.766151592534931	-0.303227692126611	-0.419762126923492	-0.86532165633396	-0.679504051210007	-0.377771521804984	-0.335069857592134	-0.642245235522313	-0.595907808737641	-0.599514527378808	-0.491523729448264	-0.8604085189368	-0.530597148589446	-0.326265529334477	-0.779739460294833	-0.578847282572446	-0.152077806966233	-0.276176096281035	-0.642145151287946	-0.496778187658487	-0.244960503868791	-0.442874276820385	-0.207913808601764	-0.463398607882954	-0.926815101992373	-0.515821720373097	-0.63886347939923	-0.497639498955249	-0.562101839400525	-0.126319992143948	-0.350932737714375	-0.554696609795314	-0.430177679169724	-0.640327198051092
Wavelength_530	-0.324509901881492	-0.538369216949666	-0.53037896643362	-0.339097583319099	-0.254638112634606	-0.33758067024323	-0.392574055407362	-0.444109453170564	-0.453324606980393	-0.0976202792708066	-0.479358352634761	-0.521689469676134	-0.323827718734979	-0.286299872018156	-0.305512541751816	-0.611004533695015	-0.189131282624705	-0.294146059837703	-0.775412826920323	-0.541548933492373	-0.265994168178598	-0.184246244002809	-0.4876559405332	-0.465058287713119	-0.506830923604036	-0.394567706695367	-0.766727592715789	-0.391520846082378	-0.214824755419853	-0.645236443211725	-0.477175184901897	0.00021810317715306	-0.221109113842469	-0.550972672479722	-0.384277738849406	-0.100643109256905	-0.337243921436269	-0.0817923735046383	-0.375931212356741	-0.75104631283536	-0.409777756033021	-0.475487783526687	-0.358935538467404	-0.411023882617426	-0.057898776896222	-0.197568549777125	-0.458253128316308	-0.311921425877827	-0.500152000676463
Wavelength_531	-0.215817525172008	-0.484022324022929	-0.495019328034264	-0.294618837830831	-0.175787746920933	-0.197082487917561	-0.343626725374126	-0.378992806918734	-0.403520309641335	-0.0882857698504553	-0.444669862452374	-0.525139466243131	-0.27857772142003	-0.195294355840543	-0.279484487566175	-0.550384797533997	-0.0716359923799723	-0.224327171609859	-0.718294238851002	-0.505095313203107	-0.242231396079538	-0.0675914414403895	-0.499249194838656	-0.377908224731873	-0.512706079496558	-0.328011991896223	-0.684532228682474	-0.42432382722209	-0.124190728121057	-0.573259848807505	-0.361901734219673	0.0947921428919098	-0.203109107087817	-0.496716731015709	-0.260023587514685	0.00955919227298462	-0.306839971831333	0.00138704932349085	-0.348953959171961	-0.660913188459654	-0.355164228086271	-0.426866077600723	-0.26951164655119	-0.318067591104867	-0.106959729515087	-0.0985234667744446	-0.454350037134794	-0.204151287522066	-0.462299971788521
Wavelength_532	-0.0155684902939019	-0.258432751036415	-0.209615495962261	-0.122442393860248	0.00390063326236187	0.0358206318855114	-0.170538512604415	-0.167433701347484	-0.131654845218831	0.0956229187884553	-0.283908617547008	-0.190490064203226	-0.0837949971351739	-0.0339727284714025	-0.184323904327386	-0.409112908485227	0.0518031984836612	-0.0364686155462993	-0.452721457967065	-0.345146127366745	-0.107604770919477	0.03829747974257	-0.344276152307703	-0.193094433312038	-0.241574724883285	-0.136636937632844	-0.278325656058521	-0.247293720517334	-0.017109215903611	-0.357756984491713	-0.0680062175841757	0.303983936472847	0.0408738583375802	-0.281943266402555	-0.0389344488161974	0.132956930313569	-0.175390236260408	0.216101645108794	-0.182324422547083	-0.545888764570299	-0.206045284257972	-0.298231355606293	-0.177822271812534	-0.152139182838598	0.0470409847606186	0.0088315518089491	-0.207170681591737	-0.0353376274663006	-0.381929944615815
Wavelength_533	0.103699275856604	-0.096625298119942	-0.0155383459358367	0.0312620903011842	0.127217760433056	0.158598607919165	-0.00303267791619979	0.000517730532986316	0.0852978833288848	0.223233604072131	-0.105986430046156	0.0534778808536791	0.091269037440883	0.11901422529164	-0.0298931633631603	-0.202200044766103	0.155202734250932	0.0675978389460275	-0.234231287377738	-0.170951252305489	0.0156748355359266	0.136203210611249	-0.17071897868792	-0.0603432636750841	-0.0286382017357666	-0.00750344478595261	-0.118233196026718	-0.0397103624411567	0.0727187470749786	-0.180093224736538	0.0828332706983759	0.462010635585057	0.209955594542485	-0.126243102426805	0.082951047673544	0.213368975872505	-0.0147121902392815	0.358189982346502	-0.0282060907839171	-0.38482300287455	-0.0831588966093704	-0.142002483044489	-0.0512756891920207	0.0117444829902725	0.180653027857961	0.125305321573983	-0.0399231125650043	0.0375381754162583	-0.238324462502901
Wavelength_534	0.17228268781852	0.00417826260006232	0.0954401497015789	0.147787222429856	0.193557059880779	0.214367350679957	0.117506173087684	0.0985189916534325	0.229938366913904	0.303747486581672	0.0398946862267952	0.211876613256299	0.209497814784458	0.238638347839361	0.113746557077922	-0.0230695774682458	0.227225894651675	0.126085852336496	-0.0882898540367565	-0.0287090198053869	0.109387062343894	0.212435302643521	-0.0319480047392589	0.0390528294006403	0.101754515240481	0.0707534010307694	-0.0744489168265887	0.115162494752028	0.149311563524203	-0.0441179966357936	0.157361805467363	0.578835315811663	0.294097530974702	-0.0223109734632683	0.141287604471593	0.263143750078801	0.118660316922519	0.432102327935068	0.0888859520404616	-0.241142657478293	0.00594518980657782	0.00330163626020336	0.0694525121200185	0.13129879816303	0.269947546696916	0.229113439501757	0.047852923887957	0.070314437161709	-0.0986203087788871
Wavelength_535	0.271628726292367	0.0981127973362837	0.224777517777374	0.251558439016807	0.264809579221936	0.307612631398713	0.199897781502068	0.150586754322332	0.347957081181245	0.412107479724735	0.130147732717908	0.351920767982667	0.273844936296132	0.350617637619685	0.180797235893746	0.0306964616475718	0.297246395726927	0.246643897484136	0.0113588643294157	0.039962909172873	0.205249059593892	0.289186364436636	0.0749282061828326	0.161641326333546	0.188285149381999	0.149847061512829	0.108276848615956	0.172911688575978	0.238122778655725	0.091875170918414	0.287536889685449	0.712299610294376	0.335749896564119	0.108294591913877	0.235146427813555	0.33722311353816	0.205588129084954	0.508501974470837	0.188366681731743	-0.182659155156826	0.11030084485701	0.103588485636455	0.149723461266086	0.1787734583749	0.331272965022808	0.316752678787994	0.114055941621951	0.193336690224819	-0.0291735895499492
Wavelength_536	0.317252412828767	0.119141762052751	0.260975978698819	0.265558392578043	0.270753191462823	0.33707855027677	0.186310825820463	0.214395772357686	0.333259208287525	0.411403962809801	0.157884243556788	0.398369571368721	0.294918920737085	0.393439204707154	0.204276617788967	0.0739539106317287	0.308964117432149	0.277407521287571	0.0439978161124323	0.0769308238163277	0.235321927399349	0.318909445913672	0.11290229485885	0.168483761645895	0.177651587631133	0.18548874748095	0.142764957100164	0.21491293936129	0.282262845699499	0.142417107193238	0.333782115583394	0.725123685049142	0.315836325037863	0.119798279067589	0.233854106625596	0.360512793644929	0.222707596135556	0.530629947221472	0.172850047171422	-0.12636259129453	0.106887082608115	0.124505023457104	0.180350320665317	0.211709485040457	0.338303064333376	0.317580082475595	0.197808937183389	0.233673529786488	0.00654260376671669
Wavelength_537	0.380430141443913	0.173413806431721	0.310285638912548	0.300078573255149	0.2900998199585	0.382369232441685	0.205745930709423	0.325792855463256	0.338811979507742	0.430773771263089	0.190422944313551	0.440160567783666	0.364689177312382	0.437067248224764	0.246988553981209	0.149245582625222	0.324926096336318	0.297772899153163	0.108493927153265	0.114337607596457	0.277963997237538	0.355930125827752	0.174763090164772	0.179092291336114	0.186118357069954	0.253821720174295	0.161540964919964	0.294040945859687	0.303117595407251	0.221226768460199	0.377056018441264	0.736873750403373	0.35019197338688	0.136241394092537	0.261737516573112	0.403238118486424	0.259732367749458	0.566440380658086	0.187865514039327	-0.00853394526712731	0.114699625693785	0.165488506999549	0.238437179183456	0.259170906234072	0.374056320298848	0.327861672054308	0.31281655713414	0.293282837190865	0.0485448607710462
Wavelength_538	0.488207469501244	0.345083675912258	0.423740706874012	0.430405437710002	0.343107249896618	0.455598600634498	0.326606229663399	0.475548632268327	0.466576744790718	0.550027283754503	0.291163096418546	0.557746510399629	0.517717468970265	0.503619376462522	0.328952340910922	0.252104683151682	0.370354880880702	0.356380710642284	0.272663292078291	0.16049608892251	0.355967496156486	0.413498813197011	0.304178737909589	0.285108729978215	0.279253475902058	0.400322601565076	0.274440353091564	0.408509669815962	0.303637829333342	0.414085866850143	0.495703240327925	0.826010310177812	0.512412702942093	0.247936545857991	0.386886280436528	0.473589715573666	0.357578629324265	0.625110929319995	0.353573004639496	0.163717159222724	0.201044984410685	0.292789578334805	0.368827503189447	0.32647856385347	0.470775477594201	0.406392486235895	0.420414483171489	0.431029439956329	0.101585632011707
Wavelength_539	0.576397452732643	0.394797108389938	0.500419714350542	0.532090594208304	0.409575375563791	0.542018890890244	0.398672153624364	0.525432684109875	0.608706636688068	0.625806149907054	0.349240091837415	0.648008387629279	0.56699820341385	0.580960184617493	0.408460880141568	0.380152733536958	0.461687419209831	0.455243522705687	0.37588371110336	0.288537020189545	0.442140183051602	0.485531916171033	0.408547477100481	0.396817962904986	0.405918069672448	0.453865314086169	0.416127224290503	0.4839842376392	0.406584848583654	0.517822484319334	0.593455660765355	0.958133505929902	0.570760110055045	0.345764170611225	0.487786140036143	0.58862736838548	0.476082362322381	0.699642743056454	0.404476407296631	0.266444514517536	0.305998790826965	0.428170814141017	0.437806314223325	0.480676195985347	0.50898505394339	0.496120887869344	0.494514112519788	0.494972566629189	0.210579219202334
Wavelength_540	0.675047782293126	0.473720252892423	0.62194935860861	0.655693967781552	0.51234631733853	0.666666837274866	0.490113228348264	0.616663309928636	0.773432146371077	0.705015941292847	0.457132356814837	0.780697973686637	0.65039504849978	0.700120451755928	0.500331586114092	0.517914661927801	0.564764718853141	0.582361278054264	0.496276179343366	0.431256736969033	0.543488955560717	0.5709365769239	0.531166648981871	0.523747064893921	0.557486772062134	0.52312381917826	0.584612500175034	0.609903969383539	0.496348876854441	0.627943805637944	0.700371563309881	1.09182056803837	0.655327106059463	0.468177466908006	0.592835804248402	0.686418878943371	0.602289368186717	0.791316010584069	0.487859409467731	0.369950040413958	0.42935045977634	0.554255334425055	0.511539497270225	0.627942248217323	0.559524548065525	0.588574738104578	0.602256058747523	0.580848357672023	0.319138540124396
Wavelength_541	0.763579939836491	0.601838359686278	0.740718181495179	0.769921344657912	0.597609863244091	0.80057696278158	0.574235493538892	0.748924739127675	0.900511509306415	0.761823841689039	0.601743838842701	0.936343624913355	0.780746122753787	0.809615493867385	0.586369233054315	0.62951641218114	0.612946680997347	0.677286775788307	0.614605502462721	0.540538930087803	0.613971675608754	0.622122354424837	0.61936314858172	0.644436911357343	0.666786492237526	0.624465610358532	0.711528600613616	0.755110443679258	0.506873490708034	0.747130399632496	0.793474720574776	1.17013310699431	0.771152346884044	0.568170415622557	0.670520054875153	0.70867573530729	0.672080073655002	0.843066433110575	0.619797137660111	0.498802092791462	0.515146141959869	0.655216987598368	0.601743885011299	0.688279018881986	0.624036909547561	0.655610375613158	0.724544677900051	0.67742255090497	0.381493485183325
Wavelength_542	0.866006843594981	0.668368317101772	0.857703037920102	0.808072392566181	0.680469043124101	0.931275870732098	0.675740811486274	0.838780522851508	1.00802963429372	0.873753718252663	0.6745162360478	1.07930708172732	0.870640357639095	0.909044781638084	0.675260509579657	0.730157533809118	0.688399055784394	0.797978448546035	0.730897252818894	0.665328324867086	0.733243835689775	0.676284781577162	0.740998156646199	0.736669622984805	0.774892248377834	0.667997222853776	0.831162742327325	0.866235554513423	0.61740265275011	0.834008985030925	0.871181531113423	1.26401266971997	0.808551783834988	0.68545986576916	0.721380996919412	0.799034424566507	0.746166452089857	0.980710846537545	0.710076064656131	0.599953146332907	0.607037647198205	0.763377931738584	0.673120816639695	0.738865936307182	0.740414084442906	0.719070293125992	0.837171801033133	0.741347226036929	0.483528598652673
Wavelength_543	0.888957497137874	0.687442383983376	0.875539408400651	0.78490375714334	0.673414777658089	0.946362108555103	0.681424611196419	0.872920669332814	1.0180416385918	0.896336871984709	0.67152035286406	1.13213218405469	0.868950326803742	0.926523311549291	0.699091420900889	0.75457404277118	0.673766866982159	0.833710506615752	0.756538495961423	0.684655360662012	0.74366037230314	0.683843386144997	0.763740783143126	0.766035528570721	0.79382387005551	0.680690502623223	0.879376030138296	0.88277294353321	0.630256030857841	0.879615683643757	0.913701842975942	1.28187079738017	0.792325683078802	0.723021618938054	0.711898321609605	0.821391679309784	0.763810086224383	0.975025241788664	0.736940632679389	0.641038048973872	0.610450655230937	0.796767688339175	0.696548439551932	0.748893409319098	0.742348010977826	0.719443705720028	0.859707521440926	0.74631823326402	0.510451636461304
Wavelength_544	0.85440683979066	0.69945242682231	0.842519141743455	0.756770944872704	0.615084054952897	0.877342622500756	0.622370587857967	0.886774290433723	0.977348325398166	0.851812056109711	0.639095957778836	1.12635086936413	0.819129557160817	0.902810287895879	0.680587797623757	0.73613759403097	0.599672955899714	0.806993191577252	0.725550355756578	0.624951929540093	0.673265309930293	0.673422441004775	0.723855227408535	0.754741744251551	0.760665868016711	0.694087398997027	0.885429011782244	0.853623428933442	0.551634301371769	0.909228574858782	0.938935772347567	1.24587555078377	0.768826042241454	0.703231732188019	0.682205877805262	0.786026666697608	0.758248633363445	0.858315015458373	0.737369565232143	0.645575855084371	0.563329301987624	0.774991692594156	0.694537639804984	0.746693828770978	0.653754546670617	0.682949268104035	0.831811711954151	0.730382896574756	0.479534571685672
Wavelength_545	0.888439165936165	0.776830873866104	0.920457137573184	0.847513195327181	0.646819232021132	0.903152749719308	0.646667929514155	0.926886115356171	1.05721474975149	0.907316512556383	0.693131769068719	1.20954327439451	0.86532970085063	0.977928308663365	0.741019600973702	0.830260208563867	0.636619585432263	0.842921750480388	0.780966221408284	0.712684769152011	0.722545926287127	0.729043319371504	0.790316052820179	0.784327579513732	0.813124313097511	0.743001443924249	0.926347117156911	0.923418020472665	0.608918862835848	0.954649789411012	0.980439136792685	1.27304800522072	0.802882141113506	0.714218839037966	0.748878605960514	0.810923154706141	0.825794042832855	0.922976667721425	0.803957520441373	0.71058707095204	0.629261831054106	0.849283559287996	0.754005443346133	0.811164523292779	0.707554997264064	0.73713907166252	0.922508328810174	0.782019819031945	0.552524141028773
Wavelength_546	0.948415582667914	0.842033657024537	1.02196549108768	0.9340506357645	0.692321682956609	0.96204838140124	0.674538757722944	0.966689024271285	1.14001566227974	0.973449909627363	0.789248087263713	1.32876480816955	0.926685381580339	1.05270747486741	0.820396354479997	0.939355505050511	0.683943493004037	0.921059770046557	0.886820053611737	0.823349858327951	0.795642486775879	0.796859417115996	0.875358867885084	0.850838878037589	0.90214076362694	0.798265841672909	1.01131709273968	1.02603625768447	0.701517013466226	1.03337032754624	1.06556959066009	1.36161558175899	0.843739580283442	0.758450531592021	0.795580655793316	0.879617687094832	0.897032098198193	1.00176543315476	0.905289259127049	0.77982671033309	0.693495380940979	0.960873992897026	0.836078077827051	0.919662831759499	0.764618198168813	0.803327868390433	0.994625041916912	0.812097369584706	0.643339422287244
Wavelength_547	1.01544959441553	0.85615827183995	1.08237855194827	0.971883586584448	0.727476687025905	1.04273037601414	0.692285726960819	0.98821780361666	1.18505162146287	1.01439472246204	0.850052799908262	1.40239851458433	0.975814870099546	1.08886290959447	0.894477237168718	1.02675561871803	0.706810571697878	0.992320424914485	0.97549652788749	0.912247345264256	0.856586954903639	0.840371230558813	0.927180550160503	0.929353945273397	0.97876874672693	0.84000767211371	1.08687093460307	1.09545652335891	0.781577177114746	1.1079423175536	1.14139696187198	1.46076245260537	0.865237980605625	0.806266654354765	0.811191160651925	0.964559107839472	0.932934576354319	1.04023696947951	0.974220257446017	0.870856472083685	0.726418998412052	1.07176725424707	0.910218690190878	1.00965968139506	0.796661056799514	0.855654343402203	1.03585245899926	0.813586112628984	0.720153224436219
Wavelength_548	1.03458265422454	0.87361438897199	1.07341454360472	0.964401940126502	0.748186949523915	1.03378359716072	0.735646952537607	1.06776795828389	1.18215401888612	1.00517071221453	0.820833174928088	1.33979735375191	0.986242329214452	1.09140376174429	0.869123957318014	0.983194802498011	0.712657017933653	0.977632717612879	0.965331481212545	0.865594152284343	0.854151885214181	0.807548363336912	0.958403224617674	0.897027268371084	0.949266076875711	0.854482292793924	1.09348539751062	1.04093024596116	0.736036121999883	1.11316888572647	1.12572210364693	1.37530570122627	0.885889593966702	0.866279505616181	0.809013740153054	0.890594332273032	0.904057254705619	1.00682120328943	0.929728576050431	0.891104936458167	0.7266713722456	1.00939861341068	0.876196303998694	0.925420818075838	0.783384669086537	0.813498739358144	1.1195821262271	0.887699977726134	0.685179921238895
Wavelength_549	1.06973490904585	0.952099042704382	1.14721993888331	1.04117226311783	0.783596885266746	1.09901474961729	0.79024036560983	1.12950704244926	1.25532604603399	1.06249415896671	0.868050406673748	1.42475498385619	1.05312794800612	1.15212572214031	0.916737206122306	1.03922195605197	0.746784093970626	1.00117009924866	1.01549371892366	0.932443178155299	0.850258017025544	0.83878456076238	1.02105447436735	0.977707986535879	1.03059346954929	0.90663203066193	1.15960309444733	1.10503807519444	0.7538169216879	1.17275603160166	1.18791612572528	1.40207175442045	0.947208750943693	0.942170294446924	0.877177553039306	0.897222771699857	0.954949525144865	1.05054977325855	0.949600865235242	0.95547179121837	0.77912650992182	1.03794401993887	0.902133319458879	0.978789827460166	0.811309486484266	0.863897288024171	1.2176843499248	0.951832015483082	0.724408166097015
Wavelength_550	1.11564507882466	1.03541387239297	1.25361069778413	1.14495178087395	0.832013293782839	1.2033201374484	0.85277325707791	1.17951258328616	1.35809548929925	1.15374675512727	0.942934355627972	1.5618138745688	1.1450078406299	1.24081196074065	1.00603143019315	1.15335507449095	0.79425800779085	1.05262481343774	1.09891872571781	1.05396368399725	0.871273363764842	0.900213619177405	1.09526045177026	1.1090889750176	1.15725336896904	0.967959534758096	1.2495812935147	1.22495435767059	0.814828457259711	1.25452850664981	1.27664017777271	1.50810732663951	1.01834732176946	1.01612995080644	0.970745623362328	0.970134422197012	1.04910202115104	1.13654798849934	1.01605672211776	1.05206213777874	0.857446641521433	1.12625365056107	0.973259047377303	1.09147976684382	0.864599178498007	0.958502626194464	1.29715272474282	1.00660867313414	0.81138876624303
Wavelength_551	1.08639502484936	0.98387565688965	1.17998621054851	1.09686409456688	0.790325591983446	1.15401060886957	0.829834105075097	1.18498461827454	1.30480399752228	1.12398571770047	0.918225915823192	1.5121852604108	1.11200413909958	1.20699174868083	0.988597042901018	1.14571536380756	0.756779665630969	1.03147734175947	1.0917749443299	1.04492587986411	0.861141996835848	0.83672676497289	1.055827038921	1.09826560539914	1.08896520534936	0.936058103460025	1.22758824630656	1.1597152210771	0.813152433629363	1.23918106094352	1.26216748053442	1.51692799259324	0.983049044416202	0.996416420750821	0.908969692686473	0.944567068940961	1.01626486609993	1.08062851903136	1.02686680941122	1.05259849932258	0.813361286090198	1.12817411043987	0.992728411999136	1.02842038075054	0.826482913107767	0.922355885105202	1.23150700951942	1.00394122063079	0.809750583170765
Wavelength_552	1.04008242675618	0.970909374500714	1.13402845068204	1.05704530089266	0.726674525091514	1.09074750598566	0.80957607051156	1.12093982872533	1.29473199988332	1.07141420917388	0.929851771682112	1.49730539746159	1.06045166180834	1.16786065921037	0.995269712254656	1.14309985441111	0.694648663574319	0.99061843844264	1.10369598841674	1.03115742623956	0.837960024567093	0.815859296734082	1.02672592117593	1.08601000624038	1.0723952709826	0.907040957066574	1.15472346849811	1.1546554726408	0.76892591322572	1.27314523199414	1.26128157201039	1.48373928843031	0.942793138670651	0.962751243506585	0.860267765339695	0.882264386889977	0.995084391553706	1.00557163684876	1.01763317340826	1.06069761599954	0.77822447345184	1.13025606039277	0.979183204139558	1.03181791596248	0.796670357771347	0.904326944502107	1.15957965914106	0.917695056112085	0.815800230803827
Wavelength_553	1.00639570004908	0.968381899145307	1.09839150790752	1.03982575307863	0.666267674951622	1.02169019214189	0.781680252107698	1.06232812955355	1.2916572909149	1.00202870836957	0.940053411968981	1.50070084172441	1.01277005020915	1.12217931798334	0.996970006752602	1.11818690222948	0.637107485369847	0.948985195774662	1.09327614989252	0.994173912705296	0.809854570010019	0.810460032060779	1.00184366616455	1.06342292081688	1.06572200181687	0.910507891168383	1.11001069728222	1.14575332396475	0.719793996409577	1.29104181298348	1.24457656169855	1.42038947586408	0.911739714265648	0.92667669077671	0.835564273162826	0.831337713676332	0.966954989825177	0.944514450833414	0.994608563120333	1.06327654928864	0.746269449336917	1.10139905434526	0.935661157944967	1.03622207494118	0.778641725682318	0.883567890271681	1.11657833546172	0.860815128495461	0.805320261291909
Wavelength_554	1.00318408718467	0.921523855256162	1.01780089655023	1.03580254992043	0.613199095607021	0.952420669516629	0.716745679183543	1.05397907529917	1.2364296917699	0.906338805783032	0.883391817945656	1.47523847549838	0.973824990933442	1.04564915523907	0.962217731232831	1.04365595361764	0.592713110537088	0.904339924501169	0.997674925948356	0.919331764632005	0.770864200096186	0.772831896143885	0.940999564171376	1.01841394832883	1.00335202567653	0.956230665082933	1.13749241003356	1.04119669170765	0.700492210252464	1.21190531435733	1.16592848813245	1.3350316523798	0.881329632864401	0.872358978258773	0.829876609354587	0.832466092508626	0.893548810581708	0.904338512180007	0.942988439878343	1.06046146398602	0.693633532833327	1.02166737040828	0.86796295308651	0.961960311199744	0.763258330880259	0.836071443246097	1.11420875287418	0.918905153642189	0.754883583472143
Wavelength_555	0.961318658030349	0.928980866587314	1.03962308249128	1.01918461382863	0.599035246714058	0.906079219530392	0.719536757268933	1.04933551456457	1.22284570853399	0.94693881009648	0.89533215591391	1.48823118183777	0.948810865747809	1.00814889067769	0.969071441720892	1.02586789136975	0.564587337269016	0.943588376475272	1.06520457199292	0.930907430596421	0.785138831021356	0.724484810203062	0.972430431442175	0.979200830764932	1.0344941920099	0.875476135977986	1.152628195654	1.06813896021033	0.704663866231905	1.19743230507984	1.17446050818758	1.31065029326688	0.883010205732444	0.938567014400391	0.784859880342915	0.747431542552469	0.922767942909271	0.858234743949646	0.959958169183431	1.04575664041825	0.716456815583334	1.03950593039414	0.879156462089715	0.922300357311178	0.75688100609114	0.810648748835564	1.05736111282414	0.86490563107844	0.768462243315457
Wavelength_556	0.903456663194268	0.892879389929325	1.00452247986096	0.963855401796706	0.560208522143435	0.845482240247242	0.686935208302861	1.01914802137514	1.16164432794851	0.925117184368119	0.840366464671914	1.42504323567847	0.883419697991348	0.956497184813407	0.935296814626243	0.96729138996432	0.530509174236494	0.922839841970373	1.04414046735162	0.89640054435394	0.755402576750417	0.671685215175061	0.942254243833953	0.908502928339714	1.00875039246771	0.795962503974103	1.09596118146737	1.04703759482462	0.662186288154006	1.14693110625282	1.15185254021245	1.25135446555423	0.863051955389685	0.952394901755829	0.733856725768155	0.672286895940846	0.911390006955152	0.775815718569179	0.917560539009124	1.01631349330149	0.692385907056909	0.999613558864002	0.846861818890457	0.864534317643321	0.703352719336744	0.76741536173123	0.977687909730864	0.79910533725143	0.757732267804468
Wavelength_557	0.83462130664244	0.757789231246492	0.813709625155344	0.853599838027702	0.449146586962197	0.749569802384111	0.557961993692453	0.920428237595141	1.00961817972652	0.739626997548196	0.658378231764929	1.23857040613173	0.748232138092579	0.843629352471781	0.830292545145871	0.832927101231581	0.459859625013949	0.762808555059611	0.816525350967976	0.770389704348494	0.625623318797227	0.603880097250673	0.758624201692965	0.802310299613065	0.851950733134398	0.77159092182686	0.932465664384314	0.878400357946306	0.552130803840339	1.01184769670429	1.03303801430053	1.11649542490788	0.779695566249683	0.810678195061442	0.684346921853911	0.643528101972296	0.779568306235426	0.632807233776988	0.751314412476902	0.984102278586995	0.555355588214168	0.851842295321056	0.722023448248362	0.763772931975324	0.580187553180509	0.693118983223278	0.879979000162089	0.746745215589731	0.685803006229259
Wavelength_558	0.853032990038481	0.810295980864997	0.872330576715113	0.926930846447016	0.493859340022428	0.755327897480896	0.626998009570372	0.896619206113043	1.13013680766663	0.779657248445542	0.792334401690561	1.37649549723844	0.811329212214229	0.852775550943498	0.884500253840366	0.901248602888901	0.472593621244017	0.77238861686995	0.923708945519688	0.849183807919096	0.6488230175168	0.638066112000794	0.810126981257557	0.890040644579528	0.967176838288714	0.803278481819351	1.01924926574606	0.956442856351839	0.625615369655978	1.09234836677723	1.0377481312486	1.19235366909703	0.813802796459713	0.836856047912951	0.737703128240956	0.646847781122407	0.849902813216287	0.710014052356566	0.827094563586258	1.02387679331517	0.611655047516983	0.921766125613833	0.765682215726433	0.825558898463988	0.64828133682808	0.756473991373015	0.902949059388731	0.730582748315207	0.747237947802538
Wavelength_559	0.813476086457245	0.79169334771526	0.827172435750388	0.924362825820617	0.46145024780343	0.695912121329694	0.6190376837145	0.837759355730647	1.12917527668161	0.728979238127474	0.816228453912608	1.38961758395702	0.777606101717066	0.796159749953017	0.864103739367318	0.872757705655468	0.447959926047265	0.730281684265217	0.9236399823122	0.859067724544846	0.616157503792247	0.60504155458812	0.788784939218577	0.892536411873693	0.987762905606912	0.779521032777324	1.00624713665604	0.9398549951662	0.618233113286885	1.08662733499568	0.985871500093179	1.16776650420521	0.784207927023261	0.813683192797474	0.70717901083795	0.601014733603006	0.829448538429585	0.682807459596518	0.802183482877918	0.993991192346181	0.610591778636174	0.896196638861855	0.725356772007829	0.810553120306672	0.630987987791858	0.753806332001741	0.876458793448314	0.656048377740394	0.744730425444659
Wavelength_560	0.706178662033199	0.685519551165489	0.656689885021314	0.817399673868945	0.335585053182659	0.554538899853672	0.50524974395952	0.755151069490233	0.964440113395831	0.567813746510341	0.684566248390311	1.2316188302961	0.620421516475797	0.670204604524349	0.747504587100484	0.723373837505484	0.374826103243496	0.6241729519266	0.777158648577706	0.758454379919213	0.510613090073598	0.496050302940385	0.676995135363426	0.770181368344783	0.865997441314209	0.693032049262953	0.865760078378433	0.803199926221863	0.500932241571807	0.963470006531565	0.880249977079633	1.00541358073974	0.685542896416567	0.728704276633116	0.581890614693001	0.497466437432696	0.696545381066626	0.516052273051038	0.654136105913899	0.876194051467046	0.520536054462381	0.736269231277126	0.584163949056895	0.693706243277349	0.500650665412518	0.654083630205696	0.782407178613633	0.542167214644128	0.654116011868928
Wavelength_561	0.684548536168799	0.687766867814547	0.648625348117672	0.789021415512243	0.332567239309053	0.522731817436915	0.495651390293237	0.776989341240029	0.94130907289861	0.593641540674473	0.663183620252215	1.20829278937543	0.596700721864174	0.668926843820183	0.772026006900491	0.767427752301976	0.329412710203538	0.643335958890085	0.823641646613272	0.74344219372644	0.522718815953037	0.479546400104279	0.730668017680872	0.732746620598235	0.846557307717382	0.644539357566539	0.86385407501938	0.832062015817409	0.502365766832554	0.939791022286504	0.908220664420673	0.95003468025635	0.695565717232798	0.742341219179199	0.576403237680662	0.449464129213615	0.704586568798738	0.457792404427106	0.663548908690813	0.863107669260368	0.51590005833079	0.711996987527336	0.602462874926478	0.655088977199164	0.507744020059012	0.606536942525954	0.755593121832267	0.567111698215397	0.646477425219843
Wavelength_562	0.648915476279322	0.673775152684054	0.620370564538106	0.75431817983026	0.290922430193023	0.451541358974973	0.475363063994461	0.757827204338764	0.884294573880485	0.566915421161384	0.647404705212913	1.16907097292134	0.555960615515531	0.630931600743956	0.736130441769199	0.751180431864513	0.289363684829586	0.602425938616141	0.795686519986996	0.69572073143109	0.503126236450152	0.434480415005704	0.737816055612695	0.669777506034141	0.79352753080313	0.611845499522616	0.83023685569022	0.799705010269135	0.466801128471596	0.89845032147536	0.868936200734027	0.884578401216629	0.649451796550703	0.713925835963166	0.53096819066709	0.392455006562588	0.682660661923297	0.395487745714028	0.65895803301428	0.843121925010325	0.482740592880127	0.681314923813015	0.591169795813884	0.615259468654299	0.465109676489303	0.571055856313798	0.710516926035777	0.551508317987414	0.626403781890253
Wavelength_563	0.619385813253546	0.622258904334229	0.557956029484255	0.696748506245968	0.223598912464465	0.391974803276035	0.438676853708552	0.710690961599038	0.802858222358468	0.487535905195382	0.601076874900077	1.0877913878708	0.509459628589082	0.554580757326608	0.662926442851712	0.689884910125953	0.247636425115804	0.517819515104146	0.700471481428072	0.643008397997104	0.456836752634502	0.366889482231021	0.671241031666413	0.604980657191086	0.70470231708567	0.591751605627986	0.761712816116537	0.698421539274505	0.409610730448035	0.830886837381914	0.76869904257456	0.816885045758513	0.56645362301066	0.640674568482409	0.459689856661131	0.352439377110957	0.620790616748115	0.323949641284601	0.611262903820025	0.84534136575061	0.429332147310709	0.653766112936313	0.561437314898362	0.568756343099673	0.390788891087615	0.540804632587786	0.65904013069083	0.499893811447574	0.597575897752949
Wavelength_564	0.704309599692841	0.612149050246392	0.608936881702507	0.656706013231746	0.273367610138037	0.504664024917043	0.468529397899955	0.829749748795046	0.835595352057955	0.487083813533672	0.571673345415901	1.04336538325757	0.583462925387111	0.560821856490849	0.666280843134133	0.693981390605108	0.253509004256741	0.561076079771651	0.733870245592747	0.673886209141456	0.484575673171399	0.377139861783681	0.641379097525566	0.629145416414873	0.66898819345838	0.626667607333814	0.809508763124351	0.665141401857124	0.416152708278761	0.816069817459793	0.759536215866221	0.821252629084451	0.61654984176752	0.658384408664635	0.461219583816981	0.406968301607815	0.60853681523333	0.329233210570132	0.591147548871551	0.907006405408633	0.457924161893598	0.665824984620771	0.60745740553764	0.565937725807638	0.403729206588548	0.502015019823556	0.705873013980062	0.552909589600738	0.586056603836736
Wavelength_565	0.713972451349063	0.619790730252289	0.68869059834753	0.695388223259943	0.296442263086591	0.548324128858852	0.502492024531577	0.835475927572726	0.872778471237986	0.517386791010599	0.62996562265318	1.0458801686541	0.581832204034151	0.602998687247148	0.671886043774521	0.71601291667799	0.303355947775929	0.609600848580739	0.764672494715035	0.727183843157104	0.515281694514723	0.40737416369557	0.677922972591335	0.649116715908751	0.708030453771342	0.628240828320626	0.843368678944348	0.69812436055032	0.465350945062928	0.808522000399626	0.781852331772873	0.839640694553134	0.617839917170626	0.692497523104635	0.500749990533655	0.439174642770172	0.672560577206817	0.366772001275491	0.611348612234306	0.918242319740119	0.514896448545472	0.678918452714722	0.636622789490089	0.592857432248587	0.447673542022869	0.53136560900947	0.729812591200206	0.601926992441965	0.64735321143622
Wavelength_566	0.674866359308097	0.625868202796058	0.712436262715201	0.71803822297055	0.293892996822655	0.525827087843465	0.51089631607634	0.771113430533257	0.867150245475865	0.528930091744977	0.674692100728317	1.01621792469656	0.539159065393842	0.624043749574193	0.6688072607388	0.724435996695143	0.342966722973564	0.618253960353479	0.767153787116341	0.747372513236553	0.523316572652794	0.413468081690837	0.699500098062263	0.648431936343666	0.726704183443105	0.592797314233788	0.816248306464909	0.708071977948455	0.493329129309766	0.792233837685083	0.79621386774432	0.833742640887608	0.583426761220672	0.70117616127479	0.52506757366904	0.4295735200671	0.71745901606478	0.370316692797498	0.634189099114217	0.886155673426805	0.542174561361203	0.689835908665978	0.654876873218472	0.60228061862228	0.462106204182734	0.559575875596086	0.711298336445937	0.609781674077158	0.695369348504523
Wavelength_567	0.663946488211054	0.639038785633128	0.672119662211217	0.667062403399324	0.332006158854943	0.508114548426716	0.52498910316314	0.744965106068409	0.83250758047575	0.524437674553081	0.625466387698046	0.904128640641997	0.548360185436025	0.623112498046657	0.680962696841842	0.72536639883882	0.361069530527447	0.592979077324097	0.761396714717695	0.70563562429547	0.540395781887053	0.399455375541753	0.683823245873159	0.64038887445584	0.685294368458909	0.551139014104622	0.736277439233417	0.66579233029975	0.462404588315848	0.78305568677809	0.782241119841607	0.807840434603357	0.575996410313728	0.694165233469233	0.53184175612974	0.417811516562721	0.699694495348651	0.339712425149218	0.650601809691163	0.863527259371292	0.539520441529039	0.714061171359639	0.694025351821279	0.575268600902641	0.435792296633558	0.544516416767054	0.687612220058226	0.594235406212536	0.673132083218779
Wavelength_568	0.650694757972759	0.659025452318263	0.653687112174283	0.611525058762774	0.318765095878526	0.468506375505128	0.549251069125251	0.780871382546974	0.809856699950109	0.510910413098345	0.644757131509492	0.888981649759417	0.564362469300581	0.558093185602567	0.653265799316781	0.743743663130197	0.32528282913155	0.558705665256106	0.814592849500698	0.707413287639807	0.525220286514671	0.399653345403187	0.708838952099482	0.650419731624283	0.666937007145945	0.547550021464191	0.735908492793517	0.681665445918637	0.458303890478445	0.793924116371429	0.765610344110331	0.793095090890813	0.594766447772203	0.670590788379338	0.524443475633593	0.41577915099975	0.669308863379078	0.326536875963438	0.620178885351129	0.871555029045001	0.536689163625923	0.696620484487681	0.694643807432384	0.58225784312966	0.449526588952019	0.549404828861901	0.652262014226823	0.572365192069066	0.653467980003429
Wavelength_569	0.64213081911692	0.637662744730988	0.629164872936714	0.583299409395161	0.295334533591822	0.421433339326864	0.549847643572626	0.794397923349966	0.788396492344647	0.480169892453684	0.645371025855864	0.859944556806483	0.558493969919272	0.493804956776995	0.602102877823109	0.726680060623981	0.299402971953474	0.528990687959764	0.838846197138011	0.686161881890013	0.521773468950435	0.384757791704543	0.718096940400258	0.631287372988314	0.646865390431405	0.531842277631912	0.742899449774837	0.671954647692872	0.456057257787736	0.76939400904631	0.739003761903427	0.763236201766871	0.592012537413236	0.659417347663502	0.495928926745133	0.405933176745543	0.641687405134347	0.324420247578241	0.589847261998426	0.860040969070159	0.529443005917127	0.649125873883842	0.679244151643622	0.561384603329856	0.439294699918026	0.537454863460011	0.605156213733767	0.571934717390443	0.628334281336477
Wavelength_570	0.614533222313022	0.52567193181157	0.52610683255699	0.55541547670518	0.240813294343978	0.35851268298608	0.474600246098295	0.701663615865958	0.720358149351167	0.396830519745936	0.552902485625144	0.730235502401588	0.484620075326909	0.422236130775343	0.52775326197295	0.63883803570563	0.279376637249478	0.475372659899687	0.752607841814941	0.610867020777252	0.510128030771129	0.31118317611303	0.63064581646074	0.553191510082251	0.572192843502207	0.460968545664307	0.673406667129214	0.553436236048848	0.429298226842363	0.659474818884496	0.675557653631444	0.681534738464799	0.510753434900594	0.624961335500809	0.423388076801667	0.358538684057801	0.58365567029706	0.276616083383468	0.545346409027567	0.808064255175474	0.478927488268775	0.58256343400778	0.648279145769343	0.467576192979179	0.354370978779447	0.479339787904672	0.518132345966746	0.561176510752631	0.584193598709998
Wavelength_571	0.58041953044933	0.49118625540682	0.493141471010125	0.455586232401343	0.221599268392753	0.354666300942446	0.486230333168933	0.716941310962354	0.654515141626971	0.375403340846905	0.504004833402009	0.653428798083432	0.448631315606966	0.402337943860746	0.501523619927695	0.583501530296306	0.279895031638035	0.47142588983125	0.703612531267484	0.594002256436418	0.470316319607596	0.280939847191021	0.604579038514171	0.499247805207222	0.522425758189482	0.451893436751233	0.629920663523454	0.539793474341271	0.369940074118256	0.61333701175001	0.621278006616973	0.583618185831767	0.462872838328951	0.595884892459466	0.428281122077106	0.341452188223582	0.528344983006325	0.191090371110712	0.490837902145306	0.786194137325376	0.45317954348491	0.520401563227251	0.601004819480839	0.430126213031943	0.333144797795053	0.429773091389993	0.514597561380731	0.530143305510965	0.548032501881519
Wavelength_572	0.538056270010865	0.473785067137284	0.491335123881575	0.386738869682537	0.220037325826608	0.352228826540089	0.477844349585185	0.705251708863382	0.608981130349746	0.355364792398687	0.461001399288859	0.560546330003931	0.43151350092792	0.37844617543707	0.471639398979229	0.54526401967691	0.272504533058497	0.45817538791727	0.665450181016611	0.564349948776101	0.457337190262797	0.268652109513276	0.588753971984831	0.472019185386945	0.457730927132371	0.434797651618549	0.576370136768152	0.502472642465985	0.340950878904651	0.576340897116017	0.57328358513042	0.531771509175886	0.436401083055077	0.554266501105237	0.428604150627363	0.340730268676655	0.492060777333624	0.140368162650151	0.438686622609308	0.775372372930855	0.451597591693728	0.502294566371052	0.581296188647633	0.399688514260983	0.332434550548422	0.395984989883932	0.488782787592791	0.516856769145317	0.525634903951037
Wavelength_573	0.497305563002353	0.457802746971875	0.505877492448012	0.369282933623295	0.229044063130462	0.335328660328352	0.440204847931664	0.660576143487242	0.586878345877747	0.327511060179617	0.423910266797121	0.462300649101565	0.420210104084525	0.3477680226317	0.421590342370988	0.511147271881538	0.260885085405196	0.438133947034737	0.639888872099216	0.507720048104712	0.475267671620509	0.2641929664766	0.579687547514606	0.456542370805746	0.393271647420171	0.396713521406997	0.531501866404483	0.438626232305545	0.34104511371714	0.539388809804735	0.539415386061786	0.520725487811354	0.429578390187543	0.519186720556732	0.401324401297919	0.342079014866277	0.477601716782982	0.137087891581386	0.403798589576033	0.754078670121803	0.46640252793596	0.505222927662522	0.579872331548482	0.367959540616148	0.330285686282272	0.37376448443446	0.434844695622861	0.527718542657634	0.510023075853569
Wavelength_574	0.460003039553641	0.373463066281331	0.414853879598949	0.304437427229068	0.179790071277566	0.310033791651896	0.378321023719459	0.603449257832954	0.512449296297454	0.265301529187472	0.335673235038569	0.373159206393382	0.335780679524204	0.288984195816387	0.333017365037956	0.43658559720912	0.229127122913941	0.41960281158609	0.565750700865614	0.444358939659123	0.433401112876333	0.207976275117881	0.510863571828773	0.386860492478213	0.347616825375859	0.322698123020436	0.500730975807267	0.372428033198771	0.287780833274747	0.462025943346769	0.491535453762148	0.435335615568275	0.380846219754166	0.480400431275327	0.31839572383326	0.292465090666189	0.408768869198716	0.0701152306433162	0.349021185430132	0.703824305708692	0.415101256316416	0.43132724628086	0.507954082486675	0.314719477774477	0.262115079214677	0.326769916749501	0.389393407776056	0.47851780986432	0.464553447590632
Wavelength_575	0.414169638316859	0.341857435633958	0.357557356798802	0.256986712998985	0.147150415868818	0.234659324192828	0.353740842042834	0.541529800576934	0.453689887206851	0.19210406348431	0.319936314944242	0.302002683216413	0.297614227596133	0.226383403920804	0.293170344744035	0.380854323603128	0.195703958273675	0.336581900935497	0.531465829764215	0.399367805101871	0.385102966591371	0.155295798259465	0.440724821271213	0.346730526075071	0.293083160455951	0.294875244859821	0.433470944432707	0.306838000872682	0.248711566131824	0.429052638759145	0.417871029738538	0.370821867373153	0.33211237209007	0.449945004325657	0.283982281841706	0.27075708407491	0.359294966883647	0.0418878513265078	0.292948575422217	0.662483846934356	0.378120452744118	0.38520662990781	0.472075969387047	0.275241210655234	0.220884697719741	0.283387727572259	0.340908831097066	0.447057018882269	0.422364101804006
Wavelength_576	0.371091056361065	0.328651663951163	0.321966778753993	0.219282349185498	0.129520638962323	0.158541058960449	0.344150034732093	0.477322278504804	0.407170744632929	0.136589108743898	0.322102744272762	0.242049079290956	0.283277515489916	0.170807411833879	0.279251367193254	0.345374909336684	0.165327619073661	0.242551074839848	0.512901904766686	0.368509831688915	0.34535542738848	0.115544576026991	0.380732223086126	0.325218726223539	0.246330013517294	0.281797794217316	0.351748368941415	0.258529282964657	0.22511136436043	0.410678930832285	0.34729788109034	0.323547158193583	0.287174930281737	0.417255636139586	0.269842506582757	0.271688155432977	0.327246704399375	0.0334638464436187	0.246770802186977	0.626623132232736	0.355340771900737	0.358545729288603	0.448787427336378	0.247175179090179	0.201844398123965	0.249882390907756	0.291894572766528	0.411573235488745	0.390089134307161
Wavelength_577	0.346098709270609	0.272222318701637	0.281683583738769	0.17650679326187	0.10976246428477	0.153360143280374	0.300005383834909	0.434053417672851	0.358944291237527	0.147091788297849	0.254440714911585	0.206917862058636	0.228192629020971	0.144485243797464	0.221924963488304	0.30784244166824	0.150527084065191	0.256771902612533	0.473163439034689	0.331050546817717	0.327383539468655	0.0961637724971989	0.36066287871204	0.279907478210953	0.246009820260714	0.215958649411417	0.328244812058492	0.269069730767611	0.201689581492564	0.351100024049632	0.35490808212949	0.265662649918343	0.255879446952606	0.381158399610886	0.196019983404603	0.252067565805646	0.301278828057942	-0.00446529361286985	0.247356836315701	0.545349448832342	0.332514212102554	0.299662474424976	0.372346845420376	0.225418404890681	0.172108040282012	0.222109014081343	0.247645447339594	0.3290710254289	0.361976770987277
Wavelength_578	0.305555085466681	0.213744095687949	0.201457755581855	0.107424019644292	0.0698653937984325	0.0762526581946188	0.227853743345785	0.358268557580646	0.286545050526801	0.0789933876613597	0.15606574481049	0.142569844750702	0.166068342153756	0.0787263321455076	0.167497481914609	0.239977942590717	0.0963896127062135	0.210331155260187	0.401414748564642	0.25717753830887	0.283860900045705	0.0708615499781756	0.293984719329386	0.233309713518913	0.185480586075085	0.167218659984442	0.27761789603079	0.192500831373319	0.170253666682135	0.276411654856298	0.292108378462701	0.199375969303535	0.207161550031391	0.332306629211943	0.13771690222794	0.202572436451107	0.244902348553035	-0.0718022315325811	0.164489115214758	0.477198799956496	0.283014892044194	0.244921829068121	0.307785545375821	0.155251654243319	0.128000025840897	0.164131891601729	0.200075735432691	0.268350864751807	0.305255337821164
Wavelength_579	0.264141405079569	0.1863100868117	0.156708561374305	0.0672410614852825	0.0465814471900075	-0.00504881869886911	0.185233454181449	0.313737085106468	0.237769228613393	0.0123637016689518	0.108734094401797	0.0930307421945886	0.117274189998644	0.0298785776206582	0.138364143822325	0.200164406596744	0.0624384257398953	0.156580186291963	0.364948149463076	0.204345188158711	0.252141996403543	0.0567714352527886	0.250836527648043	0.196056088890576	0.136923236902645	0.142154707088366	0.231724434029272	0.133116354967751	0.149500318272157	0.234703940038987	0.243427878819118	0.153588745646382	0.167543008314447	0.302206238106566	0.105822403296488	0.171984160691912	0.198408894614766	-0.11513196748764	0.0995712960307247	0.427437551787273	0.249376249681748	0.208446595629492	0.26909958666157	0.101497083433724	0.0900431516061684	0.128382679506504	0.175851722783892	0.22741529358539	0.265959932174562
Wavelength_580	0.226121121885381	0.185058540448773	0.159704168772968	0.0747602798024566	0.0457181541112108	-0.036489304818382	0.191375103971202	0.309986530453357	0.225064059433894	-0.0151498798346676	0.137871170807116	0.0578760054508295	0.0828252318941387	0.0133402750914147	0.149030751007747	0.230018729926772	0.0705795895694698	0.108955040176017	0.3797294962188	0.215566126936541	0.243306776550992	0.0491023161161848	0.240786675986161	0.176015304811064	0.129629734608261	0.13333593231075	0.180058121370208	0.132161284263411	0.151475844215812	0.239333096126195	0.244074892361982	0.139967097732486	0.134331231637004	0.281744486999	0.101853989635025	0.193160161106086	0.170688097888977	-0.118155458875641	0.0969511531642306	0.422283858838859	0.243213631158814	0.211122259760577	0.264769806335875	0.0978209036189985	0.0652666134783576	0.150190536947622	0.176874683049842	0.184102567473923	0.278106777764978
Wavelength_581	0.227450299127859	0.179482175569739	0.186682761625653	0.0730073682773452	0.0556512519386416	-0.015388875967916	0.176116127702585	0.301043142563817	0.216276301562672	-0.0152615110317655	0.150362529281743	0.0545993477674611	0.0826507416786093	0.0245332894865423	0.141236615730127	0.246429112688133	0.0821809718250879	0.114740028895642	0.365548054756217	0.21875369468892	0.234922141912066	0.051655745157126	0.22888543950661	0.178671231161753	0.13558307116875	0.125812225384801	0.200401107893622	0.131256721208093	0.174412180924109	0.228027396949004	0.232482630273337	0.123384254656647	0.141624110782688	0.286137393379954	0.108544014254038	0.184847950564689	0.190535854558587	-0.105321121715929	0.0937605184870711	0.414665198071122	0.243164612421488	0.202967388025012	0.256520983028772	0.104722566556331	0.0763900123364834	0.145294675619847	0.176208110778226	0.185436335365001	0.288203315446983
Wavelength_582	0.204177474370468	0.181868996032725	0.206364299192795	0.0705249469030374	0.0553326594163819	-0.0205859275362766	0.176867636545455	0.288686998674175	0.204509283181891	-0.0160774650587972	0.168239830382543	0.0408104094759602	0.0943061104642149	0.0270176356156638	0.130713625104039	0.224560984576064	0.0826111044878505	0.112738978146776	0.362723863424986	0.206720831900072	0.225198455367419	0.0483236262756817	0.225262889037359	0.171955972800379	0.127396716234792	0.111107450408996	0.189574928258837	0.138533109086472	0.166879633494373	0.213119031146192	0.203329024366287	0.0903763620294281	0.150448400297949	0.293272861739393	0.115184800446742	0.154435913765619	0.206384673644655	-0.100229325368378	0.0924829179351995	0.399905292916379	0.251405488001943	0.177665109118781	0.249540285478657	0.104028597732161	0.0888130251389393	0.128455652751713	0.152506925133503	0.197226150943635	0.284112359906824
Wavelength_583	0.158343680882246	0.179757171428058	0.196982736911343	0.0601337667410981	0.0435889019647755	-0.0571007382886197	0.191660994946123	0.266314305627584	0.184527607498644	-0.0295992564264666	0.175061394886047	0.000911791391748407	0.104277610741102	0.00559456153883781	0.123567618814419	0.176376729737597	0.067562579452264	0.0841958948592008	0.366357401588341	0.179597819802157	0.217388939882071	0.0360083127571141	0.218210057450651	0.152629284699833	0.0968589407607979	0.0888978993057879	0.125554367586559	0.141266209844018	0.129491774147754	0.196173640206883	0.156984993415005	0.0492108883761207	0.145813534083289	0.285104541103487	0.114053705001909	0.122959667874724	0.200332909869757	-0.108571427992683	0.0812875576237419	0.391984985404826	0.258709326194573	0.148966556704661	0.243465139564281	0.0898122094668657	0.0913035963398011	0.109050606891885	0.106754647178506	0.200695327723448	0.268079610246216
Wavelength_584	0.166648727669721	0.158779097564834	0.167406057803172	0.0241385279109775	0.0475411828747065	-0.0974022379535725	0.176691791436882	0.261496755197221	0.16002533740654	-0.0598019965086231	0.154555498921432	-0.00824472216748096	0.0873701565754685	-0.0353357893827748	0.107330633739491	0.153924769817767	0.0601358812978179	0.0585744377886386	0.362178970917832	0.122678094262887	0.225332667051019	0.0310240197368189	0.197170926395884	0.134697074564746	0.0539648372077271	0.0850083822031056	0.0999000723706451	0.112117643215617	0.11894833234841	0.205118154683188	0.153842595802453	0.0509682969987591	0.14832508307954	0.258036440878024	0.0674555678072066	0.132452340501521	0.180548219810991	-0.110034167676568	0.0603245618251522	0.371833480632206	0.22766896762035	0.146371575111438	0.221915268663059	0.0771742168576629	0.0737879626446123	0.0842803318917118	0.0700329447640283	0.185618825209453	0.239680094398425
Wavelength_585	0.176695800789975	0.158066133558427	0.144851870992112	0.0290560092469131	0.0520202032476296	-0.115236260891755	0.178818091748056	0.249801824762623	0.151253984754204	-0.0421268243976507	0.149968448992237	-0.00540508680510157	0.0726048096456898	-0.0487308285762266	0.0770604597167017	0.158086428629452	0.0544444944288812	0.0457112300501777	0.361537072339996	0.134554853339472	0.225520493594743	0.0177883480912486	0.222279006292481	0.11530821446446	0.0611553349718952	0.0730771363998276	0.10869497107734	0.140338188981626	0.107077648572503	0.215094959119864	0.166581984576276	0.0325458163639928	0.12861487194628	0.259926588349968	0.0385424871482901	0.143717881412776	0.175702604192971	-0.111306781659007	0.0600844594481915	0.35987856480211	0.228014214656199	0.141486831361219	0.219714638298357	0.0843603706800684	0.0534402249703352	0.0945630136890395	0.0557623025734186	0.172732436840804	0.237346349390099
Wavelength_586	0.187472230881896	0.155924372377133	0.130273141671469	0.0378312720828279	0.059756220499825	-0.104289892245155	0.187752139418095	0.238374109019424	0.157764441689572	-0.0216302733634405	0.143868551921406	-0.00121164754014666	0.0648671436219662	-0.0439226776462694	0.0546234569845939	0.177095753840333	0.0476953060427875	0.0487321323636507	0.361743149439602	0.180816922865463	0.226261354158338	0.00682777539202231	0.252638018654777	0.111540909004286	0.0879189381886036	0.0614247832959072	0.137438551266836	0.178910986596776	0.10451953854065	0.210505699484514	0.169390958954241	0.00813116348482563	0.100537281836334	0.27078059903199	0.0243249870936155	0.160046871027484	0.173018912145422	-0.113926957351422	0.0569605383211291	0.357301795982996	0.248376308122778	0.133434348315255	0.216322995772403	0.0922867329964105	0.0437599101842186	0.115238159117464	0.0661796185517022	0.159053204903771	0.247178977820374
Wavelength_587	0.215161715004777	0.114208235386449	0.131261543768089	-0.0247109781762493	0.087989631170703	-0.0654968215120039	0.181467078793922	0.259608007676857	0.181732679002177	-0.0863474475231302	0.105384150160055	0.00491811239342513	0.0701242536387883	-0.0407544513874617	0.0798279179894196	0.191595071124969	0.0425392885438933	0.0781200819398614	0.368875208662658	0.174051563466245	0.257015747960509	0.0253392648559513	0.218421455109803	0.154641263185372	0.0722672377659652	0.0747465117872215	0.174183170721685	0.13663509837952	0.13702867402413	0.181276832201386	0.135027799678501	0.0243803904718718	0.104026079892502	0.256047812124666	0.000799444532330593	0.199589763041875	0.150797336860548	-0.110917084457081	0.0121373605054295	0.35182876759652	0.257213427204488	0.127053923005588	0.167853928254391	0.0675635250792117	0.0655889423937971	0.0920916285536985	0.106965058940267	0.140414320934951	0.23324658671965
Wavelength_588	0.217072815744622	0.124237189044477	0.154324442572257	-0.0414073669864236	0.0818138978019127	-0.0492307294038243	0.188678024960597	0.2793878139446	0.191830307289135	-0.111647875534006	0.124724114494716	-0.0132150932145173	0.0801679637546664	-0.0674889658431219	0.0724118778046825	0.16883710024221	0.0599115020223233	0.0781538400570353	0.36312933286113	0.175786329712441	0.213483831721405	0.0506373143124389	0.185381121538768	0.152550402303767	0.0649389632186251	0.120992549136919	0.197662153735345	0.105328283347781	0.145052761335352	0.169341990763425	0.120130168026115	0.00448318833257297	0.119717028487031	0.224674888727876	0.0431911982115225	0.194330494207033	0.12393144958445	-0.112323360711414	0.00412905851196146	0.368393059928916	0.258134607914923	0.0788663821566742	0.155218244106329	0.0745888496770919	0.0734896329930972	0.10980161923741	0.107585304774252	0.14930243033606	0.23728674359196
Wavelength_589	0.219640052292152	0.148238089997166	0.170577545942934	-0.035407032724737	0.076917945768765	-0.0247488166057021	0.191162195002099	0.273982337697274	0.183352470207165	-0.0995276223622109	0.139603798534582	-0.0544259211699603	0.0809129555497844	-0.0835067968520891	0.0487699214355589	0.148173373005898	0.0801273573707666	0.082872583362642	0.337779317982585	0.173586517462356	0.172627387163893	0.0613262003581014	0.16282874354019	0.13091661628147	0.0546075371383204	0.137868528347549	0.197951931423811	0.0763452801478973	0.142386497970251	0.161557466066789	0.133706593452912	-0.0164719030976719	0.120862417673465	0.210884417496246	0.0879295989208307	0.182451246121496	0.113293685547225	-0.113631073494702	0.0100711456896105	0.387244707275533	0.25312149489386	0.0554895132196329	0.171990972682387	0.0869943731191901	0.0649914634812144	0.135852166750301	0.0937307408927059	0.177935505059931	0.245868054264812
Wavelength_590	0.268581735303669	0.179813123967567	0.212989877517959	-0.00264141794934453	0.145664431278554	0.0487545897651607	0.211751624760127	0.272555191059224	0.194174797907698	-0.0270772884777246	0.126123386765425	-0.074995434804237	0.0935340459433559	-0.0108854673650849	0.0445296004326638	0.182032724650812	0.115621406380459	0.156362097905902	0.33254831586749	0.16344693529067	0.241927873941359	0.0695421738599687	0.212277371759241	0.131056663434653	0.0682400969814517	0.0922980542483365	0.211167768818186	0.0911424779292176	0.155719572780136	0.174650858348597	0.201466661269478	0.0188763397517494	0.118797465380937	0.286307195971527	0.0963966778579053	0.221155683775368	0.171948390990113	-0.0683939803403363	0.0387413123972268	0.385208588648463	0.280600861697215	0.116076785225789	0.216115073612389	0.0987604044026166	0.0661180494793997	0.148543069775152	0.12433072833629	0.248476015590518	0.254931533546595
Wavelength_591	0.278182827314833	0.195504717421971	0.226466632214557	0.0375377007181433	0.157588632491091	0.0468536892146739	0.235445247741905	0.255822509270546	0.22514141157325	2.99877267486565e-05	0.144120438529875	-0.0610882008942281	0.136932973208244	0.00683677012448555	0.0447166714759091	0.196849364072852	0.150073174236695	0.136575220035303	0.371932525933202	0.190955743907884	0.274614944322741	0.0786376114116096	0.23879890964225	0.146519791447576	0.0825545633818481	0.0837618287346631	0.189151914539176	0.13493781444975	0.16779523885892	0.195812440916947	0.202596886341594	0.0268465061017003	0.149908173344688	0.298312031923964	0.117713961319219	0.211801774063017	0.193026393916701	-0.0408956822446466	0.0674626842797626	0.352364217541118	0.297201544744593	0.131698013351908	0.227287442291602	0.113960620822825	0.0718872640947578	0.149573675976549	0.114840296885353	0.240989998684296	0.257776540350328
Wavelength_592	0.299153684661331	0.227207927418391	0.261593545990864	0.0662052479747519	0.190593151149053	0.0527821176552803	0.285876398005524	0.273840338251087	0.281712031640372	0.0045001512893702	0.195722364449066	0.00436756913366435	0.178987471929208	0.0330506970434147	0.0662248539867659	0.224266832645478	0.180864705505282	0.138061762331516	0.429129620148512	0.234244787981691	0.30486959971904	0.100965902962689	0.287527862641328	0.182899344480697	0.127814742703345	0.106394064295851	0.213562717214096	0.176638664701515	0.183667336550221	0.236175691138955	0.208184625537051	0.0506339389403294	0.179737997352936	0.333294805180843	0.13706881878805	0.209819771279669	0.227243468456982	-0.01847444785948	0.0924190691669802	0.360269876859657	0.330882445706733	0.155400775172257	0.238118126631679	0.148904222908152	0.0895668418921912	0.176998180428455	0.139710300110667	0.245409845104808	0.286101141989206
Wavelength_593	0.334393917652731	0.268235396813048	0.315318670211896	0.076317011964575	0.248485914463765	0.0766291309922589	0.351821631604806	0.324709205572601	0.342566517758148	-0.000922424450147542	0.259949422042831	0.0914987055772246	0.204492453463237	0.0761577191865621	0.100674618719667	0.260373767996716	0.203330283612469	0.174498837993402	0.48558552287507	0.271779985177455	0.336174703865097	0.133141745959376	0.348517778291659	0.228164004070793	0.188243416777772	0.145679625522548	0.280873163176075	0.204277122565455	0.200779512980398	0.285472153966552	0.231846971394823	0.0880756966128422	0.196656599199552	0.395282911139613	0.149110809746544	0.23146808840111	0.274331727160726	0.00790002644246421	0.10968141403775	0.404588191762911	0.374989735894839	0.18695405850301	0.2526906563568	0.192080411699505	0.113224925324807	0.222220613317544	0.191325583219322	0.276174121474874	0.328335756269656
Wavelength_594	0.309445325189615	0.217132502480474	0.259485924916406	0.0384222974613978	0.216289048687697	0.030742039821784	0.320021818643952	0.299523736742043	0.275844160896234	-0.0227067033740239	0.217525879227671	0.0214977543523293	0.159303913008386	0.0619162616641419	0.0787705857897755	0.235052693816589	0.171357447921437	0.128442075186444	0.467879437282502	0.229620903251317	0.319087514611229	0.11980214483494	0.279443441172802	0.216809674502259	0.122955709100781	0.125501731446971	0.235704900699133	0.169954221978872	0.191191228639236	0.260588041290382	0.221563567953046	0.056910733308783	0.169303000790295	0.35843310135105	0.120196077124539	0.26137436470323	0.238362921056955	0.032252249933879	0.0791900575337623	0.363123582511626	0.334929992111833	0.155962764655882	0.233522137664761	0.151105453110514	0.0876319960516384	0.183976197470727	0.105288627283556	0.250536743467174	0.278111069477353
Wavelength_595	0.353220514282538	0.245344093134768	0.296959545014891	0.0307194065079841	0.247956458400449	0.0493648987658819	0.37053693598244	0.32752769975009	0.308114814288747	0.029964144190402	0.234303002355321	0.0796656614452066	0.194662081565712	0.0987121578182719	0.0873917850716242	0.262870260571893	0.194193768004784	0.153498263817524	0.533766414365902	0.246645762690424	0.353308090475329	0.138853441851765	0.304106128801343	0.239849639238672	0.158091728841098	0.128296443307091	0.266716243889989	0.218201110413927	0.221841221818918	0.309253060149302	0.252092917911887	0.0753343066491241	0.181844602753582	0.409923412370731	0.136767276055209	0.286961069596579	0.280725905867793	0.0786656923742736	0.12607620267143	0.36539759884625	0.365502303982057	0.179352036660385	0.257374475706658	0.18161967400168	0.0987978743842643	0.178368295742802	0.140636713774762	0.245319671872628	0.290839192280123
Wavelength_596	0.428142054455119	0.313574329824072	0.386057361745558	0.0619114155970818	0.314049930551386	0.120959863970339	0.450003961580535	0.384456616854975	0.388835218944146	0.114180694528446	0.282763181362159	0.190222295600879	0.275765760367263	0.163104561173202	0.119070269431697	0.320045458767596	0.255985301714188	0.22796735478609	0.61527371798226	0.306933655050132	0.410898691017349	0.183833495332607	0.389516949046045	0.280521751291262	0.242617153403704	0.152908792313408	0.342111173412051	0.299027995512062	0.272836955873112	0.380841103315421	0.305083830031055	0.124857324837804	0.214878643514189	0.493428811048831	0.189468191755538	0.309124920198734	0.356568196650027	0.127876386906397	0.205215534389814	0.402576235403578	0.431508192612054	0.234923454491165	0.309775439830717	0.251879495005644	0.134349782813455	0.209784006927231	0.240933879771266	0.270402234094421	0.347316124309219
Wavelength_597	0.433212283582905	0.309935696085296	0.401838780269034	0.123588469457468	0.321010680033079	0.183460809389038	0.417530750267272	0.397281855497093	0.367960920776653	0.131562906717482	0.273020736887391	0.148339466141656	0.30019632131257	0.185804698627716	0.134796343695632	0.33156367851107	0.298140187398698	0.272798312661464	0.555991386688106	0.341503349514043	0.414571907013552	0.221411280045702	0.41895170372626	0.283419922694325	0.226718711940248	0.17462847123612	0.35827170295485	0.288399409642316	0.290207469483548	0.350489558178364	0.331558852870183	0.139681551862808	0.211968112487483	0.463992533990151	0.235864965083531	0.330821129994466	0.344517354561136	0.140324161523275	0.207155969251746	0.417642633752436	0.429324344134287	0.24866889638375	0.344188837641112	0.264933167174459	0.146705697666398	0.250117306646326	0.237766708077987	0.320908788979138	0.36910488853209
Wavelength_598	0.468096147991269	0.324117046733064	0.456191687379322	0.151836110062102	0.3438976584499	0.261451033653659	0.447130477010645	0.40253824692696	0.398837151911007	0.171712533668846	0.321824691274027	0.179557229252809	0.319099981005951	0.216213886718473	0.149746472549427	0.354494577891813	0.33962423692207	0.339136798174059	0.580897102529685	0.383155568007685	0.442191919814963	0.245471970665779	0.447116262446932	0.309412637081195	0.253116838532756	0.188119024271287	0.404682787956943	0.301531995098737	0.31769406752396	0.361706017282125	0.358903436936754	0.180351584331351	0.238144995495785	0.497688793834355	0.250427577911154	0.349535780912419	0.377527845264382	0.167759582691941	0.241183880499921	0.44165727061521	0.450206875320252	0.284967499025374	0.364259522193657	0.29833106385505	0.181969930670028	0.27730543793288	0.261366042945987	0.369536429795777	0.396182918020852
Wavelength_599	0.491460694746191	0.332039228340573	0.47807156528978	0.146315741151754	0.356611454154095	0.291477361097583	0.472918461672958	0.395010992161345	0.41064137627494	0.186297470482577	0.345913809087694	0.196586434031986	0.312561097186196	0.230517084857981	0.141098901130125	0.350902411569906	0.352324713791893	0.368079285270452	0.60682869941245	0.385012024609013	0.454368978019316	0.239466589481051	0.436932779185088	0.323897920625575	0.253902613477617	0.184522640107233	0.425971520694412	0.288739818218426	0.322975572377563	0.372069464564453	0.371981227147937	0.192425249666012	0.251506046053457	0.532604383917959	0.240816599392754	0.348037147423728	0.398802029722272	0.172610959260007	0.255534523441266	0.449534744272385	0.455366982869532	0.293506624973831	0.36567851354481	0.310157097533604	0.192150331652815	0.278544770814396	0.276724383583981	0.397761733606689	0.399379102978864
Wavelength_600	0.480579304205025	0.330389291210703	0.440091701363516	0.117642977294977	0.354219289294177	0.233551731923851	0.46336491859019	0.389310148804299	0.369828471365152	0.1542043679345	0.302578279271744	0.155266363508241	0.28050051335664	0.225350651600168	0.101742612310577	0.302078388978114	0.327315474404357	0.329759758593167	0.591341917952325	0.318165993569579	0.434555522752946	0.203411031624436	0.384924250463908	0.306633840639749	0.199084157702844	0.165388718081628	0.399209597230937	0.237243030746213	0.287428286864069	0.363444073520164	0.367067608049057	0.147178493766702	0.235725075943606	0.539323171816359	0.221703947622833	0.32060906113592	0.38257314774163	0.143957972739807	0.227140146505094	0.422425208192647	0.431374481349098	0.239538083375641	0.349331862531711	0.279949932340124	0.154210383185462	0.249285999836132	0.269940768651782	0.401489582718388	0.36322982456143
Wavelength_601	0.468020929790789	0.35057218196916	0.44283952858624	0.108103651303104	0.349960229759171	0.231484736160093	0.465928796029572	0.388452209801866	0.401531468806653	0.159015464078687	0.35135870384938	0.199044700745807	0.306575574606541	0.204097677073962	0.141705697292454	0.341511033067775	0.323322039312471	0.318279446345519	0.611523753026035	0.335193735232243	0.424089366732406	0.206403867987277	0.403610525220022	0.318017958568609	0.239447347213921	0.154166366102271	0.407809564382035	0.268223264266858	0.293708082825394	0.365836236571572	0.352185319347555	0.169785011099069	0.257955487483231	0.52237455902479	0.224256470521971	0.30114752571793	0.397031617766374	0.138237739531648	0.23745713005301	0.40928462769689	0.438645166538697	0.251974265395208	0.35100407775612	0.303683162697921	0.166541582642108	0.250847913974423	0.240588651817863	0.351792401398797	0.380124222949254
Wavelength_602	0.44495783265072	0.326233953512052	0.404306822560354	0.0865048222655871	0.322197299538599	0.207093397187617	0.440194428566714	0.376853810770366	0.394582752836609	0.123864366086508	0.334108151552683	0.188769820240338	0.298264758151819	0.172016953078771	0.148843249752157	0.345316858799503	0.291549036951204	0.28571334264296	0.5963153890378	0.327271457929618	0.412785139244597	0.18639919835754	0.387724994386773	0.297969252725986	0.227137685890358	0.137649013859006	0.367709481645008	0.264205382255741	0.269653544301227	0.34624892433371	0.320921597639802	0.150373451820046	0.255815705342246	0.486862257217275	0.201444169169544	0.277019027561617	0.373254005626011	0.115375054715287	0.226353898051966	0.384474337965485	0.412440322178769	0.240862661609417	0.344233687376322	0.269222709595772	0.156206060567075	0.229617480770709	0.193957987344099	0.315997869733342	0.362576708090317
Wavelength_603	0.417972532157926	0.264805775479719	0.33233246510909	0.0525182795013255	0.279867055587704	0.162780063484546	0.38968449250301	0.35525699088978	0.340156782786473	0.0610177571375992	0.24553603425516	0.120581497012361	0.251692166457572	0.138235899346668	0.111417513680834	0.300577775011774	0.23803307454831	0.247314337034824	0.547633574531095	0.286223872917254	0.396009169964204	0.143006428471801	0.335134696823016	0.24968106736944	0.159367999068921	0.115695166775957	0.298145972750019	0.211428152148928	0.221588707503605	0.305414173715144	0.286710381969774	0.0874252639704641	0.224460919463377	0.445743620361441	0.155472065078304	0.250276147470658	0.310840682636494	0.0704861022090438	0.193904149755007	0.354497449666989	0.359724493806102	0.200512283860157	0.326219496635067	0.190211653885761	0.119260967822011	0.187838231115828	0.152525093324252	0.301481262586912	0.309902171995174
Wavelength_604	0.415178855225419	0.242686156741197	0.314231329070786	0.0250712202940899	0.268733462554369	0.187918626008712	0.356883534685259	0.329354444103978	0.314777905576743	0.0807041919739077	0.204934602131897	0.106744276244823	0.243613263971534	0.119272511297109	0.106416286403998	0.29561587405831	0.220827688892649	0.289543515119259	0.530953439337555	0.293453923883677	0.367667004642564	0.131862390217866	0.33043772437665	0.241312266996066	0.167992277808649	0.0936129789275771	0.328026967567109	0.172526827318196	0.241210888621649	0.269192814779489	0.28885485878703	0.083422440139581	0.202061030393381	0.419921740847025	0.13896776148894	0.24394762857405	0.269078651540029	0.0203295892978823	0.189767184897168	0.377082027185422	0.361284782744804	0.208613900468605	0.315868816110284	0.214809715921705	0.112738392150927	0.185349049839668	0.178594956965014	0.250485329146823	0.307141543141564
Wavelength_605	0.385477998945508	0.227067341038661	0.287349959777839	0.0326075403598629	0.240242202548214	0.160478480662414	0.34951860259893	0.301593705302266	0.285143824186622	0.0356892716907258	0.203228229525928	0.0608983487418266	0.230959462539997	0.0741165405909263	0.10898864951354	0.258653988743114	0.206465763731113	0.254360915223126	0.481175667762107	0.275971521152039	0.321828876198932	0.108530147292783	0.300101001438592	0.23830915739564	0.155863481105481	0.0970149340269487	0.306567207898592	0.138326103125613	0.210217222412033	0.240177620455117	0.23926177942974	0.0456219965943585	0.183143963747575	0.408374559142787	0.136625650609353	0.20803689165985	0.241184234859587	-0.0189647243182973	0.152692600851511	0.386597576987741	0.350754746508847	0.176882840397545	0.288441066060503	0.202379408941832	0.100544651524897	0.186975352252451	0.144062638381943	0.247795313975795	0.312281210753449
Wavelength_606	0.346561932838703	0.207718577734557	0.268765721780758	0.0309383374457008	0.211082386192334	0.126523006796683	0.349416132748407	0.278874531767568	0.261182101946949	-0.0282266596314882	0.206431267618543	0.0100744481708903	0.214287119283489	0.0311768683881148	0.108405875118299	0.214025205220452	0.188394149529788	0.19471755816626	0.43179280142397	0.250355399208686	0.274763992486495	0.0827240466293197	0.252129046189211	0.236207214205321	0.12787087345448	0.105947670285435	0.266888353294406	0.10908572435088	0.167905315371495	0.21509513406661	0.175037088777629	0.00511869615639282	0.16754744742287	0.395491813259069	0.138523594472962	0.17194701699092	0.220312423224673	-0.043530251303486	0.105368933971767	0.387145456946291	0.333758024977119	0.134774121989197	0.261271269250516	0.168617495398658	0.0878785968076263	0.176508352069699	0.0890356172957419	0.255496952945821	0.31048815049593
Wavelength_607	0.32452261639427	0.172077520043643	0.286454843154302	-0.0415270090807628	0.206507647595636	0.156262030055487	0.333756249829985	0.271120038642752	0.259399187805421	-0.0421447974592018	0.169567849971222	-0.00536025958441391	0.196920228720932	0.0314179543596623	0.0911284651299196	0.196671038234776	0.159480546448003	0.188149520529513	0.430041046708572	0.242360305014248	0.247570985496674	0.0699861912655969	0.199048339045773	0.232020926473191	0.095064254815626	0.0935405518361359	0.261450673245968	0.0859311259097078	0.172436777715157	0.189053555805325	0.148077928895942	0.00931993443797304	0.15591816663262	0.360434216295567	0.133989437972278	0.178641589790838	0.199103336175718	-0.0467739506267721	0.0794931352021111	0.389628572777957	0.321754306178009	0.125812672549148	0.25902566997213	0.140571905209251	0.0846180456742194	0.133607701154492	0.0736084224651951	0.219838986437115	0.284256000905921
Wavelength_608	0.288529073729138	0.164355734229752	0.283070852050944	-0.0321132566141215	0.205679044545207	0.109881440555022	0.312513359459524	0.235539983738054	0.245169519393258	-0.0464110283717131	0.182863222371073	0.0137292574155491	0.182956037358725	0.0318877563848331	0.101826267124867	0.217182333863681	0.161276884947093	0.179752774723277	0.433512536352007	0.245344954327803	0.249334297769457	0.0696761892450808	0.20371484675951	0.218074345995311	0.100556872790908	0.0704476704240861	0.218050658787777	0.117309982273964	0.185275877836681	0.194809127626329	0.141222574118754	-0.00955902557319402	0.13543770631657	0.345872022198868	0.113836181272969	0.159984225246203	0.195418700550303	-0.047866564629774	0.107326993904229	0.353935096921779	0.324243264024247	0.142817940658014	0.246449514412216	0.150971384863347	0.101224909442999	0.123177456095097	0.0691804884228124	0.181517020763877	0.288486200048691
Wavelength_609	0.227644069577376	0.123026168522845	0.211535239688835	-0.048528238833327	0.159973941717618	0.0245508536406649	0.255107073661538	0.181143483301576	0.167632476101824	-0.097388111712706	0.141213197837449	-0.049134992049155	0.118519166617956	-0.0245210657097292	0.0676296893846702	0.17006306000675	0.112747348005689	0.125349352170575	0.371989507268039	0.178085966984648	0.201405701527953	0.021550121762237	0.150302666478217	0.170572319496798	0.0478503180553238	0.0350773923425357	0.142358327536412	0.0656370306487957	0.134379297659329	0.1473004907432	0.0945829758772589	-0.0773794874870971	0.095150859235378	0.296793230311613	0.0520503307929323	0.112567186761665	0.139414879056049	-0.107512086142714	0.0786055552920161	0.296355115199803	0.275787427159077	0.0944129910833941	0.197487980150948	0.107851211415552	0.0714999895630154	0.0743984792754865	0.0162001916635209	0.146213552980865	0.247986546781024
Wavelength_610	0.146477115849094	0.0286463482503241	0.0690668238712168	-0.135283975376432	0.0635728596357069	-0.0655183336710558	0.158178158494457	0.115275955841969	0.0304200032512251	-0.2039330751978	0.0120837405176178	-0.217994180955559	0.00056858775172252	-0.149435943251812	-0.0256852966309564	0.0352023999597665	-0.00866319776797499	0.0196420153890219	0.236023861016038	0.0349993937597863	0.0870296694713343	-0.0841082872049108	0.00554339948838464	0.0945393968187156	-0.0855776046100948	-0.00971878281348588	0.0480393288564581	-0.103506892616253	0.0160715299979728	0.0253834714936719	-0.00660068089498315	-0.18875217791974	0.0330440681993641	0.195418793143882	-0.0467346637081875	0.0486594190060248	0.0152933411428882	-0.230654527614008	-0.038908737967584	0.242238152756548	0.165231441701413	-0.0311917235901263	0.115145467642255	-0.0108116382177375	-0.0164286679991296	-0.0259849794797721	-0.0979872300383603	0.109156714871024	0.148353736431447
Wavelength_611	0.127567330949874	0.0246204711489851	0.0709468653342469	-0.148070172211265	0.0861061818696217	-0.0912324412753253	0.143542731402835	0.10744373718203	0.0732919389489752	-0.187726739879591	0.0193224545014768	-0.172508212105624	0.0336695069173155	-0.173700868077202	0.00552115519231253	0.0728690281925091	-0.0254351620915553	0.0238364359965853	0.270282532231505	0.0741326777778814	0.115261579752581	-0.0656052218653608	0.0452870012692603	0.112516279794426	-0.0577677326660108	-0.021340349510471	0.0469908612020173	-0.0528208222417869	0.0726929175696522	0.0401966020427775	-0.00592953265429592	-0.20233509087221	0.0105694527989168	0.17392299813159	-0.0520594453099341	0.0649055732854015	0.00854511752829195	-0.197368077125583	-0.00289228069756409	0.269220846042028	0.192004087808397	0.0130613689211575	0.120124486922154	0.011630366786569	0.0241148180447761	-0.00239360937354694	-0.110822305111059	0.0534872255782808	0.175468177617384
Wavelength_612	0.0914512106370979	-0.00632485076802137	0.0222767024058316	-0.177943718303438	0.0712278042797328	-0.121241684774032	0.107638890732843	0.0634713261886815	0.0422825391838185	-0.217249645244013	-0.0121120974525328	-0.209591045661663	-0.00641304092124768	-0.208346541257556	-0.00947362138615047	0.0647526019934188	-0.0394826739564881	0.0129056255042257	0.224368789709864	0.0656598087677467	0.0797132653997	-0.0720316428957316	0.0100828223362276	0.0909513179510533	-0.0809115479401246	-0.0339262675438982	0.0169258025524121	-0.072364056881603	0.0737652338707446	0.00896419651188231	-0.0285101827349271	-0.239454962945305	-0.0341129950096634	0.126304594973033	-0.0626067999231847	0.0655746347575174	-0.0384627392095619	-0.20800288756693	-0.0219280377157383	0.24967386939709	0.171526077736403	-0.00150887649554834	0.0951611893262391	0.00152404217144145	0.0130901146570758	0.00338556765608676	-0.125988656746395	0.0122998125358127	0.159265373425126
Wavelength_613	0.047812688724937	-0.0499185690470092	-0.0470386630220706	-0.210510510999524	0.0327902416338967	-0.141856595393492	0.0646558528555991	0.0103136066119663	-0.0297421108019865	-0.264607403139271	-0.0645764591261858	-0.297428780825897	-0.0785338182428541	-0.247668409589864	-0.0536504843988362	0.0224914945928311	-0.0542824194072998	-0.0123509592612795	0.130924793274505	0.0248279940211642	0.00962778586591908	-0.100177426717875	-0.0645665957043456	0.0510476672723781	-0.136072252074655	-0.0468962868198889	-0.0286290322766745	-0.137758839101554	0.0264212743108411	-0.0516069918970933	-0.072954390475948	-0.290163208943798	-0.0800515561272372	0.0727675385386381	-0.0772229494263179	0.0493397047745153	-0.105315960377789	-0.255597172716304	-0.076347361067354	0.207620137286272	0.126101314169129	-0.0521094193775896	0.0551929941411082	-0.0345000926106715	-0.0284725997480835	-0.0139404716558805	-0.145893538904469	-0.00741793539189552	0.116598123999634
Wavelength_614	0.0416823960066677	-0.0363420443664351	-0.00929684527388387	-0.186483025571601	0.0507776404372951	-0.108726523650574	0.0809436003713791	0.0401048868687297	-0.00348576306920081	-0.224311647227642	-0.0464329080901954	-0.286320263378953	-0.0402308295841937	-0.237483319668704	-0.0467858957316195	0.0291870361262697	-0.0364243575117701	-0.00231108629628041	0.12985465662331	0.0426780855874778	0.0220516298452119	-0.0925876899137862	-0.024780587758417	0.0686293955102079	-0.119424617492554	-0.0418074291904877	-0.0148844316816094	-0.108523938407337	0.0100079472325839	-0.0517925428259861	-0.0921588684845363	-0.297331827555739	-0.0628228420504167	0.0925856891841279	-0.0585645966918295	0.0474476300359154	-0.102341750789348	-0.25797559219535	-0.0623828242754504	0.215692994989053	0.157477476065471	-0.0404293290288059	0.0618954244870662	-0.0297690499148743	-0.00702502809538427	-0.0197814829176777	-0.135015108036663	0.00995963553080381	0.124832462963766
Wavelength_615	0.0230872424247537	-0.0363323989658153	0.00271769728776453	-0.185187743208965	0.0403548837334262	-0.110844270098752	0.0874179325225056	0.0465520081168535	-0.00654174610935675	-0.252523477471174	-0.0336737364831222	-0.297287254961385	-0.0467264190024654	-0.260136563588035	-0.0414594655857084	0.018032328255525	-0.0791763931017912	-0.0176412937532898	0.142979006830476	0.0190020164645108	0.00100977134927624	-0.119279228393227	-0.0504787907612753	0.0705473314148632	-0.12580359608975	-0.0389397198944376	-0.0106219751376732	-0.121708945147503	-0.00858708785597453	-0.0591370991781522	-0.119374680514781	-0.312222980507696	-0.0561174903675408	0.0839862253863917	-0.0849554321039532	0.0381272347082103	-0.110995084154516	-0.271737116636766	-0.0795375786144952	0.238062004224988	0.1575416920321	-0.0546764975085964	0.0492414470907317	-0.0366015741184767	-0.00441052872726845	-0.0259203964749169	-0.159401806137009	0.00875178101573547	0.12198259622032
Wavelength_616	-0.00161127274505243	-0.0500185773356372	-0.0191898123355405	-0.19001112198204	0.0278560310451493	-0.132664751851558	0.0684099676607852	0.0080352639665196	-0.0169186101389779	-0.294808142376756	-0.0258324340207306	-0.310524191933954	-0.0701779438110965	-0.290060011362331	-0.03987132559706	0.00728357099555478	-0.117411937859728	-0.0411344445214057	0.130870112675621	-0.00251250486263895	-0.0237810875717532	-0.135616574299796	-0.086883323437303	0.0656657902866664	-0.133593439899177	-0.0462238633656374	-0.0276466115324929	-0.13831222786446	-0.0111744327405911	-0.0724848485770199	-0.144729241754547	-0.325410097982167	-0.07793249678957	0.0490621433827894	-0.117451904959351	0.0329149730258346	-0.130965174229083	-0.277829788614927	-0.0957536964543688	0.245848295101078	0.146023674165468	-0.0593678629267362	0.0240824869948707	-0.0371567221005563	0.000694129254465559	-0.0241004896788682	-0.19051565290275	-0.0163197303679199	0.122635316757672
Wavelength_617	-0.0231421001473471	-0.0725571430984511	-0.0657638750675158	-0.193536536818718	0.0274631688719577	-0.157548635136324	0.0233434904132542	-0.0658647588526053	-0.0243284512424388	-0.31649333676575	-0.0282418825718783	-0.31634289000831	-0.0898164473992802	-0.310121867235173	-0.0436891843804977	0.0065491731650407	-0.120811748647058	-0.0590988098059387	0.0798202719357304	-0.00274658790954815	-0.0353229545791901	-0.124111073221333	-0.103139703118796	0.0622955515159298	-0.134799699637765	-0.0628508855521613	-0.0620835539804916	-0.140339556603434	0.0033076375812624	-0.0885892180385229	-0.161565228425299	-0.331485138213033	-0.124537656607138	0.00021134522087574	-0.134303464429587	0.0375255784043758	-0.159383216412039	-0.270537232984553	-0.0949376008183065	0.227151928994629	0.13433797843897	-0.0416494059317183	-0.00338048172270818	-0.0269490878707016	0.0154184260646732	-0.016489948898063	-0.205443573444954	-0.0556573457991256	0.129361234610749
Wavelength_618	-0.0110867338037113	-0.0847329321862195	-0.0644879834514337	-0.215259477257428	0.0228991491285875	-0.138454518028146	-0.0075951046616851	-0.0536865145894999	-0.0545991206513783	-0.30897100176448	-0.0867598831554504	-0.333737283482723	-0.0816484770383757	-0.316531920695239	-0.0551790546520271	0.0088652469930535	-0.151309279613029	-0.0601009786409346	0.0360647165769005	-0.0227904279215225	-0.0409019968949528	-0.148056703306239	-0.122950911187687	0.0802102636400949	-0.165351837508894	-0.0628916266588399	-0.0598063368589939	-0.171756567073626	-0.0252695375355225	-0.100504270764748	-0.173371359108147	-0.329131625470317	-0.115286025041676	-0.00683174253353272	-0.15162839481707	0.0414046354306522	-0.188271195512556	-0.290543170451552	-0.102752801382056	0.216063592825033	0.111550364076986	-0.0447472000114882	0.00302462062231663	-0.0464809925177727	0.00266196388229973	-0.0514333675969325	-0.17003090124938	-0.0420381473005938	0.105269567705998
Wavelength_619	-0.0157070462808082	-0.0804239887291746	-0.0615480316257343	-0.2335298263057	0.0295257618241057	-0.152037925961123	-0.0176134964894396	-0.0444115681560333	-0.0658619116673259	-0.313796497207661	-0.10654265229853	-0.347782470766425	-0.0854163283313568	-0.315208702450799	-0.052153741847497	0.0154275678001642	-0.158475603023521	-0.0751630190511997	0.0344120306222904	-0.0414322935906607	-0.0475336750338561	-0.146642697264918	-0.129291137116231	0.0823263635833652	-0.175029409588769	-0.0524575409488796	-0.0639089842526843	-0.169648603834533	-0.0361484284199508	-0.0882980451662897	-0.172524418755521	-0.337543276877543	-0.119073543546	-0.0152516529507483	-0.16023563291688	0.0393268456628686	-0.205577194214687	-0.297439095624576	-0.103424938512575	0.210454269821494	0.0993928070235379	-0.0520493078022088	-0.00605353303301718	-0.0511640483208336	-0.00764908599508897	-0.0623706416756334	-0.167446550430408	-0.0457593749107601	0.0894196649986498
Wavelength_620	-0.0431466474118892	-0.0801673680885306	-0.0780983563634096	-0.246874438734589	0.0347053335207716	-0.187199014832973	-0.0235486358364785	-0.0676280360740194	-0.0689316517478804	-0.337144763365122	-0.0999557361190767	-0.366374124439325	-0.103832646931742	-0.323971229423932	-0.0421421680139472	0.0182219377595331	-0.152188266442555	-0.105119338727165	0.0460281482764225	-0.050239654896083	-0.0605928091449388	-0.135494064682423	-0.140809953099641	0.0709339105930204	-0.173411010807326	-0.0501910033238245	-0.0887888374807028	-0.162488745467522	-0.0280689746088376	-0.0793998295271458	-0.175350117868945	-0.357184004871991	-0.140638818456506	-0.0333362548378312	-0.162903982721426	0.0276407719295887	-0.218629468144054	-0.297425956929357	-0.112442143685959	0.204044586975376	0.091590054924141	-0.0611623687148968	-0.0293821454616831	-0.0486483276847611	-0.0159328017276401	-0.0530232873638707	-0.201096829425817	-0.0744234518846072	0.0851166459444243
Wavelength_621	-0.0951105946391406	-0.103800552677889	-0.106671938674944	-0.237302069000795	0.0185722403840114	-0.21078479080855	-0.0491855743436731	-0.134490618630226	-0.0839483376743823	-0.364041670867767	-0.0848801637701611	-0.380673478117253	-0.117458853774623	-0.363243440745007	-0.0476580713930214	-0.00715276565903178	-0.149894849772864	-0.123518594249952	0.0274117533239444	-0.0336757230524528	-0.0802619576579455	-0.157729752836008	-0.165458490375667	0.0626915850825504	-0.178773087314854	-0.0877074098712058	-0.125306561607102	-0.207495437017856	-0.0120488672035333	-0.125152469680618	-0.196248712249455	-0.375786225723819	-0.148616919201181	-0.0351699633434226	-0.163603911624448	-0.00582238960980882	-0.231270176815801	-0.296984841154294	-0.146014051057027	0.146747134278733	0.0844477372746244	-0.0885136241874872	-0.045993634164445	-0.0572149797788776	-0.0289758462660581	-0.0523682768534364	-0.243781367543883	-0.105892449455392	0.0849065360577693
Wavelength_622	-0.0846353462026374	-0.125818435865386	-0.121439028176452	-0.240543155091421	0.00624941816307758	-0.19400746835856	-0.0575862614282834	-0.110321356527949	-0.095017297639168	-0.373849859098737	-0.124739137496331	-0.384844472014058	-0.124268205332323	-0.372106648236171	-0.0762669704244983	-0.036922422277474	-0.165044554098539	-0.106543833606773	-0.00245764556445318	-0.0553248775829234	-0.100796345239783	-0.172248728486072	-0.17879786934568	0.0375033025231385	-0.189465848388278	-0.09387450030185	-0.107352025416828	-0.220935286632307	-0.0402572865664406	-0.149934237020899	-0.214676361738537	-0.395802366324092	-0.144252481756233	-0.0408190258075392	-0.163859882200611	-0.0183032124789899	-0.25650729940844	-0.316640209528101	-0.150447260012718	0.144543833595381	0.0739532779125794	-0.121517307339517	-0.0499428129010926	-0.0824934542106361	-0.0471082878930725	-0.0660519640283016	-0.244343954557827	-0.0935172783530552	0.0580676289068624
Wavelength_623	-0.0659684773369162	-0.134581204860369	-0.119102782410945	-0.250937453145261	0.0101774860706696	-0.166035744499363	-0.0563743797889664	-0.0686946795085617	-0.100892878559883	-0.36620160422723	-0.162743228022006	-0.382365360302332	-0.128717953070367	-0.360785859068836	-0.0872174230561212	-0.0481814192116771	-0.180143274620552	-0.0818465636353463	-0.0182402051811608	-0.0776871582312066	-0.111404896184478	-0.174921388045982	-0.17954065667225	0.0255962761591529	-0.195807067585672	-0.090256784914797	-0.0814974685551515	-0.216179064052465	-0.0619058643240263	-0.155448019308313	-0.223474832121904	-0.403164527113123	-0.143949056736416	-0.0487721278112003	-0.165160514054542	-0.0156038126422314	-0.274034405948156	-0.327721629167731	-0.145593386229563	0.160153256082178	0.073531601353473	-0.131268210218387	-0.0485831210599792	-0.0972714943880781	-0.0483005409102645	-0.077021539247105	-0.227452623814749	-0.0737189162722578	0.0349127345366821
Wavelength_624	-0.0971586525200106	-0.117728890571282	-0.0962175998810993	-0.256618929705865	0.0356040031013381	-0.163801884948814	-0.0553873011765576	-0.084306530753792	-0.100915927072295	-0.343390430037002	-0.134035939352059	-0.370075227737629	-0.135641376228288	-0.344149359513488	-0.0483875368839601	-0.0272366765924158	-0.177008513594909	-0.0760772910762586	0.00598317023770847	-0.0622791614855999	-0.105591827458194	-0.165832001068962	-0.165640257359688	0.0524629954586902	-0.188636094991111	-0.101249203303963	-0.0914274082466333	-0.208845443528045	-0.0294625749415565	-0.147400904351738	-0.213196225716922	-0.38739059131379	-0.159358261129343	-0.0532609763514497	-0.17092614339041	-0.0130331198532209	-0.264201110386841	-0.303642622147915	-0.147251943646467	0.141827109500838	0.0930778840356387	-0.0992863414239625	-0.0501801670721221	-0.0762441250911996	-0.0161732547518583	-0.0705370073064366	-0.223365132709613	-0.0837423533342505	0.042861332942941
Wavelength_625	-0.0684187647345047	-0.082772063002117	-0.0394730435515119	-0.184723145514428	0.0727340232589431	-0.116025328727992	0.00969682699094354	-0.0714467971093205	-0.0343800783973126	-0.282306826723961	-0.0640076504112167	-0.302688702234151	-0.081797446044149	-0.299845393915744	-0.0246698051749899	0.0139740405852516	-0.129136633400232	-0.0336840597262664	0.0691003222709697	0.000605918762352928	-0.0615409430847507	-0.118475312537726	-0.113365811568276	0.0989403796666438	-0.129439873769612	-0.0833841093113963	-0.0537545060193876	-0.132064306826507	0.00446825364945885	-0.10702656952687	-0.175294909880966	-0.340643822513116	-0.108512523360525	-0.0141854537815953	-0.122878624866954	0.010300969553199	-0.196617786490795	-0.234599110572222	-0.0735156605903317	0.175545725623917	0.135851317158896	-0.0586565338434093	-0.0137551735015068	-0.0348252186881931	0.0487465076576665	-0.0143016223170322	-0.203870713078687	-0.0627464176544534	0.091835518866581
Wavelength_626	-0.0591109819838625	-0.0609740395222826	-0.0192025019622824	-0.16382152605826	0.0790846059381639	-0.121284363586785	0.0218259882235411	-0.060227012756057	-0.0186670441344016	-0.269303893122251	-0.0324295220734622	-0.273349930453781	-0.0576335577377105	-0.297096533263344	-0.0131561406662076	0.0266597558433032	-0.11847269065837	-0.0309096033028854	0.0848752469485809	0.00482421526555687	-0.0590506051352049	-0.094167589674043	-0.0994294055735989	0.113828141785901	-0.110400898236681	-0.0551678240960135	-0.0388750458000315	-0.100904502923739	0.0112566538803508	-0.0810211247624577	-0.16375898704259	-0.336620056592801	-0.0932827393047444	-0.00920163845495972	-0.10712795206563	0.0283435342776192	-0.183251931111574	-0.206274383729385	-0.0429468827076852	0.191547284165109	0.140918319523104	-0.0585765828647582	-0.012825856337727	-0.0160209156367264	0.0643662067660084	0.00551512060049376	-0.19812309682587	-0.0598255395783131	0.101782538887832
Wavelength_627	-0.0744770509126206	-0.0656478414038335	-0.0450406330202476	-0.20225176705202	0.0608996104550546	-0.164759134048596	-0.0212112997886295	-0.0628573488097124	-0.0585914476196971	-0.298017343357377	-0.0561240971002753	-0.296917751407051	-0.0734231628065975	-0.327233293892781	-0.0138498130314299	0.0140080597862126	-0.143937860926228	-0.0683963794776435	0.0448708084595788	-0.04555753484292	-0.0923038460061634	-0.099153576333742	-0.132486918878988	0.0981674479126654	-0.138436786576443	-0.0342587453008937	-0.0613884824764685	-0.132655436956564	-0.00583316878489966	-0.0831523412026622	-0.181996882071504	-0.37213881054666	-0.119690507410718	-0.0402927670323759	-0.128618663900701	0.033421642211996	-0.225090108627528	-0.22591042829342	-0.0692608673758345	0.179879311207888	0.10859285708506	-0.0868941985070257	-0.0464754079043229	-0.0272786637885037	0.0320126966275205	-0.0186968070617504	-0.203789116469505	-0.0795165848716097	0.0715148589251598
Wavelength_628	-0.0544335880191521	-0.0769941211664334	-0.0335674925021377	-0.17617748475256	0.0924339278320963	-0.121934963958991	0.0068698775691526	-0.0570853059791195	-0.0344639768009866	-0.244334552079732	-0.0636364076447316	-0.295129966101808	-0.0584998645518407	-0.274047926597879	-0.026442254589961	0.0334786624261875	-0.100948463851986	-0.0566629804638206	0.0420852839907214	-0.0297486014497628	-0.0529435529151772	-0.0775108748323746	-0.123643325305017	0.110850610504901	-0.126125674107077	-0.0459857937713049	-0.0698515786906724	-0.135465859224286	-0.0019877398710936	-0.0876558481197579	-0.159203797173388	-0.355776819629699	-0.0850070642120802	-0.00876276923209281	-0.115516903687596	0.0237502215522895	-0.196947425632716	-0.210873650237522	-0.048740248527093	0.145192826568677	0.116356000456946	-0.0672942035614503	-0.0345118220815064	-0.0344916856997882	0.0455472522337571	-0.0245799079831664	-0.175765749051916	-0.0712549192787515	0.0751741569043308
Wavelength_629	-0.0475563979677346	-0.0807630464162593	-0.0522881620911445	-0.191388310201721	0.0952577314760616	-0.116272763871051	-0.00463168692767366	-0.0533664754793691	-0.0462311135788064	-0.264236224464259	-0.0884113686364111	-0.275044623735511	-0.0642594881705665	-0.277649919777128	-0.0398586726333694	0.0152119607836049	-0.107161341965428	-0.037962959560389	0.0468703520993997	-0.0293967594076793	-0.0612965310388337	-0.0844005550624333	-0.128269174671438	0.0933663045457691	-0.127804081628986	-0.0499100146239155	-0.0568587670539895	-0.137166849185	-0.0113490612948641	-0.0932127084789423	-0.167118221679275	-0.36549337479118	-0.0831394232441697	-0.00431112482488464	-0.117148011856564	0.00770268776313166	-0.204398418579722	-0.233253218310377	-0.0592997828809084	0.141361287381425	0.108563269249165	-0.0896761669680504	-0.0482688972829211	-0.0324142971022383	0.023747247859762	-0.0271159815757303	-0.175755107719807	-0.0669973412401423	0.0612979613739619
Wavelength_630	-0.0364303150001304	-0.0737574874866351	-0.0547034560034704	-0.20136108803136	0.0968038463591116	-0.111293878242415	-0.00646502374668553	-0.0482813795992991	-0.051133548107071	-0.280251069097698	-0.0859438491512856	-0.258004121135222	-0.0607006639308979	-0.287657142614059	-0.0413118503687149	0.00349188750085849	-0.111993345588255	-0.0146648439588862	0.0603665735364445	-0.0248308838566286	-0.0720083493022634	-0.0876392255988203	-0.1231160530473	0.0849937956828603	-0.123513713033616	-0.0493923805688961	-0.0293117231618183	-0.131083804785762	-0.00681499637867382	-0.0918255080454813	-0.172881327506522	-0.364736602072167	-0.0893654103165635	0.00244437033217647	-0.113145663742323	0.0105389796680085	-0.208119730519444	-0.239322046387627	-0.0694071534350999	0.160994920768808	0.112365951913082	-0.100654676262106	-0.0531391023026179	-0.0206124874896804	0.0197139349627125	-0.0152959284476696	-0.169122330745183	-0.0508069611440521	0.0613129955518286
Wavelength_631	-0.00746004339380334	-0.0561437255751501	1.76791315061459e-05	-0.16189150382484	0.122215171655248	-0.0730633797315091	0.0470051350611596	-0.0401862850768247	-0.00848934142257796	-0.216606163177749	-0.0185952994330107	-0.26170570092633	-0.0234634781781514	-0.252719780046792	-0.0245966161963071	0.0372933269011087	-0.067394534704771	0.00965656404788235	0.0841197817202154	0.00275360726168181	-0.0402329602515288	-0.0598011869427499	-0.0879518227058713	0.119967736884868	-0.0962980589870357	-0.0516423866737772	0.00247487188442511	-0.114378636518802	0.0326692079503431	-0.0782413880895839	-0.14160335429235	-0.32130138493816	-0.0763036108846866	0.0409175423307501	-0.0882078530945026	0.0468517207803165	-0.17101533246395	-0.18316650719056	-0.0459468919692706	0.184619050170935	0.149310989457065	-0.0515532458638954	-0.0169226948313059	-0.00294923245014016	0.0783538896068126	0.0146934408042728	-0.126943606051489	-0.0121626093390127	0.100737926042679
Wavelength_632	-0.0249599167918456	-0.0751137487729174	-0.0134675667459979	-0.195678842660759	0.118247764690712	-0.0866004518205804	0.0460061481665403	-0.058046817905582	-0.010990046807251	-0.220746759666251	-0.0477944373885019	-0.262520425696454	-0.0444745233388482	-0.266525270529206	-0.0304330306857614	0.0169927912764929	-0.105681730285745	-0.0101992273131828	0.109111783770189	-0.0265220271612667	-0.0420800403542646	-0.0898519341063238	-0.108512149274749	0.10259580243006	-0.107430399169002	-0.0610874181071122	-0.00857885765081656	-0.1405353863617	0.00730872795748226	-0.0796047069988944	-0.13066075140661	-0.339760524324485	-0.0789401749692206	0.0462295469299112	-0.108752816760437	0.0251672516919473	-0.188272607149766	-0.201121513724065	-0.0441848689236887	0.187732894397941	0.127836724258341	-0.0572052986819851	-0.0200777942131042	-0.0271657916145049	0.0457871651837224	-0.0221008660323867	-0.17001513127264	-0.0354670433243175	0.0843677682243404
Wavelength_633	-0.0184742450920484	-0.0829834862254942	-0.0173763749637786	-0.207765431181603	0.115233019043967	-0.10160871257928	0.0488964602784686	-0.0244695701642421	-0.017636151350739	-0.228040129556334	-0.0742515866556712	-0.242401728844294	-0.0517776653563128	-0.253534942050184	-0.0351718724771099	0.0169881781116162	-0.116870817100471	-0.00823530690072051	0.110803259893538	-0.0352889045112149	-0.0366178429524345	-0.0964715008545671	-0.113755994353266	0.0977542240212644	-0.116609872267815	-0.0629560164373954	-0.00779614449396895	-0.143135915449078	-0.0101126541513689	-0.0745577608141482	-0.116378963847085	-0.337285417982226	-0.0727987181401352	0.0601388546769599	-0.107041237284115	0.00454863660912849	-0.183943072994321	-0.210596343245424	-0.0272066238989842	0.180061839209555	0.107924308722756	-0.0680731010725192	-0.0126859992323676	-0.0339730831358904	0.0256679835193503	-0.0446962192784411	-0.170355188085435	-0.0292790177719984	0.0819804155509826
Wavelength_634	0.0312482418914474	-0.0577914934834152	0.0180314748953685	-0.179124965335412	0.13770807194521	-0.0912033093381432	0.0730026779728379	0.0462187970967837	0.00655930550090199	-0.216889489978857	-0.0552581011643268	-0.197868645402248	-0.0212366075619674	-0.202465201539609	-0.0210929121614299	0.0591409866139043	-0.0814689452299477	0.0244047079640611	0.110922053966241	-0.000911520668067087	-0.00711854480415792	-0.0611228323943587	-0.0815043140441521	0.122120900472436	-0.102877325100607	-0.0485499821086022	0.0219558214602866	-0.105367246010416	0.0144227656790309	-0.0509880044805366	-0.0895001298079001	-0.293090785474025	-0.0542722528140559	0.0921283528407335	-0.071819184095584	0.0153767169702738	-0.146150072291035	-0.178123013459779	0.00583352331630486	0.181023662507591	0.118638129107677	-0.0551483058017414	0.0194961806326373	-0.0097050827808329	0.0456732893690334	-0.0241698143661557	-0.112419697511842	0.0171475341683617	0.111143949428958
Wavelength_635	0.106994714466443	0.00546610336375741	0.0923064876422296	-0.143533762411382	0.211833935977041	-0.0366756338045579	0.111025738236702	0.0587398255787552	0.101960954285594	-0.188739236502817	0.0213207450782096	-0.14196171144674	0.0409136591651658	-0.149792901686893	0.0306508677854514	0.131764789519731	-0.0442935656937875	0.051090146720825	0.171360011805898	0.0621858004074014	0.0487139518983931	-0.00972734245483615	-0.0245504757604581	0.162209688243262	-0.0554051260153857	-0.0142485537153476	0.0702167193641234	-0.0487228294067512	0.0949287910650526	-0.00260966570197813	-0.0496418767121253	-0.228209137688176	-0.0358265064284723	0.12860980717645	-0.0321961797501353	0.075099711454354	-0.108439684036336	-0.0977129143614319	0.0279131490206226	0.225591170471963	0.173300282222858	0.00709389587663234	0.0688063188503402	0.0256341852635938	0.0856623386252346	0.0355376997540217	-0.0652122087099533	0.0535752242110284	0.156355660346034
Wavelength_636	0.169786346910647	0.033778468289728	0.116358879073437	-0.143980363946594	0.240477431151095	0.0195473635228898	0.14611178703588	0.113338064127574	0.129756901204197	-0.148905209525612	0.0341988887432337	-0.122961162228804	0.0782331812404781	-0.123954909537027	0.0324051769870466	0.163143007375875	-0.02573134764601	0.118612995931458	0.213394442424169	0.0801822328253367	0.107880853636811	0.00706936036647578	0.0024860584978322	0.180581536197171	-0.0382737977685762	0.00677778056647505	0.118358267843234	-0.0427903302251545	0.107131829539583	0.0298084595880367	0.00182323565873063	-0.209600986322876	-0.000308424044565769	0.169170092233818	-0.0209425410914558	0.106836911107167	-0.107746529406729	-0.0763212408719065	0.0604243462813683	0.250880706053734	0.179760468603118	0.0307211043000913	0.0889094929301403	0.0488595265729617	0.107849728945966	0.0539317797787746	-0.0094377706955888	0.102471025647234	0.165503141884602
Wavelength_637	0.219452243677744	0.0562083925666075	0.126341231662484	-0.145276354953208	0.255117569676537	0.0631704455814989	0.171481852002398	0.155687962167161	0.154716729627748	-0.115722829541052	0.0281540031571453	-0.107450004044454	0.109976353992936	-0.10452104629892	0.0168962665997456	0.180684957046811	-0.00097439656153727	0.169937540396809	0.240923511035448	0.0979077035548567	0.146732353290361	0.0167872338935125	0.0281152196912351	0.185363536874078	-0.023194022186555	0.0189002143077989	0.161367106542912	-0.0327642951524299	0.0969282631102787	0.0665378517017252	0.0460281891448642	-0.192760908699476	0.0335261453615136	0.202117202547882	-0.000536027667315933	0.118870568815075	-0.0934831647320414	-0.0684226157710932	0.0883984086939632	0.265303416366251	0.18817774271616	0.0494093205830248	0.115198204789935	0.0782966100629562	0.105301901478987	0.0719003965237866	0.0314338262461141	0.131040333713483	0.172552833696186
Wavelength_638	0.260316652335291	0.0866015651427883	0.146580073074135	-0.126707766982857	0.281159711663096	0.0919002391320519	0.189406943409487	0.162164406297141	0.2084988394966	-0.095443993473962	0.0316432009182818	-0.0810806136579107	0.147711001786479	-0.0740456627659367	0.0116468325567776	0.207322060120449	0.041828656998366	0.181979043831319	0.260459946318939	0.141170421453914	0.163192638528205	0.0361560418719039	0.0658597162927084	0.190176054562802	0.00335381787254434	0.0229456371759983	0.192695336031316	0.00703990309690957	0.10031331479039	0.11284710845527	0.0741439810388696	-0.151643132222307	0.0546973879481032	0.22786457535869	0.0464435632635045	0.11929559886271	-0.0447841170840406	-0.0438015362415779	0.108495551959994	0.278180269056975	0.222624530702992	0.0865005309590047	0.166697286259151	0.119757443552202	0.0858692972980253	0.108316876135077	0.0495598647339246	0.134940155352186	0.197114697557542
Wavelength_639	0.303378673549315	0.113696980437954	0.19767775158878	-0.0914447606534882	0.348421079562753	0.113281445041876	0.229069020734806	0.186713292661677	0.237478802319273	-0.063404771035571	0.0695674896977925	-0.0697766419439304	0.181322986777741	-0.00679248172590987	0.0521588763804534	0.265200649675194	0.0842927045009358	0.216584793082784	0.304688001913212	0.19791953705397	0.216468869874539	0.0583589955558444	0.101235641202575	0.23712617790028	0.0118440704766499	0.001628604062649	0.194715526152305	0.0335621809160023	0.16322679277532	0.128535682149894	0.111129327692067	-0.0997255039890738	0.0628584290267243	0.294993130361898	0.0750619884913616	0.102643277023505	-0.0267370200929693	0.00509339818044133	0.158728354341512	0.273444814350491	0.240040000334073	0.143991439484543	0.224035694842166	0.138898612118236	0.107299805634952	0.116238714694159	0.068539880844715	0.199561869234987	0.217572889328541
Wavelength_640	0.37636416494132	0.168051533830648	0.252848943213977	-0.0394564429887933	0.409919462481561	0.185215811475391	0.267950306250135	0.222289819216375	0.329228404043638	-0.0215823033877624	0.114335888135722	-0.0097690794073664	0.240506443404319	0.0628972302970043	0.0734869033292921	0.334699811938143	0.12485625576708	0.263476435040704	0.350687256268608	0.254747648555731	0.277414902359886	0.0932607449243118	0.161276145918995	0.276140290425565	0.0573244228405906	0.0202681006351544	0.248552050319141	0.0784566527493986	0.207427758707311	0.177499679998037	0.172557896244742	-0.024138464503814	0.0942886306610558	0.337199348403599	0.111823661262537	0.131685686803328	0.0211404463446392	0.071726977253696	0.216421125657984	0.315097138220852	0.279078232459015	0.219063771768691	0.286256075826943	0.197411328544841	0.125386212237121	0.157354508434855	0.135741554741181	0.261370298262937	0.269459606052109
Wavelength_641	0.466582786628787	0.236225675619065	0.315879366683929	0.0174064694123404	0.462597179046938	0.292471052136982	0.308593608559351	0.272238337161944	0.452893356092348	0.0322904561231025	0.161154655471632	0.0768571043428797	0.31324401504637	0.141834059478743	0.094189594814754	0.409581566278156	0.174222290964328	0.332457936188323	0.398366616640864	0.315731907385733	0.347637784842182	0.14413013327178	0.241019289596245	0.314219247469371	0.124042105799591	0.0694789884785715	0.329627789861773	0.141171364403054	0.240302676203987	0.25424086892219	0.249796653062307	0.0603489674899111	0.138039963996327	0.364064449266648	0.164795129751084	0.196125044812842	0.0959325376370808	0.144658853737539	0.284347526448117	0.386076448661543	0.336150794402237	0.310554802742722	0.355070603319266	0.285103642467244	0.153522322647095	0.218891150052481	0.219226138172464	0.317469384100093	0.338587529906281
Wavelength_642	0.548703805541072	0.293735204240561	0.413570548085297	0.0672651603258805	0.522999362326326	0.397038623308294	0.37010324055483	0.352237525523445	0.540331181844808	0.109494062834626	0.216366819119998	0.141661703152947	0.378003054268605	0.2606231769887	0.169759244055628	0.489404841953225	0.258243145979963	0.448100533633218	0.461736184580153	0.395176162832351	0.444255297798288	0.220685964376268	0.336231392015305	0.3816180330148	0.178037169980302	0.118738402771475	0.380630703652862	0.223631627737665	0.300315377034639	0.338173122226858	0.328424095006312	0.132674213166376	0.170859860117815	0.41847899681953	0.247246111159212	0.265736221215617	0.184800834629034	0.2161066840256	0.379542466909602	0.441500166253015	0.402944853397382	0.419954749109615	0.438304483694604	0.37262266956269	0.232195474016659	0.266319143078175	0.257809105622154	0.387937890061241	0.39472347234408
Wavelength_643	0.588171306950797	0.297449717111698	0.408720253228504	0.0492065771045045	0.533082124733574	0.412908691657533	0.359586252247906	0.395746376940291	0.582084895451888	0.0920480958783998	0.206791631728169	0.167551626493251	0.397654840341639	0.281045834679803	0.153262889412004	0.533069811542934	0.246647510975299	0.478087886394307	0.467439472928693	0.413972495029039	0.464464112631809	0.224628092012545	0.340624464814822	0.378231674570875	0.17382198151722	0.151613764546959	0.405080736294576	0.239248913067926	0.296578282944824	0.369068051952684	0.350065540472373	0.151842068593473	0.195788321999936	0.410284094546387	0.257701152079937	0.270597291142621	0.171415766078632	0.217987735500104	0.39819499058253	0.47109147453049	0.395930445264553	0.443135693820411	0.468665665920994	0.387427410487179	0.223397575554065	0.268219478511727	0.282104891519192	0.412001522958753	0.402430576400485
Wavelength_644	0.621618400767389	0.303153725788207	0.398109164638287	0.0379834411041046	0.537907801976967	0.420269802585982	0.347329204192679	0.415792872636942	0.616968183055213	0.0884455076583796	0.199789171453144	0.182502175665563	0.415382320348817	0.297930962827384	0.133961228093196	0.563751124590939	0.243976314295083	0.489369354603918	0.463465809256076	0.431675115867515	0.482781701009719	0.22085464198036	0.340360357298506	0.370598883137754	0.169937556866826	0.173778134474307	0.406040720592562	0.244645008401997	0.294613749676404	0.390423842640233	0.363276980897537	0.163346143745631	0.209445946536293	0.400833470142894	0.267175218553737	0.273592677904152	0.155357956473631	0.217769927843722	0.416047642378434	0.476747853590237	0.385758636147552	0.459527197806209	0.494200217127286	0.394728402543173	0.215069701160051	0.263376917532092	0.317785567075541	0.422420562385729	0.40590957777118
Wavelength_645	0.668464651337934	0.34691754906391	0.443051861539259	0.0808368791788782	0.567344115447461	0.463728642113899	0.377492694422503	0.429116923271113	0.673981546854346	0.151725038217825	0.239302518585671	0.212334193521859	0.45681384168933	0.362370312882947	0.164688491694375	0.599967000929861	0.301089060860901	0.523502939544178	0.483674705540316	0.483067396219284	0.534481714558059	0.245977880412123	0.38873831807959	0.401253126556575	0.208322837789701	0.19263875807024	0.405862738933824	0.279539237042498	0.327452152147064	0.431185995595585	0.398800579929637	0.196368953413565	0.216614965256511	0.430089912480025	0.314559770606386	0.306294761439597	0.191935070108023	0.253975790419692	0.473367684934409	0.470776418291281	0.417197029628079	0.512752062991201	0.541302576970834	0.438092367793687	0.251282620511904	0.278724868631599	0.376950068763363	0.444062047071573	0.432889015901462
Wavelength_646	0.700753716796069	0.415188957305601	0.513298896607624	0.166296884182649	0.613348217749055	0.525548498650179	0.436258962771686	0.445753401908199	0.761330138381242	0.189259079087753	0.313832527919276	0.274872513813623	0.496388461748968	0.410915676108011	0.23222027514259	0.657714364355262	0.327902156690986	0.564484551621081	0.521549850908225	0.559759394222528	0.542016025465658	0.263425852384224	0.446841969531846	0.480053083973204	0.304208022372899	0.213576822220289	0.487875388286862	0.33794154313996	0.344915118097658	0.481613884937578	0.440606386220777	0.242219662604205	0.234042827807448	0.489413872375715	0.367510958144344	0.317977699622751	0.231302044732749	0.281716113013948	0.511344426558069	0.529636031123947	0.478295092683383	0.585750117675458	0.58578613014274	0.527545519119853	0.264223248972503	0.324705563652516	0.416840719776425	0.482039513056296	0.484943317448
Wavelength_647	0.709470476683183	0.446486275966396	0.548996030682398	0.237503565319756	0.641170146149621	0.54638812237859	0.455076800367264	0.440410046783519	0.801127364022443	0.213240613440673	0.365760997015244	0.330402628680032	0.513936445422142	0.454151451975254	0.264605118565008	0.696076607451684	0.342395189472253	0.579021276235156	0.548823563574653	0.584870670109827	0.561935864087989	0.275827882813594	0.477064684692622	0.507481911075429	0.345680973864601	0.21759575167451	0.517503592329042	0.369404476580721	0.365214972675971	0.516939049903734	0.467676654550439	0.275156025371173	0.24570199817504	0.524873465561492	0.396354839097953	0.315221025500371	0.280451599656277	0.316343799650474	0.554479462545437	0.550624811660784	0.501109164663082	0.624941057751403	0.626606980363164	0.55945835784236	0.267618213140456	0.34868930268941	0.419539055158835	0.50879630186484	0.517606878270316
Wavelength_648	0.694863459682985	0.463063728136275	0.55809722585412	0.270098805762602	0.644499583251722	0.5446819343408	0.44413531081524	0.422675890082801	0.802617513493431	0.231680210131407	0.392765192324589	0.360874873490578	0.521787815920546	0.483667893083197	0.277820096663402	0.71020088281412	0.347201302856735	0.579938072991746	0.567671229140714	0.577089052006797	0.581105266575263	0.287740172984797	0.492881295958728	0.503207662284811	0.351696136493791	0.209836437263403	0.500080732225178	0.382479217142916	0.380261672574094	0.544370496877509	0.493138328573723	0.288479360656343	0.249744810887101	0.530024843998727	0.408454137686219	0.300705227956476	0.306132191046088	0.3399138244206	0.586162372523855	0.534365985885545	0.499060544754474	0.637298979967994	0.643101092961414	0.558131886757599	0.262056488750878	0.355845946677687	0.403270638502348	0.50334012778758	0.522871388005701
Wavelength_649	0.666387127589364	0.488522870946665	0.544056383989663	0.246643021568939	0.622968879373502	0.569579573563835	0.427379643682618	0.392541487981072	0.794067809932527	0.244984026315859	0.389168784037294	0.343379506276077	0.532101846139894	0.480971016091376	0.308270685014564	0.710227294537165	0.335478066466979	0.582992395710829	0.568183237397484	0.581924197530049	0.569109094397884	0.296070108837726	0.496513461345735	0.518456323943214	0.366623387340799	0.196323297667841	0.463949863290508	0.384721672379575	0.375138264244537	0.566032536425164	0.521147776770307	0.27984510622272	0.238442000574837	0.503234649661732	0.420110980386015	0.281117197690947	0.269351118916945	0.321276226620189	0.571722302671251	0.527384721450686	0.498435039470171	0.657262023803024	0.615839336367176	0.571819446651466	0.246926316674652	0.364378618771671	0.392062599925198	0.444488860740347	0.510654029717776
Wavelength_650	0.668314881255058	0.453287013483864	0.512863950567567	0.246099848733922	0.582860153131233	0.551432854478903	0.379022440273933	0.401430678735599	0.774848829706921	0.225482852287938	0.346116332838021	0.3639720663987	0.497532992778338	0.471065811700439	0.292530840388829	0.689523692845152	0.289618330424177	0.587126212420311	0.518675202381693	0.579175093276271	0.546275900149908	0.25272890727806	0.473566722322515	0.491883072015747	0.366922411601567	0.190441498292601	0.47947560236878	0.398332454343028	0.331242982581074	0.54095518820875	0.501874070124995	0.251909668658052	0.231824607773407	0.492594943135885	0.365729999048337	0.279315752127326	0.254077540073756	0.27658482401548	0.565430105728546	0.500391509106182	0.480389889921244	0.632746592359128	0.600796054890129	0.550912075683524	0.237906117606879	0.316415058728078	0.387144655880504	0.40865143400364	0.504141321887313
Wavelength_651	0.658908102874376	0.448976254476749	0.507711258312074	0.256939141297242	0.582432967064539	0.54406033717222	0.363768265657914	0.406066818999108	0.769912093218602	0.233378123878369	0.341062625993376	0.392874271419053	0.483319869804823	0.478011605808219	0.302572138553268	0.698173845513683	0.274158571139555	0.588849690538155	0.504071725413586	0.586013642073957	0.533908997697288	0.244574341199609	0.480220074881944	0.494127812167358	0.38315965386941	0.19189462703291	0.491808867672829	0.406390119699436	0.322895692324766	0.539842419130376	0.507660540321588	0.250475976593539	0.22188162375795	0.490711103016783	0.349151009110073	0.288193107951598	0.243978486020081	0.27575168925887	0.561777061474827	0.476920121356518	0.476827287387013	0.63194943338397	0.595148838154487	0.558463484246893	0.235311639111367	0.305826294511857	0.395021904981475	0.389904058976025	0.498407700592496
Wavelength_652	0.63179186308909	0.481554972735594	0.524795130659612	0.273031670167555	0.609214974915634	0.553281513899537	0.379658099140657	0.389988567500006	0.778847307883421	0.26889263511257	0.380020151622063	0.420886353601578	0.491497860603959	0.498986996037829	0.342386819650297	0.732991189503568	0.287756570695809	0.58456164760072	0.53054622049745	0.600232156417218	0.531254186422276	0.272369190484519	0.50809829950674	0.526025331735049	0.413432402222691	0.195795926306103	0.483848389166659	0.409083117618941	0.350630101026312	0.568325357034626	0.539717427134762	0.269091201333792	0.210730873103626	0.491187756629545	0.380219105225922	0.299321593762253	0.238585870664087	0.310804471107271	0.559909761892074	0.465939948281458	0.488076480234986	0.661579198486005	0.59534581246267	0.591557982040536	0.237026006719892	0.336292699765111	0.405624444583954	0.376695346681399	0.493382612855409
Wavelength_653	0.611202148261919	0.491536577339686	0.5264622248177	0.290886619258363	0.568337189178089	0.537509577552615	0.358744966296301	0.364374729337038	0.782482436721474	0.276683478488829	0.415334835606939	0.463655248283986	0.467032736992796	0.508477809606168	0.355610438433761	0.734622714672668	0.264805531457189	0.577236751063421	0.546101181876838	0.600820098027831	0.51618131829903	0.2551385399892	0.492506905723813	0.520557850740112	0.428068711129595	0.193926165674671	0.47239380701532	0.438583552957321	0.342230774975159	0.582511559337566	0.543046993199281	0.242384844141302	0.218938113149841	0.488470895178289	0.383851580404858	0.297701167878345	0.251074254080784	0.288167423303618	0.572447193342293	0.459945405597541	0.491893299427358	0.668826804968585	0.594005589028022	0.587480358982734	0.237229444815321	0.324063045639611	0.38954631515434	0.342962224382139	0.491242050268386
Wavelength_654	0.571825642570922	0.490161677192691	0.529529099325444	0.31982842731454	0.55358347924625	0.518923444365377	0.375559537282551	0.327983624867066	0.783156927902215	0.2957573603624	0.449348533231375	0.467981272650419	0.465086038214242	0.511234488351554	0.375216606449196	0.725403662506544	0.25648863192967	0.542974284532574	0.548577094471818	0.608924961382183	0.494710977111677	0.255492394510593	0.492420102831879	0.537906413865819	0.459926948821942	0.184689028426737	0.462345710024684	0.454905149523393	0.333911161487896	0.586751246876077	0.517732479723599	0.238495073053965	0.231758301223876	0.499461412676991	0.392539913320545	0.270727765352042	0.278372756414417	0.302885401408402	0.562115752878678	0.454349542837372	0.489440166419361	0.668649897980842	0.586012060597934	0.583872242344945	0.246121751659553	0.332710743998152	0.362999830513559	0.321863888068151	0.48695515436259
Wavelength_655	0.542675782758515	0.49885474312491	0.542931550553026	0.351483804133747	0.562823254075959	0.519023382748416	0.392828994324538	0.311631311443305	0.781330012291464	0.314543005308105	0.474356840698316	0.475496366506927	0.474386657765126	0.515331993254948	0.402769077936867	0.731760168057271	0.255602741970029	0.52611510681476	0.548560573902299	0.621220781350044	0.485740208769503	0.263890690963856	0.508517110167792	0.565764579737192	0.49461790047479	0.183901703862351	0.470505850518896	0.480614549663699	0.33495526857523	0.597353186660218	0.49629477128584	0.253787673906345	0.235908802634678	0.502979500626281	0.400322999746041	0.249631467050165	0.295909152649915	0.326057147460951	0.563558196989899	0.467164537573701	0.490086017269878	0.684803820717304	0.576791197123528	0.590469650961255	0.266585670684872	0.352610558000466	0.368505360982315	0.31348244763493	0.493954069706841
Wavelength_656	0.539976788344802	0.524493597483673	0.569005147587051	0.377850931930394	0.580970791212135	0.545918695381158	0.381435983304827	0.329907392266773	0.781075966307956	0.325266469840699	0.487574837581982	0.513009793568874	0.480813029836711	0.527479196846734	0.436768994819003	0.764437010953193	0.251786848257986	0.550904121674111	0.547984410115632	0.63454802635457	0.495447486559346	0.270525417022727	0.531365458738998	0.58990733670262	0.519322337648179	0.200754223071295	0.50014604904895	0.526627581449561	0.346292345299462	0.618311372869331	0.499257679910634	0.275282084411394	0.226117250015673	0.484624187155864	0.402422344286637	0.256967369876711	0.289913907566725	0.332511392796126	0.594871871706385	0.502243544783852	0.49926951764991	0.72430454784894	0.571676327678258	0.609212148823942	0.298417548777546	0.368861958895666	0.420138895720892	0.313530751550992	0.516934052066308
Wavelength_657	0.515646840155274	0.511438277402627	0.578336479500597	0.387181875663125	0.560255037348425	0.553686812865041	0.348719439914456	0.334744559071586	0.785482692075709	0.333385337995649	0.494782064897677	0.520071509249894	0.464771375857346	0.538293504706166	0.461043638105788	0.770225057383416	0.228986788076619	0.551964647709126	0.492417607332977	0.650755662195468	0.471379868708756	0.276367306133157	0.520467137121288	0.599871763519373	0.521942899600749	0.215722440084854	0.500190018307958	0.533616455257486	0.341524752671218	0.591877073882964	0.493676943736015	0.26503252767935	0.213391860248479	0.446579309416158	0.391734413545572	0.271679165608136	0.268903912318516	0.326894530494862	0.588087308654895	0.492438433658006	0.496310874934531	0.722786192482468	0.566113928692179	0.616123127845324	0.324220060770465	0.356846267702157	0.421424607707873	0.307746338813074	0.518358463583336
Wavelength_658	0.493534043382202	0.523593859401748	0.597140735657033	0.416057632938029	0.551345457165046	0.574973255532903	0.334469042596	0.334621176750325	0.811872437000795	0.359813826758039	0.511985318668198	0.572674749984771	0.467690698404222	0.566511764380534	0.49289534265529	0.78956499629538	0.214817878197855	0.560565250528124	0.486097474360961	0.665267653422459	0.463535899537575	0.280140376430804	0.530350316753401	0.60420204875612	0.552540743162349	0.227708535850872	0.512494927595658	0.567092270696495	0.339525053110107	0.596131823937072	0.508539904114681	0.278292523843123	0.222476000908512	0.421828528592599	0.400814644376073	0.270144531025143	0.288226549916478	0.340900031118357	0.62111295463271	0.505411304202472	0.498785314876985	0.745434703670285	0.575943696646856	0.63774917471696	0.363185056596267	0.354314429786092	0.442758501116248	0.287097680498693	0.535530603270965
Wavelength_659	0.476278239620875	0.549424200507788	0.619635924285203	0.456303761783217	0.554515700308519	0.599504742136252	0.331792320380765	0.335066413299543	0.846495396053275	0.396687510801149	0.532445522981738	0.641456475033177	0.476616737049883	0.602405670524407	0.527530826844582	0.816360229780742	0.214541496854408	0.577832386647474	0.501669056626607	0.680083812400872	0.468214578536413	0.285460007884225	0.554879072867419	0.60926647593965	0.597874197697527	0.236816881315202	0.53280348097665	0.61115053504922	0.344546789565155	0.617510347027607	0.5304804503797	0.306625566140245	0.244437295042142	0.407779716909735	0.426880358935792	0.255037111917657	0.327885240953084	0.362358339613436	0.672980826835321	0.528051720891558	0.50017831239783	0.778887060548843	0.58708496948338	0.663533663484593	0.404408022526585	0.366770986379226	0.482439571280357	0.265537812014455	0.557590080905968
Wavelength_660	0.465857339077734	0.553512304317195	0.633694439301117	0.486185910564371	0.559953552742896	0.606678022799167	0.320634568079134	0.347251885340503	0.865634168218777	0.428407842494789	0.54152730855457	0.65881832721127	0.461949526095994	0.628527664528298	0.555491496674164	0.833191632123033	0.231356562416136	0.600724424347065	0.466084831035673	0.701648675690459	0.468978436811518	0.30191436608339	0.572285408903879	0.625860204291927	0.624722239360781	0.247222344506382	0.546079793167495	0.625834110918864	0.360511002518236	0.614074292019884	0.53096251317632	0.323309430405043	0.258022938153838	0.392066916811104	0.458612055388294	0.243777873907737	0.340998901707318	0.365852859886209	0.69004379124932	0.525491175082257	0.489721468671337	0.78660036407344	0.5743726286426	0.671612809350983	0.428633891138469	0.394582069278191	0.52256741484818	0.272070049818192	0.559654541660588
Wavelength_661	0.472243998015414	0.588574290880973	0.666449862696554	0.540196787947395	0.571396746365859	0.663356128474077	0.315084970122683	0.342594605289323	0.891359757457308	0.488915265818381	0.572325883354923	0.71761551314318	0.491181765063639	0.675321571157892	0.581148434696593	0.860234757549504	0.241628018001683	0.625879730552938	0.450950088014445	0.720899559070395	0.478996774648718	0.31956208546419	0.605218793767921	0.643010402055861	0.678663622917944	0.272319185053602	0.583835088952269	0.66677943789901	0.358042754260937	0.634268486558777	0.553462989442557	0.323019834152308	0.277385527029865	0.397288109040319	0.479770022952713	0.243810838879983	0.359551839249309	0.397298348898893	0.753452171012745	0.542069480381392	0.511940749583255	0.825945697585106	0.588901038791715	0.711128611696484	0.459985300899903	0.403474374945135	0.57403693401756	0.272764332699141	0.577842719476323
Wavelength_662	0.492907583551701	0.62132572921339	0.701110730988983	0.601348948570616	0.587849314814939	0.703696146178104	0.308901263659366	0.353283813951845	0.938606748010696	0.528958182595876	0.615223204782643	0.78445155771471	0.520462960610611	0.714744200164867	0.61043942260411	0.891784793950416	0.248165241671813	0.648852314454872	0.446189908905698	0.75676269848896	0.502307472664115	0.336961401596727	0.643087654791626	0.662732775998109	0.728715816498328	0.303908794011323	0.627587038213638	0.726567060028097	0.365090476468627	0.662631012218324	0.573723798328278	0.348079664855046	0.303019361458425	0.39838033516878	0.497389293253109	0.256961443854964	0.379722900650803	0.433661508924116	0.800712562996784	0.56888861520928	0.532600692862932	0.874267443884013	0.607738984008706	0.747760839903037	0.504362386543788	0.422090960120862	0.626313707588744	0.288592058198116	0.602784059153676
Wavelength_663	0.512949613775251	0.64441896312284	0.732903804637018	0.655748558188363	0.606165203038738	0.714005161103932	0.303846778189239	0.378470190872695	0.995422793904678	0.548195616008871	0.658621660059177	0.843243366501062	0.535726429369371	0.743741340120399	0.642565033072775	0.923285281672999	0.255248942087187	0.663703064776708	0.447635834773517	0.799148020412497	0.53421064242775	0.353302127496469	0.681330731692577	0.682312515983733	0.767888083430521	0.333992947506305	0.665704275985264	0.790126022607756	0.384472505267562	0.690436717062164	0.587268593453203	0.395661689328717	0.329709083224067	0.393547788447522	0.515092211463245	0.27388693359943	0.401631392901425	0.466618308780005	0.821459047725526	0.594048131518131	0.543017852901784	0.917275658518649	0.621365016452683	0.772393989722981	0.549247144138677	0.450299151972545	0.672733246321242	0.312689916141973	0.62537149816177
Wavelength_664	0.486894886665674	0.662202653438747	0.755420773385223	0.672827879196314	0.616957961947261	0.718545706343153	0.308233116041502	0.376538193680015	1.0054444225776	0.592382645907792	0.670662113893558	0.867637936980504	0.53436614034533	0.776106606192056	0.668626524022532	0.947185195227162	0.272166373325245	0.651638223824915	0.444296214164856	0.795511123565099	0.554949115238808	0.366369421649376	0.708006323421923	0.691976099545097	0.802842684293632	0.344262833293386	0.672467102079043	0.80973352183838	0.397721546974299	0.700343980966045	0.597330345272191	0.412757969221396	0.337611373312543	0.399327224796004	0.536585451206724	0.262820574793867	0.426292479324859	0.491069239080599	0.838268251629086	0.592622200772723	0.547241867462639	0.934804311450428	0.620159868937417	0.787291570789393	0.548000099981836	0.459103084823046	0.701998602441435	0.300957950192188	0.626268973768622
Wavelength_665	0.495500804963566	0.682950848938522	0.799609923068659	0.706238097328575	0.615774999163737	0.759139429946202	0.310812173344534	0.39039997445526	1.03806245497421	0.638912827426392	0.684679935390436	0.935504069004583	0.537034189688117	0.829909016585817	0.686658782528302	0.954219905297676	0.276881906457854	0.681946917408316	0.444544191069296	0.814214925264416	0.568976335246506	0.378972983206832	0.740216555862213	0.690281190488961	0.838833142962809	0.339903924964715	0.709263646875455	0.859680033472702	0.395973088993715	0.713632257393861	0.628416874166229	0.437567069917795	0.352392308937664	0.409036386542355	0.550465946753403	0.249461517687099	0.461171857687834	0.512708237618499	0.884966137230098	0.590982179936909	0.544929672522215	0.95526169509809	0.629941520871243	0.795302518355854	0.575841531513443	0.455499209224483	0.736954640071807	0.294695358552307	0.633956377840927
Wavelength_666	0.520484264638807	0.695454551723775	0.826152542889932	0.72779326281067	0.613032651324177	0.787219955132195	0.301847736565803	0.405426972369855	1.05542868479012	0.664921255955344	0.675915061632552	0.981300515427428	0.540246754511053	0.869246989536653	0.683429147343725	0.95286519270672	0.273393422951841	0.707533674831502	0.429691770775801	0.832763354976216	0.580346253260676	0.384673923332839	0.759037520368921	0.677033899935701	0.863011324929404	0.331775563523966	0.743753918852989	0.895312268395781	0.391359932461346	0.71473461513248	0.649544767670299	0.454062917466757	0.357509784050216	0.408541831484898	0.550938872277028	0.245910379362391	0.47500624324665	0.525681194490035	0.909397360109001	0.571199006451898	0.542985094846693	0.960689117405661	0.629818259536368	0.794635059343464	0.586420638057442	0.447128461792845	0.766416103438403	0.28119492546961	0.63645108040643
Wavelength_667	0.538301513346157	0.69168661275981	0.810709456125121	0.720822355900188	0.61421157363149	0.778264507190818	0.278577386185124	0.402463757386189	1.03721988705202	0.664586519075035	0.63671715524958	0.968031939704955	0.538609759542501	0.874760234070764	0.659261904182095	0.951335464525344	0.268565854473064	0.695174579443129	0.389924273697718	0.834392989817698	0.591380693339862	0.380899043060283	0.74989132681081	0.655492877157057	0.868219739481426	0.327226726466518	0.745806418453132	0.888375409684607	0.390916659538961	0.696633777082093	0.642180641047326	0.452729776707168	0.345937135375687	0.390300816425705	0.543351334200234	0.253002573828746	0.458838308594838	0.527237640774669	0.883535114283586	0.535499336175238	0.541032741088503	0.94858947532534	0.610290009347139	0.785218148431166	0.556813930471357	0.441018244184455	0.782038594897406	0.253611853168029	0.628913010960206
Wavelength_668	0.54623563912469	0.724030231517798	0.869548873495192	0.76266766174655	0.624664968107547	0.791537340804765	0.297377186919323	0.422643114379057	1.07616612471764	0.714985952843603	0.682646752269388	1.03294270160936	0.561150092668176	0.926284774243312	0.680669923392273	0.955697845847538	0.300787105821387	0.718515421308416	0.407365058594067	0.859308287036238	0.616387574441723	0.41030422209506	0.794488101972825	0.648372543295859	0.899871405839419	0.348999590551023	0.765067185468665	0.955198568163965	0.39561673489052	0.728200262626089	0.686874535152839	0.478230112511133	0.383945671673873	0.404985338958732	0.581209657380575	0.260426638477653	0.506259097518362	0.556035891278813	0.916243315109404	0.550213414415344	0.547355289251744	0.964311671676984	0.629284280913967	0.809924393147546	0.594950615046084	0.459575541055295	0.819781310750769	0.278787180653871	0.64624153401944
Wavelength_669	0.541740254277364	0.732641281436821	0.881422143563651	0.780080973019591	0.620467211626473	0.786617212397032	0.2766768355729	0.406382009041159	1.07601378949475	0.724814451208195	0.703406351066017	1.06883302289796	0.557357391220478	0.936925967056774	0.679764248324018	0.951848914406402	0.309941908828246	0.713654425767609	0.400993902727672	0.866706882986961	0.634360916429977	0.413892160762289	0.807599114941754	0.629707714353771	0.917592063327887	0.345558291914067	0.777349575314047	0.979005397469137	0.404699380018666	0.733939187099309	0.698668945931114	0.490204811718655	0.389923634197231	0.399627406029307	0.595650654827428	0.25469906528797	0.50867410412201	0.573792132818434	0.914889932034677	0.521914379415062	0.528767172928955	0.97386097328402	0.623731698159166	0.806127651566674	0.591600524508611	0.459287618047201	0.830070585991994	0.258687347435912	0.637699017391036
Wavelength_670	0.540820809932791	0.72484583050197	0.860789264840668	0.783362671945093	0.61542827151121	0.784749131549609	0.245896524593556	0.371827203208638	1.05876006400344	0.721362509287997	0.697719987650201	1.07786538376096	0.538881694828009	0.929746092996994	0.655365925424595	0.932951887116651	0.310559925147812	0.697933142848232	0.380017614720363	0.857270766778794	0.644253361240013	0.402086014422404	0.796390182147699	0.602056408509711	0.925427074170401	0.324252587828608	0.787525149232166	0.969053483010341	0.404897785837164	0.719781008007035	0.69340117102718	0.486775208529315	0.377260672877924	0.393165155502672	0.592240884890879	0.243077747737524	0.491712391623437	0.58153558411079	0.898465133953437	0.472591829247753	0.50549177819662	0.966808208629796	0.599557417564291	0.785727894514375	0.554169376765828	0.45149281412899	0.827478422328115	0.217335064646873	0.612738329190014
Wavelength_671	0.560143223134554	0.725098418608611	0.856215328265746	0.801239222958028	0.629314078812251	0.812761742571664	0.256560076890236	0.357839919411454	1.07086866634527	0.756864668820229	0.691553289731524	1.08787969608808	0.533035349115274	0.951753354159738	0.624929373135511	0.897642966798892	0.332652096931074	0.704414470920304	0.375307107474695	0.842838208202137	0.651093442699709	0.402617389088407	0.794134851969621	0.574935490815139	0.937097422797687	0.308184700402332	0.805925226874938	0.967882714540302	0.384090212316743	0.711884833613006	0.710266527778987	0.477588864194294	0.381284835340476	0.416647384130422	0.594492860957417	0.238560787429114	0.509393074082129	0.591101750287072	0.909058471162652	0.449872096846318	0.508361328209134	0.941396567793143	0.580526184050961	0.778249870608711	0.52156348821439	0.458986093668436	0.840594249589765	0.208666053297325	0.595471839529966
Wavelength_672	0.520256202694792	0.698435212451777	0.806094106554139	0.764508779244448	0.590806534651741	0.743701647685075	0.205834014650075	0.327652303153043	1.00783407901567	0.740932698889202	0.63487517440209	1.02086333912846	0.492287074387297	0.924042269139959	0.585578131279622	0.86321335024082	0.306045051732974	0.637551003948649	0.335456312007419	0.795443369040219	0.641628013143021	0.379060084473833	0.781565920059664	0.520547689059008	0.886500466887154	0.263914416314621	0.767342931828626	0.935120236280743	0.365400237170216	0.668091936575187	0.688610277447775	0.453438743040456	0.3393325772147	0.36929262197896	0.569975125006799	0.210506040975803	0.465744944748173	0.585328523453045	0.854052011599933	0.393707044078552	0.457578664368434	0.922339369429555	0.549485319842949	0.719476263895077	0.487694010454274	0.424875468695382	0.797128971586612	0.189282289319603	0.54846504074362
Wavelength_673	0.501357324845497	0.670911139322024	0.775040650492395	0.751185775108718	0.565307096586492	0.715497067696369	0.1689842202997	0.293635040224999	0.970145955569023	0.738629385208432	0.601826374399065	1.00308168421757	0.457227518855337	0.925240138108616	0.54174128990207	0.834058129680457	0.306655430926451	0.614288689201559	0.300230715974201	0.763596954231595	0.645481483870102	0.36462239857435	0.769692956787064	0.464649464708505	0.860351006461807	0.22346035342823	0.75206132349526	0.928150439618511	0.346399977607484	0.637932940261892	0.676663532428763	0.445818243035518	0.322073012286426	0.344982381358695	0.548230606663454	0.196098687464426	0.465654366872748	0.581915525971088	0.837802718783741	0.332544077300575	0.42603308963471	0.908361214147394	0.524047997544349	0.682911158104106	0.463492572938565	0.390717038321014	0.759549455356087	0.168761049248094	0.519635365609182
Wavelength_674	0.498358984893241	0.640722079078175	0.743708351545088	0.74230688369901	0.544566387357664	0.712671224114535	0.13850355010933	0.26156461421379	0.944491141206633	0.728710081992454	0.577493319789486	1.01057336283544	0.422066864597815	0.928087744282502	0.490991348877505	0.796516373162081	0.312755848668922	0.609234278857083	0.26616569186445	0.731147016673229	0.648869767862508	0.351600889019871	0.745644118413488	0.40657865101608	0.841265004776474	0.196743909650984	0.749360490323886	0.921726078172036	0.318928597281527	0.618007871241742	0.666688284973211	0.435604234564368	0.31824857840155	0.329611201324021	0.525965131447708	0.195614535451655	0.475960047106728	0.573734608777397	0.823935988620477	0.273843725900199	0.400262638948792	0.878993659408273	0.487757392379494	0.655231865979704	0.431059750595379	0.361735505972301	0.732373148736715	0.140214470703713	0.491249711351729
Wavelength_675	0.471652714499148	0.596566907434543	0.658687570566199	0.676486566193269	0.489618025316733	0.652896860423823	0.0741018202577134	0.240191429920562	0.869105328047772	0.650042707573576	0.509597603790037	0.954930540166703	0.362444924108879	0.85757680033354	0.427402333551804	0.725773165984348	0.259846341597752	0.534680726565667	0.214324408903688	0.651185614846349	0.61786054774788	0.316143006869611	0.687107620162947	0.335041957381861	0.766110391982779	0.18932736791214	0.711888281433052	0.854758439884263	0.270538730015281	0.585126848894289	0.627947064424557	0.379866835001236	0.283001884787154	0.263885686524142	0.485314124527944	0.197283405146423	0.401994967232684	0.543108633297071	0.711848403228461	0.217212493618902	0.331539444072823	0.798757125274883	0.40671822843155	0.587228375338782	0.357304351409559	0.330075827258488	0.698050113382377	0.0911342429156347	0.415162829489923
Wavelength_676	0.456764575205355	0.566479337852051	0.614125678874593	0.658026255801657	0.477224588705697	0.643281661959926	0.0336526807982713	0.203279977273358	0.817788061907806	0.641058629208497	0.468043522717352	0.916883614899523	0.33168386704676	0.840793305742558	0.37409144726651	0.680483449383289	0.267082359397214	0.518764101767653	0.164831209016106	0.606949091545393	0.617350510874922	0.296434840014453	0.672830625314837	0.268963984234178	0.727558313339485	0.139518636236936	0.698128683235264	0.809937263560324	0.247805635573041	0.542530503491547	0.612920946588678	0.34977066756345	0.248879226876925	0.244665520700269	0.473259115757611	0.194258695605996	0.36173914745731	0.541250128933958	0.692072642769418	0.161379825456469	0.298423961973033	0.76829293444747	0.376667197039358	0.547468020936906	0.301802674057289	0.305270672753391	0.663341612271135	0.0778650152392953	0.371722359792946
Wavelength_677	0.439046081724944	0.542325439762006	0.566489881053447	0.637756906485009	0.454191253982905	0.607540813742687	-0.00243428261448211	0.165915475008922	0.757408826844352	0.633951762164905	0.431838698215202	0.859912786727497	0.298559451060128	0.813088918660773	0.323735395190489	0.633030733437895	0.265098406879428	0.481021095277287	0.117084262718959	0.564944116870783	0.60271560045575	0.273669355170767	0.648401695609513	0.210281182163327	0.676241608293433	0.100180581562071	0.672338707996153	0.769038766367907	0.223289623329181	0.498371133661721	0.578123062322813	0.316017057111496	0.216240025412875	0.211566420841023	0.462323208625363	0.182802363988929	0.322732249026329	0.526316227346268	0.656030355127319	0.11162631177767	0.254957584663231	0.738954335677149	0.351538741577979	0.50687517048309	0.254481161226036	0.27901320177517	0.623571801552515	0.0694219100616272	0.324492867505368
Wavelength_678	0.413537312329306	0.514577636588863	0.507039252855183	0.603298332410072	0.412222270946597	0.530205414697448	-0.0408502063169819	0.136138306558771	0.681233724119994	0.603516058098477	0.390355302407576	0.781000708372417	0.253895448820121	0.760005097505312	0.268674354074206	0.569460462597588	0.237960114709997	0.406023895952118	0.0691553284444828	0.503422335601354	0.567820167378391	0.244144645650129	0.605603511334825	0.151379799814838	0.604490013788523	0.0832621569567192	0.633350554923039	0.723839225766776	0.188477698070604	0.453233238047478	0.521014207599425	0.269895435189932	0.183849985795415	0.156835758189389	0.440108725699689	0.168427548917186	0.273994044604231	0.497026744739497	0.576302692780205	0.0608778584790898	0.196283054235224	0.684559255071666	0.309375108226018	0.45186661077081	0.206060080290125	0.246517877192596	0.578348349875857	0.055222454167224	0.260777775786411
Wavelength_679	0.354655746643694	0.42663097690889	0.397186251862109	0.551244911291946	0.356508730113845	0.44952851688078	-0.124041095093705	0.0537604565837468	0.57300510826401	0.537143499543077	0.305032030162867	0.681659800250295	0.168226802540596	0.686636906053383	0.15634105893374	0.456456819962784	0.19790130927654	0.315016519089908	-0.0354902158717315	0.38452302720791	0.517092069188738	0.178128764053018	0.523414101094928	0.0370855617742225	0.513017527920255	0.0180955827354967	0.570771691819647	0.610883485178429	0.126969692140677	0.355659614120675	0.461687905848176	0.186589715815527	0.11821841844619	0.101245479558004	0.380138846852523	0.124285738297334	0.191968782429028	0.459859478326448	0.48532209544871	-0.0455410730165144	0.117245783348314	0.582192905035757	0.224130713641562	0.341044765560481	0.10325773517816	0.174354183104423	0.491251616348963	0.00518649540808974	0.167687303818664
Wavelength_680	0.307033549058898	0.356142756102612	0.29952842968314	0.465447486034644	0.301718867719014	0.385826684442935	-0.203152923782979	-0.00407987062992299	0.463214331980286	0.473484607336047	0.223814136334527	0.582503730324106	0.0899932815474895	0.624359522848002	0.0679485648899456	0.376257728582954	0.152916201760581	0.243437205685069	-0.103258074941877	0.29743305957455	0.483874675023951	0.124401559221405	0.455913180743644	-0.0650922276437607	0.409752520652219	-0.0350834428127815	0.517314078521618	0.533090951802233	0.0808183246585515	0.284284438374288	0.393537341278032	0.121753041323275	0.0452545481720409	0.00982995828642175	0.305940185260906	0.116861438932932	0.132982887888118	0.426994360060311	0.407147759448851	-0.117061695629962	0.0570212119908232	0.520055272496237	0.15666756469036	0.266474322759354	0.0292704319515041	0.113299670299631	0.410276674498137	-0.051718768913908	0.0977828301968433
Wavelength_681	0.259481961124981	0.294691133218141	0.211937963404308	0.410500260774651	0.256283285574351	0.322796371740612	-0.258582588706977	-0.065157660746087	0.375587994505972	0.41271579454658	0.164042558747645	0.489523581522673	0.0191689397944035	0.56547930666698	-0.018585733585858	0.303748622562611	0.134180589513567	0.178215908787889	-0.147654583754969	0.224610324946643	0.450223840164011	0.0880203019272998	0.398208127935017	-0.163626215288098	0.320566190134308	-0.0822542452165756	0.470169997598269	0.4727052048528	0.043894026821435	0.221173619835394	0.332851477390541	0.0674274600951033	-0.00947237436219625	-0.0631704192507742	0.257875739017793	0.108811463480917	0.0883347941527571	0.412649726512764	0.343208167893849	-0.189404003686863	0.00401101705485445	0.454324789990426	0.0963151983030533	0.199148102187697	-0.0321784572853496	0.0747659249955706	0.322327519990569	-0.0865194351702737	0.0334204644169848
Wavelength_682	0.202353592402834	0.22166871018186	0.10825561381867	0.383935621189866	0.208797436257739	0.257597286487274	-0.304619941673176	-0.14749718055556	0.298800060660685	0.344630673293903	0.108742052802429	0.391738328958894	-0.0575343622435759	0.490655948667705	-0.123418451993063	0.212326948635467	0.132640188482402	0.108035695093646	-0.203868852272639	0.144124013232369	0.394034208427947	0.0521714288290566	0.321031937750941	-0.269171253573885	0.23258052985786	-0.132461542790976	0.415986811795874	0.389745045390086	0.00121644179374802	0.141272574441422	0.271205974968872	0.00301395155282042	-0.050648341568262	-0.116857656312345	0.238802241361074	0.0779659286552831	0.0327208589286249	0.399455471319604	0.273826284793633	-0.274648212158051	-0.0645069291634784	0.357897892081312	0.0275012620823922	0.111065165432366	-0.0982258185314537	0.0464028586754228	0.21774955844017	-0.0971752670896499	-0.0430295021212096
Wavelength_683	0.1612935815977	0.141513154081007	-0.00746438892840997	0.266237655716608	0.142719556461575	0.224183570805883	-0.385052511897906	-0.166835584955385	0.180868364871978	0.27005658348327	0.00576825241405793	0.285913964101111	-0.135415942193809	0.39621419198013	-0.224613493785517	0.09257257497077	0.0801460112351566	0.0735842252662181	-0.302980105624479	0.0403419278433	0.317730846625852	-0.00854500815422685	0.22208477283003	-0.365042382158245	0.0858705956323645	-0.161907260753939	0.390030655569072	0.25612813753329	-0.0529993226936375	0.0480299860878579	0.183884252023004	-0.0849864499529217	-0.121628883306004	-0.227255542866405	0.189539021161363	0.0804881958767886	-0.0688557644612739	0.338121461179961	0.169059029869616	-0.317937028558188	-0.144188159097425	0.243357476060012	-0.0514503261424563	0.0218534186265022	-0.152496956435374	-0.0171075095097251	0.143030103731803	-0.0909651917686696	-0.130069992968392
Wavelength_684	0.121458167671369	0.0910816514664377	-0.0876271095922013	0.214756485311343	0.111695506325994	0.189299038526195	-0.436029407779097	-0.196782503680242	0.0896882223980973	0.219604297976635	-0.0464129895860835	0.189883636860214	-0.187970118132361	0.334921724935593	-0.295912549996349	0.0300663868708778	0.0623676575169598	0.0266455227800846	-0.365125730657119	-0.0384655959885233	0.266855670916124	-0.0403569261209007	0.161933188378236	-0.42844266360712	-0.00189030920073691	-0.178233732955337	0.344438424566795	0.178526444786729	-0.0964654443395915	-0.00789355953227233	0.117010990460549	-0.156932339656074	-0.158316893122942	-0.288079397353955	0.151193890638967	0.0919840551439386	-0.127858619157748	0.29940773777523	0.0892976471983978	-0.357741612420973	-0.178893987934075	0.166573842831942	-0.101288174881189	-0.0219520276796892	-0.211500503200972	-0.0461235714455056	0.0788852743319859	-0.103363230813433	-0.190667443912853
Wavelength_685	0.0567787977352237	0.0269040481378874	-0.190192136191118	0.165661847950416	0.0691404043260044	0.12703458395051	-0.503520358604188	-0.258312037540233	-0.0251350778197647	0.136114784818344	-0.0933914043707886	0.0668096453124029	-0.253058882810297	0.247185907618217	-0.367492458404011	-0.0495428145715522	0.033937293373454	-0.049539352754098	-0.438037621278475	-0.129015948722717	0.188355373945512	-0.0805317472118889	0.0776486263792115	-0.490161468947926	-0.104373554902493	-0.201615033503068	0.267771599151864	0.0789196714908009	-0.149888851030445	-0.0805482147820711	0.0227247795300303	-0.250662760513453	-0.212047279922	-0.362955067700639	0.0995574134766247	0.0839727461543442	-0.213193316902975	0.243325142473885	0.00443814759574881	-0.415903195618165	-0.22543109034658	0.0730375258024946	-0.166748291545383	-0.0750494482646347	-0.282645975265578	-0.081991384501753	-0.00957757362964692	-0.126838687355977	-0.264174337326221
Wavelength_686	-0.0454247480034544	-0.0838858519355643	-0.351101590821111	0.0596794692172776	-0.0162797615531439	0.0316479062881257	-0.612127572483014	-0.352786196207387	-0.197710727033576	-0.013642135918146	-0.175423521831493	-0.106382721945537	-0.354074790652665	0.0907307406781028	-0.457961319941346	-0.204374915601508	-0.0368644262174412	-0.152343114171667	-0.555274496959411	-0.258899740912554	0.0470907362758715	-0.15340959946609	-0.0738195083901887	-0.57039378225526	-0.279091581132566	-0.241944511708531	0.168026495398974	-0.100684166757604	-0.222686928038321	-0.210263166309858	-0.132943217563912	-0.389081007781845	-0.321646984231115	-0.50091058272407	0.0233097913332621	0.0508715413381116	-0.372543618791621	0.147503006891258	-0.109057067584858	-0.494543479134104	-0.321573641698124	-0.0784678592299503	-0.281289341865341	-0.180403245672477	-0.35713731120201	-0.155011610065911	-0.139740150918573	-0.144625049489513	-0.376633217478274
Wavelength_687	-0.118701610726425	-0.13989195266801	-0.420457027271046	-0.00247495628239441	-0.0439705767562215	0.000639086562637656	-0.608549891231992	-0.413172856544362	-0.302658308437792	-0.0362637994960541	-0.202755145973527	-0.221718034295201	-0.401334791913882	0.00435647201965178	-0.521444048181478	-0.27690398930361	-0.0255340116969512	-0.191034263698289	-0.58055299176732	-0.3324299070271	-0.0202517700118455	-0.175260331179073	-0.134943258870038	-0.613231809368927	-0.365611156463094	-0.258868363571886	0.133833435836656	-0.17999486017672	-0.238427308472356	-0.276457177220958	-0.195584887992499	-0.473584139641962	-0.365452079120403	-0.544679511378661	-0.00194473043839079	0.11344421885283	-0.414600647452831	0.144183651096781	-0.181720803872674	-0.53179194725284	-0.32695415314762	-0.165616344159963	-0.342165540592403	-0.233335010160617	-0.384964025894929	-0.169838920108026	-0.226115626760572	-0.157863044620461	-0.427615077519893
Wavelength_688	-0.241435390917733	-0.2326295767796	-0.51865187460539	-0.102230377879046	-0.100301999242395	-0.0922296663346271	-0.658501422095984	-0.48886620830049	-0.454780609960118	-0.1292091966471	-0.250843965910737	-0.372278954639252	-0.483148737873221	-0.13586606987434	-0.585428992555521	-0.394326300318149	-0.0616893128210566	-0.280635342461617	-0.624327036573559	-0.453751674351126	-0.138418844527195	-0.227189171696861	-0.240384232070335	-0.681962314699081	-0.494564322240313	-0.296379256506261	0.0626579379640453	-0.305523496109666	-0.283317111568571	-0.387047782260877	-0.316112025472494	-0.588094015871451	-0.426451987494043	-0.632739359873969	-0.0753115260109578	0.0942870235454334	-0.505561772404737	0.0898419743509098	-0.300650528693568	-0.610989047668417	-0.377846035070956	-0.307296446500431	-0.451034793262901	-0.321629968196052	-0.428240697162331	-0.223979263679362	-0.372298568268697	-0.203444093292864	-0.524143749970531
Wavelength_689	-0.3973746495562	-0.377063473519986	-0.672229722872082	-0.256032485765439	-0.205484665661666	-0.230533541901196	-0.757631545097504	-0.590377080091348	-0.666743702342622	-0.284688677980781	-0.358841026982428	-0.575277096592712	-0.607961154250196	-0.332157854254699	-0.681729613635599	-0.575077529912877	-0.158140944704818	-0.407124427706658	-0.712988249905354	-0.62232302350648	-0.304751049387581	-0.320316110317625	-0.414598134786006	-0.793791814556158	-0.676441498586112	-0.364245155192883	-0.0657623263552288	-0.494874722392799	-0.373332175777923	-0.549817245473155	-0.493687695715785	-0.744739801377254	-0.518320662420172	-0.771613270410257	-0.203307804102232	0.0327903473011313	-0.656110632966765	-0.0251799440125636	-0.470435675945633	-0.724090487480119	-0.485007486418101	-0.506843859846176	-0.601314925512339	-0.458433450676176	-0.493306717392959	-0.333061727420707	-0.557658862677298	-0.282305420048992	-0.664689596418938
Wavelength_690	-0.540112739181932	-0.537883959685793	-0.839655868671214	-0.435112861019885	-0.341506465480974	-0.361969545359764	-0.838967049298424	-0.68920259188133	-0.900924739419272	-0.426498103884717	-0.516208995890842	-0.792591060888001	-0.741236639712208	-0.529625386163712	-0.819233566062084	-0.791532069661965	-0.272856383582781	-0.506060455085236	-0.822888049821462	-0.797853892132691	-0.470307812589189	-0.424925527764005	-0.612613530374965	-0.931826700359884	-0.864657241802318	-0.4434370702749	-0.215117552850593	-0.69807960805156	-0.489784295633856	-0.722118453585206	-0.665045259812808	-0.916221577105582	-0.614384580740756	-0.903350534311787	-0.351515528122395	0.0230907050348056	-0.813557637046511	-0.156218149738206	-0.648094922241694	-0.843165262708709	-0.601503592253414	-0.730721942041158	-0.746376858246195	-0.613056216269924	-0.560618942382771	-0.474306170942826	-0.713931111274634	-0.365524562816203	-0.808712098393847
Wavelength_691	-0.696632105000963	-0.666411825615394	-0.942710049061756	-0.566230203777359	-0.442941567599371	-0.470482343270858	-0.897359210399664	-0.77321900605813	-1.10957511637333	-0.542277651552885	-0.592153323827112	-0.91803559109502	-0.841455222556565	-0.675041670564344	-0.899561631429895	-0.964346569654074	-0.322854206451998	-0.577225643311476	-0.918378016356884	-0.949718925774311	-0.632623270215859	-0.482610608674413	-0.778264201902424	-1.01039260440153	-0.998092190884315	-0.473782029323648	-0.30322855259039	-0.867185322221284	-0.574927754780042	-0.867376380207732	-0.805296195950903	-1.0416842932281	-0.654058432574242	-0.960674992077347	-0.448775838645096	-0.0159718218468566	-0.914510368168866	-0.270706163094056	-0.7986716313995	-0.9657523951359	-0.677483344460053	-0.935617869846631	-0.879006563483589	-0.738419341728723	-0.623692164885667	-0.567526079709389	-0.844548469068132	-0.435176866362964	-0.931046852069837
Wavelength_692	-0.866183678878048	-0.779346044319015	-1.012320866629	-0.678781108755326	-0.549817016142474	-0.5955322272971	-0.932516631512119	-0.843382053968009	-1.30189418049556	-0.623840706035706	-0.643573321261754	-1.02453863724403	-0.937826624097018	-0.798844895413722	-0.955704427783182	-1.13686197815852	-0.375840945768404	-0.671716729958281	-0.985286556196825	-1.0968387101817	-0.780859146220203	-0.534720289215424	-0.915003161449718	-1.10378229951338	-1.09596541001591	-0.536848783819515	-0.410889402068366	-0.977761794100316	-0.666677001763599	-1.00554130960917	-0.940691537214369	-1.18244241546403	-0.66455700500326	-1.01829523625044	-0.541248695745149	-0.07768054914463	-0.986709793034502	-0.365185833382919	-0.926773548071353	-1.09715436040526	-0.756437320709522	-1.1358874334665	-1.01178251359191	-0.852672109206616	-0.646128184582501	-0.669683581858868	-0.981884541356874	-0.544780225677933	-1.05326771405013
Wavelength_693	-1.03432638883567	-0.889561296905805	-1.05927906433727	-0.78113286057824	-0.661995363875638	-0.726202009910393	-0.96066689970056	-0.899020835288652	-1.47891445572356	-0.690014432214056	-0.701324228400605	-1.10244851704515	-1.02986212949106	-0.904512447546638	-0.995779948750654	-1.29595349414424	-0.437801390505161	-0.784448062865437	-1.04957322530647	-1.23485618886479	-0.923332233677031	-0.581107048497398	-1.04120324598891	-1.18619982317113	-1.1715040756451	-0.604620892232483	-0.528715121609554	-1.06347659041552	-0.75279096366793	-1.13615966272031	-1.07208236220343	-1.31282356462208	-0.670128937989518	-1.0751252327831	-0.629848391892279	-0.149804180927189	-1.04890699331158	-0.44667603225973	-1.05040584635214	-1.22702432186942	-0.840669658082503	-1.32380553103689	-1.14319655204714	-0.965246808014714	-0.663677818358303	-0.772265509331091	-1.09481944673624	-0.6685105882521	-1.17670283799773
Wavelength_694	-1.18649452560736	-1.01576372290395	-1.10505069462902	-0.883506953632515	-0.775026254319734	-0.841142259661842	-1.00744652646819	-0.949542417709384	-1.64794283947129	-0.770177433714366	-0.797517265515506	-1.1381361484031	-1.11632964161045	-0.997949972974834	-1.02878252735452	-1.42469996572812	-0.503657306220025	-0.895814124183545	-1.15223831143152	-1.35927503648066	-1.07376243756146	-0.619342567299119	-1.18589612434622	-1.21884901815968	-1.24482647469727	-0.631645420722324	-0.633374670757357	-1.18025197664909	-0.816330683027559	-1.2612624875496	-1.1990333563007	-1.39432945739264	-0.696811406694022	-1.11885737478846	-0.711054001667459	-0.220595860148802	-1.1220504531167	-0.533066396238231	-1.19380072167173	-1.3428095102895	-0.928335361275384	-1.48878795732664	-1.26981388820017	-1.08807571973418	-0.727167257075332	-0.858540223494744	-1.14963113113449	-0.766360869788911	-1.29897667571589
Wavelength_695	-1.36941106924856	-1.18767984212131	-1.23512714508665	-1.01286571878844	-0.932535183573092	-0.993355631431306	-1.10347580698559	-1.06303421039614	-1.85428871043279	-0.865528370581188	-0.950276408061625	-1.23744727669497	-1.24160498362876	-1.12658925038252	-1.08274614694735	-1.62578421568097	-0.589728530432641	-0.993610868072248	-1.29882941172215	-1.53164804415018	-1.21509047745173	-0.711280365545993	-1.34756134501022	-1.32579974988901	-1.34324689257818	-0.71271238892444	-0.78089981434135	-1.32584770035609	-0.939892642394677	-1.43253695294886	-1.34587358237755	-1.50826214142461	-0.714110673318029	-1.18498768149269	-0.842137853466273	-0.356855595049032	-1.19648764723239	-0.684043285277922	-1.33706149452496	-1.49725003496856	-1.0620550558913	-1.65553343738341	-1.39996333926165	-1.2464083419635	-0.767489311479955	-1.02010762694298	-1.2725102928905	-0.897743257958141	-1.42995496734028
Wavelength_696	-1.55496523239283	-1.35459509074297	-1.35689529098288	-1.11674563743446	-1.07408722498696	-1.12799417458846	-1.19465167439785	-1.1415783873102	-2.05727798068751	-0.954411046790981	-1.11406838140663	-1.313157715324	-1.36645888144228	-1.21658522023588	-1.11752274066483	-1.75593069697637	-0.666048741145523	-1.10358943335685	-1.44195989708679	-1.67362430862995	-1.33569280145681	-0.773953578716952	-1.49233298786366	-1.40990404159693	-1.43021340066298	-0.795216348882249	-0.945272124123519	-1.4510502306786	-1.03192531755683	-1.58577674535349	-1.45452772583639	-1.57530658391399	-0.728615656123507	-1.23778074978991	-0.940183015849459	-0.48176855806148	-1.25549047900538	-0.799441641883606	-1.47190749197805	-1.6533121419578	-1.20331232826518	-1.79470645961254	-1.51021953482725	-1.39492811346098	-0.826370396678222	-1.15358826170284	-1.38574509633085	-1.02538662783106	-1.55044076996816
Wavelength_697	-1.71913372104105	-1.49935602314601	-1.45129997057095	-1.20318963424106	-1.19418017196819	-1.23664701721787	-1.27986383717572	-1.18846253531821	-2.24743668076897	-1.02660189180231	-1.27626095360856	-1.35955052904656	-1.47437913766869	-1.27029936143652	-1.13814516183634	-1.8414762335894	-0.737367225990579	-1.20284383489038	-1.57250260985524	-1.79649463128637	-1.44133922522179	-0.815046100611598	-1.62167639976655	-1.46906231733605	-1.49810370873426	-0.865349611360141	-1.09874823339747	-1.56627156511037	-1.09420307435354	-1.7175215542773	-1.52425970356276	-1.60214000388691	-0.742130718889942	-1.27637944547292	-1.01510568438572	-0.594942717923869	-1.30850063713665	-0.888427938998431	-1.58442372015567	-1.80015401814827	-1.33589377551537	-1.91799214855167	-1.60390526604959	-1.52977025049625	-0.903029183423191	-1.26375197007191	-1.46033273569346	-1.14709190896543	-1.65731648608033
Wavelength_698	-1.85517869893122	-1.65164504276025	-1.58222013384606	-1.33525402263272	-1.34141801889328	-1.34030808029671	-1.41450132477286	-1.29231940502328	-2.46153720610338	-1.10547649326173	-1.47340943065752	-1.43682514075673	-1.58435418051255	-1.35687683536652	-1.18305197345135	-1.99386015072733	-0.852321002652871	-1.28046492682352	-1.7362723832918	-1.95847076469578	-1.5735437333551	-0.9055292551256	-1.80332819575903	-1.55107400095653	-1.58377129338746	-0.942192827380605	-1.25169522453771	-1.75334487446645	-1.17641363155864	-1.87893259225156	-1.60551324624601	-1.65077964209402	-0.785299564592987	-1.35501054357091	-1.13674805473599	-0.742628591226809	-1.4092846575562	-1.03931864397594	-1.69124288159958	-1.93420881722167	-1.48282910172468	-2.056583381065	-1.70874478920394	-1.68690215356329	-1.00084905820495	-1.41139599659288	-1.50994539752468	-1.30755182644995	-1.76462511795409
Wavelength_699	-1.99576399088034	-1.80733833113685	-1.75486379315241	-1.39188851806483	-1.46528831979121	-1.47635908549906	-1.52140690953739	-1.40068906860798	-2.60847849737832	-1.1922004586443	-1.65410027901896	-1.48050611631595	-1.69845474921409	-1.4279004706096	-1.23452819441267	-2.09880190714518	-0.922401323952159	-1.41431785470922	-1.90011186296806	-2.09213221506954	-1.65500747628197	-0.966524381722851	-1.94679960471435	-1.64141925734354	-1.64002025658966	-1.03898862098534	-1.4681641684451	-1.86969819514726	-1.26248433639278	-1.99982215989869	-1.68414682593043	-1.68042861408982	-0.793481571535289	-1.40723199316215	-1.2482223935575	-0.912689018753764	-1.4347379391314	-1.13595378430326	-1.77604892688752	-2.1097650954886	-1.62760908500919	-2.15394283737714	-1.80578853766926	-1.81888926336736	-1.08834125918563	-1.52268095426957	-1.60106972681512	-1.4487274067721	-1.85674890072572
Wavelength_700	-2.08047544710876	-1.90537650908169	-1.87068119440134	-1.42108217580087	-1.55671575116247	-1.55275736406311	-1.59295993307762	-1.43817455072594	-2.6994674304982	-1.23728211685456	-1.78471840297549	-1.5021037881908	-1.75017616211147	-1.45483575723871	-1.23489463277901	-2.1281539172562	-0.982907135918821	-1.50617827465397	-2.00817544617701	-2.15928690985782	-1.69422688419948	-0.998527813458254	-2.02857940912613	-1.66870912789288	-1.65776568858588	-1.09734819942038	-1.6483262583008	-1.93259426833132	-1.32660909893649	-2.06675393853186	-1.7153859325924	-1.66974526699461	-0.776829122506988	-1.42541513089915	-1.30693949508242	-1.01728376098469	-1.44929609098653	-1.20829917137649	-1.82709537428705	-2.20353042433768	-1.71566444374555	-2.19206020935223	-1.82593232633476	-1.88871897789759	-1.16453812223186	-1.58682482374191	-1.64537936514168	-1.52875867778756	-1.90306030498488
Wavelength_701	-2.11336407186115	-1.96926737915423	-1.96456412568409	-1.44518474206198	-1.62593182785333	-1.59556573346138	-1.66048619920132	-1.45003753738771	-2.76436707718987	-1.26779195157777	-1.89046451160059	-1.52036327856706	-1.77796423427127	-1.46564148114188	-1.22393683235981	-2.1224000194408	-1.03953589979299	-1.54861373838368	-2.09277675658217	-2.19602601986298	-1.71064336845234	-1.02615114945583	-2.08552812006473	-1.67028395631666	-1.67019731484342	-1.12726711613044	-1.77567843078845	-1.98624653924493	-1.37030641626236	-2.11205791168398	-1.71522999910904	-1.63736547358147	-0.77039985873901	-1.43753373868163	-1.35322340306132	-1.07952326860623	-1.46990867751357	-1.27374796452192	-1.84725935910244	-2.25098794524094	-1.77927219578662	-2.19651551059021	-1.80193112830983	-1.92843994077443	-1.22974365769224	-1.62976005221006	-1.65518677168986	-1.56762875044973	-1.92038684637096
Wavelength_702	-2.10614355436091	-2.06892181398117	-2.13141153405268	-1.47795538899938	-1.67779569185279	-1.6513328561412	-1.76253803674136	-1.54088931461315	-2.83315501008928	-1.33594984533923	-2.04109794925443	-1.5732430731805	-1.85344912873675	-1.50950999670179	-1.26768516846951	-2.13325245474035	-1.08438955220776	-1.5693762239106	-2.23221083355524	-2.25841019716077	-1.71548904477454	-1.07942159895607	-2.1871848566074	-1.71840569028829	-1.72236759426026	-1.16317929782449	-1.87110863617137	-2.089311104225	-1.39495163745083	-2.19228042812697	-1.73899754200614	-1.60683686106184	-0.824194856502296	-1.49410603876272	-1.44857022989384	-1.14437304301954	-1.49014889318913	-1.33460277236989	-1.8514179028928	-2.31286912977435	-1.87840943710708	-2.19198332182349	-1.79957019738211	-1.99976642054473	-1.26792177090668	-1.67858936783448	-1.67168946466154	-1.60864939595054	-1.92911887712526
Wavelength_703	-2.11330582734581	-2.07693744869471	-2.15680620751848	-1.45590857471939	-1.6787920580843	-1.65996838319796	-1.75892602995691	-1.56671759320265	-2.80435269490342	-1.31294291615825	-2.07126125373394	-1.58124045857633	-1.80778537131274	-1.47506848243789	-1.20572194418391	-2.03949747130624	-1.12954585460895	-1.60753330846891	-2.24040860646842	-2.20608581136561	-1.68091605582281	-1.08748601554153	-2.17551836864489	-1.63978132386302	-1.67560701499456	-1.20203930599494	-1.97904934929055	-2.08469006192812	-1.38560533718667	-2.18862762754007	-1.71758282887878	-1.5008992972833	-0.8154486195005	-1.46241706095044	-1.47432458575355	-1.20707066424865	-1.46017377128228	-1.34251008050938	-1.82109661134227	-2.29902990608611	-1.89275967640064	-2.09629539993103	-1.74077474388844	-1.99248550925531	-1.27120088326251	-1.6750225946765	-1.65438330244382	-1.65060813764158	-1.88291083155547
Wavelength_704	-2.06120526469997	-2.06114199051079	-2.17828494963624	-1.43210188896569	-1.64806145703398	-1.63423966226087	-1.74410042416942	-1.54551314356121	-2.75931520597743	-1.28406955029307	-2.11011359578657	-1.57291852338145	-1.75539265752708	-1.44351794251735	-1.17842927549965	-1.9598574042303	-1.1323139168018	-1.60191369234601	-2.24945469323937	-2.1591045318102	-1.62551748744457	-1.07067955616965	-2.12519792374738	-1.58928929812558	-1.63168778811665	-1.20259861965845	-2.02269315789344	-2.05701586210178	-1.36628812642693	-2.15059222726315	-1.67976923746565	-1.40187954697774	-0.812850269019505	-1.4399295833828	-1.47980497642913	-1.22462927651376	-1.43604775589466	-1.31697518351982	-1.7818438624463	-2.25551082396049	-1.89639079551005	-2.02343863333849	-1.68847018299467	-1.9756185501495	-1.27159377548297	-1.64432986178431	-1.57970364416424	-1.62625208718905	-1.82926276617342
Wavelength_705	-1.9761870337702	-2.03743735910212	-2.23149188957423	-1.41086104904262	-1.62733166535434	-1.6082018899793	-1.75497414912122	-1.52555902739426	-2.71496905747528	-1.27852680954495	-2.13152581106867	-1.55024106280057	-1.72907558980251	-1.43138415506298	-1.19522285138952	-1.89710071954672	-1.12023408165242	-1.56696724147922	-2.26233238241438	-2.10434526851476	-1.5727204962572	-1.05756444871559	-2.08316576212967	-1.5760518473373	-1.61195017754081	-1.19015025945463	-2.02699802084458	-2.03404803752191	-1.3345583629462	-2.1002914012466	-1.6288883574048	-1.32615922529948	-0.837794146835403	-1.44558015755321	-1.49827557975795	-1.22219259602417	-1.42279466264907	-1.3018912899994	-1.7303889088197	-2.21315868691496	-1.90364934855395	-1.95569563057915	-1.6347867226615	-1.94411601548672	-1.28566452152208	-1.59880024375852	-1.50695047980138	-1.58600330099449	-1.76899334470861
Wavelength_706	-1.81157893735707	-1.94526478978859	-2.15733277786361	-1.28421085297624	-1.52108133361398	-1.47418407405898	-1.66380679457027	-1.46108808287859	-2.52890286403297	-1.18498737684908	-2.01617545478897	-1.45985308579428	-1.60490037836206	-1.30192469147608	-1.10676929394677	-1.69997147422081	-1.04654637691915	-1.44474345786679	-2.14685931728912	-1.91007870838315	-1.41173530263742	-0.972480928990353	-1.95917841174416	-1.47292467243046	-1.47164108139735	-1.14247962210089	-1.96105724958853	-1.88516794200895	-1.21300145151255	-1.97705773272765	-1.5326993850041	-1.15925861117119	-0.800986259536905	-1.36152604567909	-1.42314562892683	-1.11074203143314	-1.28022563820761	-1.20665433688099	-1.57957142978766	-2.05812869448012	-1.77145042991332	-1.74886491294249	-1.47095222770234	-1.79649428926628	-1.2044032586417	-1.45707616300435	-1.40647002435243	-1.51727901325405	-1.59619484882676
Wavelength_707	-1.66871915584391	-1.79676373331353	-2.06304803982877	-1.19970474393665	-1.41851169072861	-1.36310980245559	-1.60642469313183	-1.34549140661451	-2.40621813066746	-1.14676151165224	-1.94264247788795	-1.34677043708453	-1.48053617354078	-1.20752990309533	-0.982702816746607	-1.51578332887099	-0.994046082107451	-1.33996536851169	-2.03194923458436	-1.76918549206872	-1.30917163257469	-0.886185929473956	-1.85371064232709	-1.32332266726027	-1.41209185966159	-1.03585073553072	-1.87931141074781	-1.78134808590077	-1.1158444441154	-1.83418027661417	-1.40703151434575	-1.02939853084781	-0.767365737583544	-1.31648913220935	-1.33628763559693	-1.06320241280918	-1.20082519780307	-1.13421903345707	-1.44663734651129	-1.93179149574439	-1.67808067063828	-1.58958410085727	-1.32338512567641	-1.67880599029477	-1.14856592147763	-1.35388262735103	-1.30758258563605	-1.42059784547899	-1.47519564229075
Wavelength_708	-1.45342286965776	-1.59882675844723	-1.86291874610809	-1.02757948094081	-1.23596054153285	-1.14082748087623	-1.40737466720681	-1.18026602636223	-2.13392053362654	-0.974649276934181	-1.7403331833519	-1.17414013805547	-1.25601593582964	-1.03663998739226	-0.832764892383369	-1.26664137326406	-0.857967648406511	-1.162833732756	-1.821031974659	-1.51612287050217	-1.13553425556211	-0.748030492509889	-1.62645741456515	-1.11036585270821	-1.22045497660482	-0.888902013095827	-1.6826166739856	-1.54817654059847	-0.972013701280581	-1.60116896250982	-1.23681550420615	-0.827661542070779	-0.661940772965682	-1.17651394534376	-1.16008789022057	-0.900451137613842	-1.02700053229687	-0.960829830383079	-1.26120096945483	-1.67855995960939	-1.47288812610768	-1.3459227087232	-1.11497088669978	-1.47269826214537	-0.997241557205462	-1.15301656669934	-1.11202353814254	-1.25338611697119	-1.26286568874226
Wavelength_709	-1.22836638621026	-1.38873901628951	-1.64498181377411	-0.8258073581796	-1.05438704846603	-0.920062812711812	-1.17155661804971	-1.02387118277838	-1.80785414535229	-0.76943038993499	-1.4645939795321	-0.983064924048199	-1.02380363501483	-0.856176301024588	-0.711498536979877	-1.02332373110652	-0.707454226326614	-0.986970577278671	-1.57315157713239	-1.23545416949122	-0.952960616276717	-0.615227265380863	-1.36790569672101	-0.907777056047252	-0.992787690252235	-0.743091834401969	-1.45278903586962	-1.28655357819109	-0.826124744524069	-1.33851749553228	-1.05889463121469	-0.626530254097606	-0.544456496041212	-1.00725006926504	-0.97818883478006	-0.732177172165265	-0.829375905520811	-0.77512667974142	-1.05449897897158	-1.40401133734468	-1.24889976241836	-1.0814703759403	-0.903514659336357	-1.2351587203065	-0.836778891492747	-0.937808170197507	-0.904661505229433	-1.06813413085465	-1.03072708901052
Wavelength_710	-1.04721842433029	-1.21572831898634	-1.49707740749992	-0.687748596680014	-0.933850563751911	-0.802084413636969	-1.03453483804735	-0.912476426350572	-1.57873558655488	-0.685632182942222	-1.29202347065114	-0.85646809355438	-0.883737872363005	-0.739785173166825	-0.610642629886314	-0.845177391268727	-0.630008182210047	-0.907045395186722	-1.38981379417691	-1.07747099321455	-0.815559765652254	-0.526801972085443	-1.21321810549366	-0.777451222243421	-0.874952818248327	-0.607197503117503	-1.31812891252704	-1.14476666860624	-0.732403823213154	-1.13967621674223	-0.951892625687257	-0.507716920689323	-0.484950027653865	-0.913110641040388	-0.846680869233482	-0.684647064537473	-0.704218709189646	-0.670265133620274	-0.880162536931208	-1.19562474435971	-1.12141797171808	-0.886695508177808	-0.757678792851364	-1.07297878615365	-0.756872784498676	-0.824465628397697	-0.771341629559522	-0.897136675057902	-0.877841446575772
Wavelength_711	-0.86975838045707	-1.02821413314785	-1.32932625515285	-0.569995201592479	-0.780656636562509	-0.622809598402285	-0.887247055972405	-0.818019329954289	-1.34357094958836	-0.527190254958113	-1.1022187890651	-0.773244666662264	-0.720460411694805	-0.597931301844131	-0.506335724574345	-0.630581524122414	-0.528241396633605	-0.749133224478248	-1.16494039614774	-0.832185352348314	-0.646903588272745	-0.437050493425472	-0.987985414573975	-0.630394197306076	-0.728121766866596	-0.553373135770611	-1.15580413265985	-0.939702283771542	-0.554371348515469	-0.979766916928976	-0.786365270157206	-0.36650168056506	-0.471997690071456	-0.81943345909747	-0.731662985703178	-0.562739365066291	-0.558857572460286	-0.506191507238047	-0.717367069689831	-1.00490901085639	-0.945756919612262	-0.650773052978622	-0.567392985433102	-0.877930176298128	-0.622027346054656	-0.660565538260958	-0.673514557191886	-0.767315451172777	-0.684368310152083
Wavelength_712	-0.680439035102956	-0.815728105757486	-1.09960112055559	-0.41658072008246	-0.603803398506406	-0.453460676359034	-0.69769847175997	-0.694375125270329	-1.06114965074504	-0.39474013735528	-0.887697872602745	-0.657001924355132	-0.534509016983008	-0.449375618940678	-0.399561263232618	-0.415980449862494	-0.409342055313632	-0.614341264992411	-0.951192662276776	-0.605342276243192	-0.491537365867818	-0.323933510348902	-0.770894784429453	-0.457987304308531	-0.559524132986919	-0.440983020088403	-0.965650329967629	-0.721725015701408	-0.42327640133824	-0.774381026084353	-0.645670996579298	-0.238197888640073	-0.395519069758696	-0.694029842601581	-0.556436970747213	-0.442440737165237	-0.412097205106106	-0.349180590855081	-0.538558463188404	-0.770741465525932	-0.7507822114481	-0.438288826358903	-0.402427691477806	-0.678780642073156	-0.486471621550516	-0.480083290160076	-0.527474617306865	-0.599550260098258	-0.483831056993026
Wavelength_713	-0.484988238574629	-0.56724509496036	-0.823812425503064	-0.245026515291626	-0.422438505676457	-0.31752072014903	-0.49548579604394	-0.505661566395673	-0.765915785241564	-0.285828288720774	-0.623598802479686	-0.467890306937428	-0.351289482049796	-0.285405736773431	-0.316812877801772	-0.237064527646686	-0.280525728140495	-0.464600371968037	-0.711360106271086	-0.409521970783315	-0.347762063769229	-0.198477981338745	-0.529098528323466	-0.302296472099146	-0.387202531048502	-0.26973611657254	-0.714651148063589	-0.486888527697532	-0.323852377846892	-0.520517614534464	-0.483112055397659	-0.137076040189648	-0.294478996005804	-0.529624100755723	-0.386161207284875	-0.335525722148974	-0.271889933954777	-0.202073886146038	-0.341293745746573	-0.566342312950429	-0.549418747388453	-0.274887404278039	-0.271578584078335	-0.472687980810465	-0.378351132753749	-0.320952210571082	-0.339102362091703	-0.396790190133639	-0.310144135750242
Wavelength_714	-0.337601389483488	-0.478958877580179	-0.763685928598351	-0.228021256066062	-0.360357086749011	-0.184309563876054	-0.41954172737829	-0.42794856399969	-0.62585651499221	-0.272700894375653	-0.521652165433482	-0.403994288592975	-0.288321174752515	-0.238474567639637	-0.2608997827564	-0.118568004094608	-0.270195385895784	-0.379258543496567	-0.587766522103973	-0.219012580182025	-0.280144554145351	-0.181748577045607	-0.43880295269043	-0.222990918396371	-0.342863608782675	-0.165770493814838	-0.596011521372208	-0.389147950041575	-0.226537288107966	-0.394701845483192	-0.415649995857592	-0.11006029013921	-0.375173466373146	-0.5228554554767	-0.332600708930683	-0.227617000889359	-0.258297858432514	-0.179050969889187	-0.308389657749502	-0.327157463364852	-0.439469520481431	-0.123849082898368	-0.171823409472107	-0.363344729404311	-0.323795555329591	-0.215993886678437	-0.244830970482999	-0.319550622432151	-0.17941727966636
Wavelength_715	-0.113231372225087	-0.153065697335244	-0.351523264278826	0.0482318721881774	-0.0845961159353904	0.0611732750051472	-0.0997090736808119	-0.226352779063	-0.201561101226179	0.0132890725190154	-0.148268881085438	-0.130616205612018	-0.00590192363439587	0.0555460208118537	-0.057623256679578	0.184774858983809	-0.0241918410420462	-0.128642805054369	-0.232016025990517	0.119483390509444	-0.046097251029445	0.0164281837745875	-0.0616931844038067	-0.00174470791881141	-0.0329170574187121	-0.0325435182188256	-0.312685240297978	-0.024492274487637	-0.00685455513379694	-0.0933252442946165	-0.179049331558316	0.0795428851699981	-0.220145053160722	-0.276476371667141	-0.0422843766898195	-0.0936894398545764	0.021445450374189	0.0992375541911106	0.000885526127048064	-0.0865123789007153	-0.136183543691952	0.137482621261987	0.0522126610855679	-0.0438689607162773	-0.0938330771805697	0.021734604092947	-0.0143582547965612	-0.0730948169278318	0.0759806592996572
Wavelength_716	0.00133220893641638	0.0304296551835712	-0.157407807372064	0.153644783429058	0.0285436931194734	0.141031504191808	0.029044363619212	-0.172177022886777	0.0201123101871517	0.0970599722163722	0.0637488359672311	-0.0308708641794115	0.115455981602835	0.127857151896257	0.0209122286547029	0.33451036889327	0.0398531177047325	-0.0553887112625581	-0.011642198739743	0.312313981935139	0.0533951347368091	0.0795265254336116	0.109772846998257	0.117517362652675	0.0787264448840547	0.0266407118692467	-0.167995149873734	0.136321536996484	0.122287397221156	0.075574363211119	-0.0660386030523391	0.128307012026671	-0.194736682861994	-0.191079250438786	0.0833817773723796	-0.0455231090364193	0.109890887348264	0.212085131461342	0.127155205132558	0.0885289282282872	0.0183097540138362	0.311035589608982	0.178122565938125	0.12978484575396	-0.0115233909686679	0.158050456771624	0.00926683155382468	0.0243482882717106	0.215099108837735
Wavelength_717	0.10875762233085	0.209059006820055	0.0273281539033722	0.240415798795802	0.124747915206193	0.185635281368122	0.126000441198442	-0.0810543647182365	0.204861861045094	0.145651565238164	0.260203206989169	0.0606281593481481	0.211764479932279	0.177144838546785	0.0550381764276006	0.419569885428527	0.0769975191425682	0.0211899819030072	0.183644044688193	0.437781166230583	0.139862582495408	0.133683072507593	0.280627727245923	0.188608108926762	0.169565607692076	0.105855584275114	0.00990299954994484	0.282497037991043	0.20525217294282	0.22469734984412	0.0432067087260881	0.127516472270737	-0.168082927963336	-0.102082625135192	0.164338499854502	0.0057932370174941	0.161812009612442	0.305276794458153	0.231865374308319	0.209802219157015	0.157625301661005	0.425175768532237	0.260018060498266	0.267011347080848	0.0412552053191356	0.251829468561521	0.0369322042828332	0.120068208974202	0.31244368417817
Wavelength_718	0.282006333197153	0.450077285401616	0.334085802686242	0.437890779257398	0.310930767312065	0.365439830284219	0.343148551437881	0.109735982304695	0.510961696786274	0.329017667976679	0.527190606033296	0.243064614089213	0.402695214441996	0.375451414526991	0.17517247106293	0.58290755053016	0.229609602474638	0.223842870347479	0.389733952828259	0.641256769259612	0.298585280867674	0.267968932716318	0.562014777247741	0.293153586932875	0.400401311617573	0.233492249071329	0.264571089753341	0.54818554489651	0.301183672794923	0.415522541404222	0.199990892014026	0.183098438185592	-0.0475184849356864	0.0790163822342313	0.361314687386139	0.117439392084302	0.324906874697974	0.475864861564476	0.444329831587272	0.374307160735993	0.382630089488401	0.567197522873938	0.379411081975604	0.467666920399363	0.209154371886783	0.389703123488275	0.245458242589628	0.307045874185707	0.481548978077772
Wavelength_719	0.35951972077399	0.514079912057681	0.434480194399506	0.452214526297915	0.347898831766179	0.469127580747536	0.421573393967714	0.104800252201507	0.647982183677591	0.357967945622501	0.614409657260584	0.242867726339758	0.436599521266305	0.404136479020053	0.237255829346203	0.662729282271289	0.268096974349883	0.286051853805695	0.491572487542763	0.757988487677331	0.349498369299773	0.265725576784876	0.626049276294417	0.351428408436154	0.440876041094091	0.275038395652724	0.357437780329222	0.621497463477254	0.362398603454133	0.50093703140038	0.241158631047901	0.199371367175767	-0.0656321980504419	0.110290666188865	0.438410759055435	0.155360958477279	0.365723174653286	0.477305603919359	0.483919727817141	0.592478060737609	0.455900877413595	0.69153942827918	0.454406146164898	0.558437734738889	0.255154631363682	0.465029214863088	0.257959826648518	0.378783306104735	0.583333640529563
Wavelength_720	0.458041448787384	0.713325423788886	0.680077306278441	0.554501800199628	0.495879867065339	0.550229618591411	0.595381059640514	0.210967585634638	0.860649313865664	0.438649772229836	0.845732556712665	0.369644636228634	0.565681296769161	0.529304764154097	0.326347024491996	0.771808279376687	0.359970559326538	0.380488884200895	0.715117552781791	0.908129951008539	0.451921345175941	0.347968188080656	0.816775576557275	0.454857801423867	0.57099848433835	0.351974178315161	0.513458957440615	0.789836427846284	0.459159922020214	0.674796334238466	0.379337970300714	0.23192858869776	-0.00935664253699355	0.244952647527979	0.561724461151016	0.184130858304688	0.464678277378252	0.593401919091925	0.615896122164964	0.709272819894697	0.607129120679622	0.793231952885154	0.538989951027835	0.720085286886497	0.356377550044786	0.570407409206589	0.366865613387313	0.475731133980967	0.701491419417687
Wavelength_721	0.529981885289968	0.861833942732166	0.863053185215796	0.627689882041392	0.608545435055138	0.605690645460198	0.73411722508957	0.282820097512144	1.01816640960995	0.481785172966474	1.02409662895749	0.46479913781314	0.656655114272927	0.607880211945806	0.383590782066925	0.839628655388281	0.408161714667842	0.437107958420355	0.885414851518476	1.03656259431728	0.5053200306114	0.402053853418234	0.939577988769275	0.534189244799405	0.669365077466702	0.400538726480198	0.621979213902187	0.897150839640833	0.53251125011354	0.802024480442148	0.476715984302818	0.2193778025555	0.00638575693570087	0.33726222298579	0.660716807905937	0.198521587986728	0.511537724889784	0.666159686105353	0.703796475829292	0.798943688062872	0.723503940941893	0.864089633446262	0.59099764843288	0.841158297780044	0.431726626309002	0.64982515469194	0.445285248128979	0.522696799560884	0.785907663528917
Wavelength_722	0.618175044972322	0.912033922973887	0.990471907820809	0.676161348752993	0.670162953077947	0.715138436664258	0.830761142952432	0.339832714025211	1.13510363893933	0.537197611689189	1.09179627398464	0.508898984239898	0.684470416998743	0.650278970699949	0.401540492897739	0.857522825307325	0.459869776456676	0.55319408686018	0.98894650536494	1.10591423630637	0.54330283424713	0.430173076886721	1.01084703694334	0.571353511546015	0.74805021483479	0.453460865908485	0.778949730836824	0.96763890315594	0.579871437935454	0.875737826916671	0.525030814928976	0.208201793551654	-0.000238338704369317	0.413701396573848	0.748329934713287	0.277549414977532	0.547561177614751	0.68984787095967	0.757183774001216	0.944102279519883	0.809917043157678	0.926653103926264	0.621433602481864	0.915939253264675	0.467678422210948	0.694881726008783	0.481187246445814	0.606671350577828	0.833104924450202
Wavelength_723	0.653780373581737	1.0020010414623	1.08896318350053	0.692841006084066	0.717747769250925	0.788857890981328	0.86311431940031	0.385265339466522	1.23592026567295	0.556571292906431	1.21162175510915	0.576818035172561	0.714121363902142	0.685060604922753	0.43247161479295	0.870412448559991	0.487219300787103	0.61187792253356	1.04400059887278	1.16332759148366	0.57310635439793	0.446767767685349	1.07790611505221	0.578973150270114	0.782751919065189	0.508057697259224	0.871184851299194	1.01658061118246	0.586601381219307	0.929261363982116	0.560486479780133	0.165702583016597	0.0193468867037868	0.432778973371347	0.838433189495355	0.270332715999825	0.553416801597151	0.703005762641798	0.817439064482009	0.997523187248362	0.864068857040229	0.948014280787628	0.623262868005451	0.985590394465251	0.506845341562289	0.732037656097932	0.527809955035996	0.680435267405225	0.879204646097702
Wavelength_724	0.686141209279064	1.10608453188177	1.22244198639301	0.762909179997282	0.768235839508006	0.796769023876204	0.929920757364538	0.406593977543925	1.3581074994779	0.599036257295562	1.38303516995815	0.628753134289632	0.77487255750566	0.712454283266523	0.442740017711695	0.877058858451519	0.543558455073846	0.661577784260161	1.15433248692539	1.21870992560884	0.59379404108829	0.476900141397364	1.18492906303272	0.605250800939697	0.874942375627514	0.557308718944999	0.984891466841711	1.09115966505301	0.620497155501038	1.00159070983413	0.630709606227069	0.14849661952861	0.0566153954099997	0.515928039900791	0.888962057120145	0.27235202791059	0.588689427954875	0.738363570436813	0.893645080627672	1.0435963706749	0.94732685345972	0.987939765021282	0.658725753148333	1.0764860175773	0.525507658979709	0.783303729339983	0.541223229912685	0.741381522919243	0.928232569202865
Wavelength_725	0.745139387309557	1.18594009332188	1.37489090540925	0.821068077598171	0.846800605535376	0.82926906996851	1.0379053231021	0.471592101161497	1.48801290855692	0.638552928817312	1.46629906617589	0.649933681302594	0.840818439915583	0.755584199853098	0.500750022183884	0.930049129215358	0.600355284312378	0.720598181011651	1.25058637943158	1.28349585280297	0.636169058748702	0.527704541556489	1.28996334049444	0.651500984204511	0.980570608465191	0.608161163370661	1.09346482574871	1.18892487349885	0.659531259925344	1.06801425391969	0.681255447465641	0.143313851675248	0.0875183054700572	0.603643513301769	0.964786154897896	0.322134111377388	0.629567675816983	0.793506850178418	0.952468801042274	1.14480214494043	1.05083060642627	1.02405116266355	0.697990176612575	1.14795245632517	0.579935640094308	0.838777820237667	0.585544188623263	0.789178434567786	0.989020756041924
Wavelength_726	0.703875414218549	1.12821234380949	1.30336035828487	0.700664509488558	0.770694946414019	0.766318478588869	0.974102083258876	0.44350978386709	1.42636132788407	0.507111187446115	1.34075007763847	0.560488942746362	0.738970982688699	0.658655909352212	0.479636459955238	0.905132527909306	0.496915646783235	0.652158197392524	1.16458818740782	1.27426646623106	0.550022069746729	0.441199093457361	1.18529452688611	0.589211018494673	0.879824977575325	0.545895767681385	1.03435929955273	1.10215406279525	0.602256895141897	1.00073923981556	0.628101724000733	0.00651532125530233	-0.01967021121019	0.50564400543944	0.919454662697395	0.256485449065218	0.502626869883027	0.668049146104282	0.868419313861355	1.16213956750618	0.985744358014249	0.956209565374955	0.634385438105392	1.08933655365764	0.526409435656701	0.782089242443409	0.515887898982489	0.696113431673068	0.948503726147678
Wavelength_727	0.775047584911344	1.12145067477829	1.32949890501698	0.727100129570581	0.79711674394958	0.858785280281241	0.975990333614971	0.474989958232579	1.45855647234601	0.527480392622616	1.30555463841176	0.570134475041269	0.728998558538809	0.673808121515027	0.454613418882511	0.865173824727678	0.509549980741277	0.751754711199279	1.18826197670945	1.22784358935925	0.607929924072023	0.411731580088535	1.2170924313361	0.551594258414911	0.930392436507263	0.557168208633508	1.15797715871964	1.12470769624175	0.575825031342264	1.00054770417804	0.661884763007247	-0.00379603077394969	0.00252659789398346	0.57555070630129	0.934210429163481	0.297468493949979	0.534505004261604	0.644170472983232	0.887231524528815	1.23706792887137	1.0311300920892	0.963656140393428	0.631374941619536	1.1081792264191	0.513580958493905	0.751585954091242	0.536754221125291	0.7785253046386	0.949235832284003
Wavelength_728	0.721462006041346	1.11058788245912	1.3240702888272	0.652065909402504	0.765424950884144	0.800832901606481	0.920030575225031	0.463426582332501	1.40126002056771	0.46264947900091	1.29562937118456	0.488486170366432	0.670301840308688	0.615471051833718	0.365789089090122	0.741712600244567	0.486834149312014	0.741590772157979	1.12260279586301	1.14279862427409	0.561973692137686	0.368867691086553	1.16762393000305	0.471095477419094	0.848354995834501	0.522714362913789	1.14981504404609	1.03480695998501	0.502543373596163	0.951886360824764	0.636957663043798	-0.109888064714865	-0.0222279184285543	0.545800943217175	0.870482029147052	0.243102832828962	0.462760952355207	0.588948586092296	0.843255462369498	1.10980523059483	0.972336106843739	0.838364740331874	0.559344314069974	1.04494434941598	0.463231233815521	0.679686237922345	0.508669605465332	0.746195666277158	0.870133808406339
Wavelength_729	0.6437184947985	1.04017539393471	1.2419020481211	0.550265981051695	0.69218132072492	0.731622890590451	0.834912027921168	0.377702377390617	1.28012222165546	0.35413765520918	1.21226647676419	0.367000205708178	0.582187646007514	0.512047574363186	0.317667989670406	0.641739077994965	0.427049515625245	0.645953209547064	1.01359267715359	1.0800286265845	0.452589866665707	0.295289976414303	1.03556606679626	0.407018434778182	0.735650652217157	0.46270875844195	1.04781108617955	0.908345017049991	0.428188023882729	0.87107307647174	0.551298704641055	-0.21672949366352	-0.0951429502088241	0.464548957299125	0.823831613368325	0.15107997766524	0.353317322301515	0.474796836529399	0.739718268387192	1.0516786426352	0.875506185771492	0.743385005667464	0.488683336727879	0.943547103561995	0.391873101633679	0.622405814113308	0.437572599050102	0.662437188925856	0.795020969744098
Wavelength_730	0.682441203630873	1.09830144942009	1.33980851784429	0.611394488681186	0.761508862484642	0.751200314374523	0.886011311624459	0.438736388565341	1.30830236026865	0.387103615665398	1.24695391894135	0.441660090567748	0.623565413769383	0.573003030958104	0.365978874418533	0.662992787820862	0.490005072403227	0.675633817422995	1.08408317460628	1.0792671747292	0.468991068211337	0.344638869597628	1.09739994904847	0.429209081648781	0.802329048074522	0.488248588254609	1.12326541059072	0.980628704494243	0.451400764117514	0.922963210740425	0.60418663126182	-0.190941778557029	-0.0444117700216544	0.56247345164099	0.88865163890817	0.141214069810062	0.406131606655781	0.523910775810393	0.789935785520286	1.05301150491268	0.91163528027925	0.741250169944878	0.494180502849763	0.965680926137513	0.400512632493049	0.640053839923117	0.482530685155349	0.711840856732546	0.7958236951199
Wavelength_731	0.678735278693559	1.05979406214033	1.32263004512488	0.569638240971908	0.781215945105309	0.682440653507022	0.864763573281904	0.443828035169445	1.33166434367408	0.357971661769519	1.2185067766394	0.48413057876533	0.601578545982521	0.576268799576636	0.326165205252486	0.625458163142932	0.477678021763847	0.640756413609818	1.05066269750524	0.995171356463475	0.49237509060636	0.361758793454511	1.0491624545061	0.379717349712914	0.798210839644517	0.447760585952436	1.10725648427041	0.932406995245498	0.479097633737088	0.877079848107384	0.622858345465556	-0.201495263547173	-0.0318237992117323	0.565904108635621	0.826134741147535	0.127134163560609	0.407001384334094	0.587647068686602	0.799794162781066	0.91881947680481	0.865417171738193	0.680210017353709	0.450499466608383	0.921323401011478	0.407085476260316	0.583257298220179	0.428054279572412	0.656269907052094	0.745757491211118
Wavelength_732	0.651524283642503	1.05331833739837	1.29454253301412	0.567768345289076	0.767495468830515	0.634000843494592	0.880261765154505	0.41869274215643	1.29611130536813	0.336819358525095	1.21593518092383	0.386574723552254	0.58374738261005	0.515272791073179	0.305699909349089	0.546811220812037	0.460364013118888	0.591008017094829	1.02856273241625	0.925353816912377	0.44845508611786	0.334304074259978	1.02481231908031	0.351655675340075	0.774151502202686	0.442220128477385	1.06334971713962	0.894369530771944	0.392917138152701	0.857312589165541	0.55221628899356	-0.258418833386575	-0.0291741088066003	0.564892024652996	0.817778519281025	0.106179834801621	0.394885181627397	0.53071831834318	0.761335939799353	0.941600745894596	0.838769214763073	0.638223783372828	0.428791681856842	0.891868654906432	0.378609072337227	0.577148046745934	0.387832306728099	0.658986836214233	0.696990217550938
Wavelength_733	0.580903967748559	0.973554883406659	1.2120387290587	0.506095988842631	0.702282296546752	0.545437053363056	0.800840709170307	0.348675819183738	1.18764445963645	0.290061841200019	1.1400931130306	0.281789623923622	0.504744552388163	0.442937047452004	0.264053439750984	0.476087070003671	0.417423081146714	0.517512351660818	0.950031264370426	0.841662185318381	0.393726417909124	0.28316884779195	0.945780140628291	0.288745015761657	0.699056124685244	0.381964038365063	0.99789066161414	0.822282145289061	0.335676566255395	0.77255098266509	0.479882771179743	-0.315547259974074	-0.0675924796062502	0.506862744108985	0.758163567789689	0.0596757405439988	0.32262565215629	0.460346376252726	0.683334947573038	0.869623469826903	0.760586752226064	0.589526049160519	0.367770491065025	0.808815362495677	0.321048251397722	0.509336192891478	0.309227880888759	0.592188632958255	0.613176313422456
Wavelength_734	0.447430501423842	0.777912179853882	1.00282393771088	0.336239330849549	0.542659138145503	0.38520867263771	0.584520627393212	0.198330017089668	0.966219199790678	0.155966930084826	0.935987748881186	0.144080633779536	0.336935375737226	0.313370683084527	0.153342186559229	0.363716509416789	0.296593422211261	0.36662603559518	0.745348200889363	0.699913781856333	0.289370693804133	0.166263702610691	0.734833466997006	0.157871028163742	0.517809558650808	0.235186307013936	0.830353346429313	0.633960703212951	0.27282703280213	0.588453247931106	0.384550920005497	-0.415129459142526	-0.177339311994221	0.350026797369492	0.595235647046182	-0.0446380287191554	0.15142911615497	0.331053540312419	0.526466976790443	0.669113532277051	0.580345885395309	0.486715890031779	0.249921678819533	0.631889188445719	0.199643129376067	0.346030346527553	0.150790238097851	0.413921551974722	0.472504843851882
Wavelength_735	0.362505284442167	0.687383662223861	0.854431380471391	0.248369039130894	0.420599393218781	0.266959810069359	0.469601801590909	0.134660908620711	0.774214250164669	0.0325094072357311	0.789847496582903	-0.0122128427211414	0.261967100823189	0.19204340426714	0.0147759461834554	0.176726187331791	0.193113740185109	0.243640844223524	0.563220928145249	0.510645196838524	0.176258746469722	0.0505492938963666	0.596902934951207	0.0460117197458498	0.358311957743561	0.155860289701434	0.650167323801672	0.455878260730555	0.0881151277953104	0.501022499433924	0.30511993972427	-0.556857975590916	-0.219023173156909	0.285329491999108	0.469348389614755	-0.128908385868051	0.0425802642032923	0.168957853648162	0.402566046582439	0.54256224217083	0.449872460014912	0.32141517359795	0.179780892487009	0.501780019242591	0.0621976278404192	0.219830365288326	0.0713313405325632	0.349079363968884	0.352139928756663
Wavelength_736	0.321769955526056	0.585705360536007	0.824765341975825	0.19411819046949	0.421004691763438	0.250553028672814	0.438470289877733	0.129711271459597	0.724080079954829	0.0111240086648606	0.682742405362775	-0.0297280292316551	0.208966340686254	0.17381292972639	0.068210396965424	0.18473626640095	0.182966899161963	0.289968932872165	0.54841930525552	0.439119089986024	0.201996613569536	0.033003654224269	0.571430814032853	-0.00507345277495663	0.387321653506441	0.130153177091775	0.674483879280003	0.421433080445481	0.0920082299631731	0.412269894236995	0.271359427427641	-0.542661126794512	-0.207467718853825	0.32475959336172	0.479145456425802	-0.108969390872866	0.0226632781476897	0.157495772842228	0.359984484316028	0.485498905333377	0.40390849847788	0.235841062369803	0.110741127282438	0.410830293586087	0.0571075023248103	0.171807817139797	0.0664785610184188	0.310078414013556	0.293723042278168
Wavelength_737	0.26742299541971	0.482423755978946	0.668612325414813	0.118642543223694	0.341701991778288	0.17329696337121	0.346526217147365	0.0956215833737472	0.615046838151624	-0.0612250173698496	0.582480966128144	-0.0542748628066268	0.15013363575118	0.0763726593704317	-0.0288508295191898	0.0908265612893129	0.112872048258191	0.204055516869657	0.451376406995707	0.345337897370618	0.128351116409946	-0.0286133928797493	0.464760192667837	-0.0861590036776992	0.290622444095603	0.0891943222435924	0.631558629510203	0.327057916378054	0.0129537355555866	0.327558468036325	0.180496120988094	-0.588959655432167	-0.217284814126405	0.252428107528913	0.358192090477894	-0.160302875599434	-0.0418459828112401	0.0861353264507646	0.292516013318839	0.3954951397958	0.305222803093337	0.163072615101964	0.0347450564417398	0.300051801739864	-0.0164838481563372	0.104216361709889	-0.0130341195011136	0.229055775184688	0.19837908663957
Wavelength_738	0.297281129273673	0.468587762592376	0.636339080497028	0.133358049314986	0.350986064402542	0.195495471707174	0.345977025046719	0.161978879912039	0.58106610920319	-0.0297897280632717	0.53651164963728	-0.0394289175628512	0.179652117408772	0.0795823683860762	-0.106310612550575	0.0120104155334251	0.125220395828994	0.191281562299244	0.401855027391429	0.268823961864879	0.117737344108263	-0.00380965689807056	0.458114733827343	-0.109535858842699	0.264290044236772	0.104221337819049	0.665623861553865	0.325706592284883	-0.0445054221055771	0.317625816436058	0.142808770177289	-0.580133629617672	-0.153303629760151	0.241862028973046	0.301601981522734	-0.139205825446513	-0.0113016390501509	0.125645593275576	0.299491508460509	0.352414593698745	0.290282912620518	0.127772624404275	0.0160007421932564	0.263965123221926	-0.003845109740026	0.0769751824905941	0.0251197701293164	0.254612728868196	0.153755319224693
Wavelength_739	0.1920164267055	0.289814574395926	0.46128395242474	-0.0175246847277672	0.214630688972724	0.141465206146412	0.175481276618267	0.0216657175290299	0.354497431808868	-0.113930448560622	0.318414213376633	-0.228220825283178	0.0122683246896123	-0.0359428861696575	-0.177445019032539	-0.123885576225041	0.0246121985469252	0.116197139390793	0.213533507166035	0.128631905449229	-0.0116041227951299	-0.107265979562961	0.253523213136354	-0.219904047437228	0.130629140597206	-0.0280103216524098	0.520286818041944	0.109561365108109	-0.0985335861944855	0.117267538132481	0.0338327392960577	-0.660769906793904	-0.256158764028064	0.0927142226103956	0.20315957726827	-0.21587589316904	-0.138253621824239	0.0101833761500084	0.144780765013913	0.241886920441598	0.113089878040219	-0.00679372593392835	-0.0815840963242794	0.125734255372	-0.0542106395996785	-0.0432155639025085	-0.0357753165586747	0.15883567954111	0.0357754412820007
Wavelength_740	0.197960234873572	0.230156877385653	0.427047723230721	-0.0221088101974525	0.191931080298747	0.107787653057943	0.150218236292568	0.00520762326859706	0.321013299029691	-0.133733644671958	0.27524270866738	-0.297596419203606	0.00439862967757493	-0.069671342550344	-0.188326641389863	-0.151026264705008	0.0404100601640932	0.0890884547035528	0.123907693647063	0.0188739935151787	-0.03653255995231	-0.0865644723636508	0.182718945280672	-0.233655309788254	0.102386718161529	0.0544026928801875	0.500747938516706	0.0436375559256182	-0.147503543315745	0.0627775700168647	-0.0399758800050139	-0.632961734012304	-0.256511910108495	0.0763842227746291	0.158643086507888	-0.174545374561179	-0.162181508545532	0.00862845815577855	0.113578628805822	0.197276200701091	0.110075486267118	-0.0280825308056826	-0.130782251050981	0.0362974527024507	-0.0911087288396522	-0.0796695457762346	-0.0353158718409842	0.141314896309953	-0.00587503020739036
Wavelength_741	0.105902583313729	0.114090380585758	0.275380689277286	-0.134856883430636	0.0945014138493176	-0.0451364029000711	0.0400279041121292	-0.0872149924524678	0.15369294424871	-0.227476065660294	0.163197832584698	-0.380563620438751	-0.0886706460613871	-0.194496544551484	-0.240765780419994	-0.183740842178395	-0.0403246081776174	-0.0486420650264115	0.00284374593166101	-0.0747268026625371	-0.110117259859395	-0.143734144479597	0.050635712205808	-0.271096142144898	-0.00254540726439235	-0.0220078582424627	0.349515313952609	-0.0766507119843723	-0.1754532367674	-0.0129524073398817	-0.0908236193640395	-0.675035917626031	-0.335030207537821	-0.0102174111353962	0.0469000790497811	-0.219460705007353	-0.268813626559784	-0.0635405895027765	0.00605884544277585	0.102349895451895	-0.0186497973356979	-0.100506248940566	-0.193913089728731	-0.0598463197100922	-0.180621563051567	-0.134494251197264	-0.122912413176376	0.00124050713633017	-0.0799382381874419
Wavelength_742	0.0625797617939755	0.0463386863802596	0.223505757175579	-0.179924562354531	0.0678851515002474	-0.0936385748161421	-0.0270395337496675	-0.0566380256584649	0.0358292399040151	-0.267210609716954	0.0512116334627383	-0.420711056832428	-0.125418879136027	-0.214184184675885	-0.261390842763846	-0.210670200113942	-0.0603008053699906	-0.0697331048452315	-0.0709357454925998	-0.164792879210593	-0.107730404388768	-0.149617526494379	0.015039631957372	-0.293463274251192	-0.0424101888608391	-0.0779915158906122	0.296611402423131	-0.101297807343163	-0.20095635309162	-0.065805868781464	-0.104991341710437	-0.681061424502577	-0.31525869200378	-0.0177225279642954	0.00360599954498658	-0.209586059018816	-0.291622487954666	-0.0803871832701458	-0.0488688257497399	0.0140971988128228	-0.0919146394249773	-0.182689856786215	-0.232652048197189	-0.123779272004617	-0.205335622165525	-0.189358902030647	-0.121374723117155	-0.0123481965441936	-0.141629489629812
Wavelength_743	-0.0362012870013024	-0.132766513985227	0.0284722281227108	-0.306768208882069	-0.0829180015212829	-0.138385375133885	-0.231006225674071	-0.0989657899418341	-0.186454657620034	-0.419753352403917	-0.20014020763684	-0.597314580721599	-0.251411253956846	-0.307499855293753	-0.357131679839282	-0.364443854766682	-0.16902074141025	-0.136806577803202	-0.293102717158209	-0.328903095875843	-0.207819421391554	-0.258138277094742	-0.176820645874652	-0.412321220699053	-0.221169861097661	-0.16484938196726	0.162528567835285	-0.261543110755586	-0.351285182231168	-0.260102044324611	-0.261293925423425	-0.765394116146375	-0.339590681701554	-0.152280067532713	-0.127462580226307	-0.268120864218804	-0.396018553903001	-0.257097338776222	-0.212914622049386	-0.105149673681864	-0.244652456321256	-0.307110995539414	-0.331520231149042	-0.306519206038651	-0.293387324905738	-0.349934879409524	-0.21096140365687	-0.0385451313059143	-0.281851877948185
Wavelength_744	-0.0857813028023144	-0.17953453905946	-0.0381177760945173	-0.429589130641724	-0.153510768785676	-0.224057084567481	-0.309087610684833	-0.0951962509795777	-0.275664322878041	-0.433303315592973	-0.319349602728147	-0.594480116502669	-0.289039998719491	-0.334155979646327	-0.349674516488276	-0.34386116345279	-0.246612126772191	-0.197476720847027	-0.326916565551548	-0.325320382310235	-0.205508678007843	-0.27658440238094	-0.208591688929785	-0.423400770251746	-0.322447995934893	-0.203088491101011	0.112336602586538	-0.264335380094579	-0.381079121813336	-0.272503648206233	-0.280450079725946	-0.737329513283899	-0.369521230470027	-0.238513538497761	-0.268360550594052	-0.281904160996025	-0.398605043305463	-0.26163570072983	-0.283071822895802	-0.131404602731174	-0.308585935910048	-0.25108701396243	-0.326408903647898	-0.334891555755263	-0.256920649120964	-0.438043988316385	-0.253969050181279	-0.154490249830456	-0.303945533501385
Wavelength_745	-0.0654608321635043	-0.204263098146489	-0.0218248496428173	-0.367542431092848	-0.0975922503071183	-0.176362238643439	-0.271910584711505	-0.0614854537950243	-0.281008087977683	-0.34977033861757	-0.299295660847189	-0.538098402662391	-0.284120638141307	-0.313161750874207	-0.417244238522856	-0.415387147507819	-0.146302130764246	-0.0883383373899868	-0.313206766219203	-0.365485498893085	-0.187079232730499	-0.22983962793066	-0.210069852614427	-0.439442583785137	-0.263951428713693	-0.162543647833275	0.240322620418685	-0.228117819918783	-0.391659881123248	-0.282553892546326	-0.243602411656852	-0.709294562520407	-0.271744434008182	-0.127603960909513	-0.217083929579942	-0.196476736096839	-0.370007283450345	-0.213482698978397	-0.253136490431895	-0.220933737322669	-0.297834819057273	-0.365390593704268	-0.363140875862402	-0.359161538256132	-0.309646302376217	-0.417721720086559	-0.174083999242177	-0.0983497919622722	-0.375143239342423
Wavelength_746	-0.137000169885019	-0.312426706487756	-0.130905591803986	-0.377306307611998	-0.121196614137193	-0.242342648092015	-0.306790234249623	-0.156852983479343	-0.372444000933519	-0.377398367468255	-0.371965365911217	-0.573148567971524	-0.334469849764898	-0.362679580507604	-0.39411885176685	-0.399786107460936	-0.188089893173165	-0.178794597459259	-0.39237500469154	-0.37236985736526	-0.209034205922145	-0.274428565310753	-0.303705841794296	-0.436914479425775	-0.310947349154309	-0.266960232176044	0.0940112639518125	-0.296365600604347	-0.383349659129693	-0.358581009563307	-0.311662008285594	-0.687190772025641	-0.289529210908917	-0.162990782174931	-0.269165559743864	-0.244303213082806	-0.398260222823438	-0.251202697852844	-0.293634752371479	-0.282686278031805	-0.368771030140319	-0.365782136193479	-0.369035106932396	-0.428919317110061	-0.328040460127715	-0.430672259229684	-0.239062185886276	-0.215555796257276	-0.401396919883203
Wavelength_747	-0.113412955428731	-0.230025854458177	-0.0291313231546328	-0.271519175070458	-0.0277114966248373	-0.248823887498805	-0.211992630547593	-0.0804853991440453	-0.310449586556503	-0.28185017125599	-0.305213038821772	-0.470029200145854	-0.222714217456905	-0.256497407847642	-0.255633961655697	-0.238165813166092	-0.143424724049567	-0.182027484981755	-0.308084076237439	-0.316113052323339	-0.0993989690999448	-0.193247602238002	-0.161025879694808	-0.321430570672748	-0.231190923051237	-0.269288023292778	0.0760578257125479	-0.183519031389077	-0.301264929515616	-0.258211788624567	-0.255874569605332	-0.555410311515139	-0.209576899046386	-0.078918082431692	-0.261291229943344	-0.230228044755936	-0.267033927984618	-0.125073068686831	-0.18834504552672	-0.279805732550129	-0.297560810413233	-0.230787224036807	-0.280724980632247	-0.357366135773476	-0.210117867790556	-0.381232279447775	-0.195002067251779	-0.229098562427884	-0.324655791326436
Wavelength_748	-0.166297615231696	-0.274891700759482	-0.183640614220574	-0.345917267848573	-0.156604624051388	-0.304278491314756	-0.312872219146775	-0.161216200082099	-0.447622676164966	-0.336580059938222	-0.369900247562499	-0.552205699543282	-0.258810187393087	-0.37914863109455	-0.359213803308654	-0.318997276550199	-0.202915570495142	-0.277489877272739	-0.405307800577257	-0.417649972659682	-0.218034848347252	-0.253905550819734	-0.268313794383348	-0.343456807500758	-0.320843125019996	-0.245257902711295	0.00853773010865745	-0.301135905985346	-0.39158396521983	-0.275217598023219	-0.312926455267473	-0.610544607449182	-0.251498250933666	-0.150692333981158	-0.345278725814993	-0.271817126975298	-0.335857636620011	-0.241299682809537	-0.27905165956072	-0.304107842753532	-0.373083872043345	-0.275633027630125	-0.336728585918711	-0.420342724530182	-0.313543723138334	-0.401913019768375	-0.274430727321477	-0.27549009603166	-0.409951748189243
Wavelength_749	-0.162282133091273	-0.350262508036764	-0.243680645371125	-0.421327170793794	-0.166791598160115	-0.35921560384777	-0.389699669961687	-0.129135692901069	-0.510828852841311	-0.40121660154089	-0.44510128427504	-0.542706033244444	-0.347191415064302	-0.417703103437622	-0.380520875340178	-0.312504791258272	-0.246563053628038	-0.253471455082029	-0.400674006905438	-0.451274568993888	-0.2129886071602	-0.267714256872802	-0.294738198690857	-0.424082062138681	-0.321210128560121	-0.261352525528288	0.0159901185872094	-0.309022538079085	-0.357954303679979	-0.389051278366855	-0.326475139092256	-0.572247430610582	-0.323684643409406	-0.205102684234048	-0.440236579033745	-0.225816937735751	-0.383731757059168	-0.235364816676631	-0.358981972599296	-0.3524671672318	-0.443400066655025	-0.307914704281517	-0.392131340242767	-0.443833055620352	-0.304698978780456	-0.480910704748725	-0.21678898359099	-0.267707134460912	-0.406310192383826
Wavelength_750	-0.207065908877821	-0.465065876264069	-0.377385105960695	-0.514057098271486	-0.264781871315032	-0.378621372453163	-0.474996380256993	-0.197559074866152	-0.583585626916838	-0.47296828391133	-0.608964472868108	-0.627357937943888	-0.397659608342411	-0.535815945719506	-0.410024978837671	-0.352906611865183	-0.36312480133804	-0.317821378120797	-0.448538330684887	-0.48163961205526	-0.260145256852284	-0.350367171079781	-0.420083373007833	-0.453248777146577	-0.391659301266207	-0.321531003735322	-0.0666484560979627	-0.399643276137512	-0.429704458423968	-0.477469688671168	-0.406396494494629	-0.596611931721358	-0.330307844787282	-0.296322351072079	-0.53676482334383	-0.248660707528096	-0.465776849636088	-0.330991857671482	-0.428617616207253	-0.31860655032841	-0.531976649154455	-0.329252615753179	-0.427767373549613	-0.517852748303339	-0.344604798720895	-0.532763270664674	-0.283026649418231	-0.361254923533961	-0.436040536145351
Wavelength_751	-0.19658933621666	-0.399221203202989	-0.315548975678948	-0.453112472306141	-0.225665596708485	-0.375701682474896	-0.419100993211494	-0.145036912313622	-0.53862967709246	-0.395224511838905	-0.551017601613269	-0.547806416549869	-0.317555950650621	-0.495305319593819	-0.382237670399721	-0.324750759910661	-0.341957281538862	-0.309660364478737	-0.398072929914401	-0.478907352975524	-0.228663238849723	-0.303029075409414	-0.365104075512564	-0.38536320289281	-0.362834714599142	-0.282031389363535	-0.018984731361108	-0.339058756117439	-0.450406157440931	-0.395960958081757	-0.370276224491872	-0.56675809776766	-0.22819852352526	-0.248453608020747	-0.524869769612109	-0.222891022802986	-0.385815064570184	-0.279446684272109	-0.351132314950997	-0.303441970908553	-0.505188796561849	-0.312938839528521	-0.394422829407473	-0.467523068295664	-0.317152676758044	-0.489012550393949	-0.258506019772678	-0.332551341432561	-0.436258913987333
Wavelength_752	-0.141050157687577	-0.294461593919785	-0.171847943576998	-0.345794721655318	-0.0675305916641563	-0.354787936118388	-0.288249091409853	-0.0337944301953923	-0.474136689467806	-0.246697582356908	-0.413099823855825	-0.411610775432888	-0.236099192665428	-0.341247738786864	-0.27155998808995	-0.225778383333914	-0.221476857644225	-0.254040805682317	-0.363224178878348	-0.473433603765353	-0.145094460743902	-0.167167280457928	-0.243025897340739	-0.27843622057747	-0.278336343023069	-0.176434917243896	0.0488025042113915	-0.192990072793746	-0.395443826546299	-0.274742167273302	-0.320623534471028	-0.47311598105596	-0.165000357969219	-0.158989763411095	-0.4239144250524	-0.110301249906326	-0.202721204438214	-0.136263812074543	-0.273062408492076	-0.269268062897265	-0.41285987442058	-0.259347227843927	-0.328785590430252	-0.376987518133405	-0.196240069393469	-0.406977251649454	-0.134111032315727	-0.215222893160946	-0.393169631581818
Wavelength_753	-0.22738945287179	-0.43004241564739	-0.374663823194823	-0.516589506451448	-0.168680272024774	-0.433520843435128	-0.46097138330129	-0.137588058278045	-0.664030941973539	-0.291336952069747	-0.657077003423575	-0.541480364439513	-0.416933708067895	-0.407204971638748	-0.323022114897161	-0.284818990366918	-0.333341973634109	-0.260804576663833	-0.456426222249401	-0.562428097832132	-0.224832639996156	-0.300942315318394	-0.388938544227407	-0.362606473189066	-0.44477946825789	-0.337608777588323	-0.117379826385477	-0.328627426494006	-0.432607462225583	-0.352799779857193	-0.341572404657449	-0.507911229679257	-0.27356234242573	-0.237700154856667	-0.620490218095646	-0.177733512018258	-0.259525208406582	-0.309526157923647	-0.343706573267136	-0.426167658622384	-0.509065861375785	-0.279909822157041	-0.35979427140273	-0.514449671116214	-0.282074821710987	-0.562818223247076	-0.218332438469669	-0.385790546332131	-0.470883161559758
Wavelength_754	-0.332214301368001	-0.598393746283779	-0.528679938786837	-0.629887086779916	-0.346259539351598	-0.511558929393453	-0.599995035311178	-0.225749263503164	-0.888005598507195	-0.488225987397724	-0.788320114971215	-0.722782214164408	-0.485868813305631	-0.590693103192219	-0.435248350821685	-0.477772745436863	-0.444082733907497	-0.333544472064275	-0.640174256771967	-0.679674604932039	-0.401271128151974	-0.403733972255265	-0.634568025177172	-0.4332117692189	-0.593004629851035	-0.348073681447331	-0.248732038581103	-0.540995227161067	-0.533486892431	-0.518183066149452	-0.522136719718219	-0.622087547897811	-0.349400542519032	-0.33326596350644	-0.657190914453907	-0.263130688049392	-0.470142315396973	-0.479873773333079	-0.528338366284515	-0.458062103027918	-0.680458939915038	-0.478073097395859	-0.484821975797905	-0.635468914728744	-0.451058661126484	-0.655105861694982	-0.292121935833598	-0.388422335320821	-0.576403233875715
Wavelength_755	-0.271814723620605	-0.473626880341935	-0.359175454348203	-0.50297629568576	-0.240039511530307	-0.448563593015892	-0.467594642135895	-0.127542159517361	-0.775360795917721	-0.386007843250129	-0.616359310516157	-0.613344994430558	-0.331039959457461	-0.467426304919309	-0.319823588945117	-0.318114444924401	-0.337376408753085	-0.303723854327748	-0.554955686702199	-0.603060876224362	-0.315275426759064	-0.283615827260216	-0.488015330354831	-0.313816079329513	-0.488172105428375	-0.245919728536173	-0.191216602894031	-0.379509180579145	-0.48122237279442	-0.426679384827125	-0.46601627371402	-0.517956774700492	-0.243987495416722	-0.246909122399436	-0.558904227108865	-0.190866814779356	-0.347958327142072	-0.389228496285097	-0.428450307228308	-0.355275341147953	-0.571302242028079	-0.390361766014449	-0.408230759909191	-0.521015521836368	-0.351049467054827	-0.556369092450515	-0.178608615095292	-0.313489719598303	-0.485190113415654
Wavelength_756	-0.171129508460488	-0.330699447736465	-0.190854442270977	-0.375922578160555	-0.0819544818317865	-0.34238403025154	-0.320646206109328	-0.0119038175976091	-0.620160667231338	-0.209207465884849	-0.499834525785116	-0.484991616312257	-0.221751319703822	-0.289408360799273	-0.160707991557554	-0.0890642036631313	-0.231851574558161	-0.235377893299416	-0.439572813599314	-0.50138205182686	-0.165188754587374	-0.175517296293534	-0.290703297521974	-0.188839915246243	-0.351226014750949	-0.19535566487975	-0.117045851999327	-0.170220700744309	-0.397619010976016	-0.305223077108427	-0.350926102521149	-0.379865363647577	-0.163570148209178	-0.133866155742215	-0.4991408821406	-0.0863834961017427	-0.160098434437223	-0.256444430682298	-0.267775314489921	-0.252894399015305	-0.404817226738253	-0.214724908134136	-0.285248767984521	-0.418921649237924	-0.182295997150368	-0.471126956556343	-0.0467265317301211	-0.271932985364977	-0.356164549590943
Wavelength_757	-0.275134188213986	-0.537734471472918	-0.466322475154093	-0.566163814164483	-0.2928175845866	-0.442043162014914	-0.555232541054628	-0.130237132630091	-0.887769016462579	-0.39641674280092	-0.785713937373338	-0.701557774638766	-0.467044480310355	-0.504858245741552	-0.332229937966255	-0.310512681993997	-0.446242655476266	-0.297219899296091	-0.653237575976513	-0.635356842968717	-0.343341791757014	-0.40648202049913	-0.571552767790927	-0.346360915144388	-0.53961346034487	-0.36423987010357	-0.253502927603464	-0.446305771184291	-0.498631703771358	-0.512499077682582	-0.473824949396201	-0.550004092602692	-0.364082592694193	-0.246100868299038	-0.700491121822812	-0.220790641995396	-0.402942888115375	-0.434454010870491	-0.42377519224431	-0.399988175085319	-0.595974186676216	-0.3827732043481	-0.41117988474231	-0.635209721663782	-0.361844973837062	-0.669407685408396	-0.188879468231928	-0.358892021380219	-0.484221907830162
Wavelength_758	-0.260878504896127	-0.587990416857266	-0.481517400689776	-0.619056934058013	-0.301996423185605	-0.402288562285579	-0.535890044889362	-0.150466680632022	-0.805660775750612	-0.39484289646317	-0.78110815025929	-0.708994156741719	-0.392225339499153	-0.529581059510787	-0.318170050439943	-0.280208691183246	-0.456988778542332	-0.315445666063127	-0.599396074434895	-0.505852164135526	-0.340030133462225	-0.417660842138566	-0.565712010865687	-0.280993382410498	-0.534486331854506	-0.376935070044908	-0.253602838274144	-0.430854790943374	-0.47311022215798	-0.525137066721601	-0.476301493165812	-0.477004791674922	-0.28653064182966	-0.300558236330191	-0.71496745596533	-0.209788225708386	-0.407870092309315	-0.494775636682727	-0.483579803539336	-0.333591907781194	-0.572123302075764	-0.34807532744001	-0.344999323508163	-0.597523314877443	-0.350960018394061	-0.645398062072414	-0.274509264342258	-0.437412825029297	-0.452402852617923
Wavelength_759	-0.243885023638281	-0.408484752195597	-0.242049720566666	-0.394892591558703	-0.130096564473211	-0.374964179340123	-0.332631564552444	-0.124412245067641	-0.582546802031739	-0.183822753227222	-0.513110122637864	-0.487862783479973	-0.207275470631983	-0.317871816813522	-0.132906427760363	-0.0524821170156155	-0.246905775262583	-0.286301020767548	-0.374346700316798	-0.35679008283701	-0.14971141640799	-0.205099600889029	-0.309566444685361	-0.112667821854007	-0.306113122210931	-0.318909780980666	-0.236617663526604	-0.181877457506734	-0.277286145166243	-0.334178810905997	-0.323811814686757	-0.277598551001182	-0.12401049168817	-0.117537441711885	-0.553566626163738	-0.144804425539043	-0.163126779472194	-0.227850755635458	-0.325240159859514	-0.307850576135732	-0.432117936793629	-0.137708323049999	-0.250463198965128	-0.408688879524398	-0.152652795744273	-0.470101457679683	-0.159949985024239	-0.431793788925683	-0.304209868599048
Wavelength_760	-0.281201316726929	-0.381900541518538	-0.273160512389827	-0.334200692240102	-0.134876807649223	-0.419075287815789	-0.323494685237037	-0.166061917177367	-0.609498128986926	-0.165970194922413	-0.45805037823118	-0.419018577148837	-0.201430062259621	-0.322510200607121	-0.115825051747196	-0.049365168721644	-0.22436211611174	-0.322374745445553	-0.401810902633016	-0.383236933105472	-0.145574911143451	-0.153486823249985	-0.301157444541772	-0.0874767378779163	-0.29617664898874	-0.300871662375171	-0.262778822360432	-0.176552513456077	-0.268137447948226	-0.30454674184313	-0.353712214938719	-0.258743163149944	-0.115989248599095	-0.0947242581936951	-0.556868841688972	-0.141819677208878	-0.122279157281357	-0.184071808307579	-0.316649873344548	-0.32727816520025	-0.444600509482125	-0.114517868579279	-0.283429558235057	-0.39793573123053	-0.126511910209708	-0.429700302858322	-0.146959000720988	-0.436977171277213	-0.295502281705763
Wavelength_761	-0.256219400376874	-0.493301694621857	-0.469124454555621	-0.454990769137364	-0.239917092100714	-0.392868066643054	-0.438815271942523	-0.117598603168667	-0.778904019287787	-0.311100482260022	-0.635320222208887	-0.504654286892961	-0.281833327432717	-0.497519671158776	-0.260728640488022	-0.251505597224753	-0.365770176200242	-0.300842704577333	-0.591831169756921	-0.51495560309686	-0.285910050577557	-0.249614824948111	-0.470833441928174	-0.164033978197821	-0.447843738563325	-0.248480307233082	-0.156996018055939	-0.340772190174222	-0.450946923233647	-0.415302537019025	-0.519643189410905	-0.364273654205405	-0.180613704553699	-0.198206541638071	-0.671584650613407	-0.118185773447708	-0.270579313267437	-0.364140754577651	-0.449880136920517	-0.295865427603003	-0.520767598200581	-0.302649616254249	-0.374661278469216	-0.521220261674658	-0.261729300816353	-0.528901458081725	-0.172736024848517	-0.356482353421445	-0.404065215071985
Wavelength_762	-0.298664164301234	-0.443967180591107	-0.3892712264837	-0.439535998619294	-0.211374858516206	-0.412845772599432	-0.421499905853488	-0.0921500845367075	-0.778468255002547	-0.320415293147235	-0.584542767895538	-0.490678284526238	-0.25744158991387	-0.456058987833058	-0.270362487015696	-0.168968275074266	-0.337874322807639	-0.365574838785642	-0.493364248322739	-0.479772190048138	-0.310763301432481	-0.242334876239289	-0.452170106262957	-0.148520615245309	-0.4062760172197	-0.242457690560845	-0.176099773938075	-0.310866361614007	-0.396784081410467	-0.380548318709904	-0.446796859680974	-0.325394086197294	-0.206192737519385	-0.162689907058601	-0.626146756554298	-0.194697408376898	-0.26280619165959	-0.319335813003317	-0.490122771523212	-0.326837523815696	-0.54945301382285	-0.272890682271118	-0.3707517854011	-0.462477657759764	-0.297424089435484	-0.524596255487028	-0.106741600575344	-0.347871669503518	-0.407148983868722
Wavelength_763	-0.23651653030098	-0.353859333304561	-0.293544927311324	-0.326790946760519	-0.116515992317816	-0.375519986235388	-0.370002437947443	-0.0354141937404039	-0.662492228171482	-0.222054061994579	-0.482983162071477	-0.389279988928712	-0.170265081050127	-0.34651106133635	-0.182788958183593	-0.0178825468088931	-0.238536436199168	-0.277949743666182	-0.3819612092319	-0.36725771963207	-0.227021579882336	-0.16216052854494	-0.345873613563864	-0.0723475836959357	-0.298447855617815	-0.193547062163209	-0.113374885626293	-0.205780378792865	-0.273582272811208	-0.314146106091575	-0.343603218664557	-0.221398040870601	-0.127964124830454	-0.0776649335578465	-0.576768625758894	-0.124170993298153	-0.174063193228996	-0.211597495661373	-0.337294198341947	-0.304208803599906	-0.437993979843783	-0.131137472931947	-0.256353224285391	-0.360464090090461	-0.219650921260689	-0.439904076772507	-0.018216205416965	-0.346249228846533	-0.311450177630911
Wavelength_764	-0.261352111580844	-0.358911618010543	-0.289100849634768	-0.343286951868287	-0.10025772315766	-0.424653227546283	-0.336435931322607	-0.0955159267814018	-0.666575213026607	-0.165988483947543	-0.449439587709621	-0.322717580705546	-0.185630100304248	-0.314525565182273	-0.0995723205553991	0.050967989919905	-0.210642421810162	-0.284778410063531	-0.347593451332705	-0.287961773033364	-0.165541894589866	-0.132860875126923	-0.308255025649181	-0.0486496389188568	-0.288679792698754	-0.264133525080079	-0.201715813432051	-0.142849613818562	-0.187630910946003	-0.287303259657361	-0.320600759432126	-0.172689396073954	-0.140420314394972	-0.102254246817348	-0.600089923943881	-0.0850858678992107	-0.115169999552491	-0.172339362552697	-0.270098358631228	-0.344187898260829	-0.423129114240299	-0.0670017787514582	-0.207072601795702	-0.331793189291598	-0.134388466934755	-0.418839837486891	-0.0580644147952834	-0.448358173343812	-0.265598462257678
Wavelength_765	-0.279998924824972	-0.376536898144487	-0.291378695645879	-0.383835217823304	-0.128433410539346	-0.434524318559277	-0.32653037359681	-0.125352426707464	-0.705715238107138	-0.156691038041854	-0.486226877213573	-0.352872387691324	-0.220245280543557	-0.338031922067503	-0.121016842807506	-0.0171680753283087	-0.256641764392403	-0.276158455896662	-0.342863496075629	-0.324252272681716	-0.159027870102409	-0.174102784110468	-0.309208005669963	-0.0781017730146487	-0.318861359231895	-0.315469045321658	-0.243519976831006	-0.163639663183089	-0.228730566496612	-0.285468280084541	-0.322509197122619	-0.185479244722891	-0.153572095728873	-0.112034640958733	-0.629162151605868	-0.085033819406264	-0.125288360544801	-0.20520129289934	-0.274635227896713	-0.390421133422612	-0.457062379681092	-0.124449050791491	-0.221912450932132	-0.356620655909091	-0.1425057471287	-0.46153440195215	-0.0918162260619311	-0.450418367743489	-0.292734206387551
Wavelength_766	-0.275852621297764	-0.505841872743136	-0.468289991995466	-0.468258140655387	-0.296401302584711	-0.359154149179764	-0.4894875881932	-0.159268175163484	-0.821724217057862	-0.318525514880104	-0.741846615396026	-0.656054939741654	-0.313202661010589	-0.529754533279488	-0.329870243165629	-0.257985846836129	-0.473080616513575	-0.286132954401619	-0.510297545280708	-0.535002488301402	-0.341355961539321	-0.39375585442678	-0.541428671360512	-0.18777789000421	-0.457861580623659	-0.28688813356668	-0.258054177533547	-0.455761060356351	-0.492381433523052	-0.4410235279688	-0.456299551095977	-0.32601371671232	-0.196543556636683	-0.170148457684696	-0.68696577565986	-0.17192563808937	-0.355607977281244	-0.460270584462893	-0.451758824461163	-0.320833456536789	-0.579593674860176	-0.291849254700308	-0.313480144939786	-0.519175922368673	-0.359864879344582	-0.574468559914565	-0.116301211398419	-0.341544486917567	-0.415808684673715
Wavelength_767	-0.178228633926478	-0.432190264417612	-0.338200399790384	-0.401742646774679	-0.179683900060315	-0.346615769270052	-0.346533310176949	0.06850911747995	-0.70626777343778	-0.169247998795817	-0.585892432049685	-0.336548635844263	-0.233491655813439	-0.346991405054714	-0.149684085132574	-0.0212190240543777	-0.329706035155433	-0.152236509391991	-0.413828700021938	-0.403193351918028	-0.189531866860821	-0.19104972636294	-0.369083061184289	-0.0726168318618379	-0.310697195619265	-0.173127680675071	-0.120490417813569	-0.17340495465948	-0.35507023452371	-0.325025335145747	-0.398450362041312	-0.246818902406211	-0.102022047641364	-0.0773561504318321	-0.623973557957981	-0.0310863493615376	-0.162911965598502	-0.265163989522531	-0.333643676504431	-0.242320540914886	-0.484451727742573	-0.207252637366208	-0.299765832205554	-0.400084461724135	-0.128894272114296	-0.464350952925346	0.0983426284256064	-0.256464129384393	-0.326394222182469
Wavelength_768	-0.189903317144242	-0.30555206446322	-0.177583168043977	-0.281277995270688	-0.0540141119945126	-0.366431514208114	-0.185547585669082	0.0249021426457147	-0.551936788697388	-0.0691564088517161	-0.362314841746546	-0.274561198915264	-0.0908193448990306	-0.264916282322421	-0.0134483380384749	0.0926425069429639	-0.202284363276172	-0.155321046701765	-0.257292161273358	-0.245650230270005	-0.113714857618978	-0.0859554281671153	-0.231316939716756	0.046975288384263	-0.205546881208125	-0.177638322292847	-0.141982809302569	-0.0755754831023976	-0.186233539753381	-0.224851335762285	-0.315676959188919	-0.112713635720862	-0.0730993163746985	-0.00643338835357936	-0.529575640946824	-0.000802093329665868	-0.038960936327951	-0.12982455149359	-0.218043271401836	-0.200866652170129	-0.343453867085718	-0.0539604778267082	-0.184497166100026	-0.293254434188787	-0.0206033273809877	-0.356784485801696	0.0692334504826292	-0.299503258158228	-0.201963900577493
Wavelength_769	-0.178601424455487	-0.254027743737042	-0.119286100845421	-0.213345694706028	-0.0194127820122418	-0.357171864934636	-0.143611540572035	0.029400117100527	-0.515537299269353	6.9248343184003e-05	-0.327321119928743	-0.271611900992351	-0.0566673303314567	-0.208192336726584	0.0314876783780623	0.128686534290013	-0.17511373892451	-0.161152962074078	-0.200213734114461	-0.208154364596327	-0.105909534157721	-0.059583092201781	-0.185801608887339	0.0896194800817296	-0.172077091213583	-0.161776448651819	-0.160326292395276	-0.0405074422408437	-0.139811130119194	-0.188997334890405	-0.24727089305031	-0.064447663868701	-0.0362842657609024	0.027150849641007	-0.483680392952345	-0.00586168993286517	0.022643209601446	-0.0945111200701209	-0.140027818852191	-0.198897285439276	-0.303189070836243	-0.0039664603772719	-0.101736427101844	-0.247215324921203	0.0341663514667912	-0.360644334903123	0.0783016626554082	-0.290036830102651	-0.147302759787372
Wavelength_770	-0.182146550989371	-0.314613004043102	-0.221835163251696	-0.285020720866773	-0.13633973223622	-0.381605082259171	-0.292107550799259	0.0770561740260131	-0.649853562476253	-0.0654723777719546	-0.482719231092315	-0.27225482846829	-0.177645679558004	-0.256935537949108	-0.0586371497048255	0.0554686527248664	-0.288893794735024	-0.162600910383471	-0.27386160799687	-0.301522980899	-0.178513601767109	-0.142269324815014	-0.271440879382973	0.0139259011692625	-0.254434563948084	-0.142759023932555	-0.136195365313835	-0.0918146711071323	-0.239265342892286	-0.239214936314635	-0.25100303298402	-0.151507592783077	-0.0529668290453847	-0.0387592002825078	-0.565535381894904	-0.039992028605305	-0.049674866417351	-0.220226341014564	-0.189675264704711	-0.25671829344503	-0.408301518257923	-0.103675117391564	-0.140916090571981	-0.288878616126506	-0.0282959432544854	-0.480469412251399	0.0928935289944033	-0.257232079467407	-0.224067450478601
Wavelength_771	-0.258308505284184	-0.412060079737919	-0.340266598721913	-0.428870305788509	-0.26982297808278	-0.415466174022466	-0.454455070869778	-0.0170826672515437	-0.760358057075976	-0.281694472652259	-0.62286038138966	-0.348137177398392	-0.278312615940189	-0.454265611583512	-0.150609344621925	-0.0822544127192364	-0.42652819955748	-0.182741525151034	-0.345247787819218	-0.363441047156416	-0.236520375951244	-0.280912217996666	-0.402289337812297	-0.0646648364192189	-0.347595796608014	-0.177755604101069	-0.120576498215154	-0.225172220778885	-0.335641640012626	-0.313075565694697	-0.365064635014084	-0.221895937041973	-0.174208357718467	-0.173603066147082	-0.655745960418596	-0.0397772908786052	-0.224241765423065	-0.424526977201414	-0.390080712410848	-0.230367682707696	-0.475402742136969	-0.182004812254336	-0.236217029160108	-0.372742667451841	-0.183672333285038	-0.552041838091766	-0.0358170750183757	-0.309928475943955	-0.317366632213447
Wavelength_772	-0.307499256658978	-0.385245302539955	-0.314236618230991	-0.311143059362829	-0.208832863522893	-0.413424276016664	-0.352596436054964	-0.0836187458404982	-0.594989118907387	-0.143366601893088	-0.561432033773324	-0.345936354592937	-0.203653606171354	-0.378739794907687	-0.0602749059458721	0.0208015334214033	-0.372755490528932	-0.26899048450112	-0.309171801134982	-0.320962078617766	-0.184758049320026	-0.250391989593862	-0.309824586048546	-0.0350642927322318	-0.238817205360115	-0.2680627639266	-0.313465017996139	-0.156822548907327	-0.302335004509147	-0.299193901619603	-0.285346278886912	-0.22715352206273	-0.0654816707229572	-0.0599976530757678	-0.58360169763579	-0.171209314257913	-0.139905394415784	-0.39032342058517	-0.334327292880666	-0.246294785230606	-0.420749444723238	-0.131047788760602	-0.179425871513145	-0.331977701599712	-0.145714409620903	-0.516651380747833	-0.123052692860449	-0.377183335749093	-0.241074918550928
Wavelength_773	-0.292506421356744	-0.310331590034498	-0.278186440572491	-0.274384913347717	-0.165674871292402	-0.465592414895815	-0.338677260276562	-0.063206466915529	-0.601835291791134	-0.12104241049806	-0.50681477159515	-0.338726121986458	-0.195124654257506	-0.377457017592293	-0.064650027966081	0.000317582108374875	-0.37559712748525	-0.194673577008058	-0.298980930870287	-0.363836808073617	-0.173705205002284	-0.270051198377352	-0.230612629880765	-0.0717622436831505	-0.229164768724079	-0.271626401805159	-0.226932663415169	-0.115011324374555	-0.328545000818596	-0.25559339489168	-0.274254850425374	-0.238970971256459	-0.0725835052732724	-0.0232537654854373	-0.5957130155157	-0.13911368228022	-0.0895929943125646	-0.365747620213755	-0.271359818266549	-0.302787402618858	-0.434078648931038	-0.19449429781453	-0.21280826451769	-0.267340452856244	-0.155228200008007	-0.505889992971698	-0.118643284742487	-0.314709064492118	-0.248949423772551
Wavelength_774	-0.350554529807188	-0.293831062618124	-0.352165362786445	-0.369349517617615	-0.230745273744243	-0.669642810578848	-0.468544162436321	-0.0767481806145199	-0.751429382947381	-0.274386379547832	-0.547023296837354	-0.307065856986505	-0.294072407311105	-0.486848039140489	-0.161155760175696	-0.024120061129439	-0.499245764443978	-0.295822326531301	-0.328091205579329	-0.418236532748991	-0.304784978425837	-0.402344347399941	-0.289046091249385	-0.163750499723305	-0.355328346630297	-0.315403402234283	-0.236855736402426	-0.148611714188681	-0.403765193131401	-0.239937594685828	-0.318725241767079	-0.355753252653292	-0.173823386997399	-0.0838679752261368	-0.725550821293535	-0.240601492389134	-0.171464003722057	-0.528035307422591	-0.365459214721389	-0.383564905062401	-0.560636787168115	-0.337038300756307	-0.308552697974767	-0.267673703127157	-0.322371511876978	-0.587332000883296	-0.145619402931711	-0.39249736614844	-0.335343080153174
Wavelength_775	-0.300141943619652	-0.166807281220513	-0.182627762584635	-0.310440975295519	-0.115833180932745	-0.698196961295479	-0.408073822962207	0.0724597212012766	-0.681098886907656	-0.238518012905194	-0.503975614273617	-0.148711693075783	-0.229397743642148	-0.398231150760334	-0.115386209279431	0.134455190197453	-0.471178089762391	-0.312344326165306	-0.198047164430877	-0.357155713098946	-0.286153950302657	-0.365145805030983	-0.16736858010755	-0.113703505779119	-0.291525567439863	-0.259175934077285	-0.194882302872649	0.0370212613992114	-0.38022753284632	-0.0974656115550891	-0.243864027386793	-0.355731243935868	-0.101443852024441	0.033008780908963	-0.655895618359102	-0.264297121342651	-0.0929089505837182	-0.54284181103101	-0.352268414563894	-0.335178597871753	-0.499485075672601	-0.368215652151851	-0.273326401262311	-0.192627109594072	-0.347548623560509	-0.578599198813233	-0.0161790041528251	-0.39825764736527	-0.293245403458164
Wavelength_776	-0.350765965276173	-0.154667814575386	-0.152555880259948	-0.292534775251071	-0.128902875510275	-0.660020674005543	-0.426081883782527	-0.00850395474578945	-0.710958114167908	-0.122784059951325	-0.483271589275703	-0.307337482063372	-0.229657738917999	-0.398587730904772	-0.159005115946153	0.0895036799134903	-0.487762661840213	-0.285268082872827	-0.273059598039403	-0.368820496189572	-0.321798555458789	-0.351755474082074	-0.185686412462578	-0.134243950812512	-0.354227893113838	-0.336577140259811	-0.350167164653799	-0.0108186520293878	-0.408536431597226	-0.141271312437207	-0.236613312199869	-0.397570550181725	-0.0849361715314165	-0.0143658217336202	-0.600529665136291	-0.289467769993928	-0.0822581665366171	-0.588317990197843	-0.295177641136407	-0.437908254241086	-0.520507482601261	-0.385708731569841	-0.207183503816536	-0.243924583641269	-0.340574394274074	-0.550431255832142	-0.158890849618924	-0.432788095096829	-0.278338110964353
Wavelength_777	-0.396306661550176	-0.186956871156584	-0.141603470787396	-0.328240305468453	-0.198702057144164	-0.704474083102853	-0.402895418412187	0.0458441940145116	-0.717301621353492	-0.144269491874714	-0.335436191405322	-0.234362260384124	-0.243123708387941	-0.416667534258552	-0.1615203450979	0.085206131806944	-0.483969526791099	-0.20860152609873	-0.140246283011456	-0.372319138638443	-0.342046280896218	-0.317898788662835	-0.166818925687519	-0.144383118465362	-0.29864382263647	-0.26878798957327	-0.217367946017208	-0.00220454354268423	-0.3509351684458	-0.143493629724267	-0.223755591174145	-0.382881247955361	-0.149390295630063	-0.00553352243602025	-0.654314764252008	-0.251445027434781	-0.143091916467337	-0.54985291154316	-0.19887907532455	-0.405289108170703	-0.496161454562004	-0.315688230338931	-0.208656495298113	-0.209999029558966	-0.309977365566321	-0.606436650713669	-0.141021448786222	-0.461874741953863	-0.271329907096068
Wavelength_778	-0.190210952902954	-0.10124322787614	-0.02415809338027	-0.163895017489189	-0.0499610702822114	-0.387123579532771	-0.160378776782969	0.194910136692696	-0.435821448745206	0.00303173847859364	-0.145842130187537	-0.10860718008784	-0.035259708756274	-0.223564541473656	0.0295242920709353	0.219310694251264	-0.221845042651562	-0.0303671740012619	0.0484192340957593	-0.169130578869141	-0.144220310939493	-0.077979536454007	-0.00988639095219869	0.0854292927438353	-0.0506265765657798	-0.0489094736211561	0.00347220240378341	0.15114280014935	-0.12907140350522	-0.057686637615724	-0.0942689195362931	-0.11306723502625	0.00349653865692691	0.145213361203994	-0.490143965756558	0.0195998407922045	0.000427825428184384	-0.193844139944715	-0.0404058967243826	-0.173032569393363	-0.232679122941152	-0.0356698517969858	-0.0938517559540058	-0.0855896806387732	-0.0693892689743573	-0.397762739222637	0.0558110638036044	-0.239065006338539	-0.0985490633876654
Wavelength_779	-0.0880432018680698	-0.213694664060831	-0.10404783045768	-0.126685103334751	-0.0293125832689975	-0.128300633442738	-0.0654461279563617	0.162034108872642	-0.316445258052834	0.00136485627787668	-0.178208748530235	-0.183132548579366	0.0205008438826111	-0.164004714001739	0.158741175562054	0.227984116613736	-0.0828901445559668	-0.00360810742816793	-0.000808652273283252	-0.0373820886931316	-0.0606011411600632	0.0509180934595182	-0.0876895412484124	0.227378895362812	0.0296442851981882	0.0778082353007494	-0.0124073227914063	0.128827972330912	-0.00606507836922479	-0.120552761519496	-0.137136230473623	0.0487565205091838	0.0363017771315709	0.122405276940889	-0.360608988725564	0.196201849449373	0.0266604893985218	-0.0194986482166626	-0.113042219813771	0.0528744586939099	-0.0915034462956518	0.137859915289687	-0.0349598568451426	-0.119318827906832	0.0887500514781767	-0.238278220062162	0.11817017198532	-0.126742322690593	0.00966178621164748
Wavelength_780	-0.184247764965179	-0.31577467425975	-0.217287565331106	-0.165943247320064	-0.135847507341434	-0.177744963710998	-0.139327172273899	0.0351583399075829	-0.382780300777024	-0.0988973333694971	-0.196262095370577	-0.246190387005461	-0.0466344468484639	-0.207453614211726	0.0966116918719615	0.106690048941717	-0.0999420883832463	-0.109052699230732	-0.0911451591989774	-0.031352701404362	-0.111854905837878	0.0524832605599364	-0.203822783709618	0.179324459811658	-0.0627674733605937	0.0576313424221042	-0.133545063596015	-0.00524572230566357	0.0151069648452639	-0.206982890629676	-0.201353294298537	0.0237823239776653	-0.0445072178779339	-0.00255073083610484	-0.382871578599867	0.136157590441822	-0.0543393135406297	-0.0283517785885874	-0.238617924974108	0.0241631797805064	-0.134473918745406	0.123608344109433	-0.054802556193858	-0.17206490300301	0.0670314929712208	-0.231591967789002	0.0429068358072445	-0.169459594813099	-0.0145606298053961
Wavelength_781	-0.270807402812237	-0.2208032353435	-0.200798713654437	-0.118275635099169	-0.135490670723043	-0.248006745472623	-0.108104445993086	-0.114008287151886	-0.378781912713683	-0.0657778864715697	-0.153992012462874	-0.228589470187448	0.0196310898571935	-0.196595497626327	0.0763703057631531	0.114689997478084	-0.107651347076671	-0.306995918903023	-0.0709401743156353	0.0362916010907782	-0.0783200423597552	0.0592017832087733	-0.160732295531626	0.175719264807696	-0.118390961620945	-0.0189417431856708	-0.307375702670946	-0.100918801179364	0.0685621782137256	-0.18588008050217	-0.239123753299528	0.061657696810101	-0.0787261644339759	-0.118694080805242	-0.359692123952934	0.058154247624111	-0.0480626458782306	0.0360600354140406	-0.255164424058077	0.0642667409984707	-0.174317594816068	0.213067423536128	-0.0332073149429284	-0.0858574182504534	0.120118164739615	-0.182463733007237	-0.00609493977247622	-0.247254460981915	0.031680968648418
Wavelength_782	-0.192701173482212	-0.201631350497954	-0.117681341843872	-0.127856350524766	-0.0659927390027627	-0.206421851002706	-0.0698343376547127	0.026078506136521	-0.356466867257796	-0.0391881787492887	-0.19700633626292	-0.135637768570668	0.0280933171387848	-0.178051972520307	0.0595991765244611	0.0872068920203119	-0.11296036816058	-0.179215951130745	-0.0633006517393029	-0.0347374620492154	-0.0749631976869939	0.0243381465634372	-0.139377711152509	0.174973080138807	-0.127814681627056	-0.0269150893719548	-0.1608152978343	-0.068092080256384	0.00856670836027495	-0.133667954135917	-0.237336191706716	0.0659494030962399	0.0105049470691316	-0.0189126211504951	-0.348618588942387	0.0873563478350697	0.00738423729824764	-0.00657564205608071	-0.176807648120888	0.0305711224896069	-0.140566456745281	0.121734394703621	0.00571340797163788	-0.135278229642338	0.0683444544410234	-0.201027799256235	0.0443809347547882	-0.205083978289672	-0.0230719113813376
Wavelength_783	-0.241633930325817	-0.37017051308669	-0.341362619884686	-0.295522257360892	-0.23289653569816	-0.311643408460152	-0.239568361505101	-0.0595373746216112	-0.574955581600431	-0.217686494918026	-0.325335646669705	-0.30638391723211	-0.157611710653795	-0.354238571894732	-0.0786710293445354	-0.068059118050079	-0.25203524822073	-0.264801169950956	-0.297404136166004	-0.159672089239516	-0.248980337171477	-0.117902336626865	-0.385914311593985	0.0766905852719903	-0.319039772974933	-0.0506042658542277	-0.235776027155827	-0.279358582389167	-0.115009381538966	-0.273880148940709	-0.396570626125535	-0.0850689482424262	-0.151443425766782	-0.163760276394661	-0.47845457811142	0.0250575144760911	-0.182217006803116	-0.206864275364973	-0.379275014672844	-0.0684816226423453	-0.322055550513395	-0.0509961555232815	-0.150237929941947	-0.283868374918904	-0.0650208782457024	-0.294593392244064	-0.0386895073621388	-0.24427075658446	-0.147136889086135
Wavelength_784	-0.229171774888382	-0.321780652010611	-0.282876103791011	-0.251924385215185	-0.213913246687166	-0.305601571506665	-0.218982563690276	-0.0314575374137528	-0.529961087032682	-0.18685080470337	-0.247160025114681	-0.27517839963523	-0.136550440900434	-0.318393564601633	-0.0459074898375931	-0.0192798169266078	-0.230098115550736	-0.223224330760129	-0.250265682789774	-0.144893123544058	-0.242476195419165	-0.0948648720710639	-0.339548083914583	0.0764026641664181	-0.253713297676154	-0.0203988359604387	-0.197038066906243	-0.236936031105821	-0.0969804841582673	-0.256032629694981	-0.348170437156614	-0.0770502224620838	-0.145909337129903	-0.127135831145891	-0.444755283646795	0.0311942922226312	-0.15484879944288	-0.196095782371551	-0.35345197609142	-0.0978938164376338	-0.304757544274845	-0.0701279072560292	-0.155991834600913	-0.246075484172651	-0.0471616760836917	-0.288913840102231	0.0260230533885419	-0.236771023787091	-0.126543242569024
Wavelength_785	-0.122542176121465	-0.0389525752654901	0.0905997124259329	0.0143483787599517	0.0323161804760002	-0.176015280010382	0.0333574419758692	0.161107265404322	-0.18826979619136	0.0757472080038546	0.0255963884374518	0.0255402971356335	0.118755971985386	-0.0582783945015235	0.154426403707884	0.227143032014338	-0.0390347954914314	-0.027372013921272	0.0958858545404843	0.00544279990632838	-0.0310122079274935	0.0926458774098744	0.0325668201091098	0.199681890601026	0.0757698376556404	0.0512046102665801	0.0103103109177708	0.104466378450147	0.0464055892476771	-0.0335743756499547	-0.102036947803201	0.103642045938746	0.0918859376417801	0.141155368190622	-0.237865063775681	0.117600226292117	0.125716645910729	0.0356420680303393	-0.0388057904986453	-0.0412397457858413	-0.0479342092529371	0.0768326263920508	0.0342052651205132	-0.0319114841971536	0.112770157799385	-0.165869511980532	0.223648971959637	-0.162698784887353	0.0339233097278098
Wavelength_786	-0.095198424833477	0.0397822690802965	0.142041290901803	0.110824062021127	0.0821888012470565	-0.194452809168474	0.132893376553972	0.169839121824827	-0.0797427834098816	0.131340416921767	0.14299202554603	0.134353794523448	0.19649025941332	-0.0159780780924435	0.190954227100131	0.284775896437507	0.00914039846274865	-0.0636865553222179	0.157224102906366	0.0838278319403334	0.0309186702830128	0.152548876766574	0.137462745887572	0.273033028912492	0.180614008008999	0.0807709301351842	0.050007245543262	0.228000453191885	0.0777470152683464	0.0533956042274246	-0.111850472772372	0.131695334120045	0.154059926869484	0.198832346245678	-0.17476690709566	0.130219053017578	0.177841519379885	0.116808137208335	0.0424331563543699	0.00485787424643999	0.0300420561176824	0.171246572613635	0.0801342001290105	0.035342806515378	0.172004914126935	-0.0795894699782948	0.210734510786573	-0.12595025551758	0.104960224987537
Wavelength_787	-0.198231529729341	-0.165791068475942	-0.115678813457078	-0.0462904609349811	-0.0703406044037658	-0.30042975508299	-0.0761752225156428	-0.0318203491682673	-0.32512056576842	-0.0417932927712219	-0.11205213881514	-0.076390781257134	-0.0526020306832573	-0.195949132454805	0.0454786317065688	0.109588684046472	-0.124319562853643	-0.166439556834368	-0.052527729914368	-0.0515978364031509	-0.120368026287204	-0.0310323332330031	-0.108609051251217	0.121677746207655	-0.0458789220195571	-0.0655374623221605	-0.0881904564131453	-0.0535172355547018	0.00938868307453711	-0.151209236023456	-0.185487503213085	0.0309473066759794	-0.0519772960135685	0.0248543178089242	-0.346033199059794	0.00542777449173876	0.00981049735466319	-0.0476168039386059	-0.148156158546363	-0.125017727164742	-0.199145627989078	0.0277560444278732	-0.0534805268452735	-0.126320285985347	0.0243466334126484	-0.200618114201375	0.037695893337233	-0.202194568295308	-0.0486735537668695
Wavelength_788	-0.233930713651723	-0.225322474536044	-0.220048977246065	-0.126215034904151	-0.144618857611405	-0.268570828125794	-0.178383382085861	-0.10103823745408	-0.416363271418177	-0.100336514945529	-0.245913402971063	-0.163621223721657	-0.0849807345672866	-0.241121449703322	-0.0144009697638511	0.0315822877085205	-0.16257648155236	-0.201700114835383	-0.114761021537268	-0.0847252058275301	-0.137859769878727	-0.083189072650522	-0.204185116672275	0.104238106789384	-0.149015973095508	-0.126933152351593	-0.194325797255271	-0.142016430586514	-0.0354061753537021	-0.185701985530498	-0.198875378464806	-0.00422140937498429	-0.0517841527148071	-0.0324103364937061	-0.385180868135648	-0.0440331531158506	-0.0334680489161166	-0.122892990337761	-0.225916842473836	-0.145118172432239	-0.228839931279055	0.0170777278212658	-0.0610926354893487	-0.155578800076014	-0.0198359626392322	-0.279421686674127	-0.0550642113277628	-0.246655003265901	-0.0893050439081485
Wavelength_789	-0.201541906470339	-0.184680582195664	-0.151434686973234	-0.105834809430815	-0.101286507816186	-0.22612430472199	-0.141650082871777	-0.022809252675269	-0.377655369944839	-0.0663848646122554	-0.229655052314213	-0.141622145419314	-0.0454872447609376	-0.18095305104354	0.0343334131927951	0.0676848543633647	-0.126019601848294	-0.18506305616153	-0.0996134789003242	-0.0890515674596442	-0.0782529028224764	-0.0213874682226679	-0.158271869151244	0.140686411464708	-0.123561261698641	-0.0530968589646544	-0.178271641471712	-0.0841125123202197	-0.0289594413878866	-0.126104310217592	-0.194740949502207	0.00310271563385953	-0.0213740296183962	-0.00763052919743736	-0.301818435944595	0.0271921634220827	-0.00467304583439077	-0.092547375214546	-0.21917627861033	-0.0737558669772658	-0.168617522398406	0.0446280287065459	-0.0340470431611591	-0.128277187984176	0.0202947277267558	-0.258478399123019	0.0364519571545245	-0.198217380268524	-0.0554043065811302
Wavelength_790	-0.222198830428175	-0.155016790154809	-0.127533365105138	-0.0978113997265082	-0.0984469331405276	-0.323274243087032	-0.139890523583084	0.0120950975944755	-0.38943288708532	-0.0816269847746907	-0.137592892145367	-0.110214764118419	-0.0889087003752299	-0.195032237514284	0.0201080821543314	0.0805532026941629	-0.141242859713289	-0.218769578966531	-0.116247720927733	-0.128904130825158	-0.114724722074897	-0.00748992379176282	-0.141187805267272	0.0948598635370295	-0.130971836536423	-0.00821154846441122	-0.145720444860972	-0.0902102636483296	-0.022001907390061	-0.116805761801207	-0.200871028293856	-0.044890190984385	-0.0887232850338872	-0.0310646986445132	-0.302500886963024	0.0426507237754492	-0.0503108492326136	-0.099690080413812	-0.218669449985515	-0.104469115064272	-0.215692373274601	-0.0106150352703415	-0.0757267237391943	-0.137598106061899	-0.0183233192930177	-0.220534563587801	0.0975950316099919	-0.182570746855935	-0.0786501780585812
Wavelength_791	-0.157378192458725	-0.0317188585862448	-0.0246119233067016	0.0182630173711941	-0.00976490592108748	-0.203129111524502	-0.0209396872144466	0.0532596925069846	-0.249259266086525	0.025556808516896	0.0370618308278553	0.0165821260554859	0.08079323690061	-0.146899544678498	0.0303446640212895	0.156565248034889	-0.0493453152746993	-0.0897699273238136	0.0452290627082432	-0.0258009228550366	-0.0460421601572595	0.0833638638845074	0.00440706089185494	0.158812548447687	0.0389474113930747	-0.00141504912684067	-0.0233810044616163	0.0564714990088318	0.0484864937398035	-0.0136955868568345	-0.0948646976243505	0.0552153087648486	0.0704193886190814	0.0940849418773237	-0.2498963705676	0.0786350578463696	0.0543531797462092	0.033884209532061	-0.0608545418949932	-0.0998689367286963	-0.109365416763111	0.0325127135894821	-0.0192159417556207	-0.018598875883974	0.0520948825417204	-0.119801081522524	0.0810376015138405	-0.154175465630825	-0.0185948299179044
Wavelength_792	-0.123176852247377	0.0829229361848192	0.0840010816159587	0.085875585650989	0.0420241804840675	-0.315402511005069	0.000843970291860668	0.141731218052419	-0.173767517965801	0.0615112245002006	0.0825886506053512	0.15133877150102	0.0768887522988918	-0.0891930678800568	0.0927758634311701	0.225660713916374	-0.0119385395036446	-0.0546863384222425	0.189149663713644	-0.0140867235136356	0.00993800685279351	0.110621224043306	0.118078809104239	0.142076052496451	0.145392741654011	0.0065299807632036	0.0681292623597498	0.149359986552385	0.100562747330495	0.024967487921742	0.0241583903571684	0.0783206969089791	0.143644585092432	0.185173995388025	-0.214876142278279	0.0442552563635265	0.133547575556464	0.0959206637736852	0.039950573637779	-0.209410632704581	-0.0687349408587323	0.030219655750756	-0.00773728789671021	0.0475808860356732	0.0714539126379612	-0.140300066083945	0.112419274152584	-0.14476040685127	-0.00265127834675107
Wavelength_793	-0.178097298690684	-0.0620655860397045	-0.08065122290211	-0.0674749388098759	-0.069241889838134	-0.301324292743578	-0.0797734100093605	0.0358659302564478	-0.285454994477207	-0.024376211062404	-0.0918681103505032	0.00197598546219925	-0.0268154454617583	-0.205410047374135	0.0358950399403287	0.0986242722893555	-0.130262258546164	-0.159296289479036	0.0633638578707689	-0.0460530681088015	-0.100915016956154	-0.0104060458918826	-0.0541234420646624	0.0803979183510232	-0.00489553479664194	-0.0307350877075335	-0.060770734062538	-0.00665264804745214	0.0327210446384991	-0.0872539963626931	-0.0940828148402986	0.0147730699871732	0.00641054929041202	0.0182428896463689	-0.266317852682829	0.0178074949391141	0.0182555252500332	-0.0447279270297638	-0.113475259094429	-0.146304184248374	-0.159031896375209	0.0175725166908024	-0.0306411433291321	-0.0647771910390171	0.0180937605651563	-0.21341898800571	0.0224511173859064	-0.233189948647222	-0.0339096598979942
Wavelength_794	-0.227349629410243	-0.0964022771197652	-0.166828794393822	-0.113777336303394	-0.118600891918163	-0.3202368494672	-0.132058238211421	-0.0582480362919996	-0.340443426293043	-0.0472069234895726	-0.12266541780056	-0.052340576756146	-0.0561451026348799	-0.249259748682712	-0.0149806952351192	0.0681563789174621	-0.174887404984985	-0.221937642087429	0.0179597959124201	-0.0554408704281955	-0.125690577768617	-0.0449486473180788	-0.0924004449008785	0.050121354150033	-0.0816960992126354	-0.0863260222487931	-0.151452398843248	-0.0590104221434285	0.0228616968292295	-0.11482461867239	-0.127485868806885	-0.0223536316178214	-0.045401137110436	-0.0562614690703797	-0.316534909117985	-0.0104308992036067	-0.0437610646489265	-0.0934336356014971	-0.180396775138797	-0.181105170298671	-0.199361090155121	-0.000320773683916472	-0.0431251967949625	-0.0960739362746361	-0.020264989861419	-0.240182728548714	-0.0350817959992862	-0.289461868258688	-0.0731233717870366
Wavelength_795	-0.250283338228214	-0.136853196443976	-0.243507768867373	-0.128893192022844	-0.162063492409658	-0.356610432694344	-0.186670644458308	-0.127441384327006	-0.396780856200969	-0.0754290726601073	-0.193203779376029	-0.106314525025008	-0.0827429140104587	-0.285936431808275	-0.0470270224873471	0.0665965877059739	-0.212473419110849	-0.262089362002545	-0.0544244721425175	-0.0928520793774593	-0.128918556301002	-0.0700541058588289	-0.118810333341303	0.0178534001017993	-0.115404856542379	-0.145457860039221	-0.219830920665676	-0.0900692340651763	-0.0118768452382646	-0.152780686159857	-0.191583704816939	-0.0563458922025634	-0.0494581527451398	-0.0901537820527211	-0.359288420780589	-0.028196492681057	-0.0865519754656541	-0.150757572527645	-0.23077884352812	-0.207328270203815	-0.223928887668712	-0.0442232649762633	-0.0712802228608916	-0.134186606631922	-0.0445878501260104	-0.27469097810022	-0.0622564856205669	-0.328465934042179	-0.11290363476241
Wavelength_796	-0.251448945734522	-0.287437932507334	-0.372784164972026	-0.244280215947484	-0.282470188928781	-0.345364384330054	-0.267639300045948	-0.120434599511	-0.526630138677934	-0.167591098260108	-0.414924263957844	-0.250862255002185	-0.164399496269096	-0.387587595973327	-0.158831370664732	-0.125122869705006	-0.328298291571306	-0.291182467497071	-0.248441399530423	-0.204370673472986	-0.261220851324602	-0.19849025653831	-0.272618467653891	-0.0759668406806742	-0.237665380721087	-0.15214963426784	-0.229985404518477	-0.247408039336501	-0.171892785033313	-0.276703962537899	-0.349813504999569	-0.140697089987406	-0.10867864724619	-0.181734967797001	-0.429641887277792	-0.0437869641340109	-0.183633704035989	-0.328387410551774	-0.336720466952425	-0.143402785658026	-0.308192666827699	-0.142516651618556	-0.13177651381889	-0.268037823153141	-0.121292004387567	-0.384174281810829	-0.0796271651181193	-0.331872797693822	-0.164779926475613
Wavelength_797	-0.340126330487941	-0.198323222362136	-0.322581370865182	-0.158825165255265	-0.233841041388224	-0.514226515675406	-0.246655816192723	-0.19517874763389	-0.47480665619709	-0.166521231640264	-0.237350558644168	-0.198308346380557	-0.155485182731591	-0.365283506402434	-0.133158363102232	-0.0818126472831433	-0.265752871014122	-0.390906084660301	-0.191327118037576	-0.22689109127348	-0.250298512486098	-0.145416293256888	-0.246996660260929	-0.0776722657428649	-0.176181998747059	-0.191393233182475	-0.320212798714249	-0.23277433764324	-0.107621075175601	-0.233259806509601	-0.247154893959438	-0.175473712895939	-0.0824841702435436	-0.120103467191179	-0.352086357822655	-0.217935052795426	-0.154786349683591	-0.252398549171614	-0.286377112282013	-0.316776011969912	-0.35390149718964	-0.200308912069798	-0.187954051784678	-0.236247054610416	-0.16384434145578	-0.294109953393437	-0.168237173777793	-0.352844532006362	-0.186829787897137
Wavelength_798	-0.228917253255679	0.0609148169816001	-0.0163844421336932	0.055356365731315	-0.020860047568634	-0.412756590041714	-0.00375249024258908	-0.0696903425930915	-0.178059565733207	0.0979955504963233	0.140071256857065	0.0263063419220104	0.0511120187829422	-0.135147414758902	-0.00595552792588075	0.0923506108295474	-0.0414072345066833	-0.250938026175745	0.114668280054951	-0.0526162301571671	-0.0702995964823874	0.0722409481994062	0.0336612210899702	0.105027357425266	0.0325252884861664	-0.0360532435955992	-0.182406282698994	0.0407932283881036	0.0859657348914092	0.0244198237835017	-0.0620083651811357	-0.00735348582257704	0.0184196237533143	0.060752328201859	-0.185573042915954	-0.0371908185694929	0.0632721237196822	0.0775038420000657	-0.0216126882218282	-0.229804981324055	-0.13289239170658	0.0242611596677382	-0.0170190742348104	0.0054937634986024	0.022845115321979	-0.102863569080664	-0.0089508357769763	-0.239473118832385	-0.0414157884216825
Wavelength_799	-0.203690850948145	0.0541715509229792	-0.0202378294246416	0.0330228584634118	-0.0408218819848452	-0.392468341619429	-0.0766996699124525	0.0344248484963761	-0.237765023728874	0.00115461013567728	0.0362439859258588	0.0299291693541622	0.0146831155987969	-0.150060368943613	-0.0453058018762267	0.021259314973695	-0.0538318787852516	-0.200050120715624	0.0440230294116512	-0.12423562265563	-0.0819237874630525	0.0533088933666376	-0.00255415657420302	0.0634028744956091	-0.0323319608579385	0.0137176241917355	-0.0880541892771074	0.0250591481988088	0.0248879298825346	-0.00165083915842772	-0.0938111924645244	-0.0307582468211673	0.0351654675160561	0.0446833449249596	-0.183183616328617	0.0240231819740701	0.0273519147403866	0.0132374134189021	-0.0926364308754907	-0.250796947041731	-0.134707353097538	-0.085192983568772	-0.0742856466583336	-0.0408891044320783	-0.0319361223550955	-0.175993812559701	0.084794178261352	-0.1683070408702	-0.0856224452899011
Wavelength_800	-0.310934389433111	-0.205280682255301	-0.308121646657726	-0.185091090731225	-0.243873449218946	-0.4532158904037	-0.316193582350775	-0.093221676592728	-0.515766484579046	-0.273743566344222	-0.322470118254881	-0.205963325255379	-0.187503587708405	-0.379146833580325	-0.163786698887086	-0.148562169650607	-0.246279692521105	-0.336993093197603	-0.269559002318036	-0.28107535132009	-0.267716890160298	-0.156766087681757	-0.317267815326398	-0.105513795834106	-0.260221997719519	-0.100785506650147	-0.230394045874876	-0.247992486927873	-0.14848000584719	-0.261016131586705	-0.307924715342257	-0.181552674855712	-0.0940125280282292	-0.160804365092197	-0.313902222858287	-0.0682582709342104	-0.201536087213971	-0.298385215157893	-0.390284836331918	-0.281618888140775	-0.322729664277855	-0.304193469906834	-0.245310836540453	-0.279215267827472	-0.218592325605375	-0.351385599312254	-0.0523652577574533	-0.280826360998466	-0.223086551728248
Wavelength_801	-0.234989253124179	-0.132912758541921	-0.139078810492814	-0.0914379050103501	-0.109761802237405	-0.312085024952714	-0.130918959324602	-0.0648947960540159	-0.338841903061372	-0.0732048175119519	-0.166893420949064	-0.13432993343382	-0.0494694816228547	-0.25965087764445	-0.0727591858457494	-0.0233698962091025	-0.139137189485453	-0.230485196316968	-0.110234244948995	-0.160365278655967	-0.164454370359947	-0.0689521870891107	-0.151884703964367	-0.0276107267477949	-0.0891976484871999	-0.0715613913716898	-0.153050762821225	-0.119336540762949	-0.0420872447335201	-0.187833324097139	-0.212427961033127	-0.0715528632155568	-0.0425462789192368	-0.0383590544394237	-0.244162991034403	0.0268072464929409	-0.087204063436955	-0.133062891169029	-0.253665731897526	-0.180168730536391	-0.189918780721955	-0.178088920361723	-0.147360062746721	-0.171135150284277	-0.0959567771985367	-0.260262032377516	-0.0414496297559652	-0.260273270627208	-0.12702134538736
Wavelength_802	-0.265648861367149	-0.16416256814619	-0.253216800328667	-0.185030750017129	-0.205673358376971	-0.399652458873593	-0.255545460513809	-0.108347201697335	-0.433644374724724	-0.187060909664305	-0.271191590480595	-0.146290672211546	-0.194157988065699	-0.355682342929307	-0.145127561887312	-0.175516658895669	-0.297881289955074	-0.26491706646865	-0.173174119088755	-0.244367695230208	-0.182398994091968	-0.165534241332529	-0.199384757549589	-0.112627527092809	-0.201554929824208	-0.151474828686833	-0.230271194583542	-0.222847651845906	-0.151310363102216	-0.213145796602555	-0.224099138915342	-0.179254701526531	-0.15586772262741	-0.120711519147603	-0.348082522724689	-0.12177393802925	-0.177150195779106	-0.292306327838862	-0.292114216318035	-0.300025927815992	-0.281796539082582	-0.226566072167915	-0.171886479422092	-0.227579163994803	-0.147538882567473	-0.387542684668754	-0.12250252480708	-0.336363919787569	-0.170437057216035
Wavelength_803	-0.279910963238606	-0.161437821956979	-0.26515900953826	-0.153847137994792	-0.19252773174187	-0.336355524465871	-0.248365745436785	-0.187851752129413	-0.449741945134226	-0.202275349314127	-0.286402480799082	-0.185376379638409	-0.197282599863436	-0.32955087972807	-0.124849214690948	-0.153007416790325	-0.228692605002394	-0.261252603816896	-0.199126024723945	-0.226496074836325	-0.185999400510639	-0.142551518182852	-0.243277186738129	-0.0372036316017473	-0.188989376956539	-0.141377257255468	-0.239478866565873	-0.260290816214184	-0.112214208931055	-0.210560687866521	-0.243859561472637	-0.105213634935572	-0.151650132495521	-0.148446343333691	-0.306163683502833	-0.100799435111065	-0.187962359873902	-0.271844961566681	-0.314315572296668	-0.254224990956631	-0.284026348177785	-0.183049215843548	-0.209258001641658	-0.168214008810291	-0.141720833874674	-0.313360162649931	-0.107787134484866	-0.314734181719758	-0.176369192392036
Wavelength_804	-0.218124735128031	-0.00232516470303873	-0.0736467210465315	-0.0401717176324536	-0.0441804680498678	-0.327643060914285	-0.0945881581741913	-0.121900421367162	-0.267725665492251	-0.0509181219124391	-0.0718936689803364	-0.049714007941889	-0.0366510772155063	-0.226905971534971	-0.0156089695219566	-0.00222676707008649	-0.127872049294854	-0.23604290245226	-0.022472089344775	-0.119399356866417	-0.102368171674344	-0.0112698597179327	-0.0600012931171781	0.0850532506909513	-0.0583989651529421	-0.0928806449923909	-0.180494287866548	-0.0750489801472515	0.00490171014915722	-0.054448747926486	-0.164878529632951	-0.0164505814072292	-0.0344042720794154	-0.022780105903461	-0.23023601776141	-0.051971853745137	-0.0443752605686814	-0.0906879181145214	-0.178310940964533	-0.198711796010033	-0.163535518385366	-0.0776756886225577	-0.115583762898913	-0.06390535579311	-0.0403957412128884	-0.19025051075789	-0.0602591426280966	-0.254708854760421	-0.094406040677218
Wavelength_805	-0.197632828894248	0.067495526501946	0.000635313613825472	0.0200739976844237	0.00277863496062114	-0.343445463540277	-0.0295623746275045	-0.0684441202453533	-0.171795948222643	0.0180069671656149	0.0560801553179388	0.0295051951200448	0.0414928416382167	-0.187658225236263	0.0300282738073574	0.0771121750461302	-0.108222120808096	-0.227227625381893	0.100224427932304	-0.0387982662616713	-0.063344683241663	0.0237560750353991	0.0324154609732619	0.102059006682658	0.0173103415530119	-0.0877812304685554	-0.156304989064204	0.0238397011194302	0.0652196775641832	0.00301820273238942	-0.090487742120334	0.015164566767136	0.00720217966917156	0.0388117538990101	-0.191511089049931	-0.0639941697040513	0.0245120068108546	-0.0108315845641701	-0.0853576500006661	-0.178976729396019	-0.109262295904139	-0.00831769483298329	-0.0351666331187468	-0.0142784267871092	-0.0152326435744868	-0.136956275424722	-0.0634825978835923	-0.236867062600899	-0.0328745947653067
Wavelength_806	-0.253555880978568	-0.0738067711563092	-0.171718903313055	-0.040501458263213	-0.134379875059405	-0.383975923715188	-0.155926834724967	-0.135819500533284	-0.303417515669967	-0.0794469804440739	-0.064449400482065	-0.0801452002107042	-0.0698137751485126	-0.266479740894102	-0.0731188451975631	-0.0153764471055868	-0.189519423504398	-0.275363697821396	-0.0103754998954858	-0.0861709774979088	-0.160835441804223	-0.0888240031617177	-0.129591460908227	-0.0342026939304214	-0.0736672057504219	-0.137924250442386	-0.224796598514959	-0.11606869583645	0.0167033910894506	-0.150406904386565	-0.12041427503084	-0.0561130185568084	-0.0973555431461235	-0.0676472159190016	-0.23272537973939	-0.11187751543845	-0.0877898320923748	-0.103753351296381	-0.161843635085462	-0.236347825846389	-0.210152364518238	-0.0668127247606242	-0.067792823326974	-0.0962480306527649	-0.123806654601619	-0.196928483193065	-0.128170189122992	-0.279432400588777	-0.0802484135946215
Wavelength_807	-0.31055173008527	-0.315835514914603	-0.429434528267202	-0.197101217050962	-0.328148292521292	-0.535622093997182	-0.385711580532979	-0.295611007090996	-0.557762335698041	-0.197588451565661	-0.309488914099753	-0.288476693868529	-0.273780574983049	-0.413487439216248	-0.296895155565512	-0.236237675847462	-0.327265811694214	-0.414446634225033	-0.324954024718944	-0.303485493103265	-0.384623568003346	-0.216156442789143	-0.408115483132997	-0.25799299312961	-0.329798222796592	-0.192622512662444	-0.371991803736849	-0.374405442641134	-0.0964483122459592	-0.383868927202236	-0.276920593544754	-0.267871605713489	-0.256636540241038	-0.25285967654949	-0.383533239760823	-0.105619877224206	-0.288719525553625	-0.215274238266933	-0.358618103684385	-0.434238658394459	-0.399515984058597	-0.302208046438526	-0.189967527073645	-0.337226403053724	-0.270212074478423	-0.349257637223651	-0.203177845841645	-0.346967744323924	-0.253963081359324
Wavelength_808	-0.259236189367635	-0.0467279094571127	-0.207255264893919	-0.0434638795674017	-0.129658200072421	-0.320015595358695	-0.20897946294891	-0.198575063574287	-0.344640088294691	-0.0856662046448262	-0.107332567576651	-0.0758078329610216	-0.122537734919021	-0.226884031282284	-0.0400197914191749	-0.0353143319229277	-0.145051384451202	-0.265465165161035	-0.0894102291810466	-0.166453817824451	-0.163090760541138	-0.116646272218601	-0.132017564317515	-0.0639560701635141	-0.0901585352363117	-0.11971718152935	-0.215394758456276	-0.182449683632592	-0.00511580276140474	-0.142678831277404	-0.131451641356515	-0.0918788877039772	-0.0919693643390176	-0.0792352205039428	-0.250827164210733	-0.103812630896601	-0.0833578997260653	-0.128254583729963	-0.137466031995354	-0.303044098653563	-0.188754092102144	-0.114091036108112	-0.102728471257442	-0.132967777405286	-0.159767260576618	-0.247786193401459	-0.0758894842748378	-0.285157144427804	-0.101146673244588
Wavelength_809	-0.313426401125552	-0.115004527704821	-0.210518983335326	-0.0838791624068957	-0.16570114522885	-0.328111115460717	-0.154558938535065	-0.210309464486665	-0.305569031872602	-0.0811694224866444	-0.0999525454694549	-0.136088382193379	-0.0902709221235642	-0.255705985486884	-0.0842312228247357	-0.0679610112298804	-0.134238927536232	-0.301091690105654	-0.0481458908081111	-0.14116948452632	-0.149004234274375	-0.0869419158781316	-0.149844762666898	-0.0552949028293943	-0.101569900293694	-0.13899693954081	-0.284779768656045	-0.191050833377329	0.0343273876528739	-0.125511827292498	-0.169727976045884	-0.0870124557810851	-0.0766395697063119	-0.103896912810471	-0.174711478778829	-0.102905213894547	-0.1229885476068	-0.102681031289632	-0.235082479767939	-0.228230790366904	-0.169928310998217	-0.101564291978264	-0.0978538938608839	-0.161991982167334	-0.133937649448534	-0.20449946044909	-0.123684138517322	-0.289934054935923	-0.114699494185209
Wavelength_810	-0.260776285276704	-0.1462012767217	-0.17755467574003	-0.0706784314728332	-0.171070408641285	-0.292795838836949	-0.12199664085218	-0.196558808529589	-0.205500703504494	-0.0601606044775047	-0.100912806190249	-0.124413523054467	-0.0305827927970169	-0.248997111339333	-0.0273053433370993	-0.0471621554360625	-0.157072763849873	-0.264898604582145	-0.0294266769044282	-0.071223975956392	-0.123502288618496	-0.067730914579886	-0.175164856352004	0.0531391781939207	-0.0642845799829524	-0.10344282333701	-0.233282461635604	-0.197522284428855	0.0570009430656025	-0.130616601711985	-0.153122978564269	-0.00553685469745633	-0.0182385093138134	-0.0837637781140801	-0.148014078141997	-0.0167600492159705	-0.110826726779394	-0.0775069668455199	-0.248773346392298	-0.166172589829165	-0.15630406757532	-0.0420519055802325	-0.0377541973338029	-0.150449682351767	-0.0552263526900556	-0.169961527636247	-0.125143291271496	-0.303212585406374	-0.0908578638127409
Wavelength_811	-0.207291732488823	-0.10271007362612	-0.18530829888264	-0.0279213169957831	-0.182730578901747	-0.316926169525271	-0.143977345821159	-0.149295284402695	-0.202651514319603	-0.130727378904314	-0.0787200150568084	-0.057332088081058	-0.0519211364742728	-0.232506067244356	-0.0147700037523584	-0.0837479609194746	-0.143665259196204	-0.25374567579331	-0.0775431178103098	-0.102531371563966	-0.143639041182649	-0.0564336492621385	-0.178216298626729	0.0552190555352482	-0.0645665179749414	-0.03025850400796	-0.147709495637539	-0.214600842051462	0.00364106538701196	-0.132899065868491	-0.153528773670495	0.00896149075497461	-0.0106670607423913	-0.0815357962271605	-0.159496356389008	0.0192215444302952	-0.0888974132099846	-0.110957496370356	-0.221801587918297	-0.196832847263048	-0.187616972177214	-0.09181289246854	-0.0655257497254053	-0.100805125065196	-0.0585712762027492	-0.185611905111976	-0.0809553053024783	-0.27660892172719	-0.0893219868958529
Wavelength_812	-0.327659719719551	-0.160659646571971	-0.413540357362303	-0.111611465071154	-0.331160867970919	-0.531437157302604	-0.30248148965346	-0.221985854174923	-0.460960224239206	-0.346710893784654	-0.124075695102339	-0.11320287850443	-0.256704984734937	-0.35338267708064	-0.248837718170059	-0.286652402821205	-0.16251224176234	-0.425818912059735	-0.281009749119262	-0.299707806681148	-0.325465291985667	-0.118400934749543	-0.304807692196843	-0.201965023255841	-0.268458986199816	-0.0658623565411741	-0.274831012598891	-0.354984581878034	-0.119971611142862	-0.220465007253106	-0.289548079915431	-0.197133147767239	-0.184746547467979	-0.250147459293106	-0.235197386051334	-0.111711965123752	-0.219796546946794	-0.270538567849547	-0.345176628412735	-0.351142184512623	-0.351614466626948	-0.327043479665571	-0.260221817214445	-0.16815575298983	-0.25264888754632	-0.270736540688595	-0.149667946927562	-0.2921981408068	-0.220527711734968
Wavelength_813	-0.233296793243493	-0.047962275243035	-0.219012764036522	0.0294623288286032	-0.0954062548773573	-0.347094374630764	-0.13654199358989	-0.178039504637645	-0.257096908446326	-0.0456879669409188	0.00524661311725239	0.0569298069557003	-0.0787339758186456	-0.17784894163776	-0.12764031646456	-0.0524346000538344	0.00190352164448684	-0.213734188874315	-0.125457670600456	-0.125722513469196	-0.144717724669765	0.0423001876256891	-0.0965703749470099	-0.0185311076006386	-0.0593436843655338	-0.0441775516691089	-0.12683471397099	-0.097758970632723	0.0902673504753263	-0.0750518495576608	-0.124910473388833	-0.0529615523730322	-0.060101038824435	-0.0890904253921253	-0.0641451426033134	0.0692125500014723	-0.0405436897746979	-0.0235378292651479	-0.151496632880417	-0.239958830742706	-0.124703516455684	-0.123739745629091	-0.121927168626773	-0.102010701760366	-0.0725366522569036	-0.0923673633951186	-0.0184166657060284	-0.201623747808241	-0.132041938733822
Wavelength_814	-0.344918335011158	-0.242441122712966	-0.458024700568829	-0.123339857840806	-0.325977887253454	-0.447195688312798	-0.343300197291009	-0.381230809748329	-0.490426059929836	-0.247019281271991	-0.237552814575327	-0.222870572297685	-0.224921814566364	-0.401576410999954	-0.246591680320131	-0.257173365980217	-0.229314948367423	-0.370221970485661	-0.240848210006762	-0.237640403264115	-0.269572794499371	-0.178690163565354	-0.330123970505276	-0.183254346760855	-0.25081127972503	-0.219569579321444	-0.382713994793189	-0.36598613819657	-0.0454817967440555	-0.296928560087418	-0.242868047479624	-0.181253880004323	-0.198307957840094	-0.244094031505677	-0.271923919938196	-0.0990970539329726	-0.260738364891586	-0.231393648649192	-0.310163941352709	-0.391839215435375	-0.289234965544667	-0.232734750483109	-0.174009941607568	-0.263702528358546	-0.254695195349264	-0.299836898101882	-0.267680390588618	-0.362872800412554	-0.229822726941329
Wavelength_815	-0.36911641194153	-0.155579162304195	-0.355622235267322	-0.0888873737413538	-0.287687631009881	-0.474650194037725	-0.302811046856654	-0.282186706291894	-0.443193064490659	-0.20175732766134	-0.180619600428802	-0.110985325480764	-0.157650740355915	-0.356960979174215	-0.13380675814822	-0.161114238210729	-0.221221069364685	-0.36498470981866	-0.180249437291036	-0.173487950994116	-0.248189027731665	-0.123031720367852	-0.194072695666577	-0.135684684261842	-0.16772034044921	-0.213246695645491	-0.34942591110744	-0.222176380608658	-0.0331554469277696	-0.231542413502345	-0.171923847812183	-0.15826742978447	-0.090913120414435	-0.158643077253251	-0.213519646239311	-0.177973403697434	-0.224220603936071	-0.217492244838116	-0.286076171750321	-0.384052624399063	-0.283630678505584	-0.228147132646289	-0.130604180024354	-0.210504202141065	-0.222756505459744	-0.268149127924328	-0.198005482264149	-0.390854930160287	-0.192585518780763
Wavelength_816	-0.338474743484417	-0.112028560984233	-0.28067829181755	-0.0722058199088732	-0.231999692165005	-0.410941999480586	-0.235935775382926	-0.224156521927225	-0.370002680388142	-0.165257819395157	-0.128383607543412	-0.0391216928401205	-0.131810515790149	-0.297449849583513	-0.0664533421589528	-0.0847474766605633	-0.15987138313384	-0.314790299844788	-0.185856738097633	-0.103988522876228	-0.216057610302491	-0.065495917965906	-0.145963858835207	-0.0555159268052805	-0.11132114605977	-0.154790718989415	-0.279562893821339	-0.153497486861416	-0.000675766756714451	-0.168942131511757	-0.157647885422279	-0.110968821032979	-0.0699370610406161	-0.128557727662575	-0.127384775425539	-0.139884126781115	-0.189109655747099	-0.197762168466081	-0.282700526738281	-0.285151095910262	-0.241255620697453	-0.19137104351069	-0.137671355360892	-0.14622206546687	-0.156339726898002	-0.178957971938432	-0.109985063734404	-0.36847019652418	-0.138408671020807
Wavelength_817	-0.272392568262782	-0.191297610903414	-0.323243738676072	-0.116075830841567	-0.247466641815936	-0.337837214197858	-0.247592266646158	-0.234248610188264	-0.37465500542586	-0.220055829445872	-0.193581559231405	-0.134098220812543	-0.178445320734981	-0.314796759060108	-0.161432333343623	-0.173737295442804	-0.168684552312673	-0.263953469854823	-0.244499522733492	-0.159068435690561	-0.215163580005725	-0.109968717260031	-0.258377606256541	-0.089829135757149	-0.182450308300032	-0.115253913157146	-0.242637819860331	-0.288943166709526	-0.032265853167045	-0.221475949886356	-0.230724115583339	-0.109469967122829	-0.166127542652403	-0.199089873759412	-0.172838925129467	-0.0606729485979838	-0.248430814203743	-0.216159524997077	-0.303089196643111	-0.246375649757961	-0.236050197512617	-0.203354049667149	-0.197530282111785	-0.17255547066072	-0.160713637691125	-0.19972671393583	-0.139580950849222	-0.328697803910474	-0.163318089299926
Wavelength_818	-0.260981983980647	-0.324795783047958	-0.435541892453285	-0.199867214008928	-0.293756286715964	-0.385587228906882	-0.33301036638234	-0.218710968962281	-0.445512463722005	-0.287928377902782	-0.358376920743381	-0.255890272056326	-0.214435975812585	-0.387605617013245	-0.260442784161709	-0.266780984286584	-0.284818964224608	-0.309884622572205	-0.301671934588251	-0.303429013480241	-0.267157434891683	-0.190242725833374	-0.374255187662087	-0.209428407082459	-0.300691130693699	-0.125431342344648	-0.289111482661855	-0.421219522406754	-0.120707600966366	-0.331132231730408	-0.334487629513583	-0.163458236149806	-0.216135373445004	-0.292111288843268	-0.287109296774046	-0.0863300670419831	-0.342804417011395	-0.267866486939405	-0.331296239728754	-0.249299812052125	-0.310856858212676	-0.244202642994168	-0.212040120882791	-0.310146290860833	-0.206845436195849	-0.318368840496284	-0.236626173921022	-0.354377211193765	-0.262564295881576
Wavelength_819	-0.242003675763082	-0.168011019577182	-0.319467570005796	-0.0668766724091739	-0.235361145495953	-0.380332188577203	-0.27028589987669	-0.162228558712529	-0.362327881605905	-0.129583539820937	-0.246154420914128	-0.150239730048439	-0.184073285780559	-0.23405470263865	-0.181936791347608	-0.15719992447815	-0.178209837873812	-0.33206776157632	-0.191306810498426	-0.267630330122458	-0.19303975579444	-0.0909759191431953	-0.213740878585304	-0.0937785610824892	-0.201789756010049	-0.0475901944410447	-0.247331269836139	-0.303479787873075	-0.0386910354995761	-0.191954688498391	-0.164731419010021	-0.0939258077155473	-0.138990457255032	-0.159024849057808	-0.15990244487652	-0.035142649413408	-0.198791094384458	-0.19680339957256	-0.257520096929791	-0.245589130652905	-0.244234198184964	-0.156565700195752	-0.152863111443322	-0.190546646750704	-0.220751874436924	-0.269552994333976	-0.112961802018151	-0.202405971378681	-0.180367597798554
Wavelength_820	-0.294270033776385	-0.15063340464379	-0.374978074380231	-0.0674067233171214	-0.295801600212269	-0.512433783687835	-0.313887485678605	-0.251827647964151	-0.421993853470635	-0.236867832021074	-0.119737482756874	-0.239317840704675	-0.202370841598537	-0.338566175177484	-0.303235722827225	-0.310018641427887	-0.224547716333119	-0.482379405134785	-0.26259793202606	-0.331249516654537	-0.342821144952336	-0.136717564617254	-0.315131253392059	-0.21176190124512	-0.309542100382016	-0.0904751071126058	-0.365794822616305	-0.387324395638856	-0.0938256882011903	-0.275919442017208	-0.2151576605317	-0.219942970043621	-0.159429880263182	-0.259823823778974	-0.210575891333366	-0.133150444595736	-0.28714107938611	-0.219258923949368	-0.291929384985782	-0.388286672134761	-0.302451342544759	-0.306072096096175	-0.17572055248567	-0.25468078150484	-0.249355682894695	-0.265947989748656	-0.244821210174107	-0.274344261399866	-0.23226837175045
Wavelength_821	-0.231095999480788	-0.0588050959940721	-0.256182483218655	0.0352729536547985	-0.23459368691555	-0.419908977600542	-0.234503657807941	-0.241551138566938	-0.299704587897299	-0.0757574547879793	0.0173295390450741	-0.130127052881685	-0.113488965990642	-0.302516337160985	-0.264482031509891	-0.278586381556326	-0.163185211746983	-0.351286581919317	-0.124518874646023	-0.231051677079573	-0.24166712038777	-0.0888163691124543	-0.181880998508168	-0.162215187686947	-0.151195591039567	-0.117664953563755	-0.215274962391758	-0.270262121357232	-0.00498301251583414	-0.205697666554729	-0.106347062400207	-0.146304001743677	-0.0931062156483078	-0.157979725723623	-0.184714229954751	-0.0564786852405948	-0.169092764461855	-0.0465126654877431	-0.159716760915078	-0.375578552793391	-0.22199203400498	-0.237748909230237	-0.0908492615066301	-0.161814703364692	-0.148797273521958	-0.193406282017377	-0.21800273909911	-0.200758252969577	-0.175428773547531
Wavelength_822	-0.134878672061129	-0.0331164232072838	-0.134641566373038	0.00519560373069649	-0.151703098410245	-0.211068418806	-0.129815943758385	-0.101061168570063	-0.217996552837005	-0.0124897271293846	-0.0784873101247504	-0.0772121294424032	-0.0740024623548403	-0.178247840191764	-0.147973330544244	-0.165850357793391	-0.0813541310606624	-0.137608732385979	-0.0301730026800191	-0.123783949758838	-0.103425404858232	-0.0329710508574312	-0.0668244548831588	-0.0465142328633095	-0.0597974786180075	-0.0520551751278992	-0.0524851145975539	-0.158647877670151	0.0655461162725323	-0.123759003925557	-0.0690023269456794	-0.0155454076650057	-0.0803992977264513	-0.0863619635741758	-0.0958187695843782	0.0753237081436734	-0.102174637001429	-0.0578014716510481	-0.154591383263991	-0.206514331568378	-0.108630975422191	-0.12312030138608	-0.0324568349491729	-0.0885476863551982	-0.0921668275480799	-0.189361609284726	-0.088757047181318	-0.120029219209705	-0.125608426700278
Wavelength_823	-0.122715281019053	-0.107047338057847	-0.149632494104942	-0.132422817011442	-0.159429779053792	-0.142679577210159	-0.143150158956169	-0.0135687281981689	-0.264271407296331	-0.138782167524	-0.270226977857315	-0.115343218152135	-0.144311161301784	-0.146731867832266	-0.1231445157244	-0.155594762429266	-0.102705068127302	-0.066527359938975	-0.0829274000340682	-0.121018669780397	-0.106577301224659	-0.0655346456224757	-0.112111574109889	-0.0364612520466265	-0.127541188623201	-0.00628519526764095	-0.0381190486574696	-0.172548940471246	0.0333570306046299	-0.136503895000542	-0.138918528206846	-0.00166670210943532	-0.142135309316676	-0.139033629560415	-0.0962046281924634	0.0987310104850904	-0.173142248531121	-0.228968172536106	-0.283169812919023	-0.123143051402379	-0.0800907691901477	-0.144122315552285	-0.0777052141369975	-0.117184812293434	-0.147445232670406	-0.25487750433929	-0.021112052323002	-0.149044309630969	-0.13825113135037
Wavelength_824	-0.152249610787806	-0.127975749272121	-0.175440143354691	-0.0554204493749374	-0.175632431836359	-0.238413164331098	-0.204941330653023	-0.104552120803202	-0.209622701353909	-0.0920140365550075	-0.174117363388048	-0.00501695603513161	-0.151796085752811	-0.227202196261462	-0.157315879040466	-0.208823644196435	-0.168592621051125	-0.106925253442164	-0.0752009431218247	-0.130834038259526	-0.113689603681527	-0.100528565334589	-0.121463200819293	-0.100074711734098	-0.0316310230776702	-0.0705468798629801	-0.0349332657822181	-0.133391706286344	0.0238426398832719	-0.140214186074551	-0.102676779279015	-0.0483515558253274	-0.104121917550475	-0.109345071297595	-0.180299064071588	0.0716318097164484	-0.124073392757542	-0.0949289149478659	-0.211251595242513	-0.212950509149215	-0.0687708024739041	-0.210003550985156	-0.112683333559719	-0.10525559263965	-0.126700962962471	-0.197478874325552	-0.0234759533411044	-0.175279054052787	-0.089585273767025
Wavelength_825	-0.102063415943198	-0.0709307322162543	-0.162902992628463	-0.0146382259141756	-0.120700232459956	-0.194116679253487	-0.103302325470835	-0.0504777493229295	-0.115032483606532	-0.0834043762714134	-0.0393382642383147	-0.0100919522900355	-0.0371508139907842	-0.189152265097831	-0.086225463446533	-0.0851950643110896	-0.0833195056488748	-0.176191050858574	-0.0323230157698274	-0.0872886368899331	-0.0801381626606467	-0.00326726593213156	-0.109460211625406	-0.0640014079700706	-0.0570224068932405	0.0446005170145759	-0.130244900202431	-0.1176066046418	0.0387152084296364	-0.112548887422448	-0.136902087530743	-0.064349046959758	-0.0672239904039311	-0.153936061742635	-0.053733044919284	0.0734619815563901	-0.120047937500802	-0.0620369113939235	-0.104230161688237	-0.0591356554342282	-0.0809073600449842	-0.13478411016003	-0.0726597569994425	-0.08233044818033	-0.0857123105566479	-0.0968172470619237	-0.0528276204112547	-0.14987016657773	-0.0989541995916829
Wavelength_826	-0.191586564060617	-0.088830524502108	-0.224592908315149	-0.00328560436182834	-0.168720861403036	-0.257958699762581	-0.063854522408095	-0.180472925513311	-0.11117869986951	-0.109009466391761	-0.0333455427537395	-0.1288541253993	-0.0342800002290374	-0.197686302544433	-0.118103843158943	-0.161652036372752	-0.0401019022706767	-0.232221158930512	-0.104908847035225	-0.0633172827026973	-0.131433362063512	-0.0155715463404936	-0.12076108360494	-0.0590567380389425	-0.0719922454930614	-0.00941269978401879	-0.190512296434978	-0.16591528494216	0.00743643926873233	-0.11556569334681	-0.145703939418796	-0.0740729933835257	-0.0580979343802129	-0.142267640595031	0.0175206496194033	0.0567045639972981	-0.134766824044571	-0.0806148146075903	-0.195819196761248	-0.101864561496405	-0.106687191184921	-0.144833611452859	-0.0676333336485251	-0.107895266246786	-0.0357386908731565	-0.0672813419997183	-0.130365603252606	-0.185148849287818	-0.0641775210647456
Wavelength_827	-0.209945626241518	-0.073556938960958	-0.23270634010347	0.0444812803795941	-0.14299604341808	-0.294322905541618	-0.121997858844734	-0.281991946056526	-0.140299347001465	-0.149704452988647	-0.0165180609152364	-0.0678713551183937	-0.0404530795094813	-0.205362798554457	-0.103862377574349	-0.113371552865542	-0.0398212529370469	-0.337116777900899	-0.100946570266884	-0.0917621055391228	-0.154043111626362	0.0135255346232188	-0.114984883584442	-0.0319886183435927	-0.027693432091941	-0.0739392441249841	-0.239407627730047	-0.16567968108601	0.0690334406989667	-0.104298801777228	-0.0970919490110779	-0.0237758128079662	-0.0747532903292138	-0.132961282182853	-0.0439796047667976	-0.0705907476539846	-0.134354603703474	-0.0509746069720929	-0.187778723827864	-0.181462390988853	-0.127561082022931	-0.103378645253152	-0.0820993118342549	-0.0485461364283286	-0.138796238707002	-0.0394748292134847	-0.216615501963464	-0.28649986247571	-0.0527964227942626
Wavelength_828	-0.233256547962289	-0.136429848585616	-0.333280927607371	-0.0207126124003536	-0.211369735188175	-0.405379209250184	-0.238470665661824	-0.336935718482291	-0.268463622433254	-0.20207760605459	-0.0954425156117577	-0.110600536613267	-0.180228711365474	-0.324162979400012	-0.180699276202644	-0.19010934669141	-0.173899197480829	-0.407084889257087	-0.17903002458849	-0.202876211766713	-0.236445858973321	-0.0839987067160299	-0.246168169660567	-0.133003401934795	-0.114241875205421	-0.14241481565773	-0.30003420117676	-0.255261721747968	0.00487529828763	-0.22260940391021	-0.177198269054345	-0.121897034379722	-0.154111948445606	-0.199651642030179	-0.162340462144304	-0.128808631021028	-0.214141883703275	-0.125838639800339	-0.258598774020038	-0.30416640092424	-0.22154646307412	-0.215226719731169	-0.181219448135565	-0.15506240831592	-0.231101081838435	-0.125541671750051	-0.258854004976516	-0.338448826631903	-0.137319803048843
Wavelength_829	-0.254852154541743	-0.114479653632778	-0.368547944813932	-0.0745298449701464	-0.273692133931924	-0.530659098683522	-0.271601791346463	-0.296377606010657	-0.31964442391775	-0.162054686663258	-0.0875150485072141	-0.144546253186651	-0.269728595486903	-0.377595806477707	-0.294644279151473	-0.294657623178377	-0.24701894376449	-0.356755686127562	-0.175149125455025	-0.241017636720333	-0.258215397169986	-0.184253250131407	-0.246097824602561	-0.245531792576972	-0.196855790724787	-0.168902100841983	-0.242380059269244	-0.292163419226191	-0.080348096771721	-0.268485723247549	-0.200788069105057	-0.234017267759268	-0.168158643514115	-0.208990231704924	-0.222703550175314	-0.0635861221800117	-0.240448903388255	-0.186604254002659	-0.284429699268003	-0.446576273858268	-0.253436716759068	-0.332150045652221	-0.232750411700917	-0.227406849067943	-0.226844489664402	-0.217738412537446	-0.211417120646738	-0.282550404033078	-0.204048435552277
Wavelength_830	-0.166942475344966	0.0572059981805837	-0.156090273433281	0.0724783975634221	-0.0709389067266135	-0.35823655761801	-0.0963624354623106	-0.218111245436356	-0.0756219636391972	0.0121455176663687	0.0792143418901211	0.0532622840938676	-0.0492195842914429	-0.146502042738283	-0.113824786186667	-0.0313398093143368	-0.0254488987805932	-0.241105813610506	0.0750660043293061	-0.0198722748293966	-0.0172138647088971	-0.00748362422295089	0.0968698790692288	-0.0591179751620088	0.0352713211926899	-0.093956872751759	-0.0988688621625297	-0.0570329184361087	0.105867393976248	-0.0257007459101377	-0.0188863526450729	0.00115363278364706	-0.0260556953470249	-0.0709228379034768	-0.0831371230019856	0.0638385629977949	-0.0272505780387138	-0.014298721671	-0.0933056457058266	-0.290313260029927	-0.0247290925292713	-0.0474174187326264	-0.0498326791949195	0.0491418425350855	-0.0953661423966637	-0.0588363786712138	-0.0981979187377434	-0.240871624116353	-0.0251363423940897
Wavelength_831	-0.214877071631138	0.0231494059247858	-0.0918225508489558	0.137333758643409	0.0170433957728586	-0.288320794630512	-0.0293545140603312	-0.261183575114413	0.0488293877570886	0.046391553788768	0.192632323449874	0.226291789848476	-0.00986213315360604	-0.0339836743951114	0.0407911694414798	0.0932312883123446	0.0410239401135319	-0.133771174188485	0.146449804869562	0.133621501882737	0.0230126553587849	0.123680822170185	0.103085346474144	0.0239983978793971	0.176114264494751	-0.169092351391292	-0.144391824953915	0.0553704317189576	0.258278791046696	-0.0177155197066148	0.0611393358212452	0.118744217896618	0.020684596527018	-0.0185481702999106	-0.0344929016028628	-0.0255318946631743	0.0393961873778542	0.143501481425073	-0.010307048875131	-0.292576088231197	0.00611585545064551	0.046357564588937	-0.0403758503591198	0.0857845984147017	0.0604343274419683	0.0767858795150439	-0.107367960022293	-0.362777801891737	0.0354122048085119
Wavelength_832	-0.0794491814133827	0.211783817235636	0.0983710865315734	0.229475030436277	0.0509793821249466	-0.180968278657165	0.0748534578504647	-0.146655071767222	0.127280335784392	0.205408612873676	0.373024200914579	0.375954677226534	0.118369224796353	0.070716464532402	0.0471497399400422	0.0929764559926225	0.0749238829192824	-0.0440813996559779	0.292265301352445	0.123092260261733	0.121972511490318	0.170388862692169	0.240828354196012	0.0447657427675237	0.246213654050862	-0.0786707089576471	-0.0526203573338711	0.200840343457123	0.215211030334466	0.111365157514971	0.137821100682999	0.171969466253861	0.111983353867498	0.0697872993638543	-0.0281657922283134	0.0349808246996744	0.165070330605972	0.228989422670405	0.180578108615159	-0.235098052677109	0.0798073902253799	0.145656772458132	0.0857929406125703	0.187669622431779	0.170325458159815	0.0572977378565377	-0.0285272710096856	-0.24206456317364	0.0530420186009923
Wavelength_833	-0.201927054263711	-0.0624864163910012	-0.219306654130099	0.0193456130700477	-0.151609508375146	-0.419946463501984	-0.195143225501194	-0.231299334331529	-0.214418277570007	-0.147868674611087	0.0430413484364067	-0.00260521547662651	-0.171818419376567	-0.177611999260102	-0.160828656928284	-0.100647799144094	-0.0712180095884712	-0.296911817590945	-0.00410461663180616	-0.131039941730856	-0.109973468548153	0.0297652640622796	-0.110635732755875	-0.160896858171649	-0.0586548247737345	-0.0905922711133655	-0.223241865942519	-0.11642247472542	0.119444042915421	-0.128651998043967	-0.0838669060251682	-0.038602598309288	-0.178737241583836	-0.207965931299816	-0.179900907465368	-0.0185350302433433	-0.0988020184051794	0.0514201152163814	-0.125239702801529	-0.331972196842122	-0.100860252355172	-0.114536671649734	-0.143787091355504	-0.0549367989239517	-0.134621783580387	-0.0725663838888234	-0.255164241843322	-0.300752570389732	-0.116970559258355
Wavelength_834	-0.286286361914822	-0.262882476892669	-0.430814868187688	-0.137320298758116	-0.299445765540056	-0.486248348522828	-0.349042630172531	-0.344532598701726	-0.463948087081791	-0.355649569158479	-0.23831663604557	-0.290674539314062	-0.356200208387734	-0.35024679526097	-0.307256989324468	-0.299382640258727	-0.207930562519688	-0.374990605287667	-0.272284991352089	-0.266020838635661	-0.282096599350913	-0.149621817117588	-0.382684907204583	-0.269736666386971	-0.239109656078709	-0.173092722364774	-0.34715759950407	-0.357306120957182	-0.0260904105107394	-0.289320349900265	-0.237257994323629	-0.236285728579933	-0.314603928079425	-0.322596534164623	-0.236894497752179	-0.102057418396202	-0.282180291562963	-0.203901057492134	-0.335148191898809	-0.384115081148223	-0.223745071618849	-0.331258799522687	-0.261522385035129	-0.26532934205373	-0.319790898199112	-0.180549633118386	-0.341504526097768	-0.331252735823117	-0.212709656718276
Wavelength_835	-0.184978608547774	-0.111985391514542	-0.219992503268579	-0.00385523921175095	-0.1937594420907	-0.276103378302887	-0.206405395950386	-0.211589418717522	-0.3297700557683	-0.139664129990944	-0.130117673805872	-0.131351155680274	-0.209862459142592	-0.205178439454574	-0.223610829649087	-0.25040557625488	-0.126955881977466	-0.160102301941534	-0.153170421824237	-0.16946572927453	-0.1909841532729	-0.121553252325925	-0.21848950904916	-0.179477609598838	-0.087750549152075	-0.148056372073621	-0.171904829140883	-0.253593594327419	1.92488053414389e-05	-0.209279398923562	-0.0663284286918252	-0.148424934872152	-0.119616803365593	-0.112100730537816	-0.101718751938336	-0.0755450920920462	-0.151969943533385	-0.161238022638157	-0.169855578251344	-0.34814747939318	-0.126107975708688	-0.278141247017587	-0.120008197864032	-0.17193082337719	-0.19651406912057	-0.163559708187008	-0.155478481244008	-0.164215190049348	-0.133413999125269
Wavelength_836	-0.170439337121392	-0.040443398834855	-0.15746553344052	0.0687529146435291	-0.14627488660716	-0.203777818824204	-0.175496994552829	-0.139386223209347	-0.20739505754065	0.0108778866305447	-0.0365504278192729	0.0319350007416478	-0.144182004615315	-0.142171578038963	-0.105155724427798	-0.122230924035102	-0.075278730474843	-0.12811550890572	-0.0161839603540605	-0.101932349193271	-0.142836808754124	-0.0668033813081561	-0.101380489135039	-0.157730040573285	-0.0244077893541666	-0.13553272455153	-0.117400829181351	-0.223649513751424	0.113602410052318	-0.222509493885749	0.0641196336990228	-0.0151821290315596	-0.0297581522869635	-0.0618834842870313	-0.0556457008113858	-0.0826593509769069	-0.0758906008003618	-0.0530250523800706	-0.0925826389573359	-0.332042117942429	-0.119887778341409	-0.162225490121711	-0.044846880157301	-0.0722433257325673	-0.113815409280209	-0.144098348577163	-0.133692312843429	-0.11733725221719	-0.0876376688466841
Wavelength_837	-0.248540760274913	-0.0995543978969715	-0.337858513489329	-0.0703413444278263	-0.23059046665119	-0.343311782119055	-0.256509526576544	-0.326564958822817	-0.226865899928068	-0.0533617131284541	-0.113655647349347	-0.0238950295852957	-0.219940231509749	-0.274988202183952	-0.130948262035025	-0.223646514025458	-0.194747793734993	-0.221254994957477	-0.0536835219548018	-0.208511092778046	-0.129256991186318	-0.128643728948532	-0.123369417200372	-0.268619182729548	-0.107200573876818	-0.227533598868822	-0.320550292933548	-0.214941476505689	-0.0353501828838958	-0.171236238529861	-0.0881130777189354	-0.163197224292172	-0.0996840906703253	-0.150316443045379	-0.168703248120716	-0.143844494551845	-0.0948786451758497	-0.168154869103194	-0.194005485089396	-0.362786866287422	-0.204093169814271	-0.179915063367602	-0.134077302187943	-0.14137293040565	-0.144494605264919	-0.181289685564935	-0.2555109388734	-0.289170374819486	-0.14046079547769
Wavelength_838	-0.16778007744561	-0.0798294938463639	-0.175856787664304	-0.0335810372881581	-0.15031573356699	-0.245884142410766	-0.186894768846868	-0.231495605873623	-0.19141876110039	-0.0481313469090277	-0.067727753672738	0.0162998353261475	-0.117458703062348	-0.155514439632299	-0.0830560713646338	-0.116535340338177	-0.0908999137120874	-0.140443981967284	-0.0668305800294131	-0.109623259873635	-0.0753022280985727	-0.0515251206728753	-0.147436255865063	-0.173987960916053	-0.130003331651547	-0.132349966702756	-0.248703710765688	-0.168678474576824	0.0649892374552055	-0.132006241412854	-0.105558026557696	-0.0743969589763253	-0.0918922844048863	-0.0991693944433778	-0.0688422473097516	-0.0641516715595797	-0.0711908618609203	-0.0746357828426046	-0.0918035042358522	-0.269005517563802	-0.117264374063814	-0.0847670957366853	-0.0345288192070357	-0.157048356103691	-0.022140894766727	-0.162640430079405	-0.175592331878889	-0.250663943429355	-0.108438265752479
Wavelength_839	-0.184895601384974	-0.0387896908867787	-0.144519526155849	-0.0159880401810737	-0.158461407708023	-0.186700868976155	-0.117783104413272	-0.221560888618748	-0.166048951611109	-0.0167080761951116	-0.084896193754449	0.022235292855958	-0.11043346561006	-0.200371941274383	-0.150815916996126	-0.15666775432476	-0.0701025209722017	-0.190655552399002	-0.0657415885829553	-0.086855898985161	-0.139289224079188	-0.0462427015304073	-0.0744756021049608	-0.146514660773873	-0.0771633145341799	-0.155063001681714	-0.210508122069229	-0.137497003922447	-0.0108062521150763	-0.128622453738817	-0.0613642009401914	-0.0513905218365382	-0.0999677739050279	-0.128552357372381	-0.0281915286311528	-0.100385564928416	-0.0816139223463847	-0.123322939198408	-0.11226613235106	-0.228940007854306	-0.087664464666626	-0.109199037053017	-0.0649193078305628	-0.0899295167279929	-0.0796514302812521	-0.121794710445393	-0.125284941199626	-0.264809182058757	-0.0745841324394918
Wavelength_840	-0.206076536606774	-0.0977854735019896	-0.346503454012468	-0.105319378208805	-0.244459238912894	-0.370195658717147	-0.229912529639792	-0.30007262879281	-0.253831101119987	-0.135605749173117	-0.166538177362736	-0.0496946467208586	-0.279895863888397	-0.265870395983922	-0.222949200512888	-0.250728723257031	-0.170216809428272	-0.301668144395379	-0.211621428747785	-0.172454858840446	-0.190943140826499	-0.183898138593351	-0.148893477902605	-0.225900784389248	-0.212053748883145	-0.200332650214306	-0.278849097582669	-0.249773163958456	-0.0888666365298704	-0.153666788456532	-0.126631689246622	-0.167257160752339	-0.21584642623323	-0.250264705504789	-0.159947903293309	-0.0985895804866757	-0.158630799013132	-0.285101500829854	-0.194709845784322	-0.264569037121753	-0.127852851729055	-0.146007489905204	-0.109304985155595	-0.10363415056317	-0.190975777526791	-0.171287299629756	-0.241543605555438	-0.290155068328121	-0.114687297737318
Wavelength_841	-0.169084578037322	-0.121989715272608	-0.401344984890331	-0.107220916725282	-0.240224269778991	-0.412189806722766	-0.273082929279305	-0.338009673785896	-0.28837598860668	-0.201898706761856	-0.187886552259437	-0.0821058162365217	-0.306777780125077	-0.276239980621431	-0.220029404185373	-0.280007026199549	-0.205600710560109	-0.251567676543821	-0.188114284539159	-0.194370741033413	-0.161475970355498	-0.246646461248376	-0.210339966984502	-0.262965856775526	-0.232124980507672	-0.209260034805874	-0.27979518755817	-0.283200957777274	-0.0842406735119832	-0.150078722215273	-0.140771509113086	-0.185459667605931	-0.207149581148384	-0.221182870886251	-0.208642148408713	-0.0541421591266048	-0.16375201535579	-0.303032493365116	-0.189969501563288	-0.286927753282422	-0.137796513487608	-0.178591350724575	-0.0869722098393864	-0.11395811427868	-0.199403996603463	-0.187081050513291	-0.284575172736224	-0.230480113133679	-0.128970669858781
Wavelength_842	-0.00921322603511197	0.117444277125709	0.00476418455840204	0.179945758789207	0.0404936917102683	-0.176578342527061	0.0171059077722941	-0.137041446287984	0.0057820293096403	0.0482559099470441	0.0591774677592465	0.152659449522101	0.00327580374076571	-0.0341758403259439	-0.00793223275454605	-0.0426694795741457	0.0328934763542622	0.0167983410379096	0.205931056422121	0.0030120208642386	0.0818575489552927	0.00875715469464521	0.0945408265294049	-0.0628820462132811	0.114930370224803	-0.0928886207022631	-0.0357136500180997	0.066149999036909	0.1128385634985	0.0644005851999823	0.0794292515392652	0.0734651294832578	0.074055269202364	0.122022181621903	0.0605313528924609	0.087634321244585	0.114063028534486	0.0598714296839889	0.0592782505967338	-0.216890885446955	0.0936043699944783	-0.0617458556251121	0.0824241085607293	0.0773428041370649	0.0189346423219145	0.0053407234265064	-0.0477611852266803	-0.0211238041608698	0.0358074431775885
Wavelength_843	-0.0937075213513256	0.165531569118731	0.035414329746163	0.214820651164478	0.0312202994503482	-0.284541051548746	0.055769337071887	-0.187101562704762	0.0904064986833018	0.113789348850097	0.183620194106365	0.230609884557741	0.0248027946827334	0.0196143840095792	0.0925978611088908	0.139630624208149	0.0803147272451131	-0.143508666066567	0.246521616967252	0.148323810343832	0.0909873343340018	0.0995275078475949	0.161100073203504	0.0633094673737794	0.131643504686291	-0.151220675181988	-0.157010623940926	0.139097241572969	0.247288725038477	0.112843994980951	0.111258651886019	0.136279141220347	0.0690364849460509	0.107837303587555	0.147019507843263	0.00312774566486519	0.157337211701361	0.138650688780902	0.0629019469455429	-0.244210711675609	0.128086477994392	0.0844837365099512	0.139232448161397	0.124870882170071	0.0253457240999153	0.119566485374317	-0.107443779493194	-0.144844559408372	0.100706047672864
Wavelength_844	0.016061473550961	-0.0232099138780529	-0.0248834434745064	0.0783656364765222	-0.0606000142890421	-0.0479022410914023	-0.00081078655193937	-0.0413249951814628	0.0162021505058303	0.103236851022867	0.0463165553998173	0.0494313734604967	-0.0312936653299646	-0.0206460909920426	-0.0355031979284013	-0.111361881144747	0.0667020106737683	0.0869129939414986	0.0522678620758616	-0.0337629551234484	0.0728618861051362	0.0731264411860544	0.0464839043159087	-0.0295419884103675	0.0897840735439746	0.0281175714642216	-0.00373391902808643	-0.0382418705841234	0.118705968451686	-0.0333800280873671	0.0561758105964446	0.0733728301128445	0.0412157529999004	0.0138966345073147	0.0934275275189398	0.216593184734422	-0.0410173640782215	0.027735371980724	0.0136800960791142	-0.0823893935292964	0.0855898059198279	-0.0328108753886047	0.0199870285626468	0.0143507361602472	-0.00274872838653019	-0.016434656415745	0.0461549160884372	0.0301290569241612	0.00445047163738758
Wavelength_845	-0.120799198850465	-0.165921366810117	-0.308609264524307	-0.103059177097153	-0.242647963399146	-0.228798736000531	-0.188809014886378	-0.258641658578612	-0.140060636397931	-0.122383723656659	-0.105519620024342	0.0162530359657014	-0.114878523467764	-0.232751884793975	-0.0505088754893201	-0.107144261412297	-0.228942063586368	-0.135387145976848	-0.0386155479206693	-0.0246769302675301	-0.0318338981588687	-0.15270200633997	-0.0853458184469028	-0.0182014271688875	-0.045792384864396	-0.169954386160586	-0.146219770174662	-0.221990379849631	0.0868793918738377	-0.124913364276213	-0.102616193668008	0.0610575019428557	-0.131520478101377	-0.159589466715836	-0.2416127920053	-0.0201706713639537	-0.128946400490166	-0.125746079479628	-0.16621638408947	-0.012676871799708	-0.0712276179296451	0.0754984320609224	-0.00039510340460968	0.00165051822251436	-0.0071495129423399	-0.11544537196742	-0.1801857699017	-0.218621744198183	0.00200192924580753
Wavelength_846	-0.000623457075806766	0.191096875692032	0.0608769232256298	0.180663619052131	0.0374595878939327	-0.0433309358578352	0.138778325653122	-0.0330529087984558	0.131487085552738	0.140228189102374	0.283564265578882	0.213135331918028	0.0929569696568024	0.0135902363765241	0.0246546079982925	-0.0150269846627132	0.0836453141526287	0.0640551265144557	0.213756472486438	0.0467295916753164	0.103714267066631	0.091783356071781	0.163456834167638	0.067485427647099	0.197442083536537	0.0231221355229587	0.142835791886794	-0.0159732214281542	0.190482850197729	0.0516175635388847	0.187214495323522	0.100998592003453	0.0819409042079367	0.130864714199618	0.0747567410998305	0.0822651896058094	0.0744994731331673	0.152530364755235	0.115362973708543	-0.127513518452437	0.171681753669631	0.0418237778175431	0.084458264962603	0.14313016702439	0.0886997932499364	0.0815478527632676	-0.0547104054205492	-0.00952244631574013	0.0857931356194285
Wavelength_847	-0.00416294730217455	0.0941489117038576	-0.0123773835356757	0.149773424987377	0.04334480064984	-0.0203495043792082	0.112811287481087	-0.102290974131668	0.0477050800839803	0.0734921193109305	0.188741140818406	0.0764499428196307	0.0381451294915721	-0.0227821705123571	-0.0404097656554345	-0.0868873436816519	0.128765595580051	0.0332078248038622	0.124478869063501	-0.0217970958302724	0.0909498956240959	0.0765300717264956	0.0467065326019494	-0.00265206510508766	0.127923764345211	-0.0239326374323213	0.01330399804417	-0.0729637139156605	0.167277029389237	-0.00977416643901501	0.13890772118586	0.0266283593787965	0.0270603260435293	0.118612383153112	0.104602485335128	0.0984209315326134	0.0132789504664621	0.150963457703718	0.0549115914576964	-0.171668848301825	0.124592740278541	-0.0427720504036966	0.0273872697341131	0.07215206115513	-0.0128112188526881	0.0638784603400377	-0.108169178083956	-0.0185334370186287	0.0260607277501906
Wavelength_848	-0.00526097679639672	0.0372111594656806	-0.114047811138144	0.0926632629767903	-0.0368671429572041	-0.112714005119579	-0.0176085510242378	-0.10428398035288	-0.0650884172431458	-0.0319072912294585	0.0806727536418094	0.0426941156968887	-0.0154065729620973	-0.114412132064763	-0.12303163503334	-0.107110398726384	0.0290114397361915	-0.0335415363460962	0.0906204530765863	-0.0608334731427163	0.0422499176699109	0.0175744598550613	0.00731562629699981	-0.068978166182588	0.029972449443374	-0.0489982948024527	-0.0415300984670829	-0.0689042534423479	0.115818371747152	-0.0239129446696473	0.0715826304584174	-0.0104580932169455	-0.03582969891176	0.0315849962712077	-0.0096134423929351	0.074555054028025	-0.0602876956103378	0.0883114597805801	-0.0215324190261848	-0.168415132049809	0.0554441396708451	-0.0761566373639894	-0.0101673785543948	0.0652246433066301	-0.0991307869649055	0.0180842191398226	-0.131999450308908	-0.00762667534040208	-0.0129159184135825
Wavelength_849	-0.159263311541545	-0.0703170475141457	-0.391521054855559	-0.100825381471104	-0.297733811733228	-0.324185952495432	-0.256149797647797	-0.279564426872056	-0.304058463413232	-0.24057988177183	-0.0913490834355973	-0.129640239824501	-0.215414627088715	-0.34567409456635	-0.226967806817912	-0.196538061651651	-0.235232349633856	-0.331706051641831	-0.096057791526684	-0.120720886356743	-0.21415437576848	-0.180213633814627	-0.252004517731036	-0.195867534341211	-0.227290939987625	-0.126045277211248	-0.293282059215311	-0.304369405635374	-0.0378555817348761	-0.178188511792277	-0.127052566952653	-0.177995846711035	-0.215107717428855	-0.262508796226362	-0.171252153726849	-0.140564382176088	-0.266179119984066	-0.231482067769671	-0.238167451325279	-0.202804711020599	-0.132930784065938	-0.155663214428441	-0.0907667269350401	-0.0782745044195319	-0.240784100302086	-0.0758271038427238	-0.32610942848799	-0.164369705894805	-0.0861000339788515
Wavelength_850	-0.0676336641068344	0.0607234406720206	-0.114125699763084	0.00492708106546851	-0.106925822624165	-0.211778507838499	-0.0698572441953577	-0.141439951980193	-0.123523038779332	-0.0889216912904468	-0.0350661406179432	-0.0627011745445496	-0.0825724853796325	-0.0739323770035908	-0.0301536533901788	-0.0824845328674878	-0.0939217681111832	-0.245584481654581	0.0174650382682043	-0.0432084167607787	-0.0486544768184865	-0.0575362730269988	-0.0519672322254824	-0.0739529762979645	-0.0960073367111604	-0.0569197641338246	-0.257976059252944	-0.173726670371116	0.069399045846319	-0.0592769524569152	-0.0727564957574066	-0.0510350717727036	-0.103083706218204	-0.0991547856804112	-0.0136520780879556	-0.100310556777517	-0.0807809289322534	-0.0915869643783449	-0.11823931515451	-0.140269029121703	0.00658968485341362	-0.0426134124038592	-0.00386035678000276	0.00408779019965994	-0.0876086858422696	-0.0605715699677619	-0.123514481979965	-0.0873914282354783	0.0119997090521599
Wavelength_851	-0.083173330382918	-0.11221166754713	-0.269320025584323	-0.205057045784124	-0.169455384491657	-0.190029298864752	-0.17958150586523	-0.157283657562869	-0.247018521946395	-0.180010318851838	-0.205039038078927	-0.168599311421711	-0.0985988478797483	-0.230159793290213	-0.174802939107239	-0.145764884096109	-0.197426151296093	-0.22659767645783	-0.142198584711883	-0.0646035278686372	-0.117071739673647	-0.134878886680729	-0.174591317989774	-0.106503087631076	-0.227882514402424	-0.0820366232345449	-0.26820096538474	-0.282184974653355	0.0531089505958912	-0.197819604114995	-0.134845838442658	-0.0224445410074571	-0.186700568167654	-0.219542328165011	-0.131815183164762	0.00827501894765009	-0.340205690407997	-0.152803915468931	-0.264295641652928	-0.0509876807343895	-0.119101491723291	-0.0611565791498927	-0.00723611480997056	-0.0694878532121557	-0.195857966534056	-0.054820644057798	-0.127877719718316	-0.129817870552407	-0.0881399799490449
Wavelength_852	-0.178488342218348	-0.190901807490825	-0.308146718080827	-0.192642614059105	-0.224147775419671	-0.306193511600248	-0.216890309478536	-0.182099706446412	-0.244530159995589	-0.264705906977953	-0.189718858297703	-0.10403283145666	-0.250527384098684	-0.31132795179457	-0.281920964125513	-0.286885995255126	-0.204904247676258	-0.184807276577443	-0.162857895611356	-0.163033026388945	-0.144992008332263	-0.110050453897027	-0.261201431350616	-0.277350440202444	-0.244314863596145	-0.10051486646468	-0.254229535681963	-0.315613986167609	-0.0127649709354453	-0.253731711940592	-0.155814757772416	-0.184231013977146	-0.223603909230087	-0.270078148811962	-0.158902880837791	-0.0548653213451324	-0.301759517305137	-0.0949156981060045	-0.249485836579743	-0.224591364897238	-0.146679579303974	-0.205816188419657	-0.158052971329071	-0.137243259619795	-0.130443710825821	-0.0745338836308582	-0.276376054675358	-0.122403803698412	-0.153443434897081
Wavelength_853	-0.0447019739684078	0.0704845394386129	-0.134872638387908	0.0265794368279696	-0.0538237738381597	-0.155067352530224	0.0346141994900952	-0.0903635735517445	0.00989491003083967	-0.0257759881595461	0.0574573016312701	0.113081295973751	-0.0569099082782276	-0.0635544876247611	-0.116103089242722	-0.112319370092711	-0.0115899187141481	-0.0568220855889684	0.0230690580225874	-0.0227695131099161	0.000789311736903914	-0.00802932541941886	0.0577923754610158	-0.12308395527657	-0.0215599618004449	-0.0161926201881067	-0.055742842411852	-0.0532613718247719	0.0126457538497994	-0.043978857448341	0.0395490917744809	-0.0435258257077952	-0.0927267005749689	-0.0576488844790955	-0.0413015499059386	-0.00244271791781987	-0.0180131989667275	0.00100713112496215	0.000501681548070294	-0.146913868950905	0.0897123669756973	-0.0423964059342563	-0.0361656611990059	0.0400764726823902	0.000923320597972677	0.0261355615584328	-0.0968565223259787	-0.0460514727204398	-0.00726636022859797
Wavelength_854	-0.129558953524879	-0.0987408314795076	-0.404546433814344	-0.0970371426624037	-0.207950631959296	-0.299385862529717	-0.194816334826259	-0.314058784011294	-0.227790199806697	-0.248059167165072	-0.163177484231756	-0.152212953692962	-0.192393941024146	-0.258382658221514	-0.190359002039914	-0.237337135588767	-0.121606541279097	-0.316817317639817	-0.169125177779092	-0.135122429587708	-0.146423345570526	-0.169968308901436	-0.233804741094468	-0.229202175045151	-0.205579878569519	-0.122466248148041	-0.341990960402725	-0.305424210958036	-0.0269725321352097	-0.213122124207239	-0.134875644054576	-0.165030717612806	-0.231764561643441	-0.219823364521778	-0.110261641166201	-0.0986014173684827	-0.229383958250071	-0.211955445485568	-0.205421507131334	-0.179533191265602	-0.102330091143882	-0.166652634172537	-0.119524864384949	-0.116064865592762	-0.220781070709156	-0.0846035570715688	-0.262591300604915	-0.185271083764328	-0.0721048091956508
Wavelength_855	-0.211396346859295	-0.274303853734259	-0.575883144536646	-0.216203447590472	-0.368495792546377	-0.377442938667354	-0.409999131846765	-0.469974585946561	-0.463186256263383	-0.427632456261319	-0.341386834665675	-0.308392965101619	-0.349981482863327	-0.442735698507361	-0.321075611586647	-0.409831973099917	-0.248862665460593	-0.420265531811976	-0.335844701777515	-0.247614850824714	-0.295980025594588	-0.275296828254283	-0.499905959062734	-0.335828439356004	-0.355428292123925	-0.181503058347237	-0.444920199867633	-0.511332651834537	-0.0844593005504936	-0.361178356668155	-0.24500667680371	-0.26213818259546	-0.323616687266011	-0.382943525385276	-0.237197248188583	-0.154870049072965	-0.411112415682067	-0.318991204851342	-0.354383823354024	-0.235461162997683	-0.300030233968973	-0.298548075681931	-0.217516605432872	-0.239179773589383	-0.348753619502539	-0.174005813855941	-0.375030284384639	-0.279473722362832	-0.177141903125643
Wavelength_856	-0.0705360204435439	-0.141577170547755	-0.322074930618314	-0.069940590773146	-0.187412632193459	-0.0974491412476564	-0.199486361588614	-0.255371212648117	-0.246151350958028	-0.197504663243641	-0.235197299114099	-0.142742170638416	-0.229282467357885	-0.226577823427599	-0.176325870788224	-0.269441597874097	-0.111190790470018	-0.151462949228869	-0.237028431361106	-0.158307348151389	-0.130272394036381	-0.101674479286226	-0.259314238098752	-0.172173890439998	-0.147044101554361	-0.0213791063190781	-0.162551788034048	-0.254006370241234	-0.0727950663999572	-0.224045904464537	-0.107909825810867	-0.0941097918618828	-0.169136046067608	-0.216190931569808	-0.118207052014132	0.025778308451401	-0.196445700302451	-0.126298518157925	-0.187384394299611	-0.0589690277831101	-0.0995652370356603	-0.151621240623215	-0.114357784180165	-0.1035531038258	-0.114001387033784	-0.0703209374553715	-0.117953371800438	-0.113761441148842	-0.0671708741947397
Wavelength_857	0.0272703898030574	0.0878679413901322	-0.0676740287497815	0.086362170366736	0.0560216513160069	-0.0220227723536752	-0.020856814330035	0.0426468347699163	0.0418117507130959	0.0016760439609786	-0.0632086973447357	-0.0090897868893435	-0.0724576331042488	0.000556950342718777	-0.0100619680966489	-0.0435488165852018	0.0590144307614962	-0.0315047659701399	-0.0631696677927803	-0.102020034606315	0.111843600473174	0.0846304538931285	0.0552531809162768	-0.0577670197233055	0.0156097275984081	0.0926228740334558	-0.087636513694939	-0.0117008706694411	0.0319722793732157	-0.0770633093997241	0.0231144119425654	-0.00452652032662647	-0.0227462741909386	0.0230603708212142	0.0745353403735832	0.147689257689129	-0.0271661689516416	0.0468006071302066	-0.0456539744235822	-0.025181196048283	0.115893085035893	-0.0365278539550888	-0.00962069385151927	0.0383204643550406	-0.0052731498548926	-0.00385509500195395	0.0470162928640091	0.0875087988426412	0.0638730541979266
Wavelength_858	0.0985270446337101	0.279741508246032	0.081901664612671	0.177020903494582	0.115857408622869	-0.0101987882089276	0.211309772024385	-0.0420413171351522	0.225430192584999	0.212274568167961	0.256196043392946	0.342102814199121	0.167046103234284	0.057017515119292	0.15066356633246	0.151931587975437	0.0802938777711697	0.035124286832931	0.264328921485316	0.0949662274009047	0.263028424747989	0.169845269933658	0.271754433116854	0.101612311083776	0.244952561441846	0.11830046628773	0.0313089664230803	0.153489812301366	0.203569863957594	0.151666508087383	0.144027946559443	0.168238743039918	0.0893974880870651	0.12042662188147	0.111123382728107	0.184708631936411	0.203011182808338	0.251133892428616	0.202662589226571	0.0374087446384174	0.235414687070518	0.207005303269483	0.119575691940528	0.216903993776888	0.206992863302966	0.142073716439369	0.0420899819138159	-0.00975040924444022	0.195266096972224
Wavelength_859	0.0428060014691764	0.266693283049457	0.167252446399162	0.17042982367473	0.172287481284345	-0.0218034690180566	0.18239543149004	0.0792821394001675	0.210340332878296	0.139882049005931	0.180982669508339	0.289283040575995	0.15878706983676	0.134671298623466	0.170975840315833	0.213489352699752	0.166548437228348	0.0537505068273518	0.264786362159103	0.175349012845694	0.296023584412828	0.233299440375543	0.380388315641821	0.152237869377418	0.242408294893876	0.0494965571406945	0.00971700905816793	0.267871931328693	0.279106166141419	0.189686525751323	0.237744639976637	0.228760075145276	0.0859892353904188	0.0555983690067752	0.115617612854004	0.0994646484941138	0.164544261941472	0.277241789044606	0.115758691993452	0.017959258833102	0.30483174180596	0.218257643798459	0.130199951438707	0.259261065672397	0.240815361447464	0.229943030626296	0.0149336131983085	-0.0222944765806835	0.197354433471109
Wavelength_860	0.153723080596296	0.401779488584386	0.340595695307431	0.320952507854934	0.259143028898952	0.095513087497329	0.329589630135382	0.111750091525821	0.385067171738421	0.30294395520953	0.394251845668691	0.340563138200402	0.307226665021188	0.26304026137843	0.232393218151025	0.277549666784713	0.302205576740904	0.176260413375431	0.376327609049127	0.260899309555697	0.345709681628002	0.267908783614656	0.493948016055039	0.185764126197175	0.372824196290661	0.128948910542637	0.197917727407645	0.351703772877732	0.317328772641488	0.27956726544183	0.314580721049449	0.300783546571407	0.185045120263875	0.224393482439147	0.240542691478254	0.25353824429665	0.307816830795772	0.367939909559584	0.342346020470771	0.0561488575267523	0.410358764993081	0.288327578116186	0.261331730172605	0.391819425939433	0.314783523309068	0.260207710267311	0.0956644646213616	0.0616641831776336	0.290639321868421
Wavelength_861	0.136323276802801	0.303954786337887	0.182185120159859	0.2210432696805	0.169739943115603	0.0666144949691623	0.252565241275404	0.0893958141550604	0.341809895604426	0.251435856079077	0.229941275350468	0.268385621819521	0.178631973686602	0.172924119275622	0.202433070766568	0.172551509419825	0.198068868685176	0.0368289625974227	0.266506599065118	0.147851177781596	0.226183656558162	0.23266089436336	0.281231946094273	0.0981626930552193	0.213036828795816	0.110270468415478	0.0837966005010538	0.179935322444117	0.247845257272964	0.16435136231358	0.254477733355829	0.209370997010851	0.165803094271485	0.120717232680931	0.251596296700817	0.218591700427097	0.221924827973985	0.317646688664469	0.227037039515815	0.0134694281470618	0.280973212075555	0.185616160604241	0.227153986508984	0.228961355337853	0.237416554037553	0.228853426436017	0.0446426696583178	0.0686090107406268	0.215511929387723
Wavelength_862	0.134739729923195	0.279184174805245	0.121247793898815	0.135444652770873	0.135811391762117	0.0364077669248908	0.169726267952545	0.131113093463108	0.254918983152333	0.12033839461943	0.193059296220531	0.337180318073343	0.151166954972613	0.0745012581081594	0.13668841238659	0.0596264158212089	0.128778824275433	-0.0304566222490154	0.251910538035828	0.074072390690951	0.152410476099994	0.200876145906961	0.218754169829429	0.0452735245203463	0.170070714848966	0.1634482556095	0.0982732531145292	0.149070835045709	0.193982499816907	0.147862050712157	0.21521230723733	0.13295571694257	0.129846213361378	0.107688365616682	0.169333256940691	0.126618368852746	0.118182428400191	0.245410506942804	0.119974666338569	0.00965259833950796	0.181228541453972	0.073976437625861	0.108009386363173	0.165249539390011	0.117062575146235	0.186436133046747	0.0899584646471082	0.0674895629063923	0.147734994108538
Wavelength_863	0.130873789872379	0.217193657412256	0.132946977042943	0.0939104467456546	0.134639395924501	0.0724074480905429	0.150510084638752	0.148911489556271	0.210861226878432	0.0676287658078562	0.160928020390901	0.324369339956807	0.162858297467107	0.0873627178243523	0.162906937022476	0.0421893078063996	0.108674367500711	0.0365082235647924	0.241502794371042	0.0638783435100536	0.15822607210576	0.166245397138429	0.204228931892895	0.0798887961101745	0.185362941990699	0.214540047506664	0.105316651664532	0.174875854678116	0.1612273367004	0.150637531623116	0.155561691383439	0.157005849847465	0.113814224887215	0.12587488243221	0.147303158600833	0.118204952037408	0.104344604019747	0.186570840293104	0.0953777858096606	0.121193069155623	0.171343317573032	0.0786027911383011	0.0662730249408219	0.157928283042882	0.166083438505125	0.115159080095805	0.158130246795763	0.0857393634570705	0.15754116721269
Wavelength_864	-0.0605859261833341	0.0126723263343424	-0.0924897365638354	-0.0541605963173369	-0.0747007598368813	-0.0764614283464587	-0.0265251308717418	-0.0567495009378514	0.0183740656826046	0.0159497413185885	-0.0494927739230055	0.0476051625198694	-0.0559384252708401	0.0138194810893058	0.0749252575306981	-0.0252454595274882	-0.041153089510383	-0.0471590003977804	0.0456950600089882	-0.000463281910001574	0.0253590877964893	0.0119855448872597	-0.0054422703253451	-0.000714776875067623	-0.0596238097789837	0.020793989059186	-0.1789789306109	-0.0518034478913546	0.0762589025915848	-0.029848637020038	0.0621013685729798	0.0694284077890629	-0.0181208246757768	-0.090486649923698	0.0220847438021531	0.00816596304418092	-0.0118868511530112	0.00850860389532786	-0.0107380173860862	0.0368341967600154	0.0282155592658333	0.0797382934325387	0.04780656741711	0.0323058455268318	0.139263381598575	-0.0219562356575139	-0.064206160334915	-0.025820120701468	0.0698430216458468
Wavelength_865	-0.0203264989839889	0.0908132053354462	-0.0198399291210861	0.0477534099185059	-0.0253333000980652	0.019748352658175	0.0662221612656686	-0.12664608839988	0.0486567307242312	0.176237670291305	0.00102582636125857	0.0256022478524983	0.00813975986123662	0.0307451617975959	0.0490106635406896	0.0466265840783212	0.0599225133797482	-0.0182802645260654	0.0919601930183355	0.104216772605855	0.104887344115378	0.0737448223444941	0.160621825151712	0.0109466828318034	0.0508408687837061	-0.0192256095083139	-0.129786070547596	0.0457907323829285	0.143383710386931	-0.00276487096783298	0.105088735778492	0.0909804803311954	-0.0547556167515637	-0.0561597887491686	0.0568314378723471	0.103285625066754	0.0472332144735276	0.0976913644668726	0.0475349587189166	0.0876234964014011	0.133876414118989	0.209948534939269	0.0970914991314091	0.142535509920136	0.11297503321262	0.10458916422731	-0.104245014482724	-0.0336178989791394	0.123100356099341
Wavelength_866	0.190960512419179	0.22455426332358	0.241068729905399	0.279096886108224	0.211059595084546	0.287577876738722	0.310738061853312	0.0417328670975763	0.370084031996674	0.303254920538714	0.261670188240113	0.434430991033081	0.272999735104715	0.266274494304372	0.17400781811319	0.178036310421904	0.270923146829672	0.190159835481655	0.333959307317965	0.250312325989914	0.305378456500178	0.266097679685277	0.303548761604528	0.207389175140678	0.281753372752237	0.114371268400074	0.186917687510189	0.217160051384052	0.369610324123881	0.217007666002062	0.262733611437567	0.391010667056092	0.164114019730821	0.159836931725761	0.315836717848322	0.248797761835729	0.309190750189344	0.399642789590692	0.274989115567222	0.190649569149835	0.369790788941609	0.358076629843018	0.251624235609778	0.303487996668807	0.357442594271819	0.249567321015214	0.0633648117285642	0.126349813387891	0.24389043250546
Wavelength_867	0.079087066423262	0.277395443207805	0.122199284770014	0.142918972746388	0.171329600375608	0.00301252401091438	0.179153358042824	-0.0168112272475607	0.240606546889626	0.090065343670868	0.227370835065331	0.321515871321801	0.13677038468829	0.159295387526832	0.196938023650902	0.207653970897573	0.21792934570316	0.047124322037112	0.254953909893549	0.192090390291487	0.251837963782603	0.246092545924003	0.28960573176444	0.0884321845273162	0.186273559587666	0.132608309344776	-0.0384421927686146	0.195511213910958	0.274095986876059	0.211081371671986	0.181050755921668	0.204981047198331	0.0842161757825954	0.111971530371302	0.211719600446064	0.114439485868382	0.145030959893402	0.204025478684883	0.19386404994349	0.0178129297150119	0.225278294120875	0.163750293238691	0.0916545215358846	0.224417955925157	0.216134198273284	0.211180422396644	0.061854391882176	0.0339992592078162	0.19731250920973
Wavelength_868	0.0603235784858244	0.174567164881778	-0.0397754447172924	0.0838140567676897	0.0544597312038831	0.0177760622741637	0.0499667531343664	-0.127278979743953	0.0320024710856719	-0.00840057270243418	0.00845548021057497	0.219448275186144	0.033201242638289	0.0539779501311639	0.128302664716571	0.147270107693959	0.129637095654739	-0.0563045669010283	0.0690187560392149	0.145429897222754	0.122022073058806	0.109121330969765	0.0870690649781219	0.0527322703915836	0.0857020759289971	0.0253492772212932	-0.132145688069904	0.0567748019830206	0.216080359744908	0.0764044405119534	0.117375239891335	0.130391100899024	-0.0388847012147429	-0.00567946512968635	0.106588602360684	0.0176869965690545	0.0591076625496208	0.0903398608198179	0.0725875118055731	-0.0550359434365621	0.140428083443645	0.130310508889196	0.0716502443369443	0.147973320812827	0.0551877574373188	0.168153164221809	-0.0543507950149702	-0.114129147310695	0.154882883823211
Wavelength_869	0.12373714243848	0.352359754662575	0.318988952045752	0.393585385155647	0.238743083307996	0.0498610323518818	0.266875315880212	0.0156178230455368	0.305240454880059	0.276400243751597	0.3999832025105	0.453841939042115	0.194076776782809	0.273536565582621	0.273580132396876	0.246727471617083	0.304026450079508	0.155876402715916	0.41812185554158	0.229336275261506	0.32886025330213	0.308825023054053	0.429326654074547	0.127174355530063	0.40337081047036	0.0769438259363862	0.050777938589425	0.373409330960902	0.367480153896963	0.239829619508465	0.326855143843783	0.258497279876734	0.208187128583021	0.315076433563239	0.276048423997172	0.115934168641239	0.34266932968562	0.367131382389293	0.280254544251165	-0.0673518850952537	0.341537902421965	0.239117435434788	0.188307919193181	0.278844028041297	0.250560477466896	0.280431850758029	0.0400234991817906	0.0656808472369634	0.275298195359657
Wavelength_870	0.00831021529850459	0.24066644267799	0.147979854092851	0.204087094371001	0.104325471442779	-0.0253235716757129	0.189601176609205	-0.0927786189711771	0.237666773989244	0.154911872400823	0.319479942365907	0.359373615209606	0.11658060120416	0.183143598213536	0.246462740400274	0.228171797335798	0.160760627094246	-0.00285340250042562	0.29381264511141	0.256249149226865	0.176596270244696	0.200924645967431	0.267329240764723	0.133549105455407	0.238252659218589	-0.0238217246725801	-0.0936763961053345	0.245343573917678	0.299769438151427	0.165376138077527	0.243053330342966	0.194782994412118	0.0890410944012557	0.173077330639827	0.190989703494799	-0.00138119360085427	0.211129313146384	0.164989441103425	0.136351764811345	0.0207979303417158	0.209531650994097	0.251494385041645	0.160855171502133	0.228507930278825	0.206218692423461	0.210258106800316	-0.0466278733663202	-0.0704850696674686	0.235634265892419
Wavelength_871	0.071992971531313	0.17302945409362	0.0403401898566735	0.067769094707445	0.0887581246153351	0.116835585088518	0.179483995983972	-0.0841606766843107	0.219281768394983	0.1100852125796	0.0918802640903771	0.268901087583615	0.0877147273908025	0.151850204757106	0.194614245477208	0.164459039188673	0.095040503372457	-0.00653292457682044	0.114660017652125	0.210093000326119	0.158833515082704	0.129958991288425	0.152027775385732	0.197479020686329	0.118357098856628	0.0308464677139694	-0.0478983242393063	0.164384107185777	0.163920738676931	0.16591245282938	0.131746960474742	0.212549188583288	0.0116682655486541	0.0643807983238788	0.166252717274378	0.0220031068586772	0.167762215796775	0.0618266105711811	0.0645822535706844	0.182020894004381	0.193090125683681	0.27055077402388	0.137455253328863	0.19072518059293	0.190598550579743	0.157882021026032	0.035353323779021	-0.0468275166787429	0.205317810151981
Wavelength_872	0.156017311721237	0.244297457996627	0.153754666472754	0.158912685416694	0.198349448236207	0.177638087836574	0.232568798142933	0.007576518938461	0.276750390268324	0.227750646587867	0.132857428100927	0.277920951055584	0.128057204679179	0.209357806874402	0.14786906966888	0.107624276866051	0.190531278767413	0.12230457075386	0.163096507443577	0.125345957975158	0.286553612467627	0.185844006265777	0.250835262593032	0.171215638293312	0.182817586255452	0.103353360181867	0.0670140835971449	0.244702108224962	0.141246100410996	0.24446112246329	0.152249157146566	0.248572460188816	0.111159130452177	0.155079852356351	0.211773512761846	0.126295528347239	0.270789306236141	0.203896453721349	0.167529643285413	0.123488974857694	0.28496719989291	0.237568556385601	0.146348497543694	0.210135367840646	0.21681408227472	0.185517267104265	0.136556449201897	0.11572145186128	0.19283714319892
Wavelength_873	-0.0298445957361462	0.0962662922363787	-0.0515696505936235	-0.0231447493248466	0.0500882306030468	-0.0366404953983929	0.0513448587106228	-0.140496205221501	0.021095477398565	0.0537840549773799	0.0390228342599903	0.0574130118976865	0.0173226936670978	0.0424128925906694	0.0828280101164911	0.107042605113546	0.118475626908663	-0.103501258160749	0.0273737755963323	0.102764231986379	0.0739540604430491	0.0564913956660566	0.00729093216096385	-0.0164574796864013	0.0028946341235597	-0.108362146772069	-0.252840866007968	0.0361567025906637	0.18195889754535	0.0455499916487916	0.0798926869944052	0.0767555089463734	-0.0296194604475687	-0.0068779037346535	0.113070035833398	0.0271611392809683	0.0365931994913087	0.0711546276628671	0.0244346919088873	-0.0274920497165923	0.100641517288219	0.0994441542087301	0.112514647682728	0.119934275428101	0.0638392657665881	0.157117492484872	-0.0568636014098716	-0.0909219670446985	0.12038161599917
Wavelength_874	0.128852051408896	0.139534657492751	0.0682232367921902	0.080320358817075	0.132264864457953	0.152037079294238	0.126149666835574	0.00229080924710784	0.14614126892563	0.125930596928788	0.00826965504782411	0.20829082001187	0.103318781001394	0.147090304543448	0.0969766045496995	0.0891461155279699	0.180351966094861	0.130280746986506	0.113810656206305	0.153229982932857	0.141761640007243	0.06830109007817	0.158606804730273	0.0450904889986486	0.138302900223247	0.0381461848188581	0.0308847075564431	0.0747315547721053	0.211908767592823	0.0985554524398776	0.268136067310229	0.116195857966997	-0.030780276366709	0.14998171337712	0.15681684668382	0.0598749316433396	0.0781021078647021	0.0816471108503909	0.131526861878845	0.0514228518467201	0.194738726823907	0.113278440798734	0.14489272632379	0.163947525097502	0.0721902274224605	0.140766382673406	0.0717557854868138	0.0436543087631783	0.186990511685147
Wavelength_875	0.121304601571571	0.0652547315995595	-0.0390716326622088	0.089277791252462	0.0235312574389052	0.0874456018969471	0.0657414247515936	0.0116825492238512	0.111844269418752	-0.0785504896584303	-0.000626139801030136	0.0870620963565496	0.0330913646347038	0.066578099730978	0.0922908864438856	0.0240149372690571	0.0974961428002435	-0.010305632348012	0.0488335838859368	0.0660886297877065	0.139633242810215	0.0709749160927426	0.0666738710826285	0.0224309561406964	0.0818888633772255	0.116715531855024	-0.00105651637047837	-0.00597043685329295	0.132917236074883	0.0702820466463212	0.0840181976632852	0.111580211237505	-0.0458750402180703	0.031792424299314	0.13266039250718	0.128300110040622	0.0220797594929832	0.0459963312848565	-0.0599111819617623	0.102182446869033	0.174279645166982	0.0596583762448937	0.0267956027637262	0.129938002483295	0.0162024729118912	0.128150146697322	-0.0113029515450931	0.089760948780335	0.184505224422332
Wavelength_876	0.116739794026647	0.121261931966173	0.0343330865829547	0.179135327268191	0.0359479736728506	0.0203066280871728	0.0768719590199454	-0.00965492690741472	0.249895055370898	-0.0139527296150051	0.0836985916842178	0.242815657511345	0.0938690826443968	0.0681312261580411	0.0783664125108156	0.0692379194659552	0.0755278273831275	0.00727914096054466	0.117721940999787	0.0680260236560642	0.138607181452747	0.115374427277895	0.161768305442053	0.0440760880747679	0.19021046724595	0.0852625498407183	0.0194378260269707	0.0981015484256288	0.112524601749127	0.166886459053188	0.14468962712682	0.118902841548272	0.0844219440576318	0.110880651076561	0.146939821131899	0.00821135687005423	0.0655411909397804	0.0822172662119019	0.0678444731188951	0.0729090986183652	0.216223769253217	0.09618214694859	0.048525936062239	0.171138184824874	-0.0603776623840175	0.194873419983263	-0.0419742923712304	0.0314163520206266	0.13697616894245
Wavelength_877	0.00905459375968635	-0.00835245551916328	-0.0397576252233705	0.0534356751217368	0.00806568861993421	0.0408362510682214	-0.0236271937657488	-0.066110049449571	0.118752755157233	-0.0486583552010093	-0.0146432788210296	0.184805705744105	0.0181456522787778	0.0438590209674955	0.113916436056827	0.00403398486375554	0.0418685746913635	-0.0368344297178785	0.0744344778252954	0.107244966780819	0.153474854179388	0.130778546776825	0.0701542408916074	-0.0167440218126793	0.0604365754926382	0.00135983655685171	-0.136023603486844	0.0489966036509364	0.196782381964025	0.070151286133329	0.101252859415775	0.0710111163697893	0.0517597865054949	-0.0316835494162467	0.137565329823173	0.0625409246466931	-0.0261942233783198	0.142673962837562	-0.0356543705135534	-0.0660959265601575	0.145589043172785	0.0309613526817205	0.0365453700756546	0.0719430029015442	0.0675558379736534	0.150402859025527	-0.101308455887389	-0.0958995525202769	0.103189496180694
Wavelength_878	0.0970599920183083	0.0260941805312208	-0.0613887625185915	-0.0149503893817434	0.0281739201000497	0.0353344120830777	0.0394942767875672	-0.0311318462952747	0.0849874053019186	-0.00576795695300716	-0.0351563107753137	0.124637120316452	0.00806041035429854	0.0526861865111967	0.0235677509928839	-0.0350313645870123	0.0364671575825746	0.0262952200717409	0.166042477193154	0.0342685419353639	0.210468172080448	0.0784887445029556	0.0567077365813571	-0.0447856754622739	0.0140999016678329	-0.0177882465977479	-0.163330845548501	0.038100288527218	0.121626989070683	0.101732948969283	0.122673578506606	0.0648568028658043	-0.00907245199502449	-0.0203724530697015	0.0462426309544684	0.0822032485973673	-0.00457865395291117	0.136389321881501	0.0732753294685852	-0.0406010784859536	0.154886371522315	0.105703674169674	0.093237108985346	0.0603916083065116	0.116752767139515	0.0560818008434267	-0.0516344282924025	-0.0592123764117389	0.107636546159948
Wavelength_879	0.312435768482422	0.246740131890769	0.247969103298786	0.213139761604496	0.242493726553502	0.225695323846336	0.290781465557661	0.189034669797928	0.407771472822735	0.251060609608568	0.229644797176117	0.44439463159249	0.215496051852062	0.313556890185979	0.177942000795891	0.180584379466086	0.239612017771801	0.261320341685082	0.331840068842599	0.196733806636086	0.370094852380702	0.272228168321919	0.355129180843042	0.160177451136135	0.269784949469039	0.172802926745239	0.219815871385527	0.293198516711019	0.286009318968295	0.277491024752189	0.282950513859028	0.325619564557443	0.160440097881359	0.200400524437233	0.242782123873229	0.256026028086159	0.268065417259074	0.352851507462707	0.304425774968492	0.167970875632241	0.39389301792269	0.300228713537301	0.267284645049652	0.264622719907051	0.314094498135258	0.230110227778653	0.222287901999251	0.209929319785377	0.265730748009353
Wavelength_880	0.139353780515121	0.11195280071327	0.0717679011703846	0.121676699756351	0.0820332892005448	0.191214564531	0.111007752112213	-0.015094597180631	0.279520246927349	0.167149773660008	0.16661577699335	0.307558636168474	0.101013781275152	0.18820686586852	0.179411956918382	0.108234968653318	0.173808908249467	0.0963738577905649	0.096669375615972	0.220002348418869	0.207490772161681	0.15871514086832	0.162215082046923	0.129612514689633	0.12185338711724	0.0815630686816351	0.0607184308162595	0.103212767905606	0.265439889661289	0.101336751917093	0.174400777553593	0.260717138791212	0.0885181601467525	0.0465849477469982	0.241691428760404	0.114131560303087	0.126839570796659	0.177076109087418	0.137891108001435	0.115042754088244	0.258521094485053	0.240885582714616	0.23028542216423	0.143158231902678	0.220142020921617	0.23944720370873	0.0502096309254658	0.122038543596807	0.21516209403254
Wavelength_881	0.110803176186981	0.200897702430101	0.165015575772089	0.148029743019045	0.12424908999948	0.232482983565977	0.117237344090717	0.0382859821902198	0.272768655184019	0.204676996686435	0.187672869770294	0.214643767140517	0.165863196404179	0.220726124356708	0.17648986215926	0.0473371856310212	0.226782258844468	0.140293390029193	0.178403407523311	0.181532939600368	0.237031117726162	0.164614557398669	0.21504957023892	0.0965405880091185	0.151504494647219	0.0861223623467281	0.0351667148602637	0.12697639341148	0.210157401213818	0.131163717463355	0.250564994912179	0.202955942481569	0.159719979731815	0.120832697509042	0.264426090964418	0.0572597908132454	0.100853055900468	0.215094986549839	0.217208492509296	0.00478568825353277	0.27126552749201	0.158937587673867	0.209863145656877	0.149503371198114	0.185859729899468	0.224986925837681	0.078127088335428	0.154330945004926	0.196182623771452
Wavelength_882	0.0355206311000969	0.0848884671983986	-0.033522286001631	-0.0314581874818624	-0.0136029037379213	0.0992088230307851	-0.00830204607597024	-0.119178175704104	0.128164831988223	-0.0318683237942184	0.0222064499489312	0.1412326563755	0.0574054807435293	0.0573938669615178	0.0522646087375509	-0.0345554567506295	-0.000630817127716343	-0.0379014493589993	0.0713943223504852	0.122192474173555	0.031316308065846	0.0466121656275513	0.00374098629635633	-0.0165809704668974	0.0293636702095363	0.0065676141745621	-0.114500913069429	-0.0865080711368562	0.140067552046254	0.011226448121563	0.102265731249419	0.0829935104786299	0.0100839688695246	-0.0749846032706682	0.0495551172819896	-0.0549480391286166	-0.0603385947116618	0.0525882961953814	0.070209507288423	0.022992914694538	0.129581338692555	0.0539075188822592	0.086406704708524	0.0855806175809354	0.06226571759445	0.14002583819588	0.00775799882836194	-0.0475931674294933	0.108952549396181
Wavelength_883	0.121469623367559	0.286911613386602	0.26926062452065	0.241435003572996	0.268918425216711	0.214767249900054	0.307062039533298	-0.0313177809834288	0.36935543272898	0.271580398648107	0.305188690386777	0.370026453932658	0.252817731253271	0.313044735082051	0.24558972990521	0.173640200683476	0.268990406699656	0.120835654954062	0.276766251076398	0.255445554599316	0.291083690532518	0.304523314966688	0.2958294398432	0.194003631882824	0.268774111900155	0.101038659957806	0.0264464873146432	0.252890436349003	0.31222880327649	0.187988013377004	0.263119885052205	0.25553717485981	0.199929659089777	0.21941554828344	0.324847791341506	0.118869948915968	0.233660620004306	0.333694917153969	0.265343466904297	0.0490827771929725	0.371377136733466	0.226742078275897	0.22846605555772	0.208961186519162	0.288486745763562	0.282642677504688	0.121154166671528	0.0951247941454135	0.254827825904681
Wavelength_884	0.0792322024416438	0.130713098200891	0.107169684210501	0.12156109293424	0.12729372582725	0.152111336490122	0.159546382462643	-0.215822291911734	0.201322991440995	0.188204779608719	0.101305888241064	0.260290730899089	0.120501512280261	0.228138424116476	0.117189899795905	0.0280590243139305	0.212804788081254	-0.0202266100567639	0.153242234764919	0.224933777136476	0.277749941860551	0.148023171648078	0.14368057300226	0.142540118281994	0.103674183837318	-0.0914369497469461	-0.126623543457329	0.0678441552538896	0.254631852707728	0.151488262672632	0.218733364927402	0.234568327651578	0.0793305981601272	0.120355926023755	0.244776833814907	-0.0116770978626258	0.143339633846753	0.224535290244731	0.119225958323604	-0.0627883453278525	0.255430495632365	0.258243689161684	0.191267330260993	0.182907224307816	0.15514269703306	0.229928661118229	0.0943365556162572	-0.070563641396513	0.200013325921555
Wavelength_885	0.180964562468411	0.32453547825761	0.298628652575717	0.3580627082105	0.292011772777018	0.314011926612905	0.352951585146735	0.000684828810049533	0.450776280147344	0.34637329427175	0.396531967308954	0.430521969554934	0.284462160427771	0.416418642041316	0.173648391066994	0.0670934693264202	0.397452340872199	0.155237543822043	0.234174899671548	0.18205032760703	0.318444670047341	0.335530325160978	0.302661284792136	0.196369033477809	0.305202502240329	0.0247126581892579	0.031324472808031	0.214061933342544	0.302153225130082	0.273339766846852	0.308191917664495	0.334215339467019	0.217958082927469	0.270443014023444	0.40681697289558	0.0941632889535846	0.357298083190591	0.442337915128873	0.338587083180853	0.0404120329581239	0.439115161566841	0.256744561551525	0.265585689830173	0.333012279230784	0.237986753498225	0.410610566027273	0.114812407836618	0.179126595499061	0.264675777387671
Wavelength_886	0.13178928668637	0.299784356325497	0.204126367263973	0.289512083180727	0.216939948889903	0.187143831654896	0.302485880235396	-0.0255506179753435	0.39031851805565	0.329923268872278	0.358479027890991	0.391737699095425	0.238474105244561	0.356832802831233	0.229236173604006	0.234955591885293	0.306939327657105	0.0403177386776157	0.332834106408328	0.288427543117068	0.289958243340361	0.218418314702511	0.268061903910764	0.168651068248013	0.225900366116202	0.0166290871511314	-0.0260152286785827	0.301883645982595	0.255842034791235	0.268855334996535	0.300623289553659	0.28966454812976	0.153847773150352	0.171456107629562	0.333022705619403	0.0802918509087516	0.334324795534283	0.361476902838293	0.360444411912512	0.090761196760199	0.365650791908468	0.391791443336149	0.323858302240979	0.299515236777293	0.297027190553387	0.351066672885811	0.0466967727072921	0.0903017344032813	0.27422045363343
Wavelength_887	0.116707757243338	0.254861803897187	0.16105612162009	0.27893601881459	0.191730149448002	0.154527243174935	0.274416927068445	-0.105963953865478	0.336257742864367	0.16267879498178	0.282392608636128	0.216879190483953	0.176831007950267	0.294807619181319	0.265301498432531	0.190457688004571	0.297847704922897	-0.0281633183799246	0.262310716312104	0.199109940919333	0.253685665846465	0.160535598546801	0.243294493720814	0.069420883774104	0.168287029965889	0.0567153340567078	-0.0841198683744587	0.14469544473742	0.239596749058945	0.216025842217734	0.233097445886277	0.232296675526195	0.113611628668617	0.154665170966079	0.333602757385767	0.111168902882243	0.272757698989806	0.218914869378037	0.253900970200923	0.161872726061032	0.351943846484925	0.275340241022058	0.338752927254754	0.246037127704829	0.171643309168751	0.300891580144778	-0.101016793918096	0.126948024415813	0.280257700208639
Wavelength_888	0.0369162416971076	0.228173861320133	0.100666635969245	0.318698202033885	0.184467834241542	0.0888885157494169	0.190108701139571	-0.201158680583715	0.325006391439919	0.098502476176889	0.342223574460919	0.303302128496254	0.174117144920955	0.231150436793778	0.235470044982429	0.155023535445834	0.343883454149045	-0.10559037640547	0.248858668045198	0.230725623079782	0.241284039276728	0.266174334124004	0.238915326903913	0.093680706759171	0.232122911547452	0.0535932740408737	-0.107827807023427	0.139726623334586	0.362898496761014	0.180453480610602	0.291379152174979	0.261903626222971	0.12570471932185	0.105337393732402	0.336507236761392	0.00215894072347213	0.20762458309479	0.333723653301866	0.183289132938953	-0.0100764119291883	0.296649643517135	0.230879838337544	0.215284218103976	0.268204042772302	0.160176974277283	0.386973010655678	-0.194939723968955	0.0432822433612866	0.246814077106483
Wavelength_889	0.0960384571939061	0.191178016729835	0.0951969417771779	0.334127767383227	0.17483369596405	0.282495484728254	0.168601844120908	-0.0711330291616905	0.342882995405602	0.124499274958285	0.229917488876795	0.34290878667483	0.21149648959161	0.276945314320125	0.17966890185252	0.0842795317888611	0.342035736189198	0.0487853887956176	0.144536616708213	0.211966608923072	0.263671750719178	0.244579984850261	0.204505985719576	0.154514040267749	0.247368852265651	0.101270934656752	-0.0123213522871051	0.126520070203649	0.227234466532608	0.184277516223576	0.239267842364593	0.276234273485096	0.246250695304577	0.148468547586877	0.413955540630202	-0.0100047449150541	0.21877593570167	0.266293150287794	0.221171151026651	0.0231885709874974	0.316023814953272	0.205494650304831	0.158710325476906	0.253832340555636	0.153528393896478	0.349178993903559	0.00322885443535526	0.134551519434465	0.24857411086165
Wavelength_890	0.0823976911880421	-0.0382578021800451	-0.114007920605625	0.0353293051006953	-0.0301514904153162	0.299921454627138	0.0046081191194639	-0.07179899820238	0.130580476344544	-0.036549176739561	-0.106564452434728	0.123525135238803	0.0180645993046862	0.115772786559415	0.0522816666636053	-0.115343429450036	0.106645604686645	0.0672632136020005	-0.107886319633365	0.018666677379934	0.117486679293866	0.0588282360312929	-0.0575273331984384	0.0244249312998681	-0.0150666776534932	0.0717693153527274	-0.0663738014044354	-0.116212490267589	0.0114826729736583	0.0149473107192086	0.00455967001373637	0.144533218151872	0.114297480306635	-0.0650314411326477	0.251587798685235	0.0349803714214756	0.0339715665477448	-0.0181968291987826	0.0197865601636346	0.103927639548947	0.154802856103153	0.0828657179573069	0.097804282820077	0.0332008093539963	0.0787075152475318	0.147831908978962	-0.0155472461513056	0.0590235409327857	0.108374225346505
Wavelength_891	0.0483066709550551	-0.153555942183546	-0.198653332661541	-0.137051748229353	-0.0998748744725801	0.232148505802979	-0.0813855927598674	-0.110638692687875	0.0115846609083736	-0.0698912734654492	-0.204254690464547	0.0492974023490449	-0.0886979872163672	0.0656490404636013	0.0396814577187944	-0.133152572054507	0.00809192722999097	0.0523723906723587	-0.139013324526556	-0.0505147708204056	0.049124942389175	0.0486923231614674	-0.152827469248809	-0.0439934084634775	-0.0888890979530342	0.0564499312511447	-0.0758108562927464	-0.161652488988381	0.0622773009961903	-0.082180252475073	-0.00290368765837259	0.105113197466572	-0.0551934330394707	-0.188467493235106	0.112623047795435	0.0721143808656016	-0.0526923420247731	-0.0173139777184356	-0.0749743371917511	0.0833421347301881	0.0567945245337449	0.0575540228989093	0.0812330226754648	-0.0600581225653848	0.10222848558724	0.0648339436385048	-0.0881008514786507	-0.0374232972194408	0.0375375581890452
Wavelength_892	0.0657989221506016	-0.0226898042939072	-0.0805768197540375	0.0277688952297558	0.0231890613467194	0.287956393766458	0.0134234794118812	-0.0845378885239819	0.129007046829165	0.069076240271338	-0.0516768276961821	0.179923122760478	0.0189717316401275	0.219357326827712	0.0806703428411038	-0.0220123453175616	0.114340796944269	0.104967503542366	-0.0116316182327378	0.0757243908341857	0.116464254516737	0.0759032287914036	-0.0275443326399312	0.0313892106677746	0.0540106791874952	0.0350404437685366	-0.000381654517145419	-0.0696103574007119	0.132204909303068	0.0112429117500946	0.149565555647985	0.159533785653594	-0.014191101740522	-0.0184878733177757	0.193220487992878	-0.003791427049758	0.0703957484775157	0.0974971104896271	0.12418783540592	0.0550611880721513	0.140698891086529	0.125023016261734	0.131112514596301	0.0684308239771105	0.113533027900902	0.115559012383029	0.00903602976464185	0.0559580724642905	0.132217398655058
Wavelength_893	0.0592422710548161	0.0876204247053405	-0.0293600498402493	0.0652243904219286	0.0512485691416934	0.191675354520104	0.106941322403635	-0.140404676869497	0.212983112596831	0.0457900794672579	0.0336432938367773	0.241447517090727	0.0340428850646858	0.153905661944929	0.0478358332581429	-0.0803061019455064	0.107052698754941	0.00612773206115946	0.0494207373460654	0.136557672348247	0.148962642790615	0.0192580892917064	0.034184824996378	0.00872305939206288	-0.02125036270324	-0.0317397121697744	-0.0528997988865364	-0.119399723448538	0.0991800274741352	0.0821831086883537	0.0829859996122338	0.170789413516052	0.0186312549806201	-0.0376014290379032	0.182565230650086	-0.0217311943164487	0.0848390804813933	0.0944527159927976	0.150025143466326	0.0703072999022307	0.166287533940528	0.140743826670265	0.167675224973095	0.107530311399328	0.152428421810412	0.184147767635434	-0.0279255806433919	0.0373598739736154	0.127260543847497
Wavelength_894	0.0753432202084117	0.106754488483729	0.00168101037401325	0.11228213443365	0.0488720156319021	0.245383720101883	0.0746077499724775	-0.104396012540922	0.111692256869511	0.106821083712661	0.13038189638417	0.214593862096418	0.0992941823356665	0.292335130355201	0.103591157622799	-0.0384299252444639	0.208527108620525	0.0497431176346763	0.0605729407628394	0.0527039137563921	0.178165750953329	0.0886053917554351	0.0712718566219138	-0.00573883172992416	-0.0369327961792211	0.0603890987444098	-0.200063808445777	-0.0342573408676464	0.113967586452076	0.113115675305442	0.13885181078136	0.166744278049189	0.0444814962329102	0.009824654334016	0.141488032317159	-0.00211784724827749	0.18640604069236	0.0644277320526261	0.224928197422448	0.0260525587253246	0.278967194906479	0.181178095007715	0.247045124296356	0.104730496526387	0.113492912436119	0.109854436914632	0.0351686587399737	0.10740307911407	0.193048266530337
Wavelength_895	0.0926962243535303	0.126790855287634	-0.0425976317715569	0.128957974826352	0.0450100625608142	0.212617801035647	0.0325366097183973	-0.0996744982613641	0.0736445481196955	-0.0309505703587418	0.0553225468268443	0.250842518711999	0.0244018042512903	0.174074228233901	0.144506660628838	-0.0593499001877235	0.125031704316491	-0.0513536724917577	-0.00498377516253132	-0.00155812293152124	0.0263582559316785	0.073127855485803	-0.0886797664965304	0.057785169903525	-0.0159105088375176	0.0661487906752597	-0.107268285611594	-0.216531268699638	0.137328249944584	0.0493202238975469	0.139051214066859	0.162335811075807	0.0390244347176687	-0.0132339698879769	0.299868051633084	-0.0419724933029961	0.0529444377859584	0.080544428905633	0.112663849261589	-0.0264086102415483	0.141290055829281	0.011161899408751	0.142732760391767	0.0945446527216897	0.00599884120644256	0.200233961571297	-0.00162739737226612	0.145662244585338	0.107638179721947
Wavelength_896	0.1619870189813	0.214544613272581	0.122563490761253	0.286065366658444	0.301181095242796	0.246397807227614	0.291452098218895	-0.00458634297335701	0.410785957891358	0.26088113558839	0.221689680287743	0.437553960562275	0.184277181803853	0.297582168998902	0.179539112011542	0.162080509854659	0.357029588188076	0.197301981042061	0.286183807174353	0.234526467185034	0.355565535025759	0.303057149163764	0.340251093018644	0.146708712795082	0.233868541461662	0.0710106175141913	0.183372338000261	0.230467311402838	0.407761842874354	0.211363161315355	0.290598927233528	0.404383402270122	0.183687746503153	0.111043338357956	0.329802663155835	0.159107943261519	0.297367702911841	0.414911867925564	0.302132724935459	0.0603538362129633	0.397982784370082	0.310787911913258	0.220119659331485	0.251804270971485	0.280127057679074	0.408007840369599	0.0216383947923312	0.0797974530951649	0.207172102712447
Wavelength_897	0.0942510908572099	0.293033501249639	0.202605281397456	0.341907335451454	0.246518195557222	0.275891692765894	0.276480955443927	-0.18668358765102	0.464434464010608	0.239575560019272	0.41898450913373	0.430656368073512	0.242085181319321	0.27439775949792	0.244768550668124	0.106993273688497	0.347500356279774	0.134146131284191	0.331355874481781	0.283886427278412	0.325953227852753	0.266660661258413	0.262527795443491	0.242196264917151	0.374061772960259	0.0163307535646791	0.122044458878799	0.16995834338118	0.381241019059078	0.249529348763881	0.337875443300702	0.308490856866876	0.169214400966159	0.237859507507557	0.40609037846785	0.0738370559087783	0.254552934998119	0.373874463678692	0.362679499210687	0.0884385980952916	0.437148958261352	0.357322074583341	0.273384881908461	0.308013520338234	0.246681782729054	0.415845673915242	-0.0896500577656071	0.0138519005146782	0.270965397968434
Wavelength_898	0.198116877054357	0.33088099410866	0.301809387231126	0.426066367040933	0.197295753450027	0.388968109994917	0.362269934032928	-0.0482971713132356	0.505798083397859	0.378239721492235	0.43601766016424	0.445327400383103	0.258029025016832	0.483594172027271	0.300991856060446	0.194490366906075	0.369996328084511	0.298502626902222	0.341678756855766	0.35011069515464	0.390754367304793	0.243694631204993	0.307522398646776	0.226043170616852	0.342168830751557	-0.00746032195128195	0.132527596799393	0.242748384896285	0.282678931532798	0.261561215081896	0.368156782558832	0.408352103304099	0.331059730893738	0.241093168180784	0.446111602314489	0.111972465338587	0.478027257533463	0.339193105427515	0.53373288768961	0.10681999994243	0.486385619149458	0.394614763861071	0.462742164402962	0.337385488549985	0.357617943886076	0.383393308282343	-0.0156860838125365	0.172635477878944	0.299130264106873
Wavelength_899	0.165721901792819	0.318561579672436	0.186358329196204	0.330085038292586	0.229141369688662	0.22614720838839	0.304086967866023	-0.0254245101159594	0.42571961147341	0.363311341430161	0.328963808084331	0.4147545239502	0.239308504847745	0.364368803885991	0.244240463464745	0.216885007358213	0.326379278986634	0.202468190487497	0.333627451448888	0.222098212693815	0.288449614735302	0.207531576632117	0.289086264180699	0.0706583088361727	0.339899105244898	-0.00599212814173272	0.0879620800099533	0.232008806326129	0.294202040194758	0.204049727911178	0.371211319851448	0.295745507068072	0.274896423650625	0.188892977238018	0.421823256954674	0.0503312007168869	0.373738042528994	0.325181382570351	0.473485690158929	0.0129349248433392	0.426365627783235	0.284874694653412	0.395452800617978	0.277437622624201	0.27823030342202	0.373607217645846	0.0636122773217902	0.110658401233584	0.250037183629949
Wavelength_900	0.110902659021791	0.214561185036654	0.0571521233020576	0.144973938169481	0.174441480870311	0.207843125917768	0.163500213508763	-0.0837458918917411	0.273717781512526	0.215385669505353	0.20661056901749	0.313505912443974	0.16584575282533	0.228081642641093	0.236610515419827	0.152232676557503	0.257399678909686	0.0374159123205492	0.176203105695748	0.116716167846352	0.163417789755194	0.146603602111004	0.101426834293676	0.0324822191922142	0.176495456300842	0.0696806331665781	-0.0553758634914716	0.035910146253501	0.213120371047505	0.1411471318542	0.270489742322682	0.211913535705388	0.128491166482824	0.0686743392540552	0.297946351731927	-0.0645759699520412	0.185125328871555	0.173143420220182	0.319997992584661	0.0272955084634219	0.262907063602175	0.20153366543218	0.268812890445188	0.181451618929898	0.148250386197322	0.307142609480544	0.101452114479539	0.0151290639609424	0.18839439248265
Wavelength_901	-0.0303696514597193	0.18976916068133	0.0335090428718716	0.215372811147052	0.121957166098186	0.111168264188872	0.101433216538001	-0.265168672986433	0.256350521946212	0.127421134785198	0.284617931878207	0.272949227174893	0.121696853694405	0.198027333008337	0.289521746088871	0.19981452464254	0.230366986016666	-0.10272133814742	0.234962559663469	0.182705442155876	0.176734849760617	0.159260766309096	0.154423804659497	0.026811454125893	0.1375621012375	-0.0149313924624164	-0.22925462688087	0.0679142670699303	0.266996036424518	0.134000063446404	0.252388548466022	0.258617067671092	0.116114884477547	0.0445810319598803	0.311293253152995	-0.19976115012259	0.155233034148241	0.201661232768735	0.253184304405147	-0.0130063124288421	0.203166533972539	0.231358378458523	0.272744801593407	0.149538990343124	0.0955205848355107	0.327241476081213	-0.114859981646647	-0.0471548294726973	0.214043262386706
Wavelength_902	-0.0928517966725461	0.0553743726381378	-0.131636513119997	0.165354635815315	0.0198537169882371	0.0347660543468188	0.0145188626429148	-0.374030842894813	0.145811069755251	-0.0138652447097247	0.118958002150698	0.143266400680986	0.0453679160483675	0.0376827985031213	0.161537610002069	0.094927550139702	0.0995596538342311	-0.212128443961406	0.195639327015704	0.140602794260051	0.104589961151188	0.0700272932951752	0.0736414615932556	-0.0713538447210359	0.0860927128815829	-0.142082535542203	-0.316341262114387	0.00554477332610749	0.276633632711457	0.0316358034972896	0.152920801678818	0.169576339190479	0.0375113073433696	-0.0534043366859561	0.276306498944773	-0.234827955029483	0.0505555713274048	0.188014132315435	0.0940600947027051	-0.0590353028044617	0.178255111451429	0.141821609528861	0.196355070937155	0.0629928441374861	-0.0112171955790858	0.309784670208458	-0.32674538386087	-0.144359500820889	0.180228650035168
Wavelength_903	0.0868455743516347	-0.0354057057947451	-0.181485653121018	0.0148678393694688	-0.0597550585712274	0.246993064118114	-0.0249966675810409	-0.171393880863234	0.100199990122062	-0.01375867663101	-0.0980779197642677	0.124921116047839	0.0253698268480561	0.0712318647688595	0.0341830182344057	-0.086970429259781	0.0608231429174593	-0.0612107651220239	0.0268712756881745	0.066640643231693	0.0533957045297404	0.0181322515541804	-0.12206817577837	-0.000676144480134172	-0.0297504051439892	-0.000824192260821373	-0.131471441351271	-0.154465473778984	0.12521264354563	0.0525387822603419	0.111627459778674	0.11902048458831	0.0439679979555114	-0.110693217337969	0.170326520458991	-0.0403177634122868	0.059442206576684	0.0368859690753277	0.0737989208582037	0.017386145867249	0.192707699622683	0.102168742187984	0.159612360944362	0.0916130283935822	0.0111572434970451	0.20558811115412	-0.105837147131142	-0.0688145606789351	0.105545997740739
Wavelength_904	0.0906281851570883	0.0600751321244067	-0.0588147837563748	0.207837140309848	-0.0103211390943855	0.256175924791298	0.0784152287648448	-0.185356573263289	0.356231125851157	0.165043368761065	0.120003199092968	0.257582071372308	0.102470143184953	0.274125454716634	0.204417646806157	0.0488386310785057	0.203079663485635	0.0105984102198328	0.158777021670805	0.183256166322703	0.209808551686526	0.187257611254479	0.0480600505920822	0.173197843423532	0.138626706708662	0.0829291674794651	-0.0964903901217225	0.0379145141114309	0.193294212325517	0.221497647819989	0.201281273456342	0.290419818910789	0.220357672237715	-0.0194026210836007	0.372425614473573	0.14465495454978	0.252365255308287	0.143310775980554	0.206172982796952	0.12644869207235	0.295055293166195	0.316219795409378	0.320061838704794	0.211001560209591	0.255840670322611	0.271465637216893	0.0172020009222191	0.0295560596126485	0.181437654387714
Wavelength_905	0.108484591547006	0.0560750758377818	-0.0674357385504271	0.159543415611149	0.00701186636805523	0.223336453443678	0.099769139223104	-0.0773552023890294	0.313072097397623	0.0473389948377466	0.153925273813032	0.288593801030789	0.152360860718897	0.187356069737119	0.124411259256157	-0.0463099812715433	0.176317675045612	-0.0740113559041014	0.131684675321648	0.031617198767248	0.203739183245122	0.188006066903511	0.0638987006480551	0.0418557331523101	0.159880195433245	0.122120565816476	-0.102172068190575	-0.0293368169889549	0.183587690902885	0.178721858710353	0.119745780677854	0.236794209569805	0.104058523400349	-0.115255969732543	0.318202455872048	0.15534959080317	0.120317509221469	0.240785962317938	0.165778517292447	0.0903937548066968	0.250153126602846	0.142529777187451	0.166018415108404	0.128254166950657	0.154000912621194	0.253542666961729	0.0711989488329591	0.0325144781078706	0.115563334652559
Wavelength_906	0.090154166754931	-0.0644268958506801	-0.233107938455029	-0.111218689369452	-0.0763965744527949	0.340322050357542	-0.105153289390991	-0.0801390248221515	0.00521749451552047	-0.112867232268921	-0.230005532107712	0.239537576926306	-0.0429013725750587	0.177604663442904	0.0790568508733691	-0.0308447055160092	0.0207244039484929	0.03853052972961	-0.0408441014254697	-0.0553798003164649	0.0551814396909417	-0.000894697869591815	-0.200471494770145	-0.0962048350737529	-0.136754028823636	0.0428598692925154	-0.111927119921973	-0.174892080390862	0.0175127523791574	-0.0387751260599866	0.109646001488944	0.144201059310822	-0.0442460911747082	-0.22429413898885	0.0367344960943096	-0.029909823518343	0.0069933617734063	-0.0139641095913117	0.107983072296849	0.0559874723393122	0.0332607345813466	0.0754122084891858	0.024203233440173	0.0291997806646717	0.0584146800248367	0.0507651429521567	0.138407995157999	-0.0103079835535841	0.049053928699606
Wavelength_907	0.25939668087341	0.0473481305084495	0.0370022796228924	0.0573246955530788	-0.000426360485032348	0.523257483104871	0.0686703277733254	0.000304368816235911	0.136112893418841	0.0804022137261594	0.0417919532892027	0.178130028287219	0.18079072867835	0.224482362986317	0.158582002911963	-0.00215107217109999	0.16274873953591	0.266972171851431	0.0879677688104657	0.140499982339354	0.187862481454014	0.101579462817581	0.0286001641206105	0.10383685039206	0.016759535605491	0.183837154309335	0.168877088274235	-0.00633544374538064	0.10042458518993	0.112077954706648	0.245756852676432	0.264873204019334	0.208083169660658	-0.0499972021528549	0.25932335460403	0.203789172710707	0.0962371416377312	0.0257786171181169	0.173596511473899	0.23117268654299	0.228007366364619	0.165979553549545	0.279790416442447	0.209145824878074	0.225060903713159	0.199814823117894	0.0875375295433885	0.247181826513187	0.168928448352365
Wavelength_908	0.0553799270611368	-0.0145642557419158	-0.154481613571256	0.00877407513225821	-0.00458997622047764	0.236672648423469	-0.0921076144849146	-0.141707990101307	-0.000884478957211193	0.0449573218361126	-0.0289891541391598	0.185682000032583	-0.114728415527448	0.219478807654577	0.0196703690762628	-0.111387111263095	0.0800198549867827	0.0788726340620071	0.00304150837435052	-0.0545545992956885	0.115827892233152	0.0710940916478121	-0.0398724232555036	-0.0801929601027495	-0.110330158747366	-0.0445225649201641	-0.0595023996605865	-0.0579949834965986	0.0394000290114286	0.0175743994843102	0.10160899999476	0.110577179098955	-0.0552104851087863	-0.0624881920746569	0.0879072989303847	-0.103129146094848	0.0939648110540132	0.186622505305136	0.195462513468187	-0.0934198096569504	0.157184403945004	0.134679840832397	0.158145215388379	-0.0263489312430228	0.110318606574796	0.10976118123317	-0.0173106003611332	0.249461886035763	0.0438240196017946
Wavelength_909	0.03718184176064	0.0132775019712083	-0.0707280262026833	0.169081697752417	-0.00645945769044892	0.289225187184503	0.263856671878388	-0.157457825646879	0.338932799854796	0.117373027322172	0.266282782126498	0.291265102686507	0.0945737392813971	0.177826764419823	0.284017796905259	0.000587094703561969	0.200891735160804	-0.0665609669888597	0.219514952126326	0.227046375564078	0.113763853284567	0.110974893586885	0.0523390005024548	0.135942163942176	0.150173923033332	0.1164787086246	-0.124200915001165	-0.0466913774800392	0.164608094832616	0.18024800670058	0.180253952551153	0.270797549275032	0.144527127878637	0.019783633104989	0.4052053512215	-0.112383908943205	0.122542692632799	0.185002214627019	0.216449068960525	0.132391624690062	0.163585101284445	0.197522266521388	0.246853889107603	0.104697617422752	0.190520938594167	0.325706054851122	-0.0682139334617727	0.0980592854761456	0.155042277653355
Wavelength_910	0.198248967359624	0.19672640828349	0.131592239773671	0.214073004376435	0.239420318102511	0.37300587449586	0.294003722807678	-0.0455178402140237	0.330604116136598	0.353201071290555	0.208765809560059	0.382443837540643	0.213318291809425	0.471193013021906	0.341159720248432	0.235384764701053	0.367003430274746	0.109225351437516	0.361366256489783	0.223300064725693	0.29506509551118	0.308623395823296	0.145736899704716	0.252306635694888	0.265163179536443	0.110083166263676	-0.0408552272756853	0.158603069111297	0.298385634366324	0.252534043574696	0.440288509321067	0.347345293246383	0.293750298576331	0.251563889313238	0.418310112511217	0.0125830112859157	0.291226835002676	0.315117605930287	0.410368181886041	0.0109960242361089	0.351906825099942	0.320466641513406	0.319476997350145	0.162451762937246	0.212278362773464	0.339433159280787	0.146064035404802	-0.0222367208360003	0.219176884143045
Wavelength_911	0.16616260359307	0.193189798283851	0.115621506034875	0.254017199558636	0.203427217806812	0.296266622820894	0.199850504567699	0.0102576981791643	0.357175448450363	0.31026212167787	0.195563603014759	0.338554060733534	0.251634093769469	0.385367229975516	0.0967192720738616	0.10916112326107	0.228306631055777	0.059081866545403	0.340237886531148	0.218896227149791	0.253344672951797	0.184409165556085	0.209021972499855	0.0430424073256416	0.240134126481538	-0.0345262980264894	-0.0322688347175935	0.187521411875159	0.316855998499554	0.082140673587013	0.317338183565123	0.29160398361444	0.225879484396313	0.158713345202092	0.319176021295925	-0.00786163110504108	0.228294449276814	0.405069992177094	0.378995163882106	-0.040610886950239	0.379182172540715	0.198274692818805	0.33853791168667	0.143956718203121	0.18381143703637	0.287733093467178	-0.00426809903612041	0.113706649356195	0.195753566709931
Wavelength_912	0.170851011646909	0.112930347494126	0.0308801428073023	0.159268492958542	0.113921476345573	0.29587302877636	0.253422692350038	-0.0302195652246309	0.401924722606874	0.261103599260143	0.247323174744915	0.38343507017656	0.161721961015093	0.343885442924792	0.143044164217088	0.0547029352496948	0.228430995738177	0.123093864777138	0.312549903880125	0.236757263216922	0.187282849133232	0.174908036737624	0.161727461763759	0.00958902392398278	0.0989772508540022	0.0840566558955722	0.0385658402526368	0.16240036729085	0.279180405416649	0.117422317397341	0.228573584235426	0.2234788806446	0.135600187492489	0.0838801628931445	0.329229957687443	0.146533160312903	0.244510011265413	0.288240822153601	0.360855326902672	0.0992929951031206	0.411943200957121	0.158917882934987	0.287069953897455	0.101290989599786	0.271768717137855	0.273162505703117	-0.0411874698284741	0.0619427600488139	0.224783681507501
Wavelength_913	0.113794001489508	0.13602066050094	0.13548186324326	0.230837971438517	0.142689716999887	0.289215193382626	0.195171978024757	-0.0339617338970479	0.359323361248149	0.135469623360871	0.453106744503366	0.349523073674591	0.16588995932091	0.356910853460348	0.178267941813584	-0.0460032305551127	0.265985605063549	0.0116998364490314	0.215109997667716	0.148661944613497	0.227650677746796	0.241513254639623	0.171945685279958	0.0588976575444876	0.0586496457916424	0.258039812093921	-0.0279165163485224	0.133538294974723	0.181130982299739	0.228037355223246	0.18059178221649	0.232917318867745	0.0850558325431678	0.0110574375839444	0.373681615715172	0.137956156508866	0.174439402645955	0.28827901014393	0.268551346727421	0.0895130104425692	0.376228047008699	0.180611597218375	0.229762215516142	0.111126849865122	0.199365323984967	0.303697265611081	0.0134258933671138	0.322742048166944	0.220268758016939
Wavelength_914	0.19211852408788	0.0980847713158003	0.101592412064956	0.314061133524703	0.159217532035674	0.377717382843698	0.287169696552306	0.0654608525637553	0.501306204569262	0.0894931310442828	0.551530075884496	0.461180074486548	0.192109628467403	0.354294645190851	0.202906464297978	0.0261326463694535	0.322796088906119	0.0784680957881244	0.271039575722717	0.236269061154782	0.32226194819338	0.369729481871742	0.199594447975225	0.169865398206259	0.209927757489214	0.359016934483621	0.194201571206045	0.182402049232121	0.303984739708887	0.248229609415089	0.168870620276075	0.314634445519244	0.171809794384836	0.0152378264719895	0.481610734661373	0.210286676060943	0.187309155849788	0.455063568974368	0.237836122317649	0.152553862446128	0.383324090527355	0.265551242191445	0.235847079402538	0.161243073436292	0.304679993674483	0.39877345635655	0.0492467891394693	0.348740148053353	0.23594083763629
Wavelength_915	0.182005800491627	0.171061040854126	0.0165866862655596	0.263982340241043	0.199474093525213	0.316738955685893	0.33834743485101	-0.10020627254703	0.526153652830923	0.245187926410509	0.365619612513963	0.365293667535864	0.231135611771499	0.303149423654898	0.190745831927735	0.178850240875596	0.349884067977086	0.0416788520940358	0.322460343367771	0.372523109598871	0.352738457582302	0.342795830817621	0.252243799827444	0.167835865416213	0.278906311683886	0.0896450430691679	0.00767082796111445	0.260678319960117	0.356273117609988	0.240380697615057	0.262904365081205	0.337216344038628	0.269420114170956	0.104154220877962	0.500363225531179	0.0448367939149597	0.268958828261966	0.474382161199852	0.297555315048244	0.0323547819646608	0.430625840738024	0.342526469714139	0.339542858557201	0.178988812511928	0.310604117963164	0.473230463317211	-0.069082573133504	0.156406918656577	0.275554958968643
Wavelength_916	0.242791676719718	0.290347961007867	0.180389653255803	0.324020104183406	0.287292486081408	0.389114942238803	0.424796954364644	-0.118809072414142	0.567842878861165	0.384163461621665	0.365985439761179	0.403124817896363	0.322248179950355	0.455379646689494	0.268618127575044	0.246970435944649	0.430793638348327	0.06488268093718	0.427057823135327	0.438531643961828	0.395720860572682	0.341043442364273	0.367348188324708	0.236951071183079	0.352555629544771	0.0530706168936948	-0.0398560804115683	0.373714927422858	0.35421660495327	0.334414039158802	0.391011325114941	0.432562034228783	0.317365295084203	0.258506403637022	0.554802567815133	0.0330319191960219	0.434604835802023	0.52979847411753	0.427283802382305	0.0785347157410331	0.527358879216351	0.413843307364891	0.407305947433083	0.272783691739076	0.334829699810476	0.493051016513047	0.00560380853492108	0.135572970140038	0.352357680869581
Wavelength_917	0.323229809170669	0.220548611406778	0.272610311922595	0.310891490115208	0.219371384645739	0.618097736442731	0.451313944779068	0.0242392693153146	0.51567617274218	0.285019987132354	0.377344397798627	0.357859416901133	0.331854165238427	0.521346373448545	0.364614230470627	0.236595183274171	0.46517537444646	0.208908672484031	0.345252633407919	0.421467850822021	0.347924864092979	0.317639713179149	0.27300563705903	0.294948375667565	0.255703591687375	0.254284320198725	0.110776855917011	0.275438654291735	0.309898754202196	0.316012359943164	0.3014729655052	0.497813905163921	0.236317280855273	0.201780966867896	0.621866845763797	0.303730057168805	0.403647491708728	0.394554632760505	0.381981380827023	0.384920648618477	0.53959634822721	0.4310665539406	0.486296068849725	0.312456857790482	0.367741696030011	0.442849870677017	0.127260338274532	0.225881457776946	0.390610435305911
Wavelength_918	0.178180813520874	-0.0165766064499836	-0.0716845225277222	-0.00249087940366988	-0.0643308289152434	0.477810996192235	0.0831296319624181	-0.0860269508152146	0.145951848148282	-0.023924296862635	0.0121198035139681	-0.00459494665832577	0.106387882742647	0.229161765114183	0.151131508988157	-0.013299433532985	0.247197182890318	0.111255810041779	-0.058295097174463	0.266726968508997	0.123495621319685	0.110692293541196	-0.0322782038158859	0.0176175199109545	-0.0835843661601815	0.0957010140690345	-0.101378235500067	-0.0794110848488754	0.160984512845386	0.0126074088036218	0.0252214803208854	0.307633995204197	0.0232901748654032	-0.133920684149488	0.330213970953066	0.236540084396617	0.023932543875274	0.0351401059568071	0.00899706151722232	0.262919112665682	0.308203093117893	0.229947762832768	0.358874462700797	0.109697877189038	0.101858159008882	0.304813040704435	-0.0312107827061947	0.133734267308943	0.219899029220595
Wavelength_919	0.054807463911822	-0.296771967909883	-0.485135351602775	-0.303158531882287	-0.328906029951422	0.286343248235811	-0.292927379191704	-0.252883134663929	-0.149872295083564	-0.275525411924505	-0.431172785861462	-0.155053933963216	-0.171678455246123	-0.0605055884134052	-0.127536994415309	-0.35752618815678	-0.0204734550161713	0.0183226658943981	-0.354265074514337	0.0832830707493459	-0.0701635173863659	-0.0679170209424908	-0.290919203507162	-0.240393757549991	-0.271555122740879	-0.0466827995378788	-0.165183663961045	-0.369170195098097	0.0544062558575713	-0.308386865286446	-0.148371311991662	0.0854310143236739	-0.135861565899308	-0.410055456779816	0.00148767345105015	0.051669105507975	-0.308790578601043	-0.187425052256032	-0.293150164617067	0.0504825295501854	0.0246887374067107	0.00742987246199045	0.016730228334092	-0.136518217896954	-0.0738795749392819	0.145500729476535	-0.146043821126793	-0.0863138752247518	0.0130315569961929
Wavelength_920	0.153784069977351	-0.207812677974228	-0.24742735007787	-0.127464938043048	-0.150638386500203	0.432997139000848	-0.0804656666190535	-0.0956260892651905	0.073865495122707	-0.0603282902967638	-0.235664494240039	0.103862723220532	0.00565049965917938	0.00899798105404605	0.0204899250483964	-0.195761848270049	0.110841534782655	0.210357000347638	-0.0974623838741484	0.096037345300461	0.0954170464955397	0.115166549352162	-0.0910667022434415	-0.0427118103190527	-0.0386137040140887	0.219617335154539	0.12453707249779	-0.148866032698378	0.135754048029182	-0.121735571583947	0.0699372564000432	0.186725658223125	0.0545886688545046	-0.230762959431316	0.228956278944152	0.213494996535403	-0.204419688286345	0.0127451999300043	-0.00709277013486155	0.193990015937901	0.123861509949831	0.117223047073987	0.0797613299798645	-0.0103868951654208	0.1283085473476	0.26775449741458	-0.0525666449221138	0.0365801388133697	0.0750857698693078
Wavelength_921	0.0677620772093892	-0.217299398963749	-0.248999176389629	-0.065789073900358	-0.062189127924963	0.146417542615172	-0.0198635672718421	-0.141831869456934	0.181060789857796	-0.0730072813227939	0.0927636083108417	0.172182148437173	-0.00103962527592397	-0.0240074568519041	0.0860359874327197	-0.0567548794945183	0.116710631481467	-0.0990827862396808	0.0718914609020435	0.0862253751747782	0.200300733316216	0.264336248165547	-0.0229298311347371	-0.00245100414573353	0.0524097669429667	0.149477424990725	-0.125835401664972	0.000567105978345722	0.247640007212644	0.0111795949385428	0.0709028947846687	0.189759293305231	0.0820261726478098	-0.18476358809384	0.201042033986205	0.121801719036195	-0.15626583532718	0.353908041174814	0.00136396058058717	-0.0139857182270952	0.165859291162864	0.126185487341504	0.0261796572577669	0.00387922060757227	0.0561215444609396	0.412312731413305	-0.340076742616634	-0.105727257492775	-0.000736910660308399
Wavelength_922	0.052180707592074	-0.0772798994056488	-0.195144357580639	-0.197658098939282	-0.108553345895036	0.131078397541986	-0.00878771828977361	-0.160547944443693	0.0354872641116516	-0.196375478967	-0.0711073595014246	-0.00591822338971257	-0.148870366642755	0.095603441361142	0.0112651086893608	-0.137655404759992	0.154047236820902	-0.0875714959713517	-0.0305865236391596	0.0476356313456476	0.140808978815376	0.192328567845642	-0.130786651961073	-0.0663673915698983	-0.0882927810759854	0.0129676391572895	-0.164498205199002	-0.163150502564405	0.187117943633079	-0.0473964311972093	0.0593639619388875	0.0949285608455017	-0.079304453259854	-0.218854151340078	0.110724131557664	0.11681188405363	-0.114303478421772	0.177941039753725	-0.0741123085064976	-0.143948933146955	0.190061548645599	0.0347998587601285	-0.0245883541638245	-0.0483524905868013	0.0484893023558169	0.194994213966044	-0.186630261022571	-0.22840789703306	-0.0123437271465254
Wavelength_923	0.460009381017947	0.261751059622741	0.171534955421811	0.255904027221879	0.218647885139693	0.621659723992279	0.504695986774172	0.201375971927545	0.65525969534559	0.182206362018585	0.360424510401134	0.530967194451632	0.357988838600168	0.441535245299835	0.343685869335679	0.152738855104905	0.422601123526316	0.288348866975741	0.284740253066822	0.282739118630581	0.345674324046028	0.420992056893529	0.218461599405759	0.275617371942634	0.373113849823007	0.393848031398643	0.340110623531519	0.210224554519433	0.280133395625674	0.317080637278603	0.29161902541461	0.368560275543387	0.27214965909862	0.162109754336393	0.51582768072857	0.356348939755642	0.155092050356006	0.434325976554616	0.380144100250594	0.38617151067517	0.471918106006973	0.318732226516689	0.257128345874017	0.273865137047155	0.403949410526371	0.566971110178617	0.291462604950513	0.262081254867708	0.303416399965634
Wavelength_924	0.200859069618174	0.229866659959864	0.0815362177036952	0.202380698966023	0.100169622174798	0.454625523249435	0.300639080259785	-0.00512326901294378	0.175103194573633	0.224397162925191	0.108041477867735	0.205175026299968	0.201677651833409	0.321960019259608	0.156029287335595	0.030441566062999	0.230708449142302	0.120960054741	0.0973581560796185	0.0681162721486827	0.274764509368329	0.227107979474441	0.0947243264489057	0.119344510129221	0.0915944506414228	0.183925826640692	0.0978326774807512	0.0123461417075801	0.16591522513026	0.176164355232103	0.216303768505896	0.314251020968726	0.142277484821443	-0.0213342823930524	0.342492215410054	0.238973840028278	0.235871653045111	0.270825203494077	0.312551501787352	0.307802355713761	0.460625203620166	0.319576848711719	0.330093148476081	0.12913373507785	0.240279852294543	0.374863785373002	0.0481017303382621	0.280931870071751	0.229156060347138
Wavelength_925	0.348555902526235	0.106060062568158	0.0305229652926957	0.250771109019653	0.0544601252570542	0.459130977943568	0.193960034477348	0.131248453337476	0.218139703408015	0.0756508548909309	0.111324365920072	0.373660759927804	0.276005248624108	0.305042383011863	0.127272362158584	-0.00426539607091453	0.298746297266007	0.0576955991217835	0.0436901996599098	0.174090756677132	0.238413757362538	0.339670676320636	0.138826263866595	0.104384446274277	0.0692920555871906	0.294167655838667	0.162704744366736	0.137215996779105	0.204673482484811	0.210342958368375	0.119684798314134	0.407350336759327	0.278265145604841	-0.0800120434870292	0.418906690811433	0.302815767756469	0.23204427485041	0.256069487495952	0.166346202026334	0.303954528379364	0.423414378771536	0.253931531867169	0.361677745055475	0.164971599504578	0.211194004524315	0.460449582382636	0.0753918756670784	0.292235888123242	0.253149026873212
Wavelength_926	0.242386084021889	0.111968818078402	0.129516716368019	0.15611159142581	0.0755139592598192	0.550272176718462	0.222755052642887	0.273289466847658	0.262364382666221	0.0941328655063348	0.0961913735374891	0.373260717226576	0.28345613044819	0.313468493192191	0.298230207053077	0.148139348811256	0.23711098715096	0.1434738140394	0.222588465488943	0.237780667401293	0.33955321558926	0.298354505336773	0.22789305209312	0.238314602715413	0.221609867794232	0.206543874414722	0.226477986065991	0.123161285456156	0.227347148370183	0.266009843885341	0.272568057775131	0.433733182862398	0.392987468182168	0.130760977562365	0.454392484262561	0.144466392163274	0.164797126045661	0.239054414346636	0.0526786047197247	0.270372204516727	0.369134235222979	0.316521954837741	0.315442774704068	0.185110822774787	0.20346228363603	0.391855484772586	0.101124039624744	0.248770349333991	0.231196236777032
[truncated: 1,474 more rows]
[truncated: 951 more columns]
