# Supplementary material for: Rapid estimation of photosynthetic leaf traits of tropical plants in diverse environmental conditions using reflectance spectroscopy
Source: PLoS One. 2021 Oct 19;16(10):e0258791. doi: 10.1371/journal.pone.0258791 (PMC8525780; doi:10.1371/journal.pone.0258791)
Supplement: S1 File — (ZIP) [file pone.0258791.s001.zip › Coefficients/Coefficients_PLSR_Tp25.csv]

	Bootstrap_1	Bootstrap_2	Bootstrap_3	Bootstrap_4	Bootstrap_5	Bootstrap_6	Bootstrap_7	Bootstrap_8	Bootstrap_9	Bootstrap_10	Bootstrap_11	Bootstrap_12	Bootstrap_13	Bootstrap_14	Bootstrap_15	Bootstrap_16	Bootstrap_17	Bootstrap_18	Bootstrap_19	Bootstrap_20	Bootstrap_21	Bootstrap_22	Bootstrap_23	Bootstrap_24	Bootstrap_25	Bootstrap_26	Bootstrap_27	Bootstrap_28	Bootstrap_29	Bootstrap_30	Bootstrap_31	Bootstrap_32	Bootstrap_33	Bootstrap_34	Bootstrap_35	Bootstrap_36	Bootstrap_37	Bootstrap_38	Bootstrap_39	Bootstrap_40	Bootstrap_41	Bootstrap_42	Bootstrap_43	Bootstrap_44	Bootstrap_45	Bootstrap_46	Bootstrap_47	Bootstrap_48	Bootstrap_49
Intercept	-4.89974183752471	-7.65600771994794	-6.89909602943872	-1.79860875693258	-7.28266795304419	-4.67856613676168	-2.99725979090203	-4.9640875800822	-4.41411384756893	-5.59824036449966	-2.716946165208	-6.98248424529196	-4.54923139215256	-4.12908686808815	-8.43646544060072	-1.40163531089857	-5.85034692366528	-3.69653952397443	-0.84203264887189	-5.33628777037967	0.264349012949515	-2.38644866748531	-5.23572678605053	-4.45718028433778	-2.66363838469023	-4.62383239571854	-1.70494171514292	-4.51307352687278	-5.92632078341249	-0.482860509704323	-0.509009784294586	-7.26664540919458	-9.04870816324617	-6.46608766840149	-5.41193783303752	-4.88729219533595	-5.27571565306977	-4.44321747922642	-7.12946034527957	0.251772970545756	-3.02977030222659	-5.23107122383981	-4.40676920693599	-4.42183538325425	-4.86040418247538	-3.99964916027241	-5.80361950467562	-1.2477567743121	0.278822989973322
Wavelength_500	0.079930018164067	0.0893132705949131	0.0983117422181297	0.0929413075653453	0.0565530626019525	0.126977152102551	0.0389943394000735	0.0716844219375152	0.0820285651045041	0.0584691609402598	0.0666307619191363	0.0639953533145506	0.0579468477042115	0.105543768997535	0.109792754519641	0.0939363383883976	0.105191062779945	0.0873391082738627	0.0701777487539655	0.0566435065589698	0.0842989646988354	0.0841176436741796	0.0421012659437089	0.0704728579554385	0.0570167835721849	0.0917801282173197	0.0718479306717057	0.0656079619036128	0.0701326801130682	0.10787798193382	0.0782913517080448	0.0955829405723203	0.0594781446392729	0.0703999126995628	0.118114550837072	0.0791189969391267	0.0657870887648093	0.0897377378141384	0.0872102979691619	0.130142888920345	0.0671636359117209	0.112388889535999	0.0821277730699015	0.0875047138096012	0.0524510299900741	0.0879647895664258	0.144940411757999	0.110264120322414	0.0952893583725947
Wavelength_501	0.0839771882290264	0.0938321319513981	0.102980461852874	0.0973778670412675	0.0598931102615401	0.129954304132905	0.0437017660520599	0.0751438386348535	0.0859033448923439	0.0617990105065916	0.0710553253104309	0.0681278291637338	0.0625915017085361	0.109699406683887	0.113485239469185	0.0978126757091288	0.109112919037778	0.0911961841471582	0.0726141631209766	0.0607504430054825	0.0865874388133795	0.0874047512672937	0.0446567617882743	0.0735833883331435	0.060227002014066	0.0963760636312316	0.0761995245692933	0.0697108115995203	0.0739080598242933	0.11093003056445	0.0823576731479136	0.0997343106383295	0.0624407191774959	0.0739225655827349	0.121821085502137	0.0835444201075231	0.0684884062144817	0.0942712439591518	0.091433993081318	0.132680647148145	0.0708317328289503	0.11643570245887	0.0866134097881749	0.0906590148327198	0.0578643145148623	0.0919889708292765	0.151743041442788	0.113425685395356	0.0999790774251691
Wavelength_502	0.0864949293436545	0.0977605570955302	0.106530124812165	0.100873083134057	0.0621741455252928	0.132996061709701	0.0479722770411199	0.0781983223726839	0.0888449360666621	0.0655449609029642	0.075077680279282	0.0715459658776117	0.0667920015999543	0.112771012405198	0.116430144534082	0.100489735782146	0.112495910980762	0.094081523567893	0.0749389319945959	0.0642260323827099	0.0883287500199753	0.0903462338091553	0.0477781516483448	0.07631060534118	0.0629727383619746	0.100369637669356	0.0790906912909096	0.0733223814044814	0.0775021604892151	0.112736579286754	0.085320064021176	0.103241845878143	0.0645505157499084	0.0772887747190757	0.124948657219238	0.0870479467044089	0.070574189391862	0.0981661785392601	0.0948054513632671	0.135578939319717	0.07327608992688	0.119575163916251	0.0901734331587112	0.0930669316354295	0.0617037304838469	0.095176005833685	0.156643115936762	0.115342463262589	0.103955070265531
Wavelength_503	0.0888766806995383	0.101817980135263	0.109977996475834	0.103378073391465	0.0647538712461444	0.136066326507411	0.0515380896391027	0.0817828858429509	0.0923056237963744	0.0697433793137006	0.0794463314110227	0.0750388753079582	0.0707243909586502	0.115970547877775	0.12009132737249	0.103173263807933	0.116272682161229	0.0971237662732725	0.0780015279176945	0.0673510820822551	0.0904700202103358	0.0933755031452835	0.0512088922503513	0.0795817229862152	0.0663849315197011	0.104733956289093	0.0811802060547644	0.0766979353055128	0.0810176092245058	0.114397737854055	0.0882877592362132	0.106937078806546	0.0669782990473986	0.0804548185801249	0.128450953053987	0.0897802504341064	0.0733815372762135	0.101527186688845	0.0971219993324798	0.138883547325689	0.0754038717175107	0.122559000604617	0.0939487894263419	0.096210147461677	0.0647812547542222	0.0987597813634919	0.160643397657438	0.11738556811586	0.10655816189037
Wavelength_504	0.0928009950358928	0.105006137830576	0.113690167922015	0.106473734339892	0.0676462223291338	0.138481885276702	0.0544966636847994	0.0858903840541173	0.0961978942679035	0.0726643741908839	0.0830394850019802	0.0783970668702835	0.0746084640665587	0.118519929654249	0.124224663591043	0.105571036137715	0.119238017393144	0.100344633147749	0.0811940383077688	0.0708291980094819	0.0935615341169659	0.0956046199511921	0.0543791563092679	0.0831669275567269	0.0699646158304206	0.108267032399261	0.0847116327678776	0.0805040750616978	0.0844127798137937	0.1166005280695	0.0917613798769747	0.109769168728164	0.0693200743665166	0.0841564677661218	0.1322094841335	0.0930934190723526	0.0769069028054571	0.106041285262829	0.0989967377874209	0.139875571407644	0.078150443493501	0.125288023959947	0.0977446947635242	0.0991993394009985	0.0670103418550204	0.102535612788375	0.163718479610667	0.120301839959382	0.108810951464749
Wavelength_505	0.0954117657447274	0.107401718184235	0.116169706148047	0.108825616706162	0.0691452174742086	0.140369440178986	0.0566810466749901	0.0890773713058018	0.0986427381262425	0.0744240632392926	0.0861137749681014	0.0811442199358367	0.0776660033865447	0.12018405537042	0.126652037606756	0.107879344052773	0.121214195702396	0.102103885249957	0.0838817066836569	0.0737418568119201	0.0949408759924188	0.0969128053887083	0.0566918369198112	0.0861129302916411	0.0720748590906714	0.11104671733805	0.0882469444023402	0.0836663252165907	0.0870066725701111	0.118587811992603	0.0946458256690433	0.111855331152625	0.0708627828673213	0.0871039052020976	0.135027032352546	0.0958586141592694	0.0789995333933485	0.108868955688058	0.10121014797776	0.139905556104025	0.0799565306455153	0.126832961428971	0.101049114348398	0.101428469572964	0.0679627932860754	0.104906889392942	0.16618868599038	0.122970380379365	0.109659251184515
Wavelength_506	0.0975905667857419	0.109775008845905	0.118435982178339	0.111370562032707	0.0703946979945321	0.142408403132536	0.0590995167205497	0.0921084945198865	0.100521688437869	0.0761214556372565	0.0895385530439019	0.0838670395894872	0.0809766690355356	0.121795075124139	0.128419216182062	0.110553519205098	0.123187025887149	0.103247463193608	0.0864597137639277	0.0770672582557293	0.0956334165815747	0.0981875678076947	0.0590543028829634	0.0887795533548472	0.0735375343745291	0.114018766769758	0.0922103829757808	0.0868922988220631	0.0897100056005006	0.120447724794934	0.0975076797341172	0.114033903696807	0.0723123173964203	0.0899951645901622	0.137672848010172	0.0988140040773048	0.0805373151697092	0.111175147291523	0.10422353379242	0.139769699200772	0.0814373649400417	0.128072008577422	0.104503877860708	0.103550051288006	0.0688808027855893	0.1069645713881	0.168970301842356	0.125637611735143	0.110272329033412
Wavelength_507	0.100588033919566	0.112828523880032	0.121688271389755	0.114795422644614	0.0732187053992667	0.144741915286909	0.0619220958697726	0.0954220488330546	0.103252145306126	0.0790601836968675	0.093645398529085	0.0868698075412114	0.0846984516995615	0.124202717328943	0.131490672727616	0.11356517918668	0.126643423765495	0.105265509742045	0.0889715479665124	0.0813107857428797	0.0969579204262696	0.100447950152617	0.0620710471279865	0.0910898747852091	0.0758176855133368	0.118341083015557	0.0940695459465882	0.0901772308553217	0.0927531415121474	0.121557431277045	0.100719938374009	0.116938605629996	0.0746327475783174	0.0930343492754721	0.140976944526103	0.102217549276118	0.0831749909731835	0.114002116908999	0.106522406492575	0.140811509979354	0.0832377990929651	0.130718653784213	0.108745555082622	0.10618871359531	0.0713581287547712	0.110421036029256	0.172321320867269	0.127577265201848	0.111082104612162
Wavelength_508	0.104873651043444	0.117246837702565	0.126302989322521	0.118074093070055	0.0753110410871668	0.14800318897724	0.0658471521716197	0.0993932059530596	0.107150087109519	0.0822236367294874	0.0983402496111392	0.0909999977134396	0.0888717759078975	0.127834496714365	0.135634527989342	0.117158623388205	0.130794959151231	0.108981741752582	0.0936322480823563	0.0853995189001042	0.100139246827234	0.102680435972871	0.0659853211880677	0.0951591064943604	0.0795612502998856	0.123199981646764	0.0972732226806321	0.0941032562695815	0.0972942867043695	0.125061381201284	0.104999866032873	0.120270849907484	0.0769839747703131	0.0968416877067817	0.145345975381449	0.105910269880259	0.0866994758126589	0.116951904304675	0.110577172084318	0.14294808795025	0.087409015533476	0.133708390580839	0.112850528880149	0.109492106087453	0.0744934482132814	0.114527153591198	0.177007524855098	0.130613642115548	0.113769135260663
Wavelength_509	0.108385658624563	0.121614090592284	0.130428520686684	0.120326007304074	0.0763229857983848	0.15067029065644	0.0695452921812253	0.10271914702718	0.110560376144126	0.0848682300565035	0.102410368036429	0.0949160615181239	0.0929113585583671	0.130865295439198	0.139110703084242	0.119868609094059	0.134452624267572	0.112284621411132	0.0978764838184484	0.0888408070574551	0.102639794704442	0.104331104674446	0.0698266141926946	0.0990304673548484	0.0834514127444002	0.12715512059182	0.100229211517279	0.0975659458565493	0.101753514738869	0.128258022073337	0.108769071945752	0.12304047260391	0.0787458620708013	0.100563196241728	0.148888484558138	0.108774517821274	0.0893152327565801	0.119503786508951	0.11471322772031	0.144259390014103	0.0911691588331077	0.135849799561921	0.115837027570016	0.111813548020112	0.0769882611488773	0.117695086176349	0.180752633027103	0.132627335103437	0.115887859719437
Wavelength_510	0.109434987946607	0.123572644988345	0.131679026089992	0.119999713625041	0.0764431054196424	0.150298603317163	0.0702977896497811	0.104151612362289	0.111865845193697	0.0860755440633006	0.10395840682437	0.0971113390889857	0.0948836345257876	0.131388959006972	0.139653756916788	0.121103292853999	0.136659837547436	0.112622463011822	0.0993452862998084	0.0909457761735113	0.102125233916073	0.105024909395368	0.0719275396894173	0.100344329248618	0.085979360210302	0.12926817892467	0.0999412455632931	0.0982216453966531	0.10302899210396	0.128213988828041	0.11044147541981	0.124333129997966	0.0796200906603354	0.1026016086734	0.149190171769102	0.108416132712824	0.0890380230339448	0.120549942840917	0.116290825829208	0.142769034719264	0.0917280668312236	0.136571550585307	0.117338974057286	0.112582143158424	0.0778677626083846	0.118577305003314	0.181201614425604	0.132501784090095	0.113092804370692
Wavelength_511	0.112501261216637	0.127636959671912	0.135575698326983	0.122862238618153	0.0777138703554576	0.152480337046587	0.0737858154571464	0.108342281507178	0.114253743570069	0.0886842282508572	0.108366031245528	0.100867007275855	0.0984205839525919	0.134215884379885	0.143032037576892	0.123821603362439	0.140712622554386	0.114729378179164	0.10353112007999	0.0946400070800794	0.103625676340735	0.107596937294498	0.0756944575788628	0.104630378365652	0.0893902822021545	0.133097899749578	0.103022083285461	0.101958718857435	0.106138994258659	0.130547832667524	0.1132372581352	0.128322095046785	0.0818933524030381	0.107502267370592	0.153356778635015	0.111522204070177	0.0921748106606382	0.124159405997172	0.119778086920173	0.144847379377198	0.0945898618028197	0.139273799724494	0.121431328502696	0.115260497414119	0.0795364414150037	0.121784283976726	0.18485508345605	0.135492255436737	0.114258510423863
Wavelength_512	0.115405129150796	0.13163132953475	0.139353236017488	0.124729837307728	0.0794536870703423	0.154772027003785	0.0771628810386935	0.112317959490776	0.116975164887954	0.0912256482844355	0.112354627942976	0.104716830801885	0.101336519430976	0.136424652064893	0.146558885432018	0.126603140615598	0.144133073370955	0.116568162841523	0.107820415274061	0.0977894827935961	0.105460261056409	0.109553598674986	0.0795141420635236	0.108790306128149	0.0932828616961315	0.137284676968681	0.105600315261672	0.105253223822569	0.109120407068846	0.13275028554599	0.116322699195642	0.131459723901176	0.0841429486233842	0.111865961621416	0.157208681346278	0.114604787092246	0.0957725351170228	0.126393011279201	0.122976363107196	0.146704205152098	0.0978799137397125	0.141252962500925	0.125169526310435	0.117605454034406	0.0803753011243476	0.124956250257459	0.187849676751663	0.137883990234163	0.114774956171268
Wavelength_513	0.116755228401133	0.134208978577589	0.141186082706004	0.12387768125312	0.0801455678293202	0.15425799725867	0.0767344624486601	0.11513890510598	0.119353409309936	0.0921377230971951	0.114230311277367	0.107426663423171	0.101153359641712	0.13647820767166	0.148515908264139	0.128181236409414	0.145391760354754	0.117466474801905	0.111015338939078	0.0991155497443596	0.106459641194286	0.109741601465406	0.0819006654113877	0.111811711126498	0.0967527276498898	0.140695493907403	0.106643852879722	0.106510728461177	0.110514679105788	0.133744252249623	0.118783829089286	0.132140723564967	0.0859247333008386	0.114121895479132	0.158071054510188	0.114757588396976	0.0984085612254995	0.126457776007267	0.12296313472036	0.145667519795017	0.0996685391378371	0.141628445067231	0.127029943317447	0.118722654404331	0.0798932883896443	0.126232715428565	0.186763083189231	0.138288330603394	0.11074367432546
Wavelength_514	0.118100070251411	0.136403379369833	0.142685738228083	0.122272913492101	0.0800030488809215	0.152306087485054	0.0758348290441719	0.117966748157167	0.12074603079914	0.0917154023043592	0.116184409029231	0.11016223945435	0.100248636829397	0.136286925534277	0.149255664973413	0.12967862457932	0.146894587183919	0.117542639947494	0.115334460944968	0.0999647879287868	0.106320852019202	0.10969170173033	0.0831170926260488	0.114255336133893	0.100096177517761	0.143373750672419	0.105364299972289	0.107569360149309	0.111130874008337	0.134987081350377	0.120018028310903	0.133919473512685	0.0864924714760913	0.11704024327353	0.159843549871211	0.114991717159482	0.100143248146399	0.126547024338228	0.122789961039502	0.14437634864771	0.101803735480376	0.142268276068158	0.129480508629028	0.11969032627697	0.0792289231832684	0.12719851527447	0.186024983613183	0.138785681525061	0.106374627253619
Wavelength_515	0.119232525369117	0.138263613873551	0.144146346776578	0.120373484501452	0.0795491273124442	0.150841491100788	0.0754693082077558	0.11973343934476	0.121358142332333	0.0915749826886885	0.117324404531636	0.11242554725945	0.100070117373532	0.135721987938741	0.149280321949344	0.130854354745948	0.148703415722115	0.116875877481211	0.118568715550299	0.100853199416659	0.106025616869584	0.109619356496337	0.0851917675471893	0.115934097017395	0.10292915491966	0.14610117157041	0.103809864439757	0.108021115014293	0.111879325024667	0.135159732033454	0.120382071888725	0.134526311553741	0.0868816917673261	0.119491759196708	0.160949286649319	0.114304770986113	0.101269413366385	0.125418592441788	0.122844522959744	0.14310807114761	0.103499045373519	0.142391741484732	0.131069018796311	0.119564304276932	0.077624091757285	0.128002262491548	0.18525404396077	0.138268822456696	0.102140667616305
Wavelength_516	0.119814707171081	0.140335974739865	0.145765434817387	0.119683496903174	0.0791733631326938	0.150311308240626	0.0751592427185142	0.121517253989215	0.12263907122942	0.0926494041931443	0.118061288521973	0.114463329447301	0.100611107986215	0.134283638144177	0.149959886538633	0.132143488220385	0.15138956512006	0.116351408373627	0.120905000079755	0.102675317666441	0.106428946461565	0.109916195318031	0.088269862892973	0.11791563317193	0.105916573684345	0.149791324959614	0.102772429423965	0.108140048702338	0.112664626525975	0.134911308353451	0.121183889126501	0.133808807491629	0.0876815786332023	0.120949324249412	0.161232324562644	0.113249775071532	0.103096021594322	0.124050753535014	0.122379633622337	0.142777839533065	0.104804265221476	0.142731499722582	0.132107970961064	0.119496178764963	0.0756370689494914	0.129806057034879	0.184165363513214	0.137496513191386	0.097742431965218
Wavelength_517	0.122585909286904	0.143658064494884	0.14913807150026	0.120070352098744	0.0796362279118492	0.150178742519556	0.0768738245177503	0.124424248343034	0.124160207467857	0.0940326890770022	0.120984691671513	0.117971499161053	0.102057575552363	0.135200874744201	0.152247317981253	0.135168421428694	0.154604551669354	0.116633737098232	0.125426584767585	0.105693216030534	0.106009270818509	0.111468715849104	0.0911360782667798	0.120893012238607	0.108793023006131	0.153801896401175	0.103569752627169	0.11057124368764	0.115440246392406	0.136502947311003	0.124411096721558	0.135030957103592	0.0892630864515391	0.124168698691154	0.163869422310402	0.114272266662057	0.105118877986231	0.12387495680266	0.125158046523177	0.14197718819844	0.107369392229126	0.143728480949575	0.135112380432128	0.120933895168446	0.0759612439758903	0.131787440336257	0.184661890831367	0.138745961120723	0.0955391468017965
Wavelength_518	0.125191779280639	0.14682109341445	0.152219181722272	0.119733812526427	0.0795834725894222	0.149204745526303	0.0780295162888808	0.126679719623592	0.125172342513302	0.09432990005664	0.123811541272384	0.121336526247602	0.102424344889885	0.135904299829111	0.154112087174897	0.137445027240863	0.157157861690508	0.11731534230566	0.129860454704144	0.107760140956721	0.105492298937135	0.112720384226006	0.0938251954906216	0.123466826086053	0.1114703104472	0.157134991301561	0.103498591081057	0.11246253539746	0.11797520495732	0.137600709169291	0.127369099795343	0.135843030444989	0.0903638168625684	0.126914137182744	0.165805633261117	0.114522654577152	0.10682257024846	0.12287943062887	0.126614704019732	0.140345782614954	0.109850434515368	0.14428736317089	0.137295988492553	0.120786838262947	0.0760735068500537	0.132755694065337	0.184159841858205	0.138937390116024	0.0931039775691811
Wavelength_519	0.125793518716112	0.148756975670544	0.153551986343009	0.117435465334134	0.0787998131340597	0.146558931844882	0.0767704361708092	0.128528879489999	0.126363619969367	0.0940837523973255	0.125109565111745	0.123833253175781	0.100868292169422	0.134947678404351	0.154792852894818	0.138715816534018	0.158594585992309	0.117405247068376	0.133815244085367	0.108582978397698	0.105663168841887	0.112839798400079	0.0961602522257012	0.125443706271316	0.115012424578766	0.160465698699848	0.102091615689202	0.112821632388057	0.11892306385295	0.13745836334058	0.128573549955519	0.135820238950834	0.0911284786793403	0.128627148444502	0.165432591603428	0.113116730948894	0.10864463839671	0.121296323339669	0.124790238467136	0.138111688465377	0.111177826657001	0.144120095167032	0.138121551572632	0.119843334058949	0.0740511946603893	0.133412064036418	0.181309722749456	0.137450676408396	0.0880319916153253
Wavelength_520	0.127800915895341	0.152254426911382	0.156973018268177	0.117069363810533	0.080886321942503	0.146047291067413	0.0777013081941915	0.1325619892573	0.1291319952644	0.0956050054220918	0.126839572716141	0.127407349016921	0.102342137708203	0.135684916828126	0.157281166570317	0.141054033277115	0.161739355155874	0.118927710047102	0.137572684136374	0.110589918862786	0.107119608927792	0.113287226710416	0.0993209178743276	0.128686020811192	0.119546131984137	0.164825267648336	0.102523804626407	0.11441525664034	0.120458145880226	0.138971959365102	0.130832250928102	0.137652407018489	0.0933946379341213	0.132113174860235	0.167508363784859	0.113487326769848	0.112319167790623	0.121795236044075	0.125753759356252	0.138502856213045	0.113935381804208	0.145646337151862	0.141069185033105	0.121880459303499	0.0740858863789661	0.136608361517261	0.181909402308847	0.13887564909273	0.0842565822764618
Wavelength_521	0.132165032188163	0.157746938113192	0.162205270140078	0.11873906380612	0.0840055981275144	0.148186789736537	0.0807199024840947	0.138170921080506	0.132878161945103	0.0984177787065446	0.130188209385907	0.132994633678239	0.106570135113493	0.138294001482848	0.161248186448176	0.144636154968472	0.166184399490559	0.122542908757426	0.14262933329111	0.113931736274324	0.109902879777543	0.116245059934091	0.10450280998524	0.133131606207575	0.124671290990746	0.169969438085016	0.104360002165461	0.11808714785611	0.123995532137244	0.141511651444046	0.134623733513942	0.140553392565101	0.0966786814760314	0.136502502415319	0.171352801128477	0.115610516289403	0.116684163181933	0.123038616575804	0.129046741458569	0.14080313803609	0.118203728087016	0.148551469541301	0.145403014937772	0.12407750237016	0.0759310031441843	0.141119937398475	0.184762594673936	0.142215761752874	0.0836958238839488
Wavelength_522	0.137028453610778	0.163315230746981	0.166926810745951	0.120101184704528	0.0867230873827195	0.149991149170058	0.0849406713716223	0.1434755613405	0.136717368316342	0.102399629314977	0.134868450577275	0.139536247522395	0.111138650222908	0.141395090439146	0.165719194009094	0.149291129934826	0.171142088343908	0.126263531352766	0.148503469392045	0.118006472478321	0.112557310008169	0.120378858369809	0.109675539585958	0.137483936429276	0.12984432535238	0.17578578644688	0.106122685255797	0.122401734165396	0.128419906080996	0.144371203895716	0.138697545299881	0.14344300881459	0.0998309793819673	0.140153209471855	0.175206477494138	0.118551154107684	0.120644085727507	0.123810762093876	0.132971931386584	0.142477145588943	0.122746306170601	0.1512367517835	0.149792817419035	0.125817189967024	0.07848016293952	0.145319612730804	0.187866609815704	0.144921978230055	0.0843486653737842
Wavelength_523	0.139149323144168	0.165414824912676	0.169647175155053	0.11786506233262	0.0873433316371986	0.147118367144596	0.0861807022048602	0.146439048150748	0.138741907145121	0.102501103402118	0.136036709128572	0.143099095080124	0.111282319678152	0.139960657385937	0.167342289748876	0.151702442982484	0.172689994371062	0.12679280467467	0.152300829972661	0.11916195504072	0.112652203314886	0.120845764825797	0.111853711681167	0.139397285197558	0.13283880241087	0.179233191486278	0.104909720798524	0.123035426046941	0.130448889493599	0.145222882372535	0.139965400392228	0.143284744854025	0.100932565396745	0.142047051098424	0.176405124764832	0.118534869614707	0.122637484032659	0.121282152780951	0.132365543690926	0.141008033260257	0.125043446623074	0.1513133441395	0.151798456671458	0.125495910329775	0.0784182050560919	0.146351443345318	0.186483035267582	0.144425335545873	0.0802344696376168
Wavelength_524	0.141533332755846	0.168172486814173	0.172980556419472	0.118061754628649	0.0883803761159722	0.145574735741819	0.0875497368558966	0.150269768290387	0.141705320995172	0.103807077002275	0.137755730786991	0.147179466688657	0.112799380052993	0.139624629808822	0.16915276446931	0.154541415925304	0.1754518282862	0.128351690484005	0.156308079854343	0.12180867237522	0.113330533475884	0.122174107077339	0.114830777971983	0.142133825126961	0.136682016143145	0.183426935128448	0.1057718846546	0.125528373730634	0.133210238535705	0.146541208131034	0.142015878425963	0.14453387324678	0.102762735192302	0.144341930563418	0.177957084502349	0.119302577040782	0.125849910330717	0.121289342057502	0.132403204654733	0.140571121913273	0.127357780595114	0.152666733989625	0.154609519279257	0.126612928072291	0.0786243124527019	0.148798375269994	0.186440040912638	0.145152137193729	0.076997811731137
Wavelength_525	0.14399741770694	0.170989305146027	0.175679890071484	0.118805819658823	0.0899553621849023	0.145626509375879	0.0891000956313659	0.153784892672295	0.145129114372895	0.106444661301832	0.139103851270298	0.151228731086368	0.114852408414534	0.140523806872519	0.17104024900277	0.157913086840481	0.178805980425446	0.130329140773141	0.159811463297212	0.12522616980861	0.114655344861657	0.123860496546638	0.118371066255841	0.144609371152711	0.141011158372229	0.188467794941286	0.106973414245001	0.128401961408263	0.135885724946959	0.147541566384143	0.144691866049927	0.146006545650415	0.10498445766721	0.146002979041906	0.179146770916474	0.120181096158094	0.129121747256795	0.121838172431676	0.133387783712077	0.140808598157033	0.12950856952075	0.154123207083022	0.157489716217533	0.128551199760399	0.0786422217882059	0.152044218207153	0.187432649869821	0.14596468771653	0.0740528116456583
Wavelength_526	0.147527728982452	0.174519185870841	0.179981755070232	0.119195344570612	0.0921915762571992	0.145414072597901	0.0907005921048721	0.158000329049591	0.147497852817396	0.10783994736287	0.141838748671655	0.155599105449267	0.117370492058339	0.141377871505752	0.173617874160413	0.160849133791506	0.182619794765259	0.132317809678664	0.164131464779582	0.128671223548763	0.116600842352006	0.125732566896296	0.122247738811671	0.147124012785617	0.144290656492579	0.193127215309136	0.107230316187104	0.130458257348299	0.139021323332625	0.149338993851001	0.146960589774038	0.148144797211373	0.107226522898774	0.148617913575532	0.182540654413973	0.121109269527452	0.132120463083785	0.120900164615808	0.135157384797133	0.14105676689546	0.132516068725438	0.155295224290644	0.161025778753596	0.130775225911365	0.0801587870141461	0.155037959374831	0.189072941236768	0.147599872054021	0.0718234614919236
Wavelength_527	0.152261415337195	0.18014870070591	0.185723043200086	0.121349883167605	0.0958576661307175	0.147152631905619	0.0935649298730986	0.163157513099084	0.151109384098835	0.111415270523465	0.146307636196856	0.160754292006909	0.121791212109572	0.143517767853052	0.177203844315585	0.164421412951123	0.187367900326504	0.136475476196973	0.169131005585713	0.133125540976242	0.119013694054518	0.129423770128108	0.127307094588703	0.151239327434717	0.148487941234248	0.198625335936453	0.109233369091519	0.134084295294836	0.143172485265486	0.152150571988316	0.149994763469797	0.151066078068941	0.110558452751862	0.152772373690173	0.186819092647279	0.123124124652876	0.136107346814509	0.122542708207128	0.137985585866231	0.142807051367155	0.13662079888035	0.158497531759743	0.165801902518645	0.133730508339089	0.0835375168199133	0.159357725288586	0.19163046155195	0.150681993235543	0.0719496806444579
Wavelength_528	0.155051226219093	0.183116134414621	0.188765693294728	0.121281895821996	0.0980972428179616	0.147910923522665	0.0942950234428996	0.165680005303189	0.153414186699752	0.113799762251779	0.147638914174096	0.163786938622559	0.123215835554277	0.143684693277782	0.178709984703517	0.167036499950392	0.189698442516513	0.138252032716019	0.17197668353523	0.136334008273685	0.119456468562966	0.131020826264667	0.130723251770577	0.153745651073003	0.151281395467994	0.202833309837179	0.109978733167846	0.136910825837613	0.1456036749276	0.152739950000403	0.151119555665727	0.151417013693887	0.11328560401452	0.154654313753495	0.188748904177644	0.124246975606689	0.139215726309099	0.122131772363219	0.138390137820935	0.142869117597378	0.138536083810956	0.159726573231831	0.169164752694748	0.135110301068603	0.0831030664195118	0.16170946736365	0.191107743746517	0.151961259809348	0.069049471124938
Wavelength_529	0.15823985721524	0.186839397304235	0.192460913326774	0.122757685060118	0.102595946946799	0.148935039100293	0.0979272312375096	0.17052729850517	0.157592872218117	0.116780154183668	0.150189681101079	0.168752861947559	0.128177796138217	0.146541890839228	0.182058701829623	0.169937886318177	0.192870145865218	0.141466526772135	0.175606539904369	0.139612273749803	0.122415434696114	0.13319211179357	0.135011967172961	0.156683892789089	0.155442476849311	0.207082996317494	0.112103898949425	0.140389455336575	0.14846155099957	0.15463691726464	0.153150515857514	0.154146198271239	0.116793813593341	0.157540069025259	0.192151575898838	0.127402297012354	0.144043318851058	0.123289554329926	0.140222057455692	0.144294641437501	0.141876942626022	0.161899570554552	0.173157716841616	0.138394326368636	0.0850232129042875	0.166522360355033	0.19429512204667	0.15454120258431	0.0683204348574486
Wavelength_530	0.165196077500355	0.19403590829326	0.200171641565923	0.1276249043074	0.109610631296843	0.15311867358333	0.105207667836502	0.178296764550461	0.164602725972339	0.123090016038142	0.156967984778708	0.176901884209894	0.136660897746418	0.152467064113826	0.188512200518115	0.176099761898669	0.199301947829297	0.14852088941153	0.182131637929139	0.145996516221545	0.127834696721051	0.139368958602174	0.141810587340227	0.162561672014695	0.162079458068244	0.21446434964888	0.117577356754951	0.147043898405765	0.154952100302001	0.159410695555279	0.15845023913602	0.160008545570752	0.122261967208757	0.162633050244097	0.198480108140265	0.133175165056807	0.150606050257648	0.127562217866894	0.145853598116031	0.148452462663796	0.148269777526027	0.167229287065249	0.180210513107512	0.143926912003116	0.0917105931709774	0.174329150455285	0.201985530847472	0.160758022266953	0.0726572384867788
Wavelength_531	0.171743204523807	0.200450749642183	0.207466707541623	0.132013486182267	0.115285927173997	0.156970577054985	0.111348675675421	0.184724181884903	0.170681637970975	0.128746462503471	0.163358934894296	0.184011598162183	0.14340037534766	0.157159388524003	0.1942056467458	0.182457447854901	0.205589572259886	0.154719598317167	0.188043965768232	0.152830789577613	0.131717880642782	0.145246001525859	0.147756480835629	0.167504489230782	0.167786729248503	0.222095971965289	0.121867448361189	0.153619604380768	0.161657605007061	0.163116795273362	0.163835593553288	0.165098861386551	0.127163732223568	0.166404192334818	0.203961932311475	0.138148030322708	0.155920050667034	0.130485851148672	0.150690241560726	0.151526099467255	0.153140129023282	0.171874476893706	0.18699165336017	0.148591057461562	0.097301385146933	0.180790826161991	0.208226767573749	0.16612346554281	0.0758716036673322
Wavelength_532	0.17727655744016	0.205106862709099	0.213140041230573	0.135436803663844	0.119176826469483	0.160069570568322	0.115511917588725	0.189622477198642	0.175199529251463	0.1327193923432	0.167087418375371	0.188750570698036	0.149485123574452	0.159377129420131	0.198430430802865	0.186471884146271	0.209753805704589	0.159054046374778	0.191988482689421	0.158036390569139	0.13450037440013	0.148404778483092	0.152422156224639	0.17087435519663	0.171639739641321	0.227510481424469	0.12523399213802	0.158059245157322	0.166962891182665	0.165495301523888	0.167894511150664	0.167196383348643	0.130458891124508	0.169597581841993	0.207713580081096	0.141671902477465	0.159610365935952	0.133006772572025	0.153851224175432	0.152765016726065	0.156087215397158	0.175282526042566	0.191976738139255	0.151137229305191	0.10061521225077	0.185493745716928	0.210872988562806	0.16907936851652	0.0766493918138114
Wavelength_533	0.183223102697974	0.21081938783876	0.219441764318699	0.139694708616712	0.124400971018844	0.1637761885793	0.121026980185731	0.195957593740066	0.180555167162808	0.13784328302313	0.172170348336622	0.194761068001157	0.156948206173641	0.164025571399535	0.203756167845964	0.191069383189435	0.215026279569393	0.164566807445226	0.196296872299569	0.163839802988744	0.138143119084593	0.152760077661539	0.157989542708994	0.175452885956232	0.176191991015228	0.233715661947286	0.131149636098894	0.163795030488143	0.172766508859579	0.169362404429511	0.172631439725243	0.171651488069086	0.134852737620551	0.17407836800855	0.212959243608749	0.146636253862821	0.164381455525823	0.13678604928532	0.158284896736564	0.155489615836303	0.160465368046512	0.179311446155192	0.197879657594131	0.155739098677904	0.105576761062848	0.191621561888174	0.217019868132037	0.173945650157945	0.0795404760211097
Wavelength_534	0.188721110951734	0.216042520769621	0.225100030651278	0.143401583281631	0.129462910623043	0.16683942172938	0.125901829493423	0.20205453792038	0.185609431983029	0.142600183159493	0.177271153874438	0.200402457744614	0.163749543684674	0.168742958958545	0.208475197589406	0.195428216173137	0.220286564020357	0.169544430478783	0.200182864727852	0.169285634139828	0.141335790055721	0.157173891703808	0.163272359046732	0.179795811130701	0.180387725317286	0.239521515221055	0.13675837904142	0.169133136379243	0.177828743603831	0.173035886473103	0.17661044147532	0.176314139196836	0.139116295266972	0.178298354811877	0.218159647881962	0.151140211834479	0.168913836136684	0.140101337310799	0.162379057994675	0.158147338160391	0.164625249386371	0.182878287618018	0.203507570254845	0.160648714622484	0.110165829669286	0.197344273238495	0.223227235629243	0.178951789787148	0.0818963655767024
Wavelength_535	0.193500187423672	0.220214233799536	0.229975356208403	0.147356083524336	0.134080074659937	0.170136009605199	0.129664843684505	0.207533616039683	0.190595737672008	0.146714979968516	0.182082662837728	0.204999862483116	0.170126269752467	0.171471088421341	0.211731677015353	0.199645412689033	0.224815511215942	0.17354578124306	0.203767055192801	0.174948146234652	0.144308573827864	0.161405991956999	0.167993749718009	0.183140349350176	0.184417549912006	0.244297413573083	0.140287668005555	0.173697853383173	0.182476599124456	0.17532524986919	0.179140513120415	0.180069531379589	0.14245007040973	0.181338999789508	0.222668380568496	0.154824857191958	0.172571040212368	0.143561595628232	0.165737811913537	0.159983124243247	0.167347420384336	0.186057327563606	0.208500352272373	0.16457775416195	0.113732979401985	0.201848198429716	0.22705729156351	0.182750410451279	0.0827485821562453
Wavelength_536	0.198405953429739	0.224832212973941	0.235403009135625	0.151115430305121	0.139068542552023	0.173541291790098	0.134287407287667	0.212924514778743	0.195586127311097	0.150662083238582	0.186575537454324	0.210016773506098	0.176789314404382	0.174619892037437	0.215554966218069	0.20379290429406	0.228850758960619	0.17813585657812	0.207554046751102	0.180171664819576	0.147533139715895	0.165278266796098	0.172603872887925	0.186810927128085	0.188112145708807	0.249144859860555	0.14487961000261	0.178400442681203	0.187326272400906	0.178284329452157	0.182378673566273	0.183816037026054	0.146026145948917	0.184743707844967	0.227429601682526	0.159109223035395	0.176394074723673	0.146748554132416	0.169759523601548	0.162121629537534	0.170992834908823	0.189357799287461	0.213855561447456	0.168671467564151	0.118323744557475	0.206669110946703	0.232228651080544	0.187098125303681	0.0850111474908152
Wavelength_537	0.202760593471584	0.229110825621813	0.240362074832858	0.153798145987664	0.143456147197331	0.176483289082125	0.138269937577112	0.217657728382969	0.199999581412669	0.153895015652488	0.190401311374912	0.214626872935451	0.18223225351898	0.177369572156752	0.219216271043546	0.207351355334089	0.232412358655399	0.18243599689083	0.210899399848639	0.184242419597912	0.150449997137581	0.168356495699882	0.176510609134694	0.190169536792593	0.191428757462639	0.253702520876531	0.148567699737309	0.182237846766153	0.191327687034723	0.181256936491477	0.185488609490729	0.187077005419652	0.149303595557866	0.187439880865902	0.23170934071091	0.162493554684938	0.179902763208462	0.148589276367701	0.173132162097846	0.164311969346527	0.174600518937775	0.192232335934577	0.218459276436863	0.172334471297296	0.122375357033139	0.211095837302417	0.237133361469472	0.191030068013579	0.0867265230837244
Wavelength_538	0.207235231038704	0.233443669218033	0.245259039812413	0.156251157013192	0.147395078410959	0.179925699295164	0.142209724086181	0.222238814957873	0.204513378191116	0.157527437932758	0.19460249938309	0.218989383070715	0.187211129683306	0.179985886055791	0.223084350461929	0.210715292226507	0.236666814983725	0.186965271065013	0.213649783271352	0.187942843802217	0.153626493941098	0.171512156112431	0.180397668300459	0.193351390841949	0.195303320937204	0.25833907801826	0.15128644803466	0.185683206160514	0.195267636462249	0.18430452810239	0.188466200107796	0.190613116449594	0.152367043836148	0.189621101000081	0.235901242206951	0.165168447205953	0.183235396373806	0.150137914660673	0.176511005726755	0.167191922075756	0.178207099706182	0.195197886401398	0.222286742944344	0.175678457192659	0.125905406055628	0.215610372401046	0.241952407270839	0.194396389052399	0.0883345820399134
Wavelength_539	0.210190572282905	0.23639865798876	0.248064361133044	0.15859568545319	0.150556421525354	0.18248103267042	0.144345877221712	0.224838958972958	0.207594573915235	0.160340443131409	0.196929235520397	0.221608900229255	0.190342599467069	0.182186737498547	0.22531487119977	0.212691725482676	0.239377708154967	0.189866402779399	0.215805516903419	0.191312746211872	0.155549210063257	0.173683642109453	0.183337453337193	0.195339174992704	0.197402511436795	0.261507441474033	0.153136098933528	0.188435285952615	0.19797535555407	0.185734920155948	0.19043516171825	0.192510122959604	0.155008225687306	0.191478688311287	0.238380404336202	0.167571514488501	0.1858493231475	0.152238258011067	0.178632368996573	0.168612806346735	0.180143630969469	0.197423844487187	0.225404096451722	0.17869198844708	0.128364860538882	0.218828600583514	0.244491007327278	0.196689620787356	0.0889330222241977
Wavelength_540	0.213242617600653	0.239203871323126	0.25072368635405	0.160532907918154	0.153557199119558	0.184551280467697	0.145638492316609	0.227397538222568	0.210253088927808	0.162489487424038	0.199309137621888	0.224260231471606	0.193193648723508	0.184607924567052	0.227218430829603	0.214559674362022	0.242035572939127	0.192407617789984	0.218089631636886	0.194228383271018	0.157475934665508	0.175784781335403	0.186042231629306	0.197411829643165	0.199198051162191	0.264381724569448	0.155472218278213	0.191000769258638	0.200280480037085	0.187419281856081	0.19217286198491	0.194543464810354	0.157792336638513	0.19332233888621	0.24097895520778	0.169630422589903	0.188507181229368	0.154026423332009	0.180464087823225	0.169950584366278	0.181960031299732	0.199618273468131	0.228445863193617	0.181748835916114	0.130471780156454	0.221706340376424	0.246920067519797	0.199313096619517	0.089116260789489
Wavelength_541	0.216962314235364	0.242223427571848	0.253973226897781	0.162422069118746	0.156401838349294	0.18651378426332	0.147315743471066	0.230688845722329	0.212857628490482	0.164418783388728	0.202589352391592	0.227310907732816	0.196996998671677	0.187399648005775	0.229440300224657	0.216668385443693	0.245342420480827	0.195012061889416	0.220441955612051	0.197110094373577	0.159255986026506	0.17814220668174	0.188981225945779	0.199695010960967	0.201011421988755	0.267312196568632	0.158568587462265	0.193740038114743	0.203055059960902	0.1894669078943	0.194019110566428	0.197272711167007	0.160337526145137	0.195246916758833	0.244528040579177	0.171656997701015	0.191085845712154	0.155363263261747	0.182866203994398	0.171120924365189	0.183880718674135	0.201677226397117	0.231718593193345	0.18476951133927	0.132435417294069	0.224462878608123	0.250181107434549	0.202398438845384	0.0890856338068572
Wavelength_542	0.21893618738285	0.243408061376166	0.255504642004556	0.163286945697102	0.158009036299366	0.186852692271814	0.14833793391569	0.232388523626654	0.214013766109146	0.165228982064564	0.204241778217303	0.229109774100862	0.198703697688122	0.187859678007436	0.230289337117507	0.218250422918563	0.24680118114436	0.195999954697239	0.222144500661605	0.199490066127171	0.159749254238676	0.179549264338777	0.190737675157593	0.200898845945288	0.20178104805716	0.26914859742277	0.159579881304051	0.1953879204311	0.204388798491605	0.190066651436219	0.19491510631702	0.198553687145063	0.162080496027663	0.19628971942319	0.245759321032289	0.172866310248435	0.192497141214927	0.155558453812769	0.183637979012187	0.171069627078675	0.184563178613623	0.20254833782782	0.233922946813592	0.186498624621887	0.133749461659705	0.225846857029737	0.250931444305195	0.204190409879948	0.087849101498538
Wavelength_543	0.221468214025183	0.245452950682885	0.258000589663386	0.164321739587635	0.160427204185678	0.188406169776863	0.149544151891447	0.234631828525568	0.216149135502518	0.166616881146068	0.206149120459343	0.231289571063193	0.201211743589227	0.188847569838445	0.23166065451278	0.219955815288071	0.248734699756797	0.197580460246864	0.223680761211836	0.202029179601324	0.161265731302935	0.181138124177014	0.192934248611373	0.202695553149506	0.20317229042043	0.271637561388706	0.16174665490776	0.19734383545914	0.206155583960658	0.191338009930185	0.196267116798986	0.200177914631374	0.164245556532844	0.197773383842999	0.247929799149694	0.174447129446333	0.194414019883105	0.156497133134432	0.185225370594873	0.171986904384053	0.185998301775637	0.203803226639364	0.236633051112855	0.188827374279078	0.135449365371969	0.227919933353881	0.252800091046127	0.206673269859037	0.0874932403686974
Wavelength_544	0.224163256941111	0.248288166566566	0.260873940502813	0.16568001106637	0.163281497287762	0.190684053971239	0.150461496667161	0.237331981797565	0.218965109865633	0.168238369958022	0.208468171752568	0.233730614905847	0.204146197075538	0.19055391488872	0.23349641924735	0.221478193331155	0.251062764594354	0.199951388398344	0.225203667012272	0.204348539228811	0.163801478553597	0.182645428304351	0.195276296410342	0.205025740190815	0.20499663435011	0.274379185742201	0.164745641507221	0.199380582010076	0.207972904868677	0.193413044636728	0.198079899920301	0.202410442924765	0.166734674687016	0.199776345893701	0.250778117258691	0.176032633527522	0.196736406067244	0.158278019166724	0.187305375914295	0.173911407802098	0.188036245995673	0.205653924335048	0.239425049073798	0.191862464029712	0.137645490495907	0.230583718103197	0.255448756141172	0.209726194696722	0.0880084944838127
Wavelength_545	0.226348278053021	0.250623589375401	0.2630308632536	0.167590846331385	0.166161100526385	0.192447202240853	0.151390264710519	0.240384372512978	0.221670043098915	0.169689869213958	0.211133299903308	0.235664366835256	0.206376143424924	0.192156201401168	0.235639379503678	0.222743108852375	0.253121098818988	0.20244227455437	0.226625959992823	0.206504762424814	0.165309636517747	0.184498825822341	0.197206946263534	0.20691609092805	0.206671844835464	0.276362797996364	0.165769188635483	0.201162084824821	0.209544013880555	0.194745890455751	0.199357420757489	0.204593151928402	0.168665505299618	0.201227705387003	0.253520288629606	0.177682798556793	0.199115827267373	0.160060846192206	0.188215330487037	0.175613113418811	0.189264589183163	0.207642835455097	0.241860934461993	0.194549773608889	0.13994149809891	0.232874893663953	0.257294540546234	0.212089723134795	0.0879322583320457
Wavelength_546	0.229383317061476	0.253615356672669	0.266261291765262	0.169889317938336	0.169314719025508	0.194411852378	0.153452189040005	0.243346664552008	0.22491454341415	0.172078852237849	0.214232157675438	0.238558469538282	0.209824408065885	0.194683573607656	0.238245978093579	0.225452129906296	0.256072668237144	0.205717416579756	0.228916107898396	0.209633351196043	0.167177910701773	0.187100058858264	0.199525109841739	0.209195589926428	0.20891058367816	0.279330975525705	0.168034295581189	0.204100890958092	0.212361103575796	0.197051182483054	0.20143741074295	0.207315752573644	0.171431726151261	0.202662514795945	0.256562671096656	0.17990228450355	0.201995538472027	0.161866281224252	0.189869180740906	0.177454355980212	0.191186820675085	0.210170557589504	0.245154488112669	0.197539490140632	0.142660284638686	0.236075264116436	0.260359941480004	0.215003902613637	0.0891600477239852
Wavelength_547	0.231544927461319	0.255730833803404	0.268349362885211	0.170645038481776	0.171078288460045	0.194785935795873	0.154314243693219	0.244870818041834	0.226780613248407	0.173025811712717	0.2162114962854	0.240393645207828	0.211825943720995	0.19597285037767	0.239404228191592	0.227241528933358	0.257728080081626	0.207510098187195	0.230542667828069	0.211646579231767	0.167865119364897	0.188666971086847	0.200893670642203	0.210538135470059	0.209976495286643	0.281320693434615	0.169530880852455	0.205863051232504	0.214056520028559	0.198354089191428	0.202691000867308	0.208708679655486	0.1732778246217	0.20338676233972	0.258303769519606	0.180940134840007	0.203464659840812	0.161811353569467	0.190946101916231	0.177700271408985	0.192482162086768	0.21117394668007	0.247370020178321	0.199386113721012	0.144292853302005	0.237685697605153	0.2619017142015	0.2166337845087	0.0886693247995711
Wavelength_548	0.23327343541515	0.257169671758671	0.27027121072081	0.171185299329118	0.173362591683465	0.195523606707678	0.155194015743822	0.246521189871177	0.228484656084777	0.173568702584378	0.217793213539239	0.241805316831077	0.213496553392014	0.196748274971748	0.24055538600957	0.228102606521153	0.259071464772342	0.208857088796833	0.231896135323939	0.213261960305942	0.16889784924933	0.189503622076051	0.202536401810387	0.21123079434468	0.210945025418486	0.282643429703872	0.170304953096787	0.206784463991551	0.215321130204104	0.199247318848397	0.203091619328838	0.209881477364964	0.174878834109829	0.204401090664095	0.260019645515074	0.182176985903106	0.204901796054027	0.161490293678081	0.192077856125422	0.177983749286014	0.19373097576359	0.211893826005411	0.249243485000903	0.201076927973646	0.145536524927235	0.239468808547206	0.263166126355763	0.217969234294681	0.0875988847943335
Wavelength_549	0.234075867737105	0.257490906829969	0.270814289687125	0.171150551843536	0.173901595056403	0.195797117706632	0.154983150182477	0.247209012612294	0.228751726474342	0.174156306924828	0.218079015718218	0.242567971485329	0.213776326689807	0.196254474954083	0.240256422370533	0.228834042693795	0.260015306940588	0.208775591182236	0.232741695866697	0.214470434495802	0.168966076892882	0.189439351704447	0.203344762393198	0.211597518941361	0.211310369781408	0.2839031737149	0.170521052231974	0.207453557536718	0.215497588332701	0.199528963069512	0.203140690011154	0.209705367289988	0.17565504436172	0.204368740070155	0.260538948992869	0.182246302817467	0.20580747799203	0.161061089497997	0.192189262280767	0.177633837139844	0.194184743224416	0.212115781472353	0.250198037557967	0.20184932169731	0.14492556893631	0.240259242590412	0.262938940375389	0.21878022882935	0.0862223664638582
Wavelength_550	0.235727277455463	0.258948397147253	0.272219460805928	0.172304119410632	0.175099571079839	0.197025227533467	0.155633693674535	0.248752043649973	0.229948491772066	0.175461500229429	0.219592069738237	0.244077333527786	0.21512681352042	0.197220744071161	0.241169115878281	0.230465913591913	0.261398463865886	0.20982694960595	0.233954746788743	0.216232321617827	0.169633292404192	0.190637987044339	0.204672997118851	0.212741252506385	0.212299478550001	0.285616189285279	0.172278788684997	0.208957902715728	0.216401284066316	0.200528501534478	0.20443104636353	0.210678548586472	0.177296637299008	0.205113166227154	0.261904040969786	0.183093226032505	0.207132565483246	0.161728210801231	0.193187473062528	0.178416220861066	0.195474664162165	0.213117618434645	0.251876143892422	0.20337858923558	0.145751417635778	0.241560159591897	0.264089148852833	0.220565332920759	0.0863361794344164
Wavelength_551	0.237996122421623	0.26050880286903	0.274362987928846	0.173203365175523	0.176886314555363	0.198210547604055	0.157445166958094	0.251089374383367	0.231530577928122	0.176405442633271	0.222371732897435	0.246223955205707	0.216812872113055	0.199572218253898	0.243263554839025	0.232427246701221	0.262921971954383	0.211370151889813	0.235806307427703	0.217939134512568	0.170710110525406	0.192464433866821	0.206109580886946	0.214169278874486	0.213456954454608	0.287066128643476	0.174807586711254	0.2109432206128	0.218388631092881	0.202176432985445	0.206248166887659	0.213338915783089	0.178657160191793	0.206527513440051	0.26453982579622	0.185090088796662	0.208116836384952	0.162260296663268	0.195416472004629	0.178922275930558	0.197196477738157	0.213733869745806	0.253947636357885	0.205200072968586	0.147843002658298	0.242851491985873	0.267081255767288	0.222943407739633	0.0873292010455806
Wavelength_552	0.240156882594474	0.261536649200625	0.275675881264155	0.17402066723673	0.178326419065946	0.200066057928493	0.158500661304599	0.251938432782186	0.23366685739223	0.177201517340584	0.223166191531184	0.247589879867467	0.218445923265663	0.201358851569916	0.244544754552742	0.233688923955331	0.264395856672516	0.212748607733781	0.236598641308134	0.21927917855625	0.172270053921312	0.193559706905735	0.207516678426046	0.215227600832301	0.21462530050617	0.288815499850269	0.175615510114681	0.211769139372494	0.219612341589519	0.203237025992812	0.207209875056068	0.214573497073413	0.179728180311733	0.206953938043094	0.266350663042364	0.186442466035029	0.209289136987573	0.16309580083572	0.197156616710803	0.180213900817815	0.198053897077751	0.214713407130296	0.255374398049308	0.207237432364069	0.149318075093962	0.244339508173672	0.269805774392455	0.224343875735188	0.0877120806534495
Wavelength_553	0.239890529879601	0.261644098708583	0.275146150586198	0.173482696803619	0.1780931794982	0.200187660952343	0.156930745367873	0.251439825482386	0.233878066705288	0.176369926270666	0.223227205297127	0.246506393461963	0.21737521994697	0.200555255089144	0.243774673319052	0.232615226055373	0.264121967233362	0.212533356924659	0.235725521600024	0.218825776983132	0.171049837736419	0.193194207240505	0.206893655708343	0.214947202637172	0.213893809918931	0.288422221302641	0.174018085109263	0.210941773460413	0.218463311139765	0.20253696596409	0.20647345585063	0.214257373288268	0.179658202597259	0.206292043487083	0.26659435287084	0.185559926451272	0.208895414486856	0.162602500401247	0.196007467130864	0.180597716393546	0.196701248246856	0.214363490217206	0.255539407784218	0.207946749774971	0.148858954021185	0.243709689353165	0.268947178722207	0.224137706411071	0.0854014895119648
Wavelength_554	0.239642059667952	0.261911094073278	0.274852425325901	0.172751685942695	0.178363474830681	0.199971157482059	0.155727618768292	0.250923026829445	0.233492342074412	0.175870520735928	0.223057456173206	0.245729150893252	0.215712353245247	0.19980301164482	0.243715704623726	0.231670875486361	0.263925874898798	0.211975555851137	0.234931084979622	0.218589918563842	0.169723056806417	0.192794960768846	0.206050712311469	0.214254155030804	0.213188420608884	0.288332464437854	0.172911975379574	0.210437991659583	0.217707013773149	0.201796803281207	0.2062823468477	0.213739204542676	0.179976158621435	0.205709264895979	0.26677784101807	0.18493328893212	0.208606528948465	0.161828346577814	0.195131590994617	0.180086469529609	0.195833874751313	0.214019903155031	0.255659167042232	0.208297985529987	0.148252192152078	0.243307239649569	0.267739384343794	0.223705029061497	0.0832964130093543
Wavelength_555	0.238867698560059	0.261237839404265	0.273918642171965	0.173006715037273	0.178409900565609	0.199804899421547	0.154965280109207	0.250623236483679	0.23304770164368	0.175948905308973	0.222452459955891	0.245345210592156	0.215623199874485	0.199186391083521	0.24349420461487	0.230924696664669	0.263704402741006	0.21143805605721	0.233360556630944	0.218873909345588	0.168932560583429	0.192436318155038	0.205810979094867	0.213204026782781	0.212487225864185	0.287979529447806	0.172842983323501	0.210292224231556	0.217122811144522	0.200213879409103	0.2060648946611	0.213358511949029	0.180277845352185	0.20530164279369	0.266084599273226	0.184765979543831	0.208096272737465	0.162444374499825	0.193966573736684	0.179196310132163	0.194329951980806	0.213616010273707	0.255811599335601	0.207737569540627	0.147407746264221	0.24295531096252	0.266939848445329	0.222906156718881	0.0824946321492149
Wavelength_556	0.238082729998738	0.260233522061334	0.272957593128676	0.173247110380381	0.177849710207859	0.200176951842864	0.154254629368313	0.249982210636163	0.232142307714589	0.175870909327401	0.221899294449443	0.244399872798203	0.215654013411283	0.198627568115656	0.242712636901907	0.230111877673768	0.263439087142064	0.210841699762929	0.23218859449868	0.218682599937611	0.168069492708052	0.191627519174011	0.205188555811527	0.212326637590956	0.211299392427888	0.287085040863395	0.172609669822953	0.209981038738638	0.216440679436815	0.199187581694475	0.205585674819079	0.212928093603186	0.179971139393291	0.204691591353261	0.265566590931455	0.184307470077192	0.207138229835977	0.162778505254595	0.193153629666068	0.178892232948953	0.193111252715976	0.213308725029642	0.25572022960429	0.20739515551601	0.146271283779263	0.242391668215982	0.266464904843511	0.222719903831729	0.0822985775241137
Wavelength_557	0.238274154572314	0.260120992864364	0.272716697464318	0.172819635262622	0.17785574378854	0.20141075463923	0.154127041389539	0.249395692371602	0.23183888694816	0.175703635976418	0.222055198370604	0.243471602013504	0.21569602046308	0.198889425752819	0.24273455401737	0.229424890003515	0.263818923510499	0.210314424378749	0.231290691982925	0.218123625280833	0.167231237506506	0.19110597684606	0.204506266794772	0.212106195814813	0.210429717746291	0.286638624688269	0.172312740258273	0.209663086889265	0.216135060406407	0.199097145659453	0.205307971983613	0.212899339329712	0.179688932307936	0.204525689656766	0.266505484357622	0.18450138352879	0.206390006127904	0.162625846418861	0.193789345296593	0.179376160726251	0.192516041942292	0.213169971163276	0.255813736001391	0.20793250641818	0.14552266205745	0.242141268158199	0.267181512107493	0.223097098235295	0.0821074129331379
Wavelength_558	0.238226271650664	0.259579043254247	0.271923568489274	0.17212944873501	0.177342482273623	0.200720621026729	0.152809875412327	0.248938152273718	0.231039967875936	0.174667591090178	0.221969307294914	0.242493644949858	0.214860436219945	0.198257425477851	0.242260901914255	0.228473573740447	0.263140261207012	0.20927864356721	0.229699635912575	0.217497704014912	0.16593151317042	0.190943213674296	0.203795482599107	0.211631523703246	0.209096052124181	0.285868651705222	0.172414591146124	0.208770609464754	0.215515792480272	0.197834923685458	0.204707541315377	0.212393129067482	0.179098294282121	0.203935686102094	0.266165285932385	0.183940825342531	0.205054923940646	0.161947390408692	0.193004065004636	0.17846351714914	0.191238788898776	0.212250533705181	0.255371877665512	0.207609001011473	0.145485824739552	0.241051260841411	0.26688641033631	0.222555285708939	0.0804829619901777
Wavelength_559	0.237431118352521	0.25855288078575	0.270748108110879	0.171995043128715	0.176067275921003	0.200102714817046	0.150839215770638	0.247599717312051	0.229187741357632	0.172862070613271	0.221333739982437	0.240661219603636	0.213456804656693	0.197467578843072	0.241087694276538	0.226749112648324	0.261718405920644	0.207543979374377	0.227815885132848	0.216882042637403	0.164141100681846	0.190259494822982	0.202712492861507	0.210707884206218	0.206708618836473	0.283928221483306	0.172677427242157	0.208171605883764	0.21447744982716	0.19670870713572	0.203294467953053	0.21150290879025	0.178138294781838	0.203287577189171	0.265865566278699	0.183696540548894	0.203704742682558	0.161348931510787	0.192783493776128	0.177242164675873	0.189560553983974	0.210879916783274	0.254380560959028	0.207088608967479	0.144548671353411	0.239084888688586	0.266001697465671	0.222176960890294	0.0791455693103346
Wavelength_560	0.237047614845334	0.258378210497929	0.270328397688196	0.172285630203608	0.175551470370363	0.201174768310024	0.149613739342226	0.246453580071724	0.228467676865947	0.172202552256299	0.221306825772112	0.238920671100541	0.212915822539037	0.197813899091924	0.240711129266484	0.225914605470956	0.261003228660393	0.206694993856075	0.226858670876486	0.216463385425037	0.163099327665277	0.189919406499899	0.201542554026031	0.21033726684731	0.205337529448187	0.282701143338668	0.172867486891158	0.207828665028324	0.213727913001084	0.196710898690516	0.202588599700758	0.211315968229056	0.177739232181431	0.202986823020337	0.266575271410872	0.184223027290088	0.202728399750972	0.161558502632832	0.193718960488684	0.177407741600717	0.188907608692151	0.210516875755178	0.254305821206852	0.207591418446466	0.144007424831167	0.238137397211469	0.266532678245569	0.222497951076762	0.079282990488916
Wavelength_561	0.237326408107029	0.258009559120305	0.269799169705	0.172376741262574	0.17546166932085	0.201695162483223	0.148738937258347	0.246077155839237	0.228447033687141	0.171586042126432	0.22139255928017	0.237958385563123	0.212721318226785	0.197933289772778	0.24063850907757	0.225124708732188	0.260304497080131	0.207064610644187	0.225449906403232	0.215562567126147	0.163056252383702	0.189797183510619	0.200893740473651	0.209803269829515	0.204226651274729	0.281620945758537	0.172990022606637	0.207172053608316	0.213380213776963	0.196281878513595	0.20258619866669	0.211670636115672	0.178000419394475	0.202916835616241	0.266775442241705	0.184031479961567	0.20184204320931	0.162057700479841	0.19273459770847	0.177825206451667	0.188109610057257	0.210747511828194	0.254248968515618	0.207411033766367	0.14443894903742	0.237572560559624	0.266866211667197	0.222341290214352	0.0799541792686427
Wavelength_562	0.238233237619412	0.258295866008886	0.270237596947244	0.17391708820353	0.17633442614786	0.20378564365441	0.148956817114176	0.246253629332017	0.229508841927559	0.172425084125027	0.222105013001318	0.237744762861811	0.213628673480195	0.199454447367218	0.241834649353772	0.225269375431616	0.260875860439969	0.208578519788163	0.224656616903618	0.215412914856174	0.163660111866025	0.19052253309154	0.200721699366856	0.209791858879925	0.204026446370363	0.28129616194986	0.174104619411345	0.207561471950071	0.213906489517909	0.197167504855882	0.20359677065425	0.212566036907362	0.178744379718	0.203350509015872	0.267795261486464	0.185012682003058	0.201889276872931	0.163837351654102	0.192821516181788	0.179394797394254	0.188344439618504	0.212043283212249	0.254472257974087	0.207991904435547	0.145299630832546	0.238353640991895	0.268662314117001	0.223056829900257	0.0828329284636217
Wavelength_563	0.238933516527432	0.258402760022771	0.270663715576362	0.175910607524179	0.177244708398951	0.206497301286236	0.149622667616481	0.246570618294104	0.230361691452944	0.173829368939332	0.223054915122638	0.237453064202459	0.214644008185209	0.201082635092993	0.242946185556505	0.225629767858254	0.261733341603836	0.209377795593985	0.224095217390154	0.215990094089884	0.164406988900925	0.191190962902303	0.200609940469599	0.210145650354884	0.204054001856277	0.281520012107886	0.175838219886229	0.208546348328167	0.214730267551022	0.19804736005925	0.204393802997767	0.213669223462378	0.178866345952053	0.203591402042875	0.269066342774094	0.186741276054505	0.20210456909072	0.166079493055766	0.19402908712165	0.180577565393476	0.188383563490372	0.213084444018873	0.25449462473366	0.209152263679705	0.145894345144581	0.239181872991556	0.271194174097086	0.22398801544936	0.0855748345237807
Wavelength_564	0.240299933284524	0.259752173162145	0.271875297450571	0.177860162216818	0.17809878349913	0.209257044469758	0.151090923838689	0.247340053908776	0.231077351117981	0.176087604887685	0.224851116628443	0.237986560721442	0.216525311953337	0.202940217012016	0.244343167952855	0.226599687427343	0.263016248562086	0.210757091184124	0.22414363312798	0.216835729580038	0.16570167978861	0.192513800681359	0.20135241793759	0.211439918565848	0.204158118689653	0.282497222429096	0.178522396595027	0.210036405138192	0.216052964003214	0.199306042740465	0.205525659046953	0.215016514740781	0.179776696059046	0.204668175072794	0.270538048198769	0.188506824833489	0.202484607479802	0.168256531200788	0.196151923282641	0.182733254796279	0.189346391155612	0.214849107199677	0.255454818302046	0.21035129529568	0.147969404508545	0.2405671169702	0.274542326001767	0.22564997470819	0.0899844954333113
Wavelength_565	0.242461167928587	0.260840835905524	0.272863362677717	0.180439250442657	0.179347184396948	0.212260705240466	0.152835252728176	0.248334752401333	0.232439165972894	0.178274590791278	0.227076452895477	0.23858030487315	0.219363785893689	0.205651754696036	0.246119868687514	0.227847839098893	0.264353922540782	0.212364788886914	0.223964938986917	0.217919793003629	0.167140265680568	0.194221408993205	0.202025345957003	0.212536370148811	0.204209223439132	0.283462986746818	0.18179815468979	0.211524677799644	0.217489613898562	0.200650210266059	0.207130281675678	0.21680484506587	0.180649804499615	0.205719237202575	0.272437553697991	0.190850693222142	0.202744862350165	0.171137207983106	0.198653356358126	0.184734464339126	0.190084923164386	0.216859420789458	0.256730705116626	0.21204774976274	0.150521561646195	0.242135136013027	0.27857259236276	0.227600315662039	0.0945175255112383
Wavelength_566	0.243771403187728	0.260724951565138	0.272796995458523	0.18227441885186	0.1800414177175	0.214216460092177	0.153111070004806	0.248298787121073	0.2330769854999	0.178912656446221	0.228225103142179	0.237954209915232	0.220942741555062	0.207444820657849	0.246722568003446	0.228419766601798	0.264773702981914	0.212672537024094	0.223126117592528	0.218419644524256	0.167850669627503	0.195178034642266	0.201577137732434	0.212688719914278	0.203436707803169	0.2835060891373	0.183996666861565	0.212010199091902	0.218167107701346	0.201206900872208	0.207662343143579	0.218037994343324	0.180577758780868	0.205844888217493	0.273585725885838	0.192509672594561	0.202248120175145	0.173362584215902	0.200152839254234	0.185331332061188	0.189735550690486	0.21806701537163	0.257284731007217	0.213345118188708	0.151933508239221	0.242444686266027	0.281398120596642	0.228839193879833	0.0969279746841444
Wavelength_567	0.243497711731742	0.259407874805925	0.271616659734694	0.182654738242119	0.179494775309631	0.214947636731396	0.152208475225635	0.246901154545582	0.232275090201324	0.178206414425915	0.22798222504155	0.235808327826463	0.220066221108934	0.20786690939562	0.245850549222367	0.227314627204697	0.263622088668383	0.2119239948944	0.221155501956431	0.217642572871177	0.167260505743941	0.195127165301861	0.200316170321159	0.211866831448214	0.201272196556787	0.282024083749272	0.184717387535868	0.211240872740401	0.217546809609077	0.201182853497699	0.206869804363119	0.218014105679575	0.179699495776392	0.205225813469871	0.27334568725059	0.192646753457896	0.20093418064278	0.174066674270879	0.19989240192404	0.185189878366849	0.188420800388212	0.217463073716608	0.256470188783245	0.213539370201777	0.152133467285632	0.240898988213902	0.282286467311599	0.2286800033407	0.0980851829758838
Wavelength_568	0.243788317579576	0.259088860466911	0.271683261222429	0.184632439209326	0.179915498153864	0.217594959400887	0.15264252644761	0.24639592690679	0.232442801044797	0.179299636981261	0.228263992880827	0.234679328839324	0.221045185979311	0.209532261290431	0.246512025720624	0.227019020510066	0.263696959494418	0.2126243449945	0.219474758597628	0.218030178890674	0.167745081225617	0.195750597964825	0.200099614206987	0.211785325107221	0.200375100949383	0.281126716496214	0.186643464951483	0.211796678419267	0.218052937520277	0.201754927046083	0.207107234890512	0.218770923436449	0.179631597565183	0.205383046392039	0.274392823471941	0.194080484197226	0.200419723548003	0.176227358765701	0.201141076355983	0.186331809977794	0.188306398751425	0.218071977072439	0.256082991175299	0.21438505102927	0.153191397152673	0.241113534515003	0.28467004327582	0.229690310735845	0.101581522858201
Wavelength_569	0.244329492194331	0.259247936543399	0.272170121383946	0.187052008229007	0.180801753253607	0.220711648590693	0.153388971525685	0.246330503151281	0.233359906685313	0.180562058579547	0.228902418832594	0.234240108929739	0.222429191157882	0.21157194539774	0.247876254907146	0.227245310529138	0.263966947631599	0.214137400437865	0.218370380893286	0.218286161682697	0.168978509058096	0.196688523893425	0.199819668715799	0.212216767985718	0.200018117815006	0.280461065757276	0.189071050146338	0.212636291709224	0.218708451807956	0.202914603308056	0.208033362306706	0.2200102527174	0.180076738262759	0.205735717389323	0.275571861430769	0.195964378929539	0.200433776937297	0.17886320171017	0.202513568672802	0.188378582169003	0.18864978004027	0.219462329605091	0.256161783540236	0.215580660629683	0.154920453983669	0.241926434942043	0.287828589392425	0.2312847538476	0.106098340315597
Wavelength_570	0.242628452870692	0.257469516749823	0.270220611544401	0.187467236358841	0.179176998281624	0.22143993489237	0.151861921162927	0.244096531762709	0.232056944694171	0.179360341508917	0.227763795080216	0.23167668424892	0.220786567688206	0.211095827056641	0.246946521953409	0.225736065593821	0.262220803769782	0.213390775962106	0.215941169040141	0.216467891586239	0.167623586878934	0.195846519603936	0.197363405848742	0.210630996902838	0.197490211575493	0.277909971300034	0.188936313187913	0.211743625066468	0.217661908913148	0.202008630821118	0.207260209264474	0.219387109436752	0.17872940484695	0.204207271148105	0.274300540009276	0.195881022712488	0.198602043511572	0.179260034389206	0.201396581164486	0.188713424561407	0.186328999218679	0.219031967945544	0.254600769799602	0.214558438699336	0.154185912450156	0.23989456751042	0.287835069247426	0.230293092186868	0.108101987852879
Wavelength_571	0.240954484560919	0.255780179847861	0.268148413588585	0.187772555967153	0.177430760850946	0.222103443719107	0.151438754104215	0.241921047491605	0.229829738580296	0.178979229229095	0.226653536707503	0.228949706067814	0.220069959477278	0.210893960524879	0.245747822454842	0.223567548311418	0.260661843118487	0.212585901165869	0.213103892604988	0.214706901949006	0.166367687694383	0.194863339974769	0.195484613039891	0.208993489762364	0.194914831042882	0.275252083136783	0.189147140340196	0.211099475426382	0.216881487769741	0.200858000718651	0.205842536422595	0.218731811972456	0.176934014106885	0.203491376494988	0.273468081369761	0.195697006551355	0.196396911096465	0.180482629220513	0.20087927706603	0.188712324775182	0.184387657566619	0.218403527283823	0.252601945325614	0.212991891706251	0.153562231758556	0.237891864805984	0.28787956110427	0.229197016590014	0.111471135995717
Wavelength_572	0.239237107052083	0.253414620928316	0.265669504737099	0.187821742652055	0.175844593107523	0.222365189983422	0.150244669408859	0.239484318909611	0.227768128033543	0.178075011310036	0.225105992950038	0.225965964279124	0.218633235917998	0.210712803719065	0.244372058722477	0.221337006710644	0.258992156292118	0.211198189525445	0.210048532049538	0.212673878707103	0.165175272153064	0.193658658288612	0.193208568561157	0.207038106067623	0.192256825696437	0.272633846120197	0.188857655999174	0.209588173132985	0.215224492414761	0.199731351151832	0.204106314263658	0.217806246917863	0.175171558310229	0.20215379611796	0.272328060158484	0.195107859498165	0.194417116863404	0.181411711530623	0.199759079651643	0.188604775424396	0.182185357287729	0.217655109182773	0.250474971029962	0.211849438794357	0.152609832319678	0.235929331589295	0.287733922492861	0.227875597569687	0.113514457078477
Wavelength_573	0.237150990722568	0.250239466541163	0.262634992434269	0.187671244156772	0.174045539771438	0.222256701107933	0.148073893647046	0.23653394905068	0.225523895803804	0.176614600900247	0.222933622904752	0.222651253482217	0.216389357494315	0.210097015514131	0.242541323760522	0.218994282437759	0.256867338614013	0.209023384578815	0.206791591841802	0.210328532973601	0.163918948078433	0.192093774910158	0.190482313670697	0.204686320000118	0.189237774902707	0.269746911680566	0.18830273884402	0.207363139872097	0.212741911854499	0.198563350621853	0.202164978050845	0.216301418722836	0.173395328941404	0.200246183024028	0.270453762235171	0.194149855729576	0.192445190981064	0.181876107993565	0.198109543126039	0.188314118597303	0.179677533672326	0.216676891473669	0.248025470040731	0.210751700060079	0.151061240842016	0.233665286602597	0.28688224083327	0.226206790809836	0.114559355891539
Wavelength_574	0.235074731083635	0.247874576269821	0.260039945053281	0.187340261535096	0.17224853265388	0.222221021146667	0.146374934642071	0.233488518704433	0.22266852975929	0.175213572508814	0.221397727235885	0.219693908507543	0.214429274494614	0.209201672061466	0.240621423972799	0.216767629762911	0.254817114750319	0.206987367314846	0.203856320172608	0.208121766287613	0.162588000170555	0.190715845866623	0.187910914085925	0.202656972806258	0.186047498354678	0.26665911240658	0.187202020785448	0.205478938453687	0.210364252451047	0.197299747179521	0.200773009339911	0.214714637693967	0.171711591007824	0.198288019356867	0.26896861797854	0.193017263293326	0.189972314607393	0.181046508221421	0.197160434093094	0.188172681642611	0.177793870196159	0.215574485956074	0.245763138240236	0.209221246204016	0.15007979469823	0.23127785512083	0.285800737442409	0.224988637574509	0.116076683957558
Wavelength_575	0.232614323474351	0.245380212761278	0.257240649656446	0.186797504710921	0.170586045283843	0.222050917943094	0.144779714883971	0.230654398786457	0.220356691456036	0.173890655960441	0.219392975989868	0.216600835748768	0.212297865446578	0.207948307330529	0.238728913825099	0.21424202364381	0.252472073986828	0.205110892713499	0.200565554024454	0.205809362356703	0.161116911596769	0.189053257226377	0.185267128296153	0.200436411046512	0.183280877357533	0.26355803569801	0.186117047250818	0.203580410267467	0.208042383779014	0.195831447105192	0.198834389624245	0.213186525532517	0.169803656577625	0.196447645434338	0.267248307804338	0.191873293013697	0.187556132697442	0.180820619416515	0.195817060193063	0.187868010518709	0.175486770580271	0.214307366422212	0.243190454370096	0.207761896861298	0.14883778792572	0.229010244641581	0.284663555039806	0.223359470952201	0.117085954306839
Wavelength_576	0.230019663669804	0.24283499610558	0.254354810211655	0.186273021431019	0.168795368116692	0.221904999151644	0.143309700077722	0.227891105659576	0.218306353206644	0.172506728724453	0.217096541988577	0.213420399216774	0.210231564526986	0.206555776869698	0.236900388972268	0.211702042799514	0.249865826366991	0.203432959245274	0.197122146045891	0.203437786432607	0.159427199941878	0.187371789268239	0.182635505943899	0.198070131089051	0.180548429337525	0.260376619743209	0.184972249894078	0.20171675820094	0.205940210990921	0.194125766451709	0.196809641564164	0.211623469879139	0.167744126891169	0.19466475492409	0.265290346386473	0.190799165563635	0.184972655273121	0.180738703639052	0.194280572574426	0.187474880546583	0.172946891482544	0.212951105822048	0.24050017988598	0.206177079132665	0.14758143598	0.226649957192161	0.283453932353069	0.221552137933154	0.117941213398398
Wavelength_577	0.22808673397218	0.241025272163657	0.252095395929312	0.185960547260048	0.166593493125781	0.221974753206743	0.141692839782356	0.225216915425019	0.216160931796752	0.170817925307311	0.215427741745583	0.210773722820103	0.208433810980905	0.205759957456998	0.23554421124871	0.210163579092768	0.247593967467772	0.202227858977625	0.19470896295165	0.200931982310875	0.157839396445135	0.186489251673502	0.179915956354111	0.196413279877545	0.177803661351175	0.257352292788149	0.183874354155934	0.200145815457227	0.204218150491733	0.193055200423463	0.19586461601211	0.210360954054393	0.166016113977201	0.193153475794052	0.263612570790394	0.190055981569165	0.182328802146737	0.180081878156224	0.19302722324816	0.18767754021124	0.171250323447899	0.212165046504791	0.238454316734298	0.204203384904805	0.146955818042757	0.22421043347752	0.282504187308479	0.220521606522445	0.119796627470536
Wavelength_578	0.224972832980772	0.23779317283621	0.248635905442412	0.18423110542631	0.16402360774944	0.220623155512733	0.138747140621674	0.221744822422168	0.213393114951802	0.168284292031946	0.212373031505003	0.207245418675053	0.204540655488559	0.20357271989422	0.233027724085459	0.207410927041522	0.244581203406863	0.199658744614293	0.19142007996761	0.197969757290778	0.155653954163277	0.184095864837868	0.176644513254697	0.193756922366395	0.174855957913414	0.254177819417562	0.18183733668917	0.197617925636592	0.20141947569885	0.190909488288774	0.193494362508529	0.208123815932107	0.164044716726837	0.190560780332747	0.260780283398042	0.187971403434316	0.179897324564409	0.178802802348127	0.190199395453983	0.186630945540263	0.16834536322503	0.210092009489707	0.23551186908176	0.202207918544297	0.144475528167	0.22103351295405	0.279883122821202	0.217888703061566	0.119023158019345
Wavelength_579	0.221756465548853	0.234737815642165	0.245175479014259	0.182702330842622	0.161360136059983	0.219225425507898	0.13605998780546	0.21830377186247	0.210281028337635	0.165986587244145	0.209211592979178	0.203767300929727	0.201159262482925	0.201598864042648	0.230226645415809	0.204457044109926	0.241789042787676	0.197213382633965	0.188404112182483	0.195027099328504	0.153740921988676	0.181792859925216	0.173603581265329	0.191042983984528	0.171811584876924	0.250924741000044	0.179838330840094	0.194966147472043	0.198646468683494	0.189076834151953	0.190906067981463	0.205840093585172	0.161881758213846	0.188120513829212	0.25788057024729	0.185646406268957	0.177435384816235	0.177773850968068	0.187808391562223	0.185649825063339	0.165741730751298	0.208232254277235	0.232364519926928	0.200138092107206	0.142135630036127	0.217871791605327	0.277379441924945	0.215376432516269	0.118740987986009
Wavelength_580	0.219177972057602	0.232463641515619	0.242348175605848	0.181901628347611	0.158885340007402	0.218335702950797	0.134410261291947	0.215518599682532	0.207000727285733	0.164231690989729	0.206764911268637	0.200964195301283	0.199390096387269	0.200810927259628	0.227976474171485	0.201857260648428	0.239756708940669	0.195371650871364	0.186025262506093	0.192513837130513	0.152205889609777	0.180388335779874	0.171141005576061	0.188897446728559	0.168679302484771	0.247762293409357	0.178261793984382	0.192738499322102	0.196350883283986	0.188020824193037	0.188829215600702	0.204207360068775	0.159769982714267	0.186073518319256	0.25597037820545	0.183847741344157	0.175105671650089	0.176825316542534	0.186643333420216	0.185257419399798	0.163753107652424	0.206791832406415	0.229758849746688	0.198279259660595	0.140795437892499	0.215089147865072	0.276106003453944	0.214045976335527	0.119640698009143
Wavelength_581	0.217347759814445	0.230022918393343	0.240060235892802	0.181466269797559	0.157126618190299	0.21815070815399	0.13304215862039	0.213245343779121	0.204578504388859	0.162760404548271	0.205174502536938	0.198484859567477	0.197506459182712	0.199785308088193	0.22640676734818	0.19981298175982	0.237752807185802	0.193924474081285	0.183765139567597	0.190527663251072	0.150824101175382	0.179220738521696	0.16901338367437	0.187175970230923	0.166020023814854	0.244844019053786	0.177375979805027	0.191203640377234	0.194344727206605	0.187010287866762	0.187139713628792	0.203037701117477	0.158047871542956	0.184573980010818	0.254487332012879	0.18286713691354	0.173250714679915	0.176585771578729	0.185055033809905	0.185114888275891	0.161657753113993	0.205646803767947	0.227717694005304	0.196619538099708	0.139598205046546	0.212942315658989	0.274964230048944	0.212909596042876	0.120746378360698
Wavelength_582	0.21526240587863	0.227675865059135	0.237854507162297	0.180694792367977	0.15551264737569	0.217538987071043	0.131175525708167	0.210742908500567	0.202647806747198	0.161227863582143	0.2033083487106	0.195994137283888	0.195177047822174	0.198298007542791	0.224697495842581	0.198035700333908	0.235807034141109	0.192508302577153	0.181317260229024	0.188409338229335	0.149671819496016	0.177884984116355	0.166714372406755	0.185251955132265	0.16384735361036	0.242204727693879	0.176028632626542	0.189425545822865	0.192253046948844	0.185841260126945	0.185476666437666	0.201669362917801	0.156463036520979	0.182801202039728	0.252713467346424	0.181556029666182	0.171425037971239	0.175912084604746	0.183086660238998	0.184885810266427	0.159712809360814	0.204676948861471	0.225536422060492	0.194972294061318	0.13826764290833	0.210950188959252	0.273413654759278	0.211403232703707	0.121203861241611
Wavelength_583	0.212386374127288	0.224905093290679	0.234985437001808	0.17913537980762	0.153228500042944	0.216125494215338	0.128471364486063	0.207590334476807	0.200386778770889	0.159176240231567	0.200541121128218	0.192862682299459	0.192020226594222	0.19599839381554	0.222259549283046	0.195760376300652	0.233390703675968	0.190291592917388	0.178260895701384	0.185798387303255	0.147983310558235	0.175890687619427	0.164092477113459	0.182737843127677	0.161413871190279	0.239394390515428	0.17386053975236	0.186952341295658	0.189735711753442	0.183831526555825	0.183362181854113	0.199403121870517	0.154351569327815	0.180436987533175	0.250267970417358	0.17944242726699	0.169063429943271	0.174264940688384	0.180460564305291	0.183849562486423	0.157217059421636	0.202924836428578	0.22269704366498	0.192795061696801	0.136031218212076	0.20824752457554	0.270896285653539	0.208961552025308	0.120356850113933
Wavelength_584	0.211009202988846	0.223733415883566	0.233570880351	0.178745756567882	0.151961544367735	0.216516742915513	0.127781058788628	0.206076975701988	0.199530733552838	0.158722592727751	0.19925167421231	0.19132837061084	0.19138037725962	0.195699857613501	0.221724466577555	0.194670302477146	0.232426871419573	0.189595002789761	0.176355250354385	0.184347431476503	0.147241017265197	0.17543711049889	0.162880849674467	0.18156341782698	0.160335203750841	0.238054700252351	0.17323291839353	0.186097143006522	0.188864298345515	0.182555724879552	0.182762467717801	0.19879915411514	0.153033145956766	0.179282502929946	0.249190582519949	0.17879933790325	0.167739062262305	0.174272599903291	0.179667284259111	0.184082180597394	0.15579800097795	0.202043784017052	0.221213508362231	0.191574339245225	0.135487815659203	0.206806806284037	0.270815450639863	0.207882875711669	0.12187509077042
Wavelength_585	0.210225102602325	0.222472853846506	0.232549074606563	0.178631033651077	0.151343999893813	0.216240008274961	0.127047667957194	0.20499158586184	0.198837660707068	0.158174584883546	0.198328414752055	0.18989504255784	0.190320586368982	0.195571115073454	0.221150946852462	0.19363338372094	0.231155529511041	0.188853957848298	0.174960295968187	0.18317941265694	0.146761656271601	0.174988625224997	0.161615992373487	0.180891998769654	0.159147903543633	0.236709887793776	0.173490314269857	0.185356774684547	0.188085365214065	0.182331673889803	0.181980340706659	0.198231600679503	0.152282774969939	0.178729385637299	0.248610333520444	0.178780798605967	0.16711242530495	0.174464430251716	0.179000700543871	0.183991472185756	0.155033185212995	0.2014674234073	0.220189187541003	0.191173098196931	0.135319561015706	0.205733495805201	0.270656377086712	0.207389850698851	0.123067629586303
Wavelength_586	0.209618032126861	0.221538552962276	0.231886315355294	0.17872694293593	0.151331554403989	0.216087005367494	0.126572795209088	0.203916988517134	0.198454267127878	0.15785834754529	0.197637139489607	0.188709600312628	0.189372646181502	0.195800336808381	0.22076081031645	0.193070797523519	0.230324019240893	0.188516071534094	0.17378879767649	0.182420396172794	0.146426882428549	0.174769103302637	0.160306366391023	0.179973879362875	0.158224133052509	0.235711927483765	0.173498497956433	0.184693206736043	0.187618497801196	0.182361914685886	0.181410080171212	0.197694567341722	0.151918114830049	0.177876878751073	0.248139510851771	0.178936518082568	0.166520490243216	0.174681692934381	0.178414709267992	0.184035436086363	0.154500956765273	0.201347198441884	0.219358940326533	0.190982528279349	0.135480621438864	0.205172501008329	0.270777969243448	0.207034174719309	0.124248184734312
Wavelength_587	0.208529002194591	0.220456981733316	0.230862929043127	0.178462188419247	0.15045989815122	0.216190938828156	0.125867822379248	0.202708407039809	0.197390366886479	0.157341683671404	0.196771579193931	0.187530521755984	0.188631011504072	0.195916223828443	0.220102978089295	0.192563304161837	0.229867116087767	0.188246130249413	0.172729575595958	0.181449007138991	0.146125202793644	0.174350528270925	0.158967673018704	0.178768514997324	0.157040442126293	0.234682120837314	0.172652280930272	0.183931116362677	0.186806614212838	0.182390283379488	0.180514258887695	0.1971852785628	0.151222837058001	0.17634534208266	0.247382865998769	0.17839624952925	0.165450172123664	0.174327023543414	0.177653673506015	0.184586476073278	0.153567299145962	0.201120439711906	0.218160175760527	0.190301235487859	0.13495769163726	0.204388002875018	0.270778220187097	0.206828640977882	0.125300694236737
Wavelength_588	0.206910977516052	0.21851154515957	0.22903640126649	0.177844922948387	0.14883214368223	0.215230529257696	0.124936431326142	0.20089087825462	0.195136888901981	0.156084416430641	0.195347613933334	0.185783253614401	0.186593321792354	0.194489325014381	0.218286353576374	0.19100539222828	0.227997506468641	0.187129690329762	0.171381978294353	0.179869908097929	0.144892099306937	0.173222251280836	0.157365122751036	0.177408167822873	0.154840759724493	0.232499677313611	0.171406014981553	0.18269140353189	0.185230253438393	0.181509664537295	0.17896817531997	0.195823435200805	0.149806708965631	0.174953931577295	0.245835358840822	0.17695234390688	0.163843415329088	0.17341699504189	0.175965962968695	0.184137385741032	0.152244303005266	0.200225830893997	0.216513001250043	0.188703185764271	0.134151295466245	0.202678581604293	0.269180234777936	0.205830563276502	0.125813357065818
Wavelength_589	0.205903887046293	0.217425123198229	0.227862372857377	0.177552133820598	0.148205709820397	0.214499521992367	0.124752595560988	0.199581608074571	0.193967817781501	0.155441294569043	0.194754976126946	0.184608597096324	0.185299770242299	0.193623161849276	0.217266145183828	0.190083364664391	0.226764473938587	0.18634829554598	0.1701550440968	0.179015687558961	0.144311600778641	0.172640918373673	0.156187902013977	0.176455831871887	0.153488821822878	0.231274112646404	0.170664939471507	0.181818269656415	0.184212577167624	0.180728539117269	0.178105754858424	0.195101731667919	0.148993731101963	0.173887794035183	0.244775410421617	0.176137354399412	0.162811292681621	0.172912990584635	0.175261789830383	0.183770116333014	0.151444214352154	0.199703437076786	0.21539180553405	0.188010271607374	0.134375558859756	0.201687813685923	0.268553165417687	0.205080605571597	0.126388863695756
Wavelength_590	0.205215686637497	0.21662352594126	0.227068398025275	0.177636386895714	0.147677522128697	0.214717214640211	0.124983362288888	0.198395729532628	0.193475452548717	0.155300461988102	0.194079932635336	0.183520001056091	0.185353534141549	0.19324901699256	0.216982624079881	0.189609246039044	0.226036730419264	0.185902207927083	0.168843449438591	0.178360050662134	0.144107290863487	0.172126537437398	0.155272745195103	0.175717144393209	0.15241327478022	0.230561458653187	0.170435354345222	0.181242757476979	0.183521839209457	0.180305934335357	0.177622015152652	0.194387140794553	0.14832248033227	0.173010342600106	0.244258302943222	0.176216318454311	0.162039382223134	0.172561046656267	0.175132396116306	0.183954314993703	0.150626964835827	0.199444254876902	0.214541068081903	0.187628018518188	0.134274808425503	0.201188511372269	0.268727194954119	0.204687754003031	0.127605251859544
Wavelength_591	0.204192775695946	0.21545186436411	0.225965594237742	0.177694802777308	0.147156451265929	0.214922884580973	0.124785647874591	0.197251649501691	0.192900429437213	0.155510555670391	0.193318414174639	0.182532071622735	0.185307507784526	0.192712160339523	0.216113438300362	0.189132597313908	0.225439033760838	0.185289981253304	0.167703000525843	0.177942906634776	0.143836884410837	0.171569247516575	0.154668891906413	0.174571824697148	0.151803030244471	0.229586575079359	0.170526549081592	0.180907930647986	0.183087126387595	0.179523514621506	0.176956732000016	0.193917230415328	0.147545200090258	0.172531080685693	0.243460565019933	0.176269766177233	0.160994460006949	0.172884125213594	0.174938165486682	0.183655103811031	0.149734144334914	0.199162419777801	0.213630501695225	0.186931988395155	0.133644245487357	0.200502094726887	0.268525192344589	0.203765452032134	0.128665790116578
Wavelength_592	0.203933356155305	0.215127399930639	0.225689569950772	0.177686961784494	0.147313369186911	0.215266076022327	0.124320345351562	0.196824250073273	0.193138766267472	0.155278518003475	0.192943217071094	0.182085972863874	0.185099070458048	0.192890421317712	0.215842427831012	0.188865424712738	0.225039929308063	0.184899185695344	0.167064614620326	0.177826118491977	0.143843186519266	0.171649059213837	0.154288916252679	0.174133472557085	0.15163404501655	0.229340681810772	0.171018554743416	0.180802818271008	0.182982442890197	0.179285695001105	0.176617685438976	0.193917616919588	0.147528408448448	0.172097525917962	0.243184149809454	0.176448964855344	0.160948985107021	0.173167904455979	0.174740816123248	0.18368316657481	0.149163612296064	0.198719026492808	0.213383498418262	0.187066693294403	0.133662953870177	0.200126125103442	0.268782661186975	0.203288626600533	0.128832891694878
Wavelength_593	0.203773709565625	0.214971741080083	0.22556556289859	0.177591405254098	0.147347084141581	0.215745188286187	0.123945206819066	0.196323290712938	0.193144590763288	0.155071669328627	0.192329282333949	0.181615022000967	0.184814154404137	0.193157763570708	0.215668590185625	0.188781720793045	0.224760496478447	0.184864446897618	0.166578829293048	0.177400186821258	0.14386727261476	0.171734534025579	0.153682861747203	0.173912294533653	0.15124168070855	0.229356755518764	0.170669561273325	0.180180602817524	0.182682806543106	0.17940997353849	0.176599971753256	0.193558845250627	0.147479168291057	0.171293900390715	0.242758998379687	0.175987406251816	0.160586426409682	0.173077224037998	0.174457846362358	0.184312920019414	0.148991325541398	0.198706685256896	0.213105936461255	0.187260088934821	0.134088626242163	0.200016788163107	0.269032164254798	0.20333553348126	0.129204356345343
Wavelength_594	0.203174085676192	0.214317055680754	0.224764626136797	0.176950193284676	0.146814853325901	0.215708776443572	0.123688184218679	0.195342768045175	0.19258344642098	0.154961159999476	0.191685554238346	0.180742530131892	0.183875200335578	0.19302560790139	0.214981197599009	0.188340304304915	0.224447094178149	0.184605624205127	0.165813089508094	0.176605507040434	0.143267920061835	0.171691016408847	0.15287415728759	0.17330017477887	0.15071587920217	0.228780213922089	0.169660463472321	0.17946886892412	0.181986084609808	0.178877029869513	0.176095209126625	0.193194812714458	0.146814773012381	0.170150665397702	0.242056863667233	0.175111674248234	0.159737471164935	0.172608843983213	0.173809700941699	0.184467609630102	0.148400939572535	0.19839793751538	0.212248712407272	0.186882185290716	0.133935228428483	0.199492473056018	0.268844997757912	0.203031921615162	0.129353773104206
Wavelength_595	0.203141923113371	0.213947856144834	0.224560684666211	0.177131662932444	0.14667452535467	0.215996060644632	0.123984675549983	0.194925737444224	0.192395629356285	0.155282419261255	0.191870913924922	0.180501057009859	0.183453788176469	0.193043281457736	0.214766165125457	0.188102909167698	0.224500752452898	0.184881286372274	0.165417252864077	0.176414693937091	0.143266476706857	0.171760045932807	0.152528866067991	0.173031320610528	0.150353972883347	0.228424375807651	0.169674819917715	0.179667692506782	0.181965930480554	0.179136904287978	0.176077183694466	0.193211524727764	0.146546701466664	0.16964972081259	0.241976457722756	0.174826613249644	0.159591585458361	0.172913320835834	0.173569918101125	0.184676478716056	0.148320754934522	0.198539742177615	0.211657809013586	0.18670885296719	0.134173979360889	0.199317412116813	0.268906735740112	0.202995949028702	0.130587226509505
Wavelength_596	0.203725246497539	0.214112561196426	0.224946938483873	0.178298026599627	0.147153811106802	0.217081709635675	0.124749309209487	0.195145994890907	0.19263901748931	0.156210385981016	0.192423771818238	0.180811531605183	0.18402978709713	0.193825407336934	0.215268873632457	0.188669378827483	0.225165066712679	0.185792774988066	0.165712578528618	0.176999387858868	0.14424543518645	0.17206233662298	0.152762448527803	0.17330681744919	0.150324380941955	0.228746599652549	0.170648661403983	0.180468867097722	0.182553484824659	0.180048143546735	0.176742825786546	0.19360810380886	0.147112924720192	0.169761806636059	0.242413791459878	0.17532340716849	0.160034372643386	0.173930329343323	0.174107832242179	0.185410459911867	0.148866643470872	0.199490683201985	0.211830191412667	0.187160862011092	0.134690682177456	0.200009329621198	0.269720189192476	0.203875244484427	0.132615830201378
Wavelength_597	0.204065396572237	0.214219271273636	0.225540157983482	0.178995495689052	0.147765221090802	0.217535789610605	0.125285544072126	0.19527774304413	0.193025013628837	0.156777406541479	0.192469461300415	0.181053401135783	0.184705897638196	0.194400113111871	0.21560987044765	0.18931018133165	0.225204328635517	0.18615774704773	0.165958550094123	0.177499585964716	0.144801020895876	0.172662631887957	0.152750520181287	0.17368818129097	0.150301688628285	0.229200039448507	0.171954049434629	0.180822234350365	0.182885048672458	0.180596441946714	0.176898690112584	0.193805854837674	0.147531476757266	0.169905466909687	0.242603108858056	0.176304299683355	0.16043254258958	0.174737861239474	0.174296388608931	0.18625798798989	0.149219513129463	0.200131592944515	0.212486431745501	0.187854771291243	0.135687029746242	0.200756237584624	0.271115336827924	0.204736307141148	0.134434507303255
Wavelength_598	0.204641576302164	0.214319078618473	0.226303875260612	0.179320511871051	0.148090522100027	0.217826307398023	0.12628636867754	0.195921720685172	0.193408433238633	0.157155195018835	0.193043060721665	0.181438269710733	0.18561045198476	0.194332689207664	0.215978830993546	0.190066103545368	0.22521108069227	0.186474100795518	0.166006671136675	0.177766664469672	0.145103928382186	0.173497291364652	0.152696128421082	0.174110731924493	0.150242554922854	0.229617421211878	0.173066829270406	0.181314752798042	0.183459804436023	0.181111868300943	0.177121104485738	0.194364886494048	0.147463876625871	0.169926587526977	0.242898267333711	0.177019619960547	0.160351286344343	0.174981652065354	0.174548021989392	0.186821277392713	0.149289342004087	0.200415171530935	0.21309209604646	0.188076352521982	0.136565342125373	0.201013819075911	0.272523361482213	0.205468489006897	0.13574100595757
Wavelength_599	0.204647786119106	0.214183915111145	0.226199977919821	0.179316908041511	0.147906175907279	0.217746014037775	0.126583123568382	0.195834880537152	0.193081238652511	0.156955903608493	0.193314126336571	0.181329076054249	0.185651827548354	0.194454856399789	0.216172205115117	0.189973887818802	0.224926685384847	0.186550223344714	0.165535409343595	0.177493627063333	0.144882474194041	0.173814739826097	0.152382982165186	0.173906777026612	0.149867898705384	0.229435816038868	0.173314458852755	0.181496293631445	0.18361308307228	0.181024375548452	0.177243268326049	0.194750526040281	0.147194615313838	0.169717761857599	0.242740933338938	0.177169240257926	0.159956260253953	0.174911970634367	0.174549409668903	0.186628729476399	0.148925716746587	0.200218604064732	0.212905086836985	0.187719460021142	0.136956222046076	0.200442269886815	0.272920875895362	0.205313877695092	0.136309806713247
Wavelength_600	0.203942213725386	0.213499004173866	0.225297335075307	0.179207331450186	0.147679072440305	0.218009938933836	0.126364060950178	0.194783092073225	0.192259855356536	0.15702331010387	0.192624937209686	0.180625664215857	0.185173336153484	0.194699963579354	0.215658580072052	0.188949579051817	0.224190601557645	0.186253853193704	0.16450025753287	0.177323512360854	0.14419099400691	0.173311853217604	0.152135341563619	0.172809800937487	0.149352107250137	0.228816046986999	0.17273101803351	0.181566002085397	0.183453165834839	0.180211142151714	0.176864782644732	0.194406699929013	0.146720736836217	0.169226440658738	0.242192168896438	0.177260934888717	0.159361575494179	0.175020269566496	0.174437458188539	0.186002253656234	0.148040699870024	0.199715310850381	0.212074257143923	0.187290769681832	0.136750084991568	0.199840973464912	0.272359162120924	0.204416765516114	0.136636900394411
Wavelength_601	0.203112635422292	0.21292221195379	0.224767927234727	0.179685194790441	0.147187988348385	0.21818609705925	0.126354704376297	0.194026909371156	0.192001588513688	0.156995608871195	0.192258915547856	0.179958485767318	0.185183790522034	0.194394392590088	0.21537130950229	0.188748695730162	0.223594928466561	0.18621269015628	0.163832383292633	0.177068776427437	0.144218816446387	0.173110038778985	0.151741720509428	0.171979374155943	0.148867671713716	0.228038476513571	0.172632148875785	0.181266398619814	0.183206906918153	0.179942613335399	0.176671394995991	0.193875548232323	0.146123304022826	0.168663359598897	0.241677176043722	0.177324720494933	0.158618949908168	0.174970326798075	0.174312220736538	0.186070206486241	0.147769539219982	0.199410941255464	0.211417564552092	0.186440955171439	0.136395156193057	0.199442232031917	0.27200959613371	0.203792712884218	0.137791156764946
Wavelength_602	0.202054187421944	0.212146735798355	0.224064359173673	0.179518703249114	0.14656325429809	0.217988159233432	0.125908548221826	0.193071077767207	0.191445856647839	0.156513589319675	0.191661883729844	0.178916817270395	0.184456271843105	0.194163903982502	0.214963939486537	0.188413639122148	0.223100909563407	0.186052465892712	0.162862603499054	0.176126751041831	0.143714752125016	0.172568001771531	0.150682957306575	0.171092490828373	0.147992955996502	0.227008450088382	0.171805399193682	0.180346318346828	0.182404839898326	0.179693324928591	0.17630226197392	0.193298114826026	0.14551976891502	0.167509441954957	0.24117787863655	0.176479769771983	0.15775365324835	0.174104356801557	0.173629457171269	0.186370339633033	0.147363892641318	0.199003437739469	0.210457763055972	0.185839599157036	0.13613118524584	0.198859322726754	0.271808860447697	0.203425526410451	0.138465680845379
Wavelength_603	0.201746374994385	0.211476212520039	0.223841742320074	0.179336560912745	0.146196037042863	0.218226269887545	0.125825185865134	0.192678454627519	0.191055739624053	0.156325220215103	0.191064172667969	0.178170795304943	0.183859471427771	0.194369011882724	0.214906324821409	0.187840932342758	0.222908922018596	0.185732255025829	0.161774870864531	0.17545372410596	0.143233236184197	0.172526456437031	0.149983744792455	0.170632910544866	0.147279225276212	0.226466718308874	0.171654494292425	0.179910994051841	0.18216218852541	0.179306471080389	0.175855432354616	0.193164970141748	0.145006926647549	0.166756335592763	0.241257257583041	0.176070720380215	0.15734120991984	0.174114594576053	0.173228632671685	0.186999992750613	0.146639455876672	0.198645475876715	0.209880910806031	0.185932244793537	0.136257142690276	0.198408919684506	0.272570380425575	0.203496671519713	0.139074921658203
Wavelength_604	0.201664139935847	0.211133537525909	0.223760092885098	0.179840665624531	0.146309932886696	0.218507658815706	0.126289362173974	0.192296789906398	0.190796350121212	0.156475267827647	0.191015548583342	0.17781693769213	0.184043572006338	0.194363842284264	0.214924093170092	0.187798643800719	0.222620929910463	0.185591117013668	0.161316394107335	0.175446471995784	0.143047314601853	0.172781053921847	0.149426061147714	0.170180360743492	0.146890812094333	0.226121681852617	0.171873280404306	0.180021784832313	0.182276457798627	0.178729787060929	0.17577462964158	0.193070412846974	0.144875553515623	0.166363200001441	0.241092996840644	0.1763218337094	0.156983406574049	0.174789971973858	0.173046852215746	0.187185221153024	0.146129883773644	0.19882592662848	0.210043643626603	0.185613029772984	0.136515462952045	0.198307454488954	0.272761933066562	0.203488861611505	0.140398012868794
Wavelength_605	0.200401649639496	0.209928479088245	0.222532180116771	0.179619880996542	0.145568047909687	0.218127194556647	0.126076321881795	0.191251259416029	0.189507897071841	0.156031746996406	0.190084189571416	0.176748171533008	0.183454886128752	0.193500852666089	0.214125184063907	0.186768571083912	0.221704511036056	0.184737482927453	0.159862600050275	0.17463118160109	0.142289425297323	0.172186354467453	0.148408246400833	0.168951436674605	0.145833561359143	0.22482895239344	0.17115732337862	0.17952570475519	0.181505322421277	0.177499272580502	0.174825399833081	0.192486218602524	0.144140094147096	0.165407459513988	0.240039291067343	0.175735166002154	0.155959157467479	0.174686390596948	0.171994986476063	0.186880485728633	0.144832033213407	0.198176024108336	0.209057438684977	0.184456619152136	0.135749617950274	0.197398505275879	0.271827232219175	0.202527220650746	0.140913804298147
Wavelength_606	0.19864856831461	0.208346871642286	0.22069881377437	0.178666974097473	0.143928486318288	0.217235978352411	0.125283797436231	0.189743847539265	0.187605500867212	0.154943958536213	0.188672492508383	0.175042110464799	0.18179029191467	0.192248789810113	0.21303271001811	0.184743491299259	0.219989101268758	0.183632442635664	0.157705948656257	0.172579278545632	0.14101107067186	0.171199763254246	0.14692420214194	0.167501719798837	0.144295950211139	0.222604275553089	0.169665786822907	0.178225894974175	0.179904817272285	0.17618975982064	0.173253352507495	0.191455613574811	0.142747080303687	0.164256218939719	0.238531732352922	0.174520345433637	0.154484560119919	0.173870627468317	0.170428503776025	0.186807103205018	0.143251823984284	0.196857784801161	0.207141928656532	0.182559233660432	0.134742270428971	0.195698338081408	0.270237576609891	0.200714512921746	0.140976393083278
Wavelength_607	0.197417594951906	0.206993236685803	0.219356356855293	0.178081689302315	0.143135675267211	0.216709896916062	0.124727488109971	0.188342763790192	0.186224083605648	0.153978117955661	0.187315578799362	0.173550118230515	0.180597322854793	0.191774552944356	0.212601782607712	0.183485182046614	0.218549213978982	0.182848412191356	0.155725206227746	0.170967659612463	0.140027338960688	0.170375554669154	0.145295216259167	0.166334361020276	0.142768633725727	0.220709266875674	0.168916004992882	0.177174009555996	0.178658542286154	0.175327607407981	0.172375416612098	0.190444736322937	0.141813566591087	0.163076109751606	0.237479486209293	0.174038215051024	0.153314390858625	0.173429656842433	0.169826011941335	0.186698899931928	0.14212281075297	0.196063148746968	0.205583384644267	0.18132323372621	0.13456274375182	0.194513881795325	0.269587203609668	0.199923350000015	0.141734161343184
Wavelength_608	0.196029572169714	0.205773598580471	0.218048472414542	0.177728013993512	0.142305735253209	0.216236587710564	0.124416069789076	0.187001164072159	0.1848075374501	0.153001203604619	0.186010897363513	0.172137589015587	0.180091977936537	0.191253800144875	0.211823011464665	0.182105088057881	0.21698073556647	0.182177336079155	0.153857191867779	0.169624349649681	0.139285813669959	0.169612998475973	0.143890607550068	0.165104427796711	0.141310648303611	0.218680151651811	0.168742139411503	0.176209995573197	0.177594981788096	0.174222189243748	0.171641842864145	0.189687364340301	0.140789103522769	0.162150337717872	0.236279186622666	0.173554026385517	0.151929063291258	0.173486226972043	0.169259677825405	0.186369095129284	0.140947507822283	0.195086887528049	0.204347784124841	0.179886552100884	0.13441390564449	0.193169768871732	0.269110882944242	0.198986420583872	0.142905743586665
Wavelength_609	0.194453520689898	0.204388097185193	0.216636725709545	0.177436865439108	0.141417121622452	0.215826470680727	0.123783133954806	0.185558310671189	0.183414077068017	0.151982859213841	0.184603909285956	0.170558026631075	0.179316333337825	0.190690878205727	0.210910342629134	0.180672465407828	0.215542423686892	0.18136148450707	0.152040257934685	0.168189135914808	0.138549093672094	0.168848518891969	0.142432854412102	0.163639760723464	0.13993654670352	0.216715233230769	0.168246359536542	0.174959095688393	0.176377208947771	0.173099784728531	0.170879597936534	0.188924567867426	0.139749413440224	0.161027149530379	0.235024567470134	0.172753774037243	0.15054909021432	0.173428527732795	0.168342144486194	0.186260054233282	0.139600616038522	0.194288036817904	0.202989033668968	0.178583461572138	0.133900032718507	0.191876567863632	0.268374303910276	0.197978724080966	0.143726457762935
Wavelength_610	0.192445086560029	0.202540535660693	0.214765782856506	0.176934078143203	0.140277103520509	0.214894798928289	0.122451000547193	0.183830024999463	0.181796383803584	0.150950617932268	0.182861104009443	0.16869658972293	0.177709797712973	0.189958231419313	0.210013867204018	0.179117761546081	0.214390051992592	0.180067281536261	0.15000103075024	0.166323148191023	0.137445613746351	0.167840748697486	0.140513008528337	0.161794183346334	0.138444893321542	0.214923029327612	0.166679993925034	0.173323169823813	0.174770221409079	0.171780092532595	0.169692284676144	0.187862959167694	0.138548387114753	0.159426112222146	0.233584306407389	0.17147363555256	0.149265926838388	0.172865290924681	0.16687142274642	0.186170027924565	0.137921186102999	0.193832282843225	0.201162717581982	0.177424778408367	0.132984903852801	0.190731111028546	0.266966340184105	0.196771774840396	0.143740068206916
Wavelength_611	0.191008532287345	0.201394524185813	0.21363078672044	0.176550211640365	0.138972564995478	0.214105397548897	0.121770731998189	0.182327595750227	0.180250221411947	0.149786517949837	0.181679064259568	0.167160119253597	0.176260367872573	0.189314422873535	0.209201215604411	0.177608693341975	0.213109119588918	0.179289145613668	0.148568537637405	0.164613729236991	0.136820831471154	0.167164347248818	0.138796557068191	0.160766059878654	0.137253199993833	0.213234442113694	0.16587886368858	0.172146311607266	0.173440199044482	0.171240643277222	0.168496822486535	0.187178187282153	0.137250318391625	0.158456238411326	0.232628043455867	0.170665240184156	0.148175099547206	0.172802251555853	0.16575197178563	0.186425561283746	0.137015229808696	0.193358164151066	0.199720152725636	0.176217389292941	0.132559074834313	0.189572272641584	0.266201931970363	0.19606003215285	0.144748738582031
Wavelength_612	0.189171557957199	0.199704569078434	0.212109010319373	0.17646802562798	0.137863743555819	0.213592918838481	0.121365022454749	0.180954254163972	0.178427894213879	0.148945473687201	0.180225621444895	0.165590968858895	0.175201559327842	0.188357486426067	0.20823002252075	0.175923679501246	0.211435970178914	0.178428641004883	0.146750780796302	0.163132991748186	0.136267621940208	0.166302714321676	0.137365133741872	0.159332288718981	0.135813488305293	0.211085547220483	0.165179581976872	0.17121372862223	0.172270938277471	0.170226689705419	0.167208266390667	0.186466999923747	0.135830634938037	0.157395253206135	0.231273012900813	0.170168381804452	0.146911694068661	0.172836523707306	0.164777181544262	0.18631675114849	0.13583859073578	0.192558999003488	0.197997745654368	0.174602295720149	0.132016134617079	0.18816179146264	0.265270198789799	0.195008679520768	0.145941750918697
Wavelength_613	0.187103088763685	0.197764764347616	0.210318349055009	0.176325385796096	0.137000645403394	0.213039989443628	0.120988265578031	0.179488401904997	0.176689571116906	0.148262673982471	0.178637218865044	0.163964997183394	0.174180882269555	0.187279486373806	0.20719960420563	0.174416929328294	0.209568962950642	0.177538671726925	0.14465382366298	0.161743001035071	0.135486277725947	0.165285094594	0.135834791719651	0.157605515553011	0.134248653501427	0.208812547918842	0.164225719266872	0.170314056402436	0.171009909630289	0.168890617989009	0.165934108545783	0.185649726294246	0.134473830827893	0.155962273858085	0.229650586867999	0.169762056378112	0.145588926068025	0.172455602799799	0.16374505667082	0.185941783410725	0.134492067578476	0.191532845734161	0.196284237250295	0.173015039857806	0.131436487713837	0.186660143119878	0.264343002461745	0.193723514548483	0.146818963095459
Wavelength_614	0.185212994127359	0.196206811199738	0.20832633832227	0.175524916022992	0.135644532284929	0.211883392031026	0.120595108952231	0.177538029419089	0.175023233220777	0.14704677221662	0.177149607728373	0.162062437460152	0.172576969110418	0.185966688208423	0.20592441966633	0.172886952975219	0.207257383971014	0.176214167119145	0.142434874430653	0.159719736054771	0.133941303407622	0.164345219361517	0.133682751047246	0.156007805900868	0.132356849577142	0.206351023125669	0.163282420938022	0.168996786012474	0.169186962313644	0.167541612651424	0.164471655895567	0.18428429185432	0.132876399898187	0.154777438964429	0.227902332911126	0.169083606307437	0.143718987761044	0.171795733060385	0.162683613254308	0.185578973802218	0.132993280290823	0.190190531745559	0.194618449272759	0.171353929255428	0.130932956124937	0.1849591408243	0.263332036278243	0.1922807625567	0.147723600631265
Wavelength_615	0.183264451742969	0.194140867438447	0.206346427031493	0.174293866129238	0.13388357236224	0.210874484187648	0.119196768226938	0.175406306580683	0.172922669255292	0.145586956111049	0.175222087923553	0.159664293059407	0.170824552963577	0.184489000588282	0.204187069048188	0.170909247857554	0.205368065515264	0.174787631509755	0.140221107658313	0.157411164585	0.132580188364758	0.163132504337086	0.131840360380437	0.153924077635923	0.130424369121495	0.203726023804694	0.16137446953291	0.166931092345038	0.167572979497215	0.166082173910277	0.162633229727076	0.182532742806729	0.130958654753014	0.153190525528173	0.226083695158285	0.167329172413467	0.14153067058946	0.170655299734259	0.161215287245014	0.185104959060108	0.131265909250621	0.18892453734244	0.192208230277468	0.169113973200715	0.129624011879606	0.182864332089961	0.261284070086595	0.190449208684286	0.147949557691689
Wavelength_616	0.181594778110788	0.192390483581848	0.204610152785259	0.173517660944619	0.132537233208351	0.210065678019483	0.117977106216523	0.173501638457873	0.17114557127771	0.144327786110542	0.173577450532726	0.15766120044414	0.169561913279533	0.183588772020065	0.202753575341805	0.169217297294196	0.203902171624811	0.173586641592408	0.138254945149312	0.155553125937863	0.131633600311192	0.162229937097496	0.130227414984711	0.152133869785631	0.128802904833212	0.201550857863149	0.159894083104913	0.165105590060038	0.166112016384486	0.164799632033007	0.161215965212136	0.181211030224121	0.129523156945141	0.151697801801172	0.224540061742612	0.165826487596299	0.139781792349405	0.169963171876042	0.159953903633664	0.18481263850242	0.129740096826187	0.187982890162949	0.190202737704808	0.167384425586763	0.128797271645418	0.181147926986929	0.259865342404503	0.188939947380329	0.148424249717956
Wavelength_617	0.179751785294466	0.190772549972	0.202579648470425	0.173062264381467	0.131334416884082	0.209161400253962	0.116997148857639	0.171459443178704	0.169409440688178	0.142951161261055	0.171919542276097	0.155897624360813	0.168280535642028	0.182894519297806	0.20146409248615	0.167738002067971	0.202233719331561	0.172136405694359	0.136260877130692	0.15401946975672	0.130652411229961	0.161316429099424	0.128389318924163	0.150499099733935	0.127116851563149	0.199567092234767	0.15902022006795	0.163662108620233	0.164422230694985	0.163304854220049	0.160109115648274	0.180127166948186	0.128476014355781	0.150218811113972	0.2228812976563	0.16477423307323	0.138279804689288	0.169598124151891	0.158824073551377	0.18425755233044	0.128032081659498	0.186889681595014	0.188577835273829	0.166027491603858	0.128211620369104	0.179499381285875	0.258882255049394	0.187526692514184	0.148953685950623
Wavelength_618	0.177872945684657	0.18849164809554	0.200550907667007	0.172155986681445	0.129751934911257	0.208114599237353	0.115740104677005	0.169821782166037	0.167345411335622	0.141412484311428	0.169832918895797	0.1536498566034	0.166562186404529	0.18127861192258	0.200019254630899	0.165721496540181	0.200017157515023	0.170870665431336	0.134412392285805	0.152177679958118	0.129266711567468	0.15958107557221	0.126550405513525	0.148512892225399	0.12486350198794	0.19712423364178	0.157892678381968	0.16212230933347	0.163052367254824	0.162152785027846	0.158716416394722	0.178301817301066	0.126887133384029	0.148639433882827	0.221042805461362	0.163479501889188	0.136646263871627	0.168490700983881	0.157209624725834	0.183159865967944	0.126433673936803	0.185326511971971	0.186558300112597	0.164328151188019	0.126636864591315	0.177516110803679	0.256468474581451	0.186163124689939	0.148405049064815
Wavelength_619	0.176540965341752	0.187104935073895	0.199397349154992	0.17147032139697	0.128728311845441	0.207442302211474	0.11491714264833	0.168685454062506	0.166166616603218	0.140375446152833	0.168422960944021	0.152481584399691	0.165236754616536	0.180493242903981	0.199102656141262	0.164700758870789	0.198747873692585	0.170379600484511	0.133360181205811	0.150690591953906	0.128765375384468	0.158784555916825	0.12508027086759	0.147424935180973	0.123753020679852	0.195525571201753	0.156962408070944	0.161046649967182	0.161951829746706	0.161803543752353	0.157698319937737	0.17751946961701	0.125862708679315	0.147384914880088	0.219853770813032	0.162473321040742	0.135626877680284	0.167904682534973	0.155994593113026	0.183130801917521	0.125692731442533	0.18463553853683	0.185274745682785	0.163224184384658	0.126096735710876	0.176403025973648	0.25552581501853	0.185608235161391	0.148716082233567
Wavelength_620	0.175067087189505	0.185855257983858	0.198243315825518	0.17066392629924	0.127663401220818	0.206733935243211	0.114177587885521	0.167318824045489	0.165023750016031	0.139452810409361	0.167029713854935	0.151443646312248	0.163901482610555	0.179561543834486	0.197950443334246	0.163751116364618	0.197572970635109	0.169639502528787	0.132090026414883	0.14930606412229	0.12809985021616	0.158161309204972	0.123699761322452	0.146393882880547	0.122823298128406	0.194018736605216	0.155791264268088	0.160007967958955	0.160732175808109	0.161099799624199	0.156459509527135	0.176785666146908	0.124835626935553	0.146127376010393	0.218616049788288	0.161459190023859	0.134474081808805	0.167279139011979	0.154827504445084	0.18317080190552	0.124811202572447	0.183901916075743	0.184062947471214	0.162005767091865	0.125618517237429	0.175255704546068	0.254817623985138	0.184809329596568	0.149015828818938
Wavelength_621	0.174073417052914	0.184931959461391	0.197266642944568	0.170139556373372	0.127177140266514	0.20625134425814	0.114067110957069	0.166277835760968	0.164211940832081	0.138969775313531	0.166141669620347	0.15041701542539	0.163198389398787	0.178222937867994	0.197115583438643	0.16258022492837	0.196285472239511	0.168874132392292	0.130290474921336	0.148188845185229	0.127404747020464	0.157622375393852	0.122757712232245	0.145319135719516	0.121858972103001	0.192872504379623	0.155203793204934	0.159140935511097	0.159833529571243	0.159933400163767	0.155574878815248	0.175861790069209	0.124057889796297	0.145253981616294	0.217381052831811	0.160792207324319	0.133510094261854	0.166864247540332	0.153994983011317	0.18316307008099	0.123830075209643	0.18320743449808	0.182912219417262	0.16090524345371	0.125541906610717	0.174411426668878	0.253947916205878	0.183533318835698	0.149548522667061
Wavelength_622	0.173250424643472	0.184165769386898	0.196691491299735	0.170053984059033	0.12681914740981	0.205987245772858	0.11431262792147	0.165548930392083	0.163415641126628	0.13890429330214	0.165569605041829	0.149877255986407	0.162695401444626	0.177845363917462	0.196647051199215	0.161889838063089	0.195610045395073	0.168474558066334	0.129564910970054	0.147661715647276	0.126983110663371	0.157480725527522	0.122119438895319	0.144621698967173	0.121378984691009	0.191870477442155	0.154772031439076	0.158940003968369	0.159265901031214	0.159490057516162	0.155009384237565	0.175623302321918	0.123518863822214	0.144711306547817	0.216703938229813	0.160758763199645	0.1330311101232	0.166883247665202	0.153656514674881	0.183301807871774	0.12338076810139	0.182876366591162	0.182056408739896	0.160177414281631	0.125413522814327	0.173878739786641	0.25370614670487	0.183026696580086	0.150619105791973
Wavelength_623	0.17227096925819	0.183441346743344	0.195929602576432	0.169785837193525	0.126341316984135	0.205688500545591	0.114087200698135	0.164669750808837	0.162568516014509	0.138517437350288	0.164934820809435	0.149174691523264	0.161879733827171	0.177598859349865	0.196114330326896	0.161264726846397	0.194904462952123	0.167900140839155	0.128938118751895	0.146945911372531	0.126532615760474	0.15727441697086	0.121365218875475	0.143851183443458	0.12083862954379	0.190915235858085	0.154008096115359	0.158495929937101	0.158551952328245	0.158940141188873	0.15439616416211	0.175262807157915	0.122953848724613	0.14403021163419	0.216009910849142	0.160439830975641	0.13241950099694	0.166609072362893	0.153064148266266	0.183295563712098	0.122801813337283	0.182464727907416	0.181178506457742	0.159379978555107	0.12502331258887	0.173164452727746	0.253240825359108	0.182431070020085	0.151212656982156
Wavelength_624	0.171242276527749	0.182757241748558	0.194898906272423	0.169484445402839	0.125825021286238	0.205436554583817	0.113322203573194	0.163564883123173	0.162050521777045	0.13777963073405	0.163989134990698	0.148155504868937	0.160970366028152	0.177060953030576	0.195375284908929	0.160590271383439	0.194045234661891	0.167226749126126	0.127961848646022	0.14612353015229	0.126218937710495	0.156719502171693	0.120594765457669	0.142947123229201	0.120091878181021	0.190199995568408	0.153274889200357	0.157550161435011	0.157711092346826	0.15813482675229	0.153739747422266	0.17442437334509	0.122453202210108	0.143176035853402	0.21503462086848	0.15972605270652	0.131707919459392	0.166177252208486	0.152125112258609	0.183149755306658	0.121950389227548	0.181986802327733	0.180347644769091	0.158762320579603	0.124443333882757	0.172373704414629	0.252405486298302	0.181462058915942	0.151000354002721
Wavelength_625	0.170349997161029	0.181471674073757	0.193901763493269	0.168830377626102	0.124837060699084	0.204653712713098	0.112469450590008	0.162462931076244	0.161035901824021	0.136975589208688	0.162939462184949	0.14683273566206	0.160040000446356	0.176276904904561	0.194401813072479	0.159902142800644	0.19305048169201	0.166454385715781	0.127113323934226	0.145206523729559	0.125456028134119	0.155939911324022	0.119642056661117	0.14193389964118	0.119022454209362	0.189087386662543	0.152525630448619	0.1564673884562	0.156897693662623	0.157518481913895	0.153018838364373	0.173395110629255	0.121491682419174	0.142248442430907	0.214013541812973	0.158800302135242	0.130773435980973	0.165180017790733	0.151244932852546	0.18235016868145	0.121161122925856	0.181051030029406	0.179377701264545	0.157943136771245	0.123616002049922	0.171228967607072	0.25136353278753	0.180794233565112	0.150470870638278
Wavelength_626	0.170064465819101	0.181240000768733	0.193665633246544	0.168802125920917	0.124669191543273	0.204704632617844	0.112085446732733	0.162355920593855	0.160813724854572	0.136820414025893	0.162620414454659	0.146520425271709	0.159903908089979	0.17616411448409	0.194179244010228	0.159807028489362	0.192938146921584	0.166338063128146	0.126915338417771	0.144949489922039	0.125371401542854	0.155936013389424	0.11917017589925	0.141695834637676	0.118806585779734	0.188892508203555	0.152297084665931	0.156313637408462	0.156624781610014	0.15741803467651	0.152737971037309	0.173385386902	0.121046355209699	0.14184129066797	0.21392221919285	0.15858621936393	0.130514316961073	0.165312239769542	0.151071118792992	0.182448210129919	0.120799401658021	0.181075213606789	0.17917418249228	0.15787715404614	0.123678335495884	0.17113355029598	0.251462914720475	0.180950816812436	0.150639543708451
Wavelength_627	0.169254719696765	0.180835885494808	0.192988343137974	0.168306364626832	0.124175497774429	0.204423389657206	0.111392317017408	0.161793226470852	0.160266186877793	0.136420917043433	0.161919189976887	0.146066853145694	0.159075873512944	0.175785437931291	0.193660506951626	0.159285424912693	0.192574498148199	0.165884925901558	0.12642682090558	0.144260556923794	0.125103726472002	0.155532666627162	0.118420449996132	0.141207685013741	0.118385733882215	0.188498332795625	0.151532216398385	0.155836800636411	0.155964455730897	0.157058993463436	0.152126642740104	0.173119303082147	0.120609762623356	0.141163669475664	0.213417121279112	0.157914909183963	0.13005166923478	0.165070340147217	0.150499205742189	0.182589105006762	0.120258303272035	0.180961939144971	0.178581086403117	0.157602036966822	0.123408389624226	0.170731818428007	0.251056157111235	0.180631705036819	0.150450328496884
Wavelength_628	0.168137948705552	0.17989320841487	0.192115762159929	0.167271927225308	0.122922952070493	0.203441811923844	0.111135259928583	0.160654587697971	0.159132319099606	0.135559872049896	0.161084046678046	0.14522427378527	0.157802540786683	0.174896796281982	0.192943087460333	0.158425542856353	0.191575702402393	0.165221363805749	0.125496435631902	0.143056407991075	0.124000596108361	0.154646441706226	0.117350162533625	0.140377992758187	0.117461015219242	0.187507459457812	0.150470663672628	0.155040958068944	0.155323345580354	0.15645156549377	0.151470189085392	0.172293991418168	0.119737871762788	0.140241771312519	0.212509859074254	0.156951779354723	0.129029560503988	0.163768966944269	0.149583482721376	0.182223437800897	0.119549749726278	0.180092928801589	0.177506275300475	0.156568855660462	0.122877125059927	0.16954180735013	0.250093677570446	0.179755713690894	0.150201317257605
Wavelength_629	0.167173560355644	0.178911813750777	0.191298753114925	0.166621642223463	0.122163443508906	0.202563972103669	0.110446795037272	0.1597435638783	0.158068786354577	0.135072354893027	0.160360417183189	0.144457795620375	0.156646335694379	0.173926395732976	0.192085912092886	0.157600740020893	0.191017097115145	0.16465415534304	0.124415743763929	0.142274663687939	0.123346406913479	0.154087603296888	0.11664827804649	0.13924621514923	0.116784426992096	0.186639814541622	0.149559919305446	0.154292609717063	0.154616638379619	0.155756399541038	0.150640209748242	0.171530515273229	0.119139920936155	0.139215789883858	0.211504424026815	0.155928446391036	0.128205237294619	0.163014852175421	0.148507394115341	0.181886995734589	0.118735677658618	0.179553240419779	0.176246377172775	0.155423674119021	0.122205465864291	0.168752429860436	0.248769125844318	0.178688782100345	0.149884616320098
Wavelength_630	0.166333548631588	0.177864412270405	0.190248093214562	0.165690540371616	0.121476769865602	0.201578886601298	0.109215070964855	0.158840613092669	0.156888931460387	0.134073132351967	0.15953440983752	0.143362631859536	0.155298911696333	0.172682300692195	0.190746670859429	0.156691672933263	0.189992252357047	0.163603969196286	0.123567469229222	0.14149329593589	0.122615859266408	0.15358395421154	0.115951986433672	0.138252732723232	0.115844488160501	0.185582905927756	0.148523590713109	0.15318612599798	0.153485414332766	0.154841157548768	0.149505905053568	0.170564751797049	0.118541239012901	0.138204213206509	0.210325642000918	0.154750504292313	0.127217937589751	0.161862513065493	0.147194632971811	0.181058326311927	0.117740781292079	0.17863594580794	0.175206617941894	0.15437889308136	0.121108772268277	0.167630654310676	0.24710652651134	0.177708553071706	0.148510661890828
Wavelength_631	0.165770838588299	0.176901585327571	0.189252881993844	0.164350991430997	0.120609861929119	0.2005106393585	0.108452399302883	0.157836892897061	0.155682072048371	0.132698024116257	0.158818465580816	0.142362248133938	0.153942438438003	0.171384293278541	0.189465840007653	0.15607887596728	0.188608095598513	0.162312781680849	0.123140726858969	0.14045599468962	0.121589158092755	0.153122748186987	0.114900695369727	0.137664055358367	0.114726006554197	0.184655743233381	0.147420832184854	0.151945946101767	0.152306869035368	0.154029026920855	0.148671526127735	0.16957003897106	0.117690564207065	0.137198751507203	0.209198168221698	0.153768140622641	0.126094407016975	0.160270685104801	0.146041752689918	0.180200513897143	0.116939904936799	0.177498651831328	0.174512165148451	0.153327176166443	0.12034407654499	0.166189157175641	0.245949336283853	0.176830653796887	0.14745801850884
Wavelength_632	0.165072166232288	0.17626184962058	0.188593470541044	0.163707940284933	0.120146371544528	0.200459650782398	0.10819100243688	0.156933467404166	0.155488462014099	0.132417887593987	0.158018561067357	0.141796799406883	0.153390038622142	0.170931821581905	0.188819495866314	0.155809247409675	0.188074146164395	0.16190647928525	0.122719732734486	0.139557646413369	0.12170666633069	0.152535273279586	0.114226060373485	0.137252795257634	0.114660456844284	0.184219827795642	0.146731919471942	0.151191704273015	0.151585596886186	0.153895140283561	0.14836488068092	0.16915199789488	0.117089231606721	0.136722302554487	0.208518125459626	0.153283074774948	0.125496072167159	0.159902904737279	0.145679147578121	0.180318440731152	0.116865505839422	0.177215545510424	0.173774125531081	0.152863817640297	0.120064492430124	0.16582138408884	0.245860724475733	0.176328365754315	0.147982012174495
Wavelength_633	0.164067333236691	0.175348178135839	0.187857326508743	0.163204995846354	0.119652995771857	0.200191187785144	0.107522073828321	0.155863764906381	0.155329871292338	0.132241505029919	0.157030852430573	0.141076550932021	0.152435926349444	0.170586321726324	0.188393828000462	0.155563499640971	0.187940681388438	0.161496095454156	0.122000847118576	0.139205220898084	0.12124641426106	0.151826967801185	0.113452073447829	0.136278933946195	0.114436429685543	0.183953381737074	0.145712882467423	0.150700987784798	0.151079682201802	0.153360624454168	0.147899349405393	0.16855070279503	0.116664519608518	0.135531935169353	0.207860656938856	0.152615504322123	0.125212271975796	0.159319273674575	0.144710147016693	0.179994815435821	0.116085295058046	0.176711343587142	0.173049355298293	0.152704108657489	0.119172828731569	0.165391664824314	0.245340795127186	0.175641338287636	0.147618919307012
Wavelength_634	0.163363365579005	0.174609437091799	0.187372515539293	0.1630012657312	0.119358835139835	0.200035493607722	0.107183034223974	0.155193927180817	0.155108769783389	0.132065678801709	0.15648477015366	0.140504128816191	0.151692779263711	0.170295992393139	0.18811422509048	0.155565513454251	0.187722449559944	0.161187084973604	0.121487982097137	0.139085407213904	0.12090469600305	0.151409807550439	0.112801898378514	0.135518711397113	0.114161453671809	0.183809064588826	0.145174557200892	0.150456253461487	0.150847603325091	0.153067011334965	0.147496602113775	0.168185985807396	0.116259738290838	0.134312779784319	0.207403397888328	0.152139608480095	0.124939429842961	0.158631342474429	0.144234045549494	0.179703987936843	0.115495848190008	0.176311202111114	0.172378716649496	0.152676953923184	0.118736730724208	0.165066476875647	0.244947827298083	0.175278857261068	0.147368848046191
Wavelength_635	0.162790735653702	0.174114596239444	0.186830235461384	0.162780695897173	0.119214244197029	0.199348112537802	0.106866374139836	0.154551048496109	0.154455072731985	0.131596758399543	0.155944481447543	0.139969755141813	0.151084911362082	0.170237741558482	0.187514254366153	0.155360579734941	0.186812129735103	0.160916605206946	0.12090426872736	0.138523127379334	0.120635720411292	0.151278860468703	0.111876508707154	0.135173851176915	0.113461806112529	0.183039864073888	0.1452249871893	0.150201613095751	0.150246436482198	0.152866801483662	0.146936709719105	0.168013363903634	0.116013916705879	0.133515130041952	0.206771726891953	0.151916314633612	0.124608891508586	0.15822036272746	0.143837938240974	0.179456265281585	0.115078066814891	0.176021699175079	0.172024822161768	0.152431534869415	0.119247092810398	0.164549497704709	0.244868304690175	0.17535277235573	0.147782029869529
Wavelength_636	0.162052384734261	0.172995411698113	0.18596359557386	0.162086547526361	0.11837794345523	0.198805204887307	0.106491446136501	0.15346826632415	0.153260209213515	0.131169603035821	0.155393594806857	0.138708704662008	0.150001219196534	0.169629444852333	0.186429989392513	0.154595933042014	0.185755458995727	0.16039955952025	0.120116415064214	0.137583984727102	0.119857408324972	0.15094800945933	0.11081670886218	0.134372798443419	0.112280506475424	0.181650710898212	0.144885773104741	0.149623250605842	0.149589579534342	0.15264266186678	0.145995612108968	0.16737081057201	0.11520861752939	0.132531604524148	0.20579038840471	0.151143381734959	0.123669920619768	0.157750112215079	0.143095256898217	0.179115015183342	0.114305104185154	0.175302104201602	0.170751739285519	0.151576839978752	0.118875352316948	0.163363087750378	0.243724624458419	0.174882585259721	0.148128955808559
Wavelength_637	0.162151058186247	0.17227257874459	0.185909739426191	0.161918236872677	0.118564156145622	0.199343809692987	0.10716130007052	0.152812384627803	0.153274191525063	0.131333204731754	0.154853106152383	0.138311212858267	0.150150138529953	0.16955533071143	0.185932484427541	0.154584345350257	0.185303881338993	0.160269079668392	0.119587506125248	0.137397756795049	0.120280720283091	0.151180910740365	0.110673787304585	0.133858924900015	0.112043089881316	0.181468274961686	0.14520966660109	0.149388734860055	0.149731927308867	0.152654050271816	0.145664550174466	0.167048427789774	0.114880161326356	0.131812421573524	0.205198396386092	0.151058306404898	0.123129179902307	0.157683205868803	0.143400461756167	0.179368459113607	0.114152195189817	0.17521435009052	0.17004299028156	0.151436376088207	0.119216005375378	0.163436537113146	0.244180935586905	0.174879713261719	0.149439043382476
Wavelength_638	0.161914208711476	0.171485414099195	0.185811471612653	0.161981557959535	0.118992394449048	0.199624255838988	0.107685455522421	0.152224155984483	0.153571070682157	0.131333932566381	0.154253908731596	0.137893517993053	0.150133300560446	0.169372164734854	0.185398100712782	0.15449991835028	0.184737206255401	0.160111220370271	0.118877047583995	0.137156495107117	0.12082080099037	0.151202342541339	0.110389052157289	0.133310190729546	0.11192925127826	0.181327942734378	0.145372089307613	0.148733391233524	0.149404954815984	0.152566846461795	0.145243632665221	0.166698335789008	0.114477179315477	0.130920969886952	0.204608817474771	0.151132760849221	0.122774184618058	0.157500513154432	0.143290153844552	0.179827235257202	0.113972558168098	0.175124192998589	0.1696023620617	0.151562152795698	0.119745521772454	0.163602057105695	0.245157753201668	0.174755558294695	0.150494845070324
Wavelength_639	0.162143103133777	0.171162424205695	0.185854210697463	0.162426929053577	0.119513675203866	0.20035930400672	0.108764843766543	0.152160189646396	0.154087989289004	0.132113578363178	0.154368104421124	0.137816211052167	0.15070596262155	0.169960624824278	0.185558634626329	0.154646203109761	0.184543367726631	0.160900596730904	0.1185470665306	0.136930181979794	0.1219263634513	0.151661214882097	0.110333642352656	0.133347693660715	0.112020354771201	0.180822933342745	0.145973537864406	0.148884230364041	0.1496688598743	0.153159678357007	0.145385622164797	0.166816722182234	0.114201264799726	0.130388832830292	0.204568884867113	0.151511191379568	0.122756335360923	0.157944869740252	0.143695734565557	0.180554014155757	0.114325159855956	0.175299522461086	0.168907378484833	0.151681206680075	0.120796301718286	0.163765923287241	0.246133797499987	0.175106154915979	0.152891846368587
Wavelength_640	0.162189775400216	0.170522502443067	0.185811504247097	0.162972727280129	0.120143933215723	0.20100112146851	0.109841037807112	0.151997360335869	0.154782435640784	0.132803744347223	0.15443564974605	0.137737173271683	0.151262033854237	0.170528331295562	0.18598133491209	0.155151924280491	0.184374498019997	0.16122839281882	0.117929385867539	0.136846783519994	0.123028312027659	0.152045156410034	0.109905490459844	0.133204490273541	0.112129655338888	0.180785413801149	0.146799046571863	0.149011899890048	0.149927169510116	0.153578694470043	0.145603314902462	0.166930899713997	0.114048029668403	0.129415940231491	0.204417975898292	0.152055954242855	0.122828238491762	0.158455219568673	0.144010541706239	0.181214632116543	0.114326082569377	0.175466971412893	0.168337423400059	0.151961975370824	0.121951597518597	0.164138904886677	0.247501465555786	0.175272389054388	0.155364612235627
Wavelength_641	0.161617160257262	0.16970894573637	0.185436625461101	0.163816342329464	0.120644403690232	0.201329715924447	0.110651472285812	0.151341955138268	0.155003891659864	0.133089537092892	0.154173301865464	0.137315609302999	0.151363237032297	0.171032382214319	0.18614390285817	0.155605521222893	0.184034855034832	0.161581078882894	0.117252653169842	0.136697713968481	0.123841984955934	0.152247100731609	0.108970487764034	0.132584277228268	0.111846842201519	0.180477548820957	0.147042244756726	0.148819813156741	0.149778440975891	0.153934624152276	0.145632573936993	0.166931374518733	0.113734702628993	0.128076586524416	0.203835728974222	0.152402005506146	0.122715726275865	0.158857767100641	0.143959118094859	0.181776019475902	0.114138752893083	0.175762332950118	0.167578646162672	0.15188330092766	0.123091226360827	0.164330779441341	0.248508670019391	0.175191883008048	0.15763233203547
Wavelength_642	0.160937180318588	0.168922902211269	0.184850762188487	0.164340492971733	0.120893978142567	0.201436303289691	0.111410776486762	0.150208827665776	0.154763113901343	0.133642046557761	0.153619778358773	0.136611850917208	0.151141823182283	0.171633433886922	0.185871896525007	0.155851716190611	0.183538063060146	0.161811089115257	0.116419652185786	0.136383775267113	0.124093276697572	0.152675485494381	0.107988862526291	0.131807144868538	0.111473508811	0.179720573671041	0.147029745457389	0.148746567012743	0.149754485057167	0.153862570326328	0.145296259541324	0.166787176992255	0.113400030868594	0.1269865026093	0.202962655835715	0.152383249318593	0.12221631082873	0.159493236462427	0.143922161724183	0.18226305454461	0.114035330088262	0.175986440234737	0.166573245864398	0.151465291958477	0.124201237872198	0.16423296261528	0.248721645460286	0.175038251427268	0.160270461494689
Wavelength_643	0.160187970121661	0.16764698697537	0.184366611054786	0.163937412062367	0.12071872358888	0.200577559912222	0.11194959614761	0.149396468877036	0.154443300268715	0.133149718061684	0.152669116529953	0.135788017414143	0.150941117033565	0.17142302575847	0.185474517782389	0.155430066595459	0.182355504339212	0.161606190490281	0.115096684038304	0.135472309863025	0.124169022217294	0.152503215267181	0.106851655963142	0.130685950627041	0.11079528311463	0.178457144757481	0.147265658925009	0.147985902515125	0.149593572429601	0.15349064445498	0.144523128925751	0.166376327732215	0.112609222302065	0.125732926476739	0.201809640202751	0.151868762135921	0.121250548298489	0.159194465982629	0.14378366557512	0.181787609839638	0.113629474218115	0.175283540443348	0.165277991326454	0.150821997133369	0.125189244848184	0.163765787492631	0.249124668646016	0.174632517641665	0.161852114881063
Wavelength_644	0.159658924329428	0.166596918594721	0.18404202413662	0.163917026433705	0.120878625135931	0.200437003647694	0.11261361755795	0.149058058108027	0.154466825476694	0.132910597677419	0.151937724295763	0.135385123691977	0.150964130120172	0.171454482329773	0.185415477221902	0.155259930621373	0.181466387208986	0.161844171962819	0.114461593127361	0.134802321479438	0.124621461617541	0.152477931579102	0.106020215851152	0.130009001395045	0.11057607749419	0.177432497885437	0.147466488752354	0.147482185378096	0.149436066147547	0.153685996242131	0.144185543526194	0.166359331917633	0.111845252858392	0.124686142081136	0.201058986670479	0.151974075283412	0.120752110686077	0.159315524383346	0.143738327390701	0.181978708345814	0.113467408469154	0.174976653110782	0.16431751506849	0.150600089964927	0.126080525599781	0.163762112160137	0.249875568506217	0.174634332589334	0.163477783891678
Wavelength_645	0.158846033293395	0.165466801076928	0.183383627229551	0.16418267216254	0.121072505510366	0.20091744769976	0.113466009594097	0.148286947620869	0.154160987466809	0.133440291502639	0.151152348011262	0.134828510134677	0.151052248242444	0.171593974037471	0.185063793568754	0.1549918772475	0.180781255569677	0.161790200823073	0.11368031674423	0.134308495292734	0.124922701162034	0.152566285957444	0.10540809613597	0.12932807443426	0.110191705634449	0.176626176505207	0.147621845707588	0.147278339069358	0.149157617333272	0.153763524743274	0.143677439380988	0.165900611856583	0.111319344902864	0.123728188951162	0.200102372111293	0.152249094683482	0.120349050436642	0.159789627033711	0.143528823696352	0.182720694083777	0.113203755037483	0.1749189500029	0.163312197507165	0.150253080416976	0.12641226424179	0.163836513012342	0.250110009404934	0.174503576766199	0.165796809869788
Wavelength_646	0.158530121962565	0.164705294707226	0.183074919042974	0.164812386857311	0.121609942408651	0.200844331851053	0.114525204202263	0.147620610306446	0.154127603255	0.134148686009758	0.150619224683572	0.134541063467873	0.151628656259382	0.171507702383191	0.184749850830137	0.154793689726574	0.18001720723773	0.16175956136084	0.113076509685969	0.134144136617014	0.125854150794613	0.152553517181869	0.104972274068385	0.128855521720912	0.110132353297348	0.176192596638861	0.148362015691226	0.147125731669581	0.148584702035284	0.153683043595957	0.143389054935212	0.165399089060852	0.111198436063552	0.123194324422372	0.1993129812261	0.152805194063563	0.120373618006491	0.160621534607546	0.143489860750331	0.183191768904417	0.11324982419057	0.175172461141999	0.162872420342329	0.150054746132627	0.12723382475717	0.164220283707341	0.250676048238322	0.174288623993564	0.16820657542569
Wavelength_647	0.157523039531169	0.163529117458769	0.182182542822239	0.164855251538391	0.121832665221561	0.200603401748891	0.115503753027391	0.146708624755448	0.153824271946247	0.134055874868677	0.149773591031225	0.133861497241053	0.151878935062783	0.17150367243305	0.184342209886098	0.154244386178961	0.178961568756316	0.161427065341874	0.112262933743296	0.133625035426205	0.126373548476248	0.152181698947622	0.104014032245359	0.12809967139464	0.109832260512825	0.175138073763785	0.148861418491462	0.14637944684319	0.147866728686991	0.153660847618741	0.142896847781771	0.165061033567172	0.110690091006644	0.122161260889749	0.198261129219987	0.152920795956294	0.119995893850749	0.160952778742869	0.143425503123888	0.183162608978393	0.112952060772511	0.174544846182296	0.161876390320908	0.149822847835752	0.127574659951445	0.163918071803398	0.250940218273397	0.17372772182875	0.169773011358801
Wavelength_648	0.156064396103186	0.162451036912064	0.181413651179086	0.165134000107011	0.121700289264933	0.200271279049662	0.116124689348374	0.145932715862639	0.153119751379285	0.133799980628946	0.149099256211859	0.133094052121654	0.152079649330239	0.171423327021831	0.183855507286657	0.153774856650588	0.178138498705363	0.161301613654588	0.111184220753317	0.133092265374471	0.125988596915762	0.151985615952762	0.102873770614536	0.127039075530672	0.108840605329436	0.173629909895497	0.148916317368966	0.146037767339913	0.147487431686264	0.153205361440209	0.142322240873303	0.164767532843129	0.109981841212998	0.120937524143164	0.197205081286337	0.152652705603501	0.119199176724525	0.160879741713778	0.14303823139612	0.183076427193155	0.112321648868355	0.173900185169299	0.160898015251404	0.149206483499048	0.127950294389902	0.163380713895006	0.250883740142935	0.173471455221938	0.171465494094799
Wavelength_649	0.154648960342203	0.16107586144662	0.180392128782304	0.164780846096522	0.121100152299163	0.19922074414242	0.115891063809464	0.144613186004742	0.151880839214225	0.132912800539359	0.148301428730232	0.131937561244967	0.150943159206684	0.170981349156452	0.182994217610145	0.15301709717274	0.177049765943374	0.160710658203622	0.110001341465725	0.132186779922713	0.125324567908551	0.151632585457697	0.101540324956871	0.12552418628725	0.107576180422001	0.171978732863528	0.147936534922157	0.145166022163265	0.146617802225181	0.152343967604372	0.141433984912487	0.164028906366073	0.108993238165855	0.119419544987677	0.195967344668221	0.151849295833216	0.117927482875462	0.160027718499137	0.142202015646933	0.182670337850977	0.111364260540596	0.172962543739456	0.159651993328166	0.147921524882885	0.128036754753627	0.162384686467016	0.250213022539203	0.172739242565908	0.172182494803377
Wavelength_650	0.153103975165404	0.160047696071562	0.179546578331668	0.164401699153117	0.120532381809984	0.198368055715369	0.115925198543395	0.14359539719728	0.150994133546076	0.132173998376134	0.146860673810763	0.13102054313721	0.150523679499709	0.170174835453871	0.182403806147215	0.152134313879796	0.175628788439356	0.160352332547206	0.108633343393815	0.131252235473082	0.124660370408462	0.150915372789998	0.100220502334353	0.124253690253727	0.106729521155035	0.170559924322812	0.147635925226384	0.144392848151533	0.145825439678657	0.151795876096042	0.140765977510215	0.162928650445351	0.108241682126837	0.11811097294939	0.194351241146101	0.151162590187055	0.116983803089932	0.159558885707145	0.141389235085784	0.182195325424832	0.110599376989165	0.172007734960375	0.158396164912383	0.14664334440135	0.127916978269762	0.161583333369054	0.249194175014281	0.171935302026695	0.172720427158496
Wavelength_651	0.151654040667168	0.15883170071792	0.17849010243197	0.163775239866403	0.119904710593807	0.197571918667828	0.115481340088652	0.142581060895375	0.149915002514991	0.131242280439877	0.145385471403376	0.129968495846289	0.149764654478479	0.168900340122121	0.181410220253122	0.150836256877081	0.17385287241229	0.159594661950292	0.107374186313607	0.130059811034329	0.123874404592522	0.150102724898685	0.0990804209924217	0.123029835877443	0.105703167678426	0.168718619925078	0.146988234920097	0.143360392548202	0.144772114115727	0.150860518144167	0.139827778803755	0.161787089790592	0.107341474699474	0.117095267036626	0.192854185040233	0.150457312784268	0.1158853016458	0.158997864779151	0.140419162681044	0.181781816337507	0.10977474822973	0.170960542992896	0.157197325290382	0.145431568944293	0.127599353140322	0.160509979823134	0.247763552019774	0.171101270788799	0.172707384193444
Wavelength_652	0.150419147918262	0.157505049531343	0.177355834471696	0.163317657031547	0.119451275030869	0.196533195641119	0.115037616717539	0.141587230577888	0.148656527913494	0.130445182664255	0.144197469442307	0.129065118126384	0.148954080257236	0.168133910542557	0.180502729152354	0.149552687905106	0.172811938253168	0.158933424571875	0.106398094572915	0.129072924544014	0.123223919222242	0.149419703437993	0.0980174287812652	0.121899679757453	0.104704679554928	0.167241777148787	0.145644821948582	0.142369044388191	0.143633315626651	0.14989778994448	0.138730647598516	0.161116611793739	0.106347876983227	0.115983026082733	0.191918790738005	0.149804513049184	0.11502933233964	0.158541916789663	0.139320995855245	0.18149871956683	0.108798449485582	0.170488045115721	0.156270316957781	0.144558879129129	0.127452425557257	0.159890914867297	0.246860355003967	0.17041766862223	0.172505017764378
Wavelength_653	0.149290519199111	0.156292125341894	0.176412857273341	0.162624088756966	0.118711792824565	0.195480458886997	0.115186314354349	0.140916860551935	0.147378882525875	0.129787014513438	0.143288421380299	0.12855871556545	0.148618437108996	0.167216021457035	0.179643584411625	0.148606166106513	0.171944186753919	0.158372488254928	0.105365595154821	0.127983917270186	0.122816473765067	0.148810699636045	0.0971041938741981	0.121054447519549	0.103905637210833	0.165964211985466	0.145080808203248	0.141705965433677	0.14283515342851	0.149192706432574	0.137899118505833	0.160620746330872	0.105551428962603	0.114969241649418	0.190741681726775	0.14897865572466	0.114110812270927	0.158070847365047	0.138365830980254	0.181470069875404	0.10783271181996	0.169836520465531	0.155175756658526	0.143342846066821	0.127238238163367	0.159108997560228	0.246148050269282	0.169764148118907	0.173082923276564
Wavelength_654	0.148025387597354	0.155225464670445	0.175550007387394	0.162024403854134	0.118045549726791	0.194723305529167	0.115146985352058	0.13991383047198	0.145952089187926	0.128973107297442	0.142203030289659	0.127751787047781	0.147884652328026	0.166163899230537	0.17881908179682	0.147653636549709	0.170826318018292	0.157422793987172	0.104137080559496	0.126953888366597	0.12205255106648	0.148214560392986	0.0960524122776509	0.119952651208668	0.103041733670548	0.164723056763991	0.144796105387089	0.14073864707976	0.141818507883403	0.148427951746772	0.137243645744337	0.159794604936661	0.104810485423076	0.113936235641395	0.189501169825719	0.148167504266935	0.113140591242298	0.157308016361424	0.137673104284257	0.181427893867617	0.10706827159677	0.16895877781744	0.154018577753904	0.14214536493453	0.126792276057604	0.158247642093865	0.245181624300041	0.168955615322207	0.173544664935054
Wavelength_655	0.146420902158197	0.154001439369107	0.174325985194242	0.161327856363274	0.117283039654388	0.193785838816158	0.114638374379136	0.138761701001241	0.144456110677881	0.127738645466607	0.140920132683618	0.126656138499727	0.146825401808427	0.164940429638037	0.177754822975328	0.14647862935855	0.169251365907856	0.156451595764749	0.102927764977086	0.125686879851478	0.121259186806274	0.147351497781106	0.0947176631326548	0.118735722368499	0.102038830065989	0.163031440898551	0.143982463396093	0.139528141128779	0.140453231904501	0.147645582901612	0.136346359599528	0.158922016009708	0.103832154436638	0.112787033083553	0.188078776030359	0.147188072535803	0.112037932309187	0.156420874853628	0.136787833612795	0.180944892702184	0.106226691689547	0.167942273092569	0.152709834921246	0.140908244803065	0.126108924421262	0.15694154363044	0.243792536334607	0.168077389978501	0.17337347505821
Wavelength_656	0.144249629523875	0.15182615551055	0.172121048720391	0.159670072827318	0.115519566732954	0.192333120088056	0.113700809286892	0.136835497487408	0.142201976028665	0.126039109020509	0.138672092955988	0.124820318280324	0.145180367930465	0.16318605728189	0.175862690224279	0.144549581523421	0.167006742633021	0.154823977401076	0.100921886131008	0.123580093785324	0.119795402049108	0.145845592235874	0.0929865011141553	0.116703809144965	0.100277197806164	0.160406690257931	0.142191115063911	0.137818755001252	0.138773375049911	0.145862444177772	0.134737242704725	0.15711656138826	0.102258505521589	0.110941417789885	0.18574644666989	0.145344492941193	0.10986672586127	0.154871116011561	0.135179837275079	0.179746892513079	0.104439665929491	0.166043312225024	0.150492447445909	0.13835668041535	0.124415110712481	0.154680289426189	0.241466426395639	0.166233770642893	0.172908168479375
Wavelength_657	0.142995741234186	0.150828786926916	0.171253365452327	0.159352416284084	0.114941166353043	0.191558433610653	0.113874638369671	0.135983925724391	0.140809489575088	0.125514286463349	0.137406645205812	0.12398694430521	0.144691018095703	0.162506554796627	0.175224012819533	0.143606508217879	0.165761024918725	0.154015312350832	0.0999122212523976	0.12262258242088	0.119289029922788	0.145317527306422	0.0920342355427273	0.115600027198867	0.0993649289898088	0.158840063521161	0.141739757895569	0.13699735376109	0.138002394562567	0.145071630763462	0.133935667917085	0.156129616231836	0.101383212115345	0.109979857079517	0.184603423586255	0.144821916027331	0.108844871286061	0.154313435090708	0.135036959822623	0.179620055044113	0.104089332938941	0.165214467841321	0.149217798450109	0.1371161425149	0.124299184536228	0.153961286511722	0.240863937905557	0.165636306916114	0.173921521803352
Wavelength_658	0.142012892895399	0.149980285203726	0.170563108509623	0.159334000540218	0.114702034060514	0.190801777340329	0.1142316994157	0.135535356321148	0.140053376134638	0.125368388121667	0.136578173769606	0.123459856907351	0.144694085347999	0.162039593448052	0.174649176639067	0.142927571168606	0.164948854275037	0.153611761289836	0.0990899405939707	0.122019891082926	0.119112760473597	0.145001975759528	0.0913215925704084	0.114685663605579	0.099031539837726	0.157678175647226	0.14135769641565	0.136406858463635	0.137510700696855	0.144382847919947	0.133227127059101	0.15569717462702	0.100550435089456	0.10922989943136	0.183627251171683	0.144515962289417	0.108071500745429	0.154407775064209	0.135078262030384	0.179450457182787	0.103743512304134	0.164771342706509	0.148260700500997	0.136309279441879	0.124659681547861	0.153628899909342	0.240429644348552	0.165135741809281	0.174547030756198
Wavelength_659	0.140127085306494	0.148086575481998	0.168730202268725	0.158011894915445	0.113378066360516	0.189201628274067	0.113650596881423	0.133853258244496	0.138550480543092	0.124545768057709	0.13447217820658	0.122076779073507	0.143359007605181	0.16068491447803	0.173217125383273	0.141356351226667	0.163329341092493	0.152470515584261	0.0971709925742636	0.120127101847551	0.118130057237816	0.14404434746272	0.0898866264205277	0.112755876852825	0.0980649158031929	0.155836655650708	0.13961203007989	0.134668113272372	0.136065907285606	0.142800659012701	0.131790168469673	0.15414584316257	0.099064907173571	0.10763565782553	0.181343714332487	0.142990136090877	0.106380790328123	0.153407571279782	0.13363331949399	0.178742910306642	0.102550479749609	0.163478970273334	0.146267783365863	0.134244318366863	0.12390829412005	0.152076375508922	0.238620209850536	0.163204882228641	0.174379168298506
Wavelength_660	0.138381516805744	0.146629808170946	0.167563328302355	0.156918539837531	0.112595264419242	0.187857117037872	0.113409045674682	0.132696134027698	0.136974967022779	0.123732692796493	0.132745826612799	0.121200696385146	0.142386698209119	0.159720070362198	0.172354274477336	0.140259106135479	0.16185257130186	0.151590398521026	0.0958938021690872	0.11843261946516	0.117608739154132	0.143443799566015	0.0885012570851523	0.111603095372636	0.0973541399871074	0.15412284518989	0.138711673938957	0.133304124147876	0.134592986870521	0.141893417665577	0.130782435828083	0.153109442947483	0.0979993135489252	0.10634917750943	0.179476133278331	0.141961355709293	0.105270736468526	0.152489040503579	0.132351715823256	0.178637003106782	0.101871289255755	0.162519852656189	0.144592044551376	0.132514880695256	0.123564436062251	0.15124229088414	0.237717464741321	0.162283204785501	0.17500629825177
Wavelength_661	0.137461907796503	0.145517927945352	0.166737343953046	0.156035962742043	0.111970030557775	0.186499483557538	0.113502983105645	0.131760630477182	0.135554170363745	0.122868692132423	0.131497195071721	0.120532958573943	0.141852327428249	0.158935135420474	0.1716380235182	0.139200339302438	0.160432183021727	0.150950392024422	0.095119800975636	0.116898477609982	0.117583646213064	0.14290912833087	0.0874474287200582	0.110845014179966	0.096700286130613	0.152364313313324	0.138314586349094	0.132057493655613	0.133470799258275	0.14138382730803	0.130076336079402	0.152136773005636	0.0972317136331758	0.105577079612945	0.177959097892624	0.141041093530697	0.10432376066256	0.151901971304496	0.131736007105462	0.178556982360818	0.101647490149986	0.161781478545843	0.143157768002307	0.131094697238705	0.123738553508822	0.150498218782789	0.23671150420296	0.161737465977217	0.176170661112816
Wavelength_662	0.135638416804864	0.143388773545475	0.164710768632156	0.154686706617243	0.110450576047603	0.184539348998683	0.112912451265468	0.130080119074582	0.133244011984959	0.121306720832862	0.129341032096836	0.118933182490375	0.1404050579463	0.157203856060267	0.169743934823626	0.137138938049724	0.158175741008277	0.149153872395451	0.0936073408209167	0.114953428945892	0.116740851091241	0.141646018260342	0.0860320463803407	0.10907397944392	0.0952090940859844	0.149753995860606	0.137345301394332	0.130113687613799	0.131690950538164	0.14007107952458	0.128437675178644	0.150407090060481	0.0957940614290684	0.104326766740845	0.175455294222207	0.139339539486131	0.10255290196365	0.150860255792061	0.130843768401255	0.177307168833209	0.100633165176284	0.160070385708309	0.140788740633775	0.129010218519941	0.122724730729327	0.148669882112212	0.234363527516081	0.160169061255733	0.176082261853616
Wavelength_663	0.133533294607227	0.141389441106341	0.162775888092686	0.153413889064717	0.109272044411866	0.183237016246214	0.112116769633752	0.128445310212621	0.131226862233058	0.120091539511055	0.127064719064586	0.117364153874835	0.139031378915085	0.155463172366956	0.167862723332992	0.135467101525009	0.156190144931848	0.147512247207964	0.0917464311401955	0.113077483257987	0.11550801084463	0.140619082336068	0.0847034703747302	0.107006779091365	0.0938840500503158	0.147435581358501	0.135883431949487	0.128295145395214	0.13002681901381	0.13847638342892	0.126822199876552	0.148776263213135	0.0943096008607251	0.102732300892358	0.173023927813159	0.137708326589709	0.100785280141278	0.149557498564241	0.129592270385805	0.176378490185529	0.0992796058571739	0.158546462821744	0.138486839435171	0.126684269541365	0.121304474004724	0.146931980828721	0.23233813165829	0.158290232836547	0.175880210267367
Wavelength_664	0.131847597895669	0.139960254587767	0.161632116075168	0.152443473905096	0.108389037753852	0.181819670966967	0.111900150637725	0.127271544597054	0.129713662176246	0.119168562846393	0.12546875218627	0.116376594287653	0.138216431895869	0.154399700502048	0.166539441083052	0.134574036739804	0.154467406199094	0.146455147591497	0.0908064592005969	0.111666994647068	0.115112240348216	0.139778355808218	0.0834393937731861	0.105948043249771	0.0931146015090476	0.145577647826661	0.135402028074422	0.127269027051366	0.128932819883061	0.137746941578846	0.125633540080497	0.147796152866576	0.0932035411329103	0.101750743804395	0.171157139914879	0.136908079562929	0.0997214281735268	0.148851345646216	0.129006630272278	0.175896376623063	0.0987623263859907	0.157416861346726	0.136846203750099	0.125156034208057	0.121025099231259	0.145735415046768	0.231211116548308	0.157421497394227	0.176896382352704
Wavelength_665	0.130177810873772	0.13840249403711	0.16024561439004	0.151295230163191	0.107308849538906	0.180415645797239	0.111690270162399	0.125794193664277	0.128023973028808	0.118414180390968	0.123749284441946	0.115260728456169	0.137120836883061	0.153084936098335	0.165069700334928	0.133557791997787	0.15284948441034	0.145031556371784	0.0898206866943697	0.110334764011414	0.114435680290278	0.138774837599201	0.0821645538248519	0.104659102800946	0.0922939793036485	0.143864054315123	0.134481797228754	0.126024622273728	0.127668552270679	0.136800864805777	0.124464087313522	0.146242174617115	0.0919097600899994	0.100447368748809	0.169222833232062	0.13589676458864	0.0983875737134188	0.147765375459338	0.128493548929284	0.175032556844958	0.0981967114872638	0.156094998483175	0.134970737127891	0.12345527589569	0.120328613177562	0.144520067379176	0.229686813307688	0.156167281649366	0.177359738078584
Wavelength_666	0.128953063002274	0.137155167750001	0.159018329036578	0.150174406087553	0.10636213598915	0.179141520807417	0.111753735126505	0.124480419657221	0.126551395197926	0.118122358267546	0.122007722177136	0.114479967851312	0.136342728002944	0.151874185699778	0.163725347405589	0.132532847080774	0.151512540437818	0.143740195329335	0.088802272433591	0.109046354348413	0.113828173051495	0.138096952448079	0.0812962448337204	0.103498373491275	0.0916230262240312	0.142526648248235	0.133528833457483	0.124669526955115	0.126427619362077	0.135782720141548	0.123406656645044	0.14436585813325	0.0908819535034582	0.0993489888012238	0.167176413720612	0.134722702190175	0.0969702096192846	0.146847860195244	0.127913887898061	0.174393090394787	0.0978397932466796	0.15505269385989	0.133223094215262	0.121649026510193	0.119873544051858	0.143701091474249	0.22833453126627	0.154885948332168	0.177977658292991
Wavelength_667	0.127392044738	0.135583884797339	0.157829888057541	0.14911875914021	0.105487342193547	0.177677719393409	0.111395091828035	0.123272932956424	0.124896499340198	0.117309413171638	0.120310431604776	0.113481065070774	0.135234955331553	0.150157318056613	0.162174138700735	0.13149627795669	0.149616916189938	0.142452484157737	0.0875915949449216	0.107718321279437	0.112985890447037	0.137174244655815	0.0801554646991664	0.102255949100821	0.0907399748775151	0.140968670061235	0.132612333289878	0.123336381070017	0.125019895967579	0.134684075093636	0.122203813571948	0.142728070876419	0.0897307785807144	0.0979382506220874	0.165109447286379	0.13345153744103	0.0956841195041643	0.145648935693848	0.126279813910982	0.173767103951598	0.0970494886363916	0.15382389160706	0.13175548895836	0.119850916494683	0.119068574494671	0.142426252197062	0.226629647830548	0.153669000013151	0.177922946949287
Wavelength_668	0.125546058657683	0.133839937335976	0.156375383903192	0.147891627164048	0.104129325535006	0.175860647522692	0.110835896208626	0.121855041033657	0.123339407440929	0.11614903887269	0.11831224211364	0.112353534021063	0.13410157986165	0.148749651813201	0.160701960338749	0.130315179468887	0.147782186743107	0.1412793984891	0.0865097958785004	0.106200546365257	0.112127829680982	0.136114313459415	0.0789341000623627	0.100849151924982	0.089924974499715	0.139055626531224	0.131563716815299	0.121840906697045	0.123858475432147	0.133685102978188	0.121067734157421	0.14128726334526	0.088263176241696	0.0965610505888298	0.162945866582131	0.13209427604942	0.0944418835302508	0.144353373627974	0.124991370016211	0.172557034485859	0.0962060531971381	0.152377980137901	0.129909681730936	0.117960608590369	0.11800764064982	0.140963542417516	0.224866256033471	0.152119212477342	0.17775960434783
Wavelength_669	0.123863067779333	0.132324613291932	0.155023809583031	0.146941750576719	0.103034457881874	0.17431159170912	0.110149376897165	0.120479695286333	0.121870436241944	0.115325165717647	0.116489059763327	0.111471120621238	0.133049440220065	0.147637770587713	0.159445023036119	0.129366456151669	0.146315115741441	0.140206538612033	0.0857921686658884	0.10488289626713	0.111736983306068	0.135107781665373	0.0778455053038598	0.099578563424336	0.0893048712406274	0.137408797962417	0.130907891584721	0.120562949722462	0.122755714150334	0.133099256609796	0.120265811310397	0.139920465482152	0.0872119302447263	0.0955872437562797	0.160869470062279	0.131010029007652	0.0934368203368643	0.143504906883435	0.124073333264995	0.171578521225353	0.0957487244344017	0.151375152440604	0.128123076396158	0.116331665646822	0.117038080515905	0.139900515465902	0.223294379116453	0.150798582456937	0.178151862705905
Wavelength_670	0.122500362664767	0.131097776561366	0.153859157223639	0.14579889693157	0.102296326131747	0.172818521527355	0.109375611795377	0.119360488960634	0.120500984811897	0.114693272159945	0.115117599067906	0.110816720789755	0.132125941492295	0.146468107038076	0.158269820182887	0.128723961462835	0.145031599835203	0.139029074359308	0.0853620317167277	0.103642914076277	0.111398642095666	0.134305402988145	0.0767470008326563	0.0986639704640476	0.0888149353005813	0.136122716768578	0.130355371072728	0.119251764666551	0.12158223466767	0.132642440272912	0.119691458223165	0.138588002472456	0.0865917647367076	0.0948510814070042	0.158996466237162	0.130030143361054	0.0923652913630203	0.142664635737386	0.123084898963319	0.170864673124009	0.0955907572427582	0.150590554672883	0.12680688636963	0.114979525449046	0.116296735630765	0.139038744823101	0.221880949986407	0.149867653637003	0.178654819962419
Wavelength_671	0.122111826978872	0.130577791118285	0.153564923254895	0.145277142628399	0.101906991073452	0.171979262585341	0.109686537462482	0.118897690867886	0.119954574583865	0.114357984256317	0.114303847207566	0.111068269773279	0.131826448303688	0.146154875930501	0.157939889305728	0.129029384391552	0.144345487539306	0.138563653438244	0.0856995268394664	0.103051679624526	0.111743479430174	0.13443580781591	0.0762004698544806	0.0984167652699105	0.0888000879854721	0.13585849331919	0.130289770895721	0.118678927623202	0.121317024737029	0.132663639655418	0.119882770951673	0.138092338567687	0.0863446899274364	0.0944147464397564	0.157867341217848	0.129839446587888	0.0918742672440849	0.142231373560429	0.122846075813571	0.170764976294373	0.0959928605536487	0.150377565106865	0.126320305141671	0.114149526408595	0.116578377681871	0.138739119142164	0.221820499390213	0.149705828161728	0.180021971312069
Wavelength_672	0.120447821281906	0.128482334030264	0.151923365065068	0.144118532188258	0.100432387259245	0.17046057458736	0.108362367309136	0.117480033589384	0.118136143395841	0.113058842723122	0.112148579065781	0.10980646833108	0.130157792144227	0.144330605952718	0.1560919874944	0.127891987619118	0.14269501084106	0.13685151605316	0.0848387150466671	0.101711135152774	0.111024066532927	0.13312829708558	0.0751506388753908	0.0970488300180062	0.0877057648534453	0.13413395245716	0.129191766326636	0.117271805548833	0.11984633304237	0.131687655453945	0.118767246140302	0.136405689328577	0.085099804641775	0.093179548465858	0.155822697937113	0.128366514930727	0.0907743221751477	0.140867697940334	0.121301512962605	0.169586974651015	0.0951998784020924	0.148974690314966	0.124378796733588	0.112437947250468	0.114679379489201	0.137188528671827	0.219708591395907	0.148441684701791	0.179422617627071
Wavelength_673	0.119086493982675	0.126662699267562	0.150387007363332	0.142853517327593	0.0989117373597236	0.16875866651573	0.106904380241294	0.116102736476314	0.116189142840899	0.111644465122976	0.110180013149077	0.108613670008739	0.128470159101473	0.142583249796659	0.154219564060377	0.126802511993687	0.140965759501541	0.135135600337177	0.0839103159407208	0.100320907841014	0.110029899177977	0.131913598086401	0.0740115469489167	0.0958844076841175	0.0863435661298102	0.132447678279742	0.128361499115211	0.115943123930815	0.118399149581714	0.130855257030735	0.1177133543928	0.134632136318363	0.0838795255299919	0.0919815031575764	0.153908297465451	0.126965238621489	0.0895651530958606	0.139230536678594	0.119880980555764	0.168238724304273	0.0943923106628019	0.147505623105337	0.12274584150108	0.110697834293137	0.112984621695139	0.135532398602096	0.217617076413064	0.147254607047576	0.178547799680135
Wavelength_674	0.118340611259924	0.125763523805263	0.149577277458675	0.141701143365429	0.0980791020478921	0.167309429654088	0.106435740573082	0.115208873647718	0.11508943537452	0.111161907031458	0.108973206092728	0.108246366275433	0.127536135513315	0.141806930903506	0.153202269014812	0.126394478427945	0.139967072060812	0.134004672571439	0.0832620914761315	0.0993422349013086	0.109404025650156	0.131414605143353	0.0731525103900435	0.0952439300153856	0.085818397888825	0.131729250758011	0.127993490302641	0.11511364591102	0.117696591676937	0.130358123445354	0.117151248267481	0.133494911406782	0.0831077378161994	0.0911534946328444	0.152488126144058	0.126273506568071	0.0887894759724248	0.138248520819877	0.119270276666392	0.167372382720297	0.0940116105211071	0.146579584873157	0.12178813863286	0.109561186005223	0.112561244794753	0.134716511969606	0.216803858074419	0.146262909285193	0.178523722936526
Wavelength_675	0.116739330051859	0.124113660822597	0.148233585980775	0.140619089128267	0.0966026447793876	0.165910461921101	0.105382703328306	0.113983334156672	0.11327715633787	0.110168488318319	0.107011370272753	0.107273201683031	0.126117253774798	0.140713282612954	0.151713711675399	0.125663486564295	0.138442713673213	0.132598981423249	0.0830004550352726	0.0980674760302806	0.108688199665725	0.130382180572474	0.0721891080964105	0.0944446885576233	0.0849233852604966	0.130352651186378	0.127034937731736	0.114010782754576	0.116664010038781	0.129899795942302	0.115869309468581	0.13239524572064	0.0822059503896701	0.0904483033216047	0.150807866987522	0.125486233783694	0.0880242282926903	0.137096403882925	0.117880530744706	0.166875595827772	0.0934185295877098	0.145719779258775	0.12060516928884	0.108231411044696	0.110952874001928	0.13351624031411	0.215264183235099	0.145418249724292	0.178161053783148
Wavelength_676	0.115191796421588	0.12230433333486	0.146636831134054	0.13958359028555	0.0949361889245089	0.163576514361141	0.103696853640369	0.112805230876629	0.111336427096974	0.10885659658805	0.105344219155666	0.106150679281804	0.12416500437397	0.138994911493239	0.150037197495086	0.124988797921417	0.136599527477546	0.131005010425795	0.0827616524340336	0.0965493866719799	0.10799483834037	0.12941021814891	0.0707934914450017	0.0934418806528897	0.083721264132086	0.128711969162882	0.125886435394254	0.112542322206821	0.115183591254678	0.129304390156015	0.114931335411043	0.130773845338978	0.0810969837404369	0.0894560037313379	0.14865161885152	0.124000496481314	0.0869440894197065	0.135606142055111	0.11598425806896	0.165619316326784	0.0927332544293814	0.144687630021395	0.119118060144604	0.106544169584603	0.109420513767667	0.13188964104135	0.212915981094848	0.14435963558612	0.177303228615211
Wavelength_677	0.113300229804163	0.12014679247632	0.144667397854504	0.138107519887991	0.0930446452243321	0.161074784900457	0.101507155548899	0.11134888580343	0.109100345715478	0.107208653364418	0.103417047760309	0.104695433398518	0.121519634217697	0.136845549911191	0.148116676945788	0.123976940066265	0.134619196066308	0.129069521171046	0.082141065163773	0.0947311580649168	0.10694632399277	0.127983301046513	0.0690930655438667	0.0919464636261595	0.0822917509961205	0.126881735156382	0.124225310479213	0.110636513448918	0.1132769131166	0.128352567640358	0.113790002975815	0.128882078709418	0.0796481205144178	0.0881403389382881	0.146268271883801	0.122095244689158	0.0855420225708369	0.133746349522258	0.113712861723063	0.163964414073236	0.0916960060378312	0.143336260263994	0.117243961005753	0.104571059111316	0.107359923874849	0.130046244115312	0.210199303426062	0.14279844911715	0.17589325874801
Wavelength_678	0.112044994838615	0.118621400923091	0.143481782619733	0.137434806016687	0.0918943708171945	0.159859279927194	0.100182058378995	0.110551330087382	0.107675325205649	0.106298098926238	0.101745889565899	0.104015968938044	0.120026232022356	0.135539023559845	0.147140710138821	0.123567316682882	0.133252921388253	0.127920434744119	0.0818246913914008	0.093737960176686	0.106502586695989	0.127014004915772	0.0681552311102433	0.0908301610079646	0.0815633881208129	0.125903159436984	0.123917046199006	0.109703715092449	0.112291364183132	0.127984386378933	0.113416294881892	0.127644586849803	0.078763508740043	0.0875525464483527	0.144668885882878	0.121426935125935	0.0849134286548141	0.132913907677166	0.112000606701757	0.163035699421569	0.0912458561890121	0.142531185828996	0.116105818836763	0.102990121548238	0.1056352678057	0.129170165118087	0.208650675017238	0.141709522113681	0.176076737534857
Wavelength_679	0.111517337066865	0.117804987911083	0.142851249939884	0.137316266256108	0.0909918431372991	0.158751054559191	0.0993736019544274	0.11018233649184	0.106782876228884	0.105748881357648	0.100583000099078	0.103909738304145	0.119303828234042	0.134828449602176	0.14657934537473	0.123817008400149	0.132112849157013	0.1274395015872	0.082184242889618	0.0930484346290522	0.106643909323265	0.126829849303897	0.0674807457507516	0.0907544043247555	0.0811100221282826	0.125323512272584	0.124455390135239	0.109435637809153	0.111799046280057	0.12844300396227	0.113631584264146	0.126718595182046	0.0783872163300047	0.0874508683009145	0.143420387601222	0.121360070108949	0.084747027044332	0.132571826794464	0.111033507282778	0.162531436971978	0.091665533088687	0.142239244474135	0.115493137682566	0.101959551227587	0.104844003902267	0.12840811107803	0.207672132390582	0.141515325546038	0.177030190581169
Wavelength_680	0.111016972001226	0.116978265806169	0.142278565714768	0.137348248245632	0.0902796046810152	0.158100406961584	0.098591225473703	0.109776677642871	0.106196444383019	0.105278412909449	0.0997148154570273	0.103855720944155	0.118636014108503	0.134358700140869	0.145975191029836	0.12381193680669	0.131615260354266	0.126793248847374	0.0823451050690019	0.0927143692885013	0.106865794262958	0.126515757619305	0.0671871248080584	0.0905885655905421	0.0806625681599967	0.125029012122422	0.124238936717418	0.108997802744115	0.111296405040202	0.128613196989756	0.113570812565481	0.126201648268752	0.0780431970686108	0.0872625232121598	0.14281480787707	0.121305403525769	0.08468153329759	0.13222715050095	0.11028679985844	0.162382631941392	0.0916940179871636	0.142173317998123	0.1151087794684	0.101588125510551	0.104234314024014	0.127981798243105	0.207445371299285	0.141300404447298	0.177317699135013
Wavelength_681	0.110879318304602	0.116764813162296	0.142276461446661	0.137682460690422	0.0899957132377013	0.157653048294443	0.0981951931338927	0.10995108183368	0.106108656158809	0.105321724847284	0.0994465935568015	0.104261846420915	0.118342660514034	0.134438226967943	0.145898336529368	0.124348289727118	0.131622053948236	0.126681031551475	0.082970670172182	0.0927014113618025	0.107305785618556	0.126751767035135	0.0671361379099762	0.0908345288902846	0.0807616238672676	0.125295106104906	0.124412626470501	0.109114733834259	0.111309898825211	0.129156134221259	0.113779816870353	0.126389752488591	0.0779681935825261	0.087539196683533	0.142664687339436	0.121625547110615	0.0850986824819724	0.132375523739581	0.10984639423438	0.162518019231609	0.0921223958502334	0.142588398642579	0.11531455348306	0.101587700915246	0.104112827909264	0.128106687605374	0.207864961346239	0.141485504298545	0.177892405680853
Wavelength_682	0.110550667094472	0.116169253165606	0.141979836862942	0.137266980329795	0.0892150202779244	0.156445974699351	0.0969315517998627	0.109880338470582	0.105249792744467	0.104808268286111	0.0988225537708525	0.104032120312934	0.117017060496666	0.134010956337624	0.145474662969326	0.124823423946152	0.131040311790156	0.126028337480431	0.0834511841285717	0.0918668277922439	0.107104593186034	0.126776398809342	0.0664050418262588	0.0908586293063248	0.0803025471419429	0.125144933205187	0.124352346651183	0.108797386982889	0.11091136582896	0.129691152066205	0.113588954619441	0.12597948653751	0.077571541058812	0.0876336177368024	0.142148466720378	0.121270101833449	0.0852030385816211	0.131681244254495	0.108695953103805	0.162193640205349	0.0924555279553883	0.142538182309943	0.115260035392051	0.100919076311204	0.103003225454982	0.127496845196812	0.207265045533663	0.141534942027624	0.177709748621673
Wavelength_683	0.111215483157104	0.116507151368535	0.142524107231498	0.138195019105032	0.0892354761727231	0.156567785687842	0.0966473801490337	0.110693572747372	0.105622966293252	0.105206832940909	0.0996061740908807	0.104739627126221	0.116885803556973	0.134368608149073	0.146232560501042	0.125921834996392	0.131498770277521	0.126205708843774	0.0847464193375749	0.0923707859906602	0.107491944644811	0.127209524450752	0.066621789063227	0.0917766427746877	0.0805271570104145	0.12591694299748	0.125019978914918	0.109603701045599	0.111430960349139	0.130778068690508	0.114585750849022	0.126365121346006	0.0780266040152775	0.0885551733776467	0.142975784532803	0.122134834200691	0.0862583279069785	0.132242857492883	0.108415337696419	0.162501418927794	0.0931836126279523	0.143367551811559	0.116105209653831	0.101434603227941	0.10283766685304	0.127932510206502	0.207650681297906	0.142080546155383	0.178324155729864
Wavelength_684	0.112773528167673	0.117786098784779	0.143972962043159	0.139920124467274	0.089611976634439	0.157414293439467	0.0962250880098593	0.112490287759608	0.106791008509483	0.105994572164413	0.100808783553517	0.10608022287531	0.117579501512033	0.135659833841159	0.147927032104274	0.12737084785675	0.13262755995912	0.127462316762929	0.0864023694668282	0.0933452898598911	0.108366556014609	0.128423139838656	0.0675443272629012	0.0934830092317954	0.0813279946329808	0.127368613523124	0.126685275054146	0.110998781490429	0.112595099124149	0.132463230130594	0.116165585600433	0.127549410696136	0.0788978427592812	0.0903358305696377	0.144630385340468	0.123676571871252	0.0878613760747039	0.133783604621529	0.108663794725745	0.163294304782294	0.0943217073744528	0.144924214408442	0.117788591223944	0.102493159582698	0.103302628621072	0.129065827163425	0.209296383367116	0.143451348481902	0.179212349487889
Wavelength_685	0.114941700857768	0.119593632442168	0.145863451404201	0.14177344879397	0.0901400218294845	0.158564037989121	0.0956335528087423	0.114850179073515	0.108266546818715	0.106746130591071	0.10244394712943	0.107726476154994	0.118576492065783	0.137295484337189	0.149930518998532	0.128796636293568	0.134311868917001	0.129137337872069	0.0883389765938323	0.0944404017061689	0.10950805329711	0.130021717148149	0.0689431964589238	0.0956551606676248	0.0823245524195022	0.129333888599748	0.128419288595115	0.112526147279852	0.113978603622469	0.134422365313655	0.117978701577675	0.129200164392866	0.0799040441746904	0.092610095602415	0.146944426693379	0.125314935176087	0.0896912547830966	0.135403964508794	0.109009805157764	0.164362845233902	0.0956338667733332	0.146829809334261	0.119995211414584	0.103855373374144	0.103924460113872	0.130447826006324	0.21156144818467	0.14530274960171	0.179738415619189
Wavelength_686	0.117447277442212	0.121836295191059	0.148097723243143	0.143854858132687	0.0913365457492243	0.160084224643079	0.0959128368342158	0.117788177251265	0.11015937701075	0.108074871858534	0.105122815608539	0.109938416682097	0.120186621504768	0.138892100259358	0.152292615970394	0.130448749852857	0.136687019719053	0.131058412980447	0.0904369566630925	0.0964928587700868	0.110650977966452	0.131593631635166	0.0709444925649557	0.0981091504928688	0.0833803541905781	0.131917595595376	0.130116363194464	0.114886390398878	0.115823154400713	0.136327851123997	0.120083499834542	0.131327939012578	0.0818248018248004	0.095280367938153	0.150136812863927	0.127496626234893	0.0919865875831924	0.13704536524101	0.109697185446934	0.165683194873311	0.0971015772633103	0.148832938662743	0.12311178062485	0.105919970416507	0.104824869040844	0.132316704741733	0.213914034947672	0.147589345490798	0.17998206278102
Wavelength_687	0.123094574434516	0.127678926828363	0.153331093090826	0.148670189208646	0.0947557479800114	0.164764085642826	0.0981813537627203	0.122989559372996	0.114695545874982	0.112183859906226	0.1102089761216	0.11449459354624	0.125130303713307	0.143963729712785	0.157608122181432	0.134146624145604	0.141808969849377	0.135669424362774	0.0946039553481051	0.100801386337055	0.113812502106891	0.135471993921658	0.0752220915391111	0.103276042865176	0.0868251757916843	0.137158365290754	0.134638229158146	0.11981100376768	0.119985737436222	0.140617014001448	0.12453761586198	0.135492014552178	0.0856823698979811	0.100635470218942	0.156272065381401	0.132257475798759	0.0968977517447959	0.142119882541814	0.113748829690109	0.169289229414804	0.101475831036717	0.153594557652931	0.128608778952836	0.110373903599664	0.10816647822033	0.137069666778855	0.219867293277763	0.15216229739557	0.183137691041747
Wavelength_688	0.128378305312646	0.133190490371534	0.158167740260026	0.15294264110418	0.0979240086732922	0.169093382414781	0.0996506449397277	0.128228896968615	0.119152967296771	0.115730991146269	0.115333412282116	0.118887412833017	0.129683141070666	0.14848951213288	0.162521601663927	0.137243839818976	0.146844043600928	0.139679381596225	0.0987318799614968	0.10512047556866	0.116560677517288	0.138854025555036	0.079905474385685	0.108285338343717	0.0901563967291368	0.142220360897537	0.138701510308142	0.124444144242804	0.12403983380387	0.144111873069372	0.128744283455377	0.139645987030466	0.0893681029836709	0.106224325171376	0.162392269241886	0.136653451574391	0.101597443632319	0.146812010505038	0.117391024999024	0.171926363618645	0.105147040377921	0.157828673577128	0.134028164953097	0.114725907582615	0.110785026794932	0.141326162627643	0.225061704750252	0.156223425189585	0.184493809396163
Wavelength_689	0.132561063731358	0.137697059296001	0.161846367319229	0.155558024372099	0.0998260779916222	0.171983166760088	0.0993537977191436	0.132613006596228	0.122480850380661	0.117826539660412	0.119715563899371	0.122319451555259	0.132229723106332	0.151219292513728	0.166069064895589	0.139549603241989	0.151160331170913	0.142190952721736	0.102374896776736	0.108486930808039	0.117769277101314	0.141106174405824	0.0839289612903519	0.112428807882056	0.0926679134270238	0.146606655702752	0.140902997372157	0.127932903982485	0.127016338843421	0.14632239203618	0.131979685763725	0.142921713564111	0.0922458333347949	0.111170452196212	0.167674938976621	0.139530150447729	0.105244539901733	0.14950748221784	0.119491522942789	0.173067461056367	0.107482868962426	0.160901051222822	0.138766440059545	0.118037322185663	0.111457370704519	0.14413327577919	0.228006484490081	0.159143965076693	0.182650956022127
Wavelength_690	0.140476299469458	0.146213751650019	0.169369193905463	0.160998825434047	0.104462389015705	0.177175461203479	0.102078122111753	0.140821397658241	0.128991911767562	0.123315196888508	0.127876030179079	0.129331452542145	0.13883613412593	0.156900290063875	0.173035307707136	0.145136048182419	0.159033978136634	0.148181738782739	0.109075017997854	0.114768976192929	0.121106394425797	0.146294720864809	0.090877980705625	0.119793169452635	0.0981145205440913	0.154470083126332	0.146473591247923	0.134581604168376	0.133134104175354	0.15153273740815	0.138147838225086	0.149002593102134	0.0978172445515714	0.119610115025114	0.176281998726462	0.14512303500912	0.111646722438594	0.155095625079647	0.124531795867346	0.176761391382316	0.113198439583803	0.167061538457497	0.146985775567313	0.12382277312667	0.115152761870954	0.150844266773877	0.234667357624298	0.165260004137644	0.183578783533072
Wavelength_691	0.150228296765029	0.156553716338098	0.178771706210382	0.167423902099453	0.110292703293625	0.183699284183751	0.106702806579018	0.151280462757064	0.136755291845015	0.13003512508911	0.137448591903545	0.138187067268411	0.148038763996822	0.16408703231304	0.181380797104625	0.150734273316879	0.167953463843679	0.15535717095247	0.117485613169631	0.122299390448917	0.125621273812306	0.152403858772637	0.10010098310489	0.129286940677536	0.104700439823786	0.16326901468231	0.154506136086791	0.142960464645333	0.14099037325231	0.15820165905474	0.145285093436489	0.156288192659679	0.104275643777287	0.130681904562073	0.186787022086529	0.152456064614409	0.119469534139309	0.162538215987191	0.132140657310966	0.180772846486251	0.12071557720609	0.1740372775529	0.156598062857851	0.131010992903103	0.120111014155455	0.159042270379346	0.243103775330775	0.173164404826975	0.1856147398666
Wavelength_692	0.159220246913393	0.165976146140418	0.187250743974618	0.171670708954992	0.115018751310674	0.188334647213282	0.109919248729864	0.16077562146632	0.1429997895697	0.135292282488965	0.14609753450137	0.14645095760782	0.155491644387702	0.169018139389969	0.188247351097083	0.15583791164266	0.175872228229534	0.160745563958642	0.125601392431183	0.129196349891799	0.129042310151756	0.157064386227741	0.108689418594257	0.137906028766244	0.110696075576104	0.171963696687792	0.160799055340436	0.150050467653654	0.147373255108653	0.163539805310867	0.151676086715851	0.162217005549425	0.110301533662434	0.14091439400391	0.196002738012157	0.158096544348241	0.12637008925647	0.16734940632442	0.138409040179976	0.182955456734755	0.127564387844715	0.179423907263462	0.165621821830995	0.13689879789783	0.123306693217578	0.166038360611062	0.249284543809889	0.179734537661909	0.184342007070075
Wavelength_693	0.168456002506888	0.17556831527489	0.196108524734609	0.175133265616323	0.120153812155642	0.192344296602328	0.113348198954748	0.17059055267484	0.149322590185337	0.140964463540576	0.154843756992133	0.155420624941551	0.162782064106645	0.173249231605571	0.195142929297137	0.161952398347025	0.184125927060288	0.165936936690457	0.134140248333354	0.137111170852602	0.1324073941077	0.161385319863502	0.11774890683705	0.146462900149392	0.117376763726569	0.181629525834958	0.166869865169914	0.157561060728389	0.153987370918343	0.16841672723136	0.158280793580134	0.168003841638416	0.117395783003652	0.150945984283778	0.205031648455893	0.163566714188104	0.133631956705473	0.170983247516172	0.144786267362819	0.184686263315477	0.134753263951615	0.184355173248323	0.175279789015083	0.142964525174371	0.126002398818319	0.173501176697428	0.254637958899957	0.186295541046853	0.181301734637824
Wavelength_694	0.180742764671823	0.188791526169914	0.208207380553127	0.180927809336195	0.127820729579205	0.198423412884991	0.120416212894217	0.183891589254489	0.158222631099956	0.149269268862799	0.166571196546273	0.167194966633618	0.174474508786881	0.179756727982357	0.203954717361683	0.169176180415543	0.194863630824012	0.173983153916596	0.14538940718696	0.146532348029346	0.137964434411617	0.168678713472785	0.130089524233737	0.15772431904518	0.126408691617672	0.192781392389088	0.175482208213798	0.16691995036986	0.163276356294109	0.175908354557083	0.166558387967709	0.17577949280142	0.12538793359314	0.16452847892018	0.216521960621654	0.170746998263189	0.142259734208528	0.177374441185855	0.155341588655666	0.188354126021252	0.145546040910556	0.192049065187303	0.186458287819507	0.150599282790721	0.132295890949165	0.183884868874604	0.262750437291237	0.195615232206095	0.181241125489197
Wavelength_695	0.189545288982013	0.198730143090471	0.217404943039714	0.183065764054035	0.133276776672695	0.200328005062478	0.124643041062809	0.194482401201136	0.164750761020837	0.154619278334832	0.175871323273479	0.177012497539126	0.181695570775064	0.182101356830504	0.210064526465611	0.175230627607378	0.202643796692476	0.178823231588733	0.155118707303157	0.154676245480405	0.140718156249779	0.172884596750042	0.140088455401266	0.165663576142523	0.133742022927329	0.202306508962563	0.180636445196599	0.174396598832593	0.17025362507153	0.179917732645671	0.17242772842855	0.181197461941897	0.13253399067475	0.175269590382784	0.224684703132721	0.175569331874868	0.149282946288064	0.179312803584222	0.161629485640808	0.188508276966444	0.153455023434974	0.195987387018022	0.196194127438298	0.155886147098075	0.134626525455929	0.191227139021423	0.265646759504835	0.20147504680471	0.175521706293942
Wavelength_696	0.199493789695088	0.210047929365443	0.228356034060763	0.186239547019359	0.140392857767875	0.203073029309622	0.130380825177493	0.207125863904595	0.172465852338618	0.16135483447252	0.186009390031874	0.188612492822613	0.19077653661328	0.185422634041425	0.2177127922787	0.182502889689645	0.21143130277873	0.185319847491391	0.165835053439409	0.164226511511342	0.144458369628059	0.177864089276843	0.15121879690848	0.174954631120355	0.142284891653411	0.212754184162628	0.187586280255662	0.18350926201939	0.178432562566513	0.18528285354169	0.179527346757989	0.187716398928674	0.141358983509874	0.187124755200553	0.23404427864544	0.181465202568118	0.157747592734864	0.182253739808457	0.169094966534697	0.189736423864961	0.162831824284797	0.200921480588729	0.207412351004316	0.162395697009649	0.138268034241806	0.200458887499025	0.269647381245027	0.209493206043438	0.170572801509299
Wavelength_697	0.210364552863333	0.222428467894251	0.240215133300094	0.189988930762592	0.148199145332289	0.205961886183827	0.137063311246378	0.221152955098343	0.180532694297246	0.168575601226862	0.196605352410734	0.201080578437967	0.201355522545594	0.188761705013737	0.225511827201596	0.189952104031467	0.220293882198725	0.192756522236624	0.177633539376071	0.173803092693497	0.149008319137525	0.183645450599074	0.163298629987844	0.185341837931705	0.15126590542751	0.223141014385775	0.195401157943285	0.192806804606789	0.186911469641762	0.191784535103385	0.186918851790749	0.194236067633644	0.150319085783419	0.200336423188392	0.243768880628798	0.187329152495771	0.166471063494812	0.185775755210342	0.177477511523625	0.19140577763602	0.173658720218933	0.206667318867498	0.218996021868807	0.168778699795003	0.142961674900028	0.210520198938354	0.273591333935707	0.218777745998893	0.166481813775502
Wavelength_698	0.216336483562379	0.229971742945518	0.246257084635153	0.187800121480872	0.150529775154502	0.202432290252114	0.138822840825851	0.229589665664338	0.183290944808215	0.170087376297225	0.202252934497938	0.208511758218586	0.204816235647681	0.185438984693595	0.226827642396965	0.193007231084979	0.223462709707643	0.194529829968802	0.186824338177393	0.177615144100215	0.149523827724568	0.185613122872751	0.171292730800673	0.191092729197373	0.156286179675676	0.228895968774926	0.195933152242238	0.195883092310161	0.190240761770154	0.193777783189604	0.189109480387966	0.19479449080093	0.154013058297692	0.209568436455344	0.247383318054717	0.186803217938855	0.170081056618668	0.182810563524176	0.180560568695307	0.187745225089414	0.180909374096694	0.207636552180468	0.22511435988081	0.168823013715094	0.142544409624323	0.21398950065282	0.268663387211381	0.221611313802644	0.156496531212774
Wavelength_699	0.220664270869324	0.235768597198747	0.251615166396995	0.184016350142923	0.152460076190062	0.19771786843564	0.139844188288355	0.237551368368074	0.185507378136619	0.1705931645551	0.206350437715352	0.215688551760484	0.206187171129219	0.180334380751824	0.22787282661667	0.196507087525268	0.225805543719334	0.195592095854207	0.195131729929425	0.181838170696264	0.149720263735457	0.18546252855407	0.177794292833527	0.196007017058119	0.160969136011278	0.234449777564108	0.195690476634402	0.199589261360408	0.19304663884796	0.19480351623009	0.190766391534195	0.195619263372384	0.158419060822967	0.216509536032534	0.250245943444099	0.185923228335451	0.174233052360444	0.177782772414815	0.181979144814534	0.183900601969676	0.186617126811402	0.207008511771042	0.231454662722037	0.169527668707944	0.140343940821314	0.216930149319552	0.262349668407932	0.224593610807918	0.143492520339496
Wavelength_700	0.227136535152082	0.243010208732949	0.258966213197479	0.183250620144195	0.157223590973152	0.195698591725636	0.143847460692773	0.247392467284773	0.190314732363697	0.173703203079804	0.21186600067363	0.224489422854173	0.211070235780794	0.177528398034082	0.231005370268683	0.201231788958971	0.229609425953111	0.199273924020227	0.203938431342686	0.188038473066632	0.152419841915923	0.187312351512934	0.186204290271491	0.202252614286807	0.167065359095742	0.241246035208734	0.198030515556093	0.204948144984288	0.197672225843096	0.197514077803645	0.194202037416912	0.197793982377959	0.164166843132718	0.224676906658981	0.254683519912678	0.187322327105671	0.180012363944104	0.175680922040861	0.18591661029938	0.18204794004577	0.194107470748704	0.208419799631931	0.239047270381172	0.172212444892486	0.141386609260993	0.222742488775132	0.259135237453379	0.229791191485161	0.134062434709169
Wavelength_701	0.232908931303311	0.249257487582116	0.264787903292653	0.181776154383073	0.1611304728804	0.192915517370752	0.147296596597199	0.255764413036873	0.193952821636595	0.175943422946896	0.215573775888292	0.231794626715822	0.215364033370098	0.173462514551038	0.23212361717083	0.203926306891842	0.231668643316423	0.202087549813012	0.211772070703967	0.191750049263317	0.155149961290871	0.188926827839323	0.194027781125715	0.207378022364639	0.171918834240278	0.245861318431456	0.198725654981654	0.207622271762521	0.200687546310214	0.199868985837417	0.196138049468473	0.197675914418422	0.167860875324533	0.232500652488939	0.257125396023871	0.186605346280372	0.183951867896697	0.173304856797473	0.18957793646681	0.179536802736061	0.20170035729158	0.209709878535913	0.243983784914469	0.172782581059753	0.142715755534151	0.227258546626984	0.254122182976591	0.23358070476181	0.125755467318386
Wavelength_702	0.235184821544122	0.251599613056802	0.267883236591801	0.177483770429895	0.163449258386066	0.185826186669951	0.147013426141586	0.262006900838682	0.195958539446047	0.175859037855702	0.216136908445236	0.237588117575648	0.214386606773879	0.166527593595081	0.231648833575436	0.206738563164174	0.231121696977905	0.202517522662228	0.218198766219593	0.195854179298248	0.155486041056567	0.187360188303642	0.198499946242829	0.209715531602276	0.175877210128183	0.249860536960729	0.196641345012717	0.210218333113314	0.202013232313914	0.199104932052189	0.196116332237433	0.196644788652364	0.172168007000592	0.236044427621196	0.256663774123381	0.185077132075422	0.188577379542953	0.167900835299274	0.187705505603465	0.174932946385022	0.205800200205853	0.207803815556094	0.248771063352018	0.173454322228642	0.140155439325573	0.229392206438448	0.244927335535139	0.234661683073978	0.111985684944404
Wavelength_703	0.237156151729795	0.253979600969044	0.27068515497655	0.173130009205048	0.165778316602178	0.178811732150657	0.146515975529407	0.267715223890126	0.197885236970119	0.17504302059563	0.216108468574715	0.242595915095803	0.213285189128531	0.159795207062184	0.230297805751567	0.208434443649177	0.230435878331291	0.203007938866499	0.223739301548803	0.198289202039107	0.156239535584572	0.186408034265921	0.202690748999446	0.211925235077297	0.17943065892948	0.252724106642956	0.193682968054168	0.210988328175078	0.202072466838593	0.198824027491816	0.195610115261063	0.195031851617531	0.175575462520324	0.239117167117027	0.255533244141512	0.181738423734048	0.192491782937391	0.162043496240645	0.185538989645104	0.170919668249932	0.210015232314316	0.206013192714073	0.252231565826865	0.173623136765361	0.138520002922736	0.231299443569919	0.235841374676956	0.236013370046665	0.0983902173405916
Wavelength_704	0.242020306624825	0.259026914552736	0.276331009855134	0.171998395898685	0.170731305816283	0.174761666134643	0.150647985436831	0.275975504144449	0.20242767072879	0.176897704450713	0.218998547392662	0.24998170443655	0.217166069215871	0.156298986180807	0.231813505808291	0.21156205419764	0.2314653223861	0.206913940861766	0.231022701113096	0.201836485571223	0.160171770320138	0.188454418815183	0.208950146494816	0.216525125395277	0.184726225093401	0.25671060048349	0.19442205182115	0.213559584309686	0.204729898463119	0.201493008250463	0.197390643480277	0.195790695294798	0.179755127740438	0.244796703255026	0.256778482155018	0.181154145243346	0.197843257566829	0.160064389972259	0.187204809659999	0.169657086485804	0.217274325537578	0.207119623919578	0.25734715529339	0.175148252332869	0.141683564040635	0.236207636240913	0.231345816319396	0.240052888054599	0.0916284515931015
Wavelength_705	0.244891800859139	0.262018206654842	0.279618015766666	0.168977824175381	0.173399238031888	0.169017729274887	0.15335110755741	0.281659131558109	0.204688457227828	0.176920269906726	0.219725214034901	0.255133303998955	0.218741079144224	0.150403303672316	0.231096492829172	0.212878296360352	0.230309081626603	0.208862042139231	0.236775345665976	0.202553666959465	0.162875989364954	0.189239176325864	0.213203555580741	0.219576884334756	0.188088294441174	0.258326632519976	0.192802699193899	0.213603272827	0.205510489129008	0.202878960572331	0.197183819007384	0.194406656212249	0.181427095511917	0.248983503804903	0.25569900179565	0.178423047520316	0.200997125408231	0.15656676537473	0.187196477668038	0.167186257168591	0.223110336429669	0.207034472056039	0.259822546489019	0.173850287291181	0.143526718889164	0.238563399484558	0.224254679802282	0.241718699833278	0.0851382484238498
Wavelength_706	0.244401818720269	0.260740119158093	0.279529358028767	0.163148337063313	0.174335724331373	0.160027446919381	0.151110182162758	0.284562198476784	0.20560831600702	0.174424279762861	0.216286071649056	0.257909570312333	0.214212975752998	0.142102832956672	0.228543103400075	0.214375868757562	0.226676312406342	0.207464265099558	0.240263492338676	0.203755733513363	0.163791889084512	0.186838079679375	0.214388311757717	0.220181399673289	0.190250130928652	0.260116403280268	0.188365521603059	0.212999524298623	0.20395627700015	0.20072498421843	0.195087370643956	0.191231224407625	0.18351572850983	0.248117138347981	0.25169655253774	0.17431719002169	0.204873979749779	0.149256902513065	0.181510721435155	0.162385241698441	0.22459385491545	0.203109820825463	0.261363872837741	0.173239577434382	0.14078502514171	0.238489178346911	0.213629707296366	0.240791151233766	0.0718364907115369
Wavelength_707	0.245664428701162	0.261108287663903	0.281006402406689	0.158571285707785	0.176935221524091	0.152924727227086	0.151131270865257	0.288614740809184	0.207566856193443	0.173959962356133	0.214328084683497	0.262004908519159	0.211683029200445	0.135987132035407	0.227484737493316	0.216275098703456	0.224461536407106	0.208685131026539	0.244694159253537	0.204334653155743	0.16636798413718	0.186272735122535	0.216148987309652	0.221552450272894	0.19380228909829	0.262050522933193	0.185010541148538	0.212859447162386	0.203459403063821	0.200807413484894	0.19418163083891	0.189545611598584	0.185832689236475	0.248380472896563	0.248793934563958	0.17068824139255	0.209019661068119	0.144336976971977	0.177941835030647	0.159533873623829	0.228350051822979	0.201798677064437	0.262853410605722	0.172845635179338	0.140981264450291	0.2401396293436	0.205569020983413	0.24144232578442	0.0633331332798746
Wavelength_708	0.248750308241196	0.26317367624544	0.284385186485629	0.157371562486054	0.181462630771868	0.148083837558931	0.154951129438981	0.294276489537633	0.211109211071589	0.175740123147909	0.214629087277508	0.267746919118428	0.213528037329235	0.13243106302892	0.227938170327653	0.218810763411812	0.223811416747623	0.211981316368591	0.25006170265764	0.206299363410233	0.171191258478344	0.187988842844489	0.21990634680349	0.224165633993062	0.198399634967225	0.264734834947076	0.184045554551322	0.213917484528111	0.204779410636898	0.202557982278287	0.19478251849823	0.189227679722818	0.188605893549471	0.250688451235957	0.247459546886293	0.169209170202694	0.213904560700364	0.142867940744629	0.17717882819693	0.1585881019593	0.234403302860892	0.202765473580543	0.265292972773237	0.173340915950012	0.144931341873047	0.244155505754116	0.201157883231368	0.243483096660693	0.060408385022836
Wavelength_709	0.25074142140345	0.264300821239251	0.286398585567052	0.155780577906322	0.18449310236957	0.142798911291928	0.158047486271555	0.298388505799539	0.213198513417972	0.176646725603116	0.213736864999992	0.271968236151077	0.214480560829445	0.128148360452523	0.226968563198895	0.21996339440088	0.222059822638663	0.214312417520643	0.254551280670927	0.206387205107798	0.175656495333038	0.189396854465504	0.222957352240062	0.226139615835133	0.201653361702421	0.265651072165429	0.182205018948337	0.213427086089855	0.205011153715611	0.20389986042675	0.194187228305131	0.187643364959223	0.189912755562605	0.252907103134907	0.24478054512637	0.166550092790696	0.217472194812184	0.141245658092981	0.175918737247262	0.157531561703726	0.240095850373556	0.203509902203092	0.265880726852235	0.172165102416579	0.148384652754361	0.24675489080091	0.195542057506648	0.244408093135432	0.058757299036714
Wavelength_710	0.251197231950561	0.263915477709405	0.287859804925326	0.152601243235766	0.18787706656966	0.136925126999581	0.158176171834536	0.302007037714681	0.216008338541436	0.177621622123604	0.211275380320939	0.275716295724667	0.21157457937079	0.124242980984814	0.227442481569877	0.22339456712833	0.22036234658529	0.216696385167032	0.258458047248191	0.207876510202474	0.179526061458014	0.189655451517689	0.223882391166444	0.227715763348554	0.205818360439463	0.268728381495298	0.18047752235558	0.21485727472633	0.205585434684238	0.204393292744952	0.194168541435992	0.187541496788997	0.193286030407271	0.25200598746638	0.241721314844739	0.164834026823389	0.223616944922622	0.138087661341928	0.170952119239817	0.156886227069211	0.243396738747165	0.203209667839364	0.267710408824848	0.173300802025112	0.14912635894049	0.249210984963767	0.189396121612132	0.24547752460059	0.0536163100154372
Wavelength_711	0.252950345489781	0.264280931296356	0.290023017937607	0.150798976978766	0.19256693484132	0.130747511791706	0.160272036398172	0.306384476791744	0.219702758111472	0.178791774724704	0.210234783168753	0.28051417957158	0.210593825725078	0.121433479430516	0.228474878164267	0.226904920643522	0.218896673586073	0.219370981842118	0.262954906023455	0.209360586056266	0.184425893371087	0.191478407659696	0.225210080134596	0.22956792126421	0.210586709331712	0.271930037013841	0.179383104859934	0.215680027688676	0.206393639341311	0.205329570674184	0.194691616453479	0.187958151099217	0.196363619879444	0.251811906713598	0.238935819960371	0.163479883034716	0.229720695097179	0.136484012660464	0.16695048006	0.155977878519336	0.247753551893518	0.203876338150644	0.26985782834348	0.174601735331754	0.152786823854104	0.252557478096692	0.185132208271785	0.246259897395629	0.0506061716496324
Wavelength_712	0.253596134895053	0.26380257550908	0.290986514007373	0.14803366029646	0.195378474483105	0.124489127554941	0.161061343189248	0.309291361940555	0.22140319326811	0.178758625703447	0.207812414435465	0.283792745744041	0.208455959100478	0.118177040422785	0.228043971593131	0.228778456411892	0.216411249461959	0.221132605918793	0.266604946104249	0.208017726531315	0.188892021698966	0.193035237740934	0.225685308185193	0.230761930258754	0.213863411921939	0.272912011241963	0.17697237186282	0.214405987489494	0.205805269025668	0.206375453406398	0.194072417541118	0.186953378311028	0.197728084699221	0.251150818273444	0.23514096222128	0.160073305615351	0.23418873632348	0.13389027758182	0.162492119082314	0.155466328364241	0.251920245996302	0.204101368363244	0.269537964362366	0.17368851085359	0.155952436430775	0.254290896212933	0.179761740135669	0.246414765860937	0.0491697442219413
Wavelength_713	0.254592157378303	0.264062991821962	0.292412012938516	0.146265807857818	0.197762175487455	0.120145029209838	0.162780344746964	0.312140777644003	0.22278245320433	0.179614363276895	0.205651020431997	0.287117786982292	0.207607694478127	0.115703077573887	0.227517375986345	0.230640246805335	0.21412971302822	0.223769175617434	0.270477099607431	0.205820352394258	0.194420450166468	0.195543480011608	0.226821855051559	0.232278087540655	0.216917716598986	0.272996451885754	0.176315488705039	0.213329574065903	0.205838905391257	0.208738455124503	0.193586522696146	0.18599893865255	0.198842137716847	0.251802838920367	0.231480570265849	0.15703542643988	0.238011354004785	0.132714050044654	0.159666226915656	0.156786615811644	0.257334348426495	0.205305604378975	0.268523669012457	0.171747907650112	0.159888674273928	0.25609442735767	0.175394902987248	0.247349490673992	0.0522694578459983
Wavelength_714	0.257847045252286	0.265830717077648	0.296712969851924	0.148904390781901	0.205230404279287	0.11700656518658	0.169667924719415	0.318554135812079	0.229132412876432	0.184308375623894	0.208174706655464	0.293666143185779	0.211418248856782	0.117674817560433	0.232085339496099	0.236326487304291	0.215488326157151	0.228537814356327	0.274829860077333	0.212184414036821	0.200999969424405	0.199676753163477	0.23035054266074	0.235118961014187	0.223261734806304	0.279173603277304	0.180077707345813	0.218390197200121	0.210714259083461	0.210819181218154	0.19592188834206	0.190488584943011	0.20361282482304	0.252931604134197	0.231996351607528	0.161347740524212	0.246172201323275	0.13521436101495	0.159960643248444	0.157214784024454	0.261834718303553	0.207046863745623	0.273251260881827	0.177007027397854	0.167106784107901	0.262668076165705	0.17795753692146	0.249890230812542	0.054010753436511
Wavelength_715	0.261942566642633	0.268931872768647	0.302088487782616	0.151990767412792	0.212864306353616	0.116263681918797	0.177041991608802	0.324948407241197	0.23542403152454	0.190232384937131	0.210442180986723	0.301262051010693	0.215994037298102	0.12156330136085	0.237658938571146	0.242998371874828	0.217139894906778	0.23541768449389	0.281414149717882	0.216201791339628	0.210223067442546	0.20505744426504	0.233762560827528	0.239825420378152	0.230593124273729	0.285249124532129	0.185634757494049	0.223152271527555	0.215348737455267	0.216411075183682	0.200314680371471	0.19466598395693	0.209153653147392	0.2551138422079	0.232123313812181	0.165290866232167	0.255295834918184	0.139339417506697	0.160604189518423	0.161418272281799	0.26960914965554	0.211568465902548	0.277117774779479	0.181142125384949	0.175557314795151	0.270263562008901	0.181419069784203	0.254358162773048	0.0624511787229567
Wavelength_716	0.261696702940358	0.267270496812161	0.302137407183912	0.14934734073449	0.214896632957645	0.110871166196024	0.177672382519992	0.325763974098453	0.236127933783911	0.190514218888001	0.207025322224646	0.303131190481412	0.212828302906136	0.119762301064749	0.237598149055729	0.245135751935843	0.214442623423299	0.236941936846084	0.284133511705727	0.213347026899618	0.21474734876781	0.206561252869994	0.232581142531381	0.239953526554602	0.23325547480205	0.28567756642081	0.183423594498759	0.221017381002944	0.214470666100693	0.217951874317416	0.199756377037607	0.193267212704552	0.209785953638933	0.253079963495181	0.227505654977633	0.162323923122547	0.259161147339898	0.137107635835433	0.155785474279634	0.161974502085989	0.273318005572071	0.212327508049132	0.275268805486736	0.179286891366808	0.178289455008795	0.271323988921269	0.177380253790664	0.253570204503722	0.0649729955051322
Wavelength_717	0.26072120586074	0.265366128034587	0.301269316614124	0.146540041853207	0.215953820082496	0.105160877978732	0.177136802082265	0.325795877887647	0.235736256648613	0.190343273317992	0.203145452200424	0.304296032551156	0.20889815199868	0.117626371938363	0.236442362555081	0.246409916002936	0.211176315338809	0.237889508049232	0.286771816591743	0.208591075095964	0.219525032870981	0.208140700368706	0.230989052605459	0.239850318616498	0.235029614182632	0.284358394726947	0.181402000025716	0.217792893254854	0.21268570064654	0.220132625187454	0.198239294609749	0.191154883755542	0.209829291377917	0.251796318582001	0.222107341993233	0.158383640186028	0.26214897893365	0.135245286746604	0.150939232977877	0.163220793346677	0.27761933763798	0.213532136549409	0.271775241960932	0.176208550366185	0.180983699712675	0.271415015500508	0.172506778256097	0.252615554620381	0.0697479845305426
Wavelength_718	0.264409479697426	0.268339522924151	0.30673009968152	0.150734378648413	0.223716349884483	0.106245881682151	0.185080133127663	0.331345885658086	0.242214322061632	0.197374290146675	0.205664800666067	0.311655534472305	0.213737593215937	0.123512586317063	0.242339409131149	0.253387693543381	0.213859653261937	0.244820291356195	0.293277361825183	0.211992449775584	0.2292328916758	0.214615688045959	0.23454290946363	0.244452847039788	0.242369038849915	0.289952437442641	0.187797409686542	0.222700761332079	0.217851301598242	0.226228733810739	0.202837812871368	0.195845784285201	0.215393932749708	0.253788511897844	0.222836717784945	0.162874969490578	0.271258760915109	0.140186310753693	0.151834246786357	0.169479636175293	0.285700234329694	0.218838321584803	0.27495548561648	0.180647937896204	0.18987106538597	0.279140445285906	0.178334361889733	0.257386407739879	0.0825715321450782
Wavelength_719	0.267114064933619	0.269428058533878	0.310424187242727	0.154291864549353	0.23028849642221	0.10570290354504	0.192206771774346	0.336037244113362	0.247262044832203	0.202702855946791	0.207399161293971	0.316863867030964	0.217674930182367	0.127867190977391	0.247454796342515	0.259140998085682	0.215039893284536	0.24962009446571	0.296451211462501	0.216553268792009	0.235304513064623	0.219472451304218	0.236757688630857	0.246828245061001	0.247758527847313	0.294754496787195	0.192701918440461	0.227471184960456	0.22287137030265	0.228499252586828	0.205920540093833	0.200207359121276	0.219160559897395	0.253791234311606	0.222928154777671	0.167414151622543	0.278371023636569	0.143969736250287	0.152536650611559	0.17130547240234	0.289619683483355	0.221265132008704	0.278079150160528	0.18450071656122	0.197417671498812	0.28466301304374	0.182903997989154	0.259582550026778	0.0894899682245341
Wavelength_720	0.270187959066398	0.271736146351041	0.314943158983712	0.15900349171546	0.237275529452645	0.106500329701786	0.199423596302948	0.341073039296833	0.252818455547078	0.209207121853997	0.210026408439529	0.322986446229445	0.22229872506061	0.134085649154193	0.253386549675427	0.265939062941813	0.217043632219558	0.256055997638244	0.301355192601221	0.220666292639256	0.243424274753566	0.225135499680321	0.239094933825884	0.250636338090492	0.254175594887714	0.299717751191344	0.199963037932771	0.233077167776769	0.228065761350391	0.233891509000022	0.209723186717235	0.205432156578008	0.224214861875498	0.255447494715442	0.223509566606426	0.172901131223794	0.286637024027759	0.149982780103623	0.154158504386714	0.175979870443934	0.295762276865576	0.225877407827675	0.281167106468903	0.188856281866199	0.205860838965391	0.291276464667615	0.188594042590288	0.263707470286068	0.101255567910906
Wavelength_721	0.270052489025651	0.271003590818704	0.316014432212029	0.160524114631595	0.24057029336343	0.10482177002547	0.202924745924615	0.341974555229637	0.254436273929652	0.212340651723567	0.209317415127698	0.325349032044178	0.222345660924026	0.137025706605647	0.255604880922548	0.269543864064358	0.216416198272215	0.259046683559699	0.303828336249284	0.220236812517203	0.248492426882368	0.228389745993235	0.23852169558792	0.251479537748159	0.257187535815502	0.300836471865949	0.202110386243573	0.233992132695124	0.229480835795731	0.23711152805556	0.210681041834953	0.206618567610008	0.226063280380825	0.25416572919932	0.221149638407288	0.174209955485892	0.291386424284231	0.151663834288876	0.152291308161648	0.179202181256737	0.29955592168167	0.228157084642269	0.28036509259985	0.189161382115257	0.210765531993151	0.293830610922049	0.189791761135712	0.264579119033678	0.110822190935798
Wavelength_722	0.266050325502075	0.26654701580657	0.311581388306336	0.157826738687639	0.239128969151567	0.0984916796536798	0.200764244713558	0.338162554175801	0.250603863286438	0.21069317602767	0.20426842128772	0.323196134166357	0.216616210883238	0.135176970459665	0.252594849546239	0.26897191179311	0.211661841367636	0.2567837455681	0.303030343202995	0.21423692597628	0.250512915424696	0.228732965225563	0.234673803362363	0.248927353170364	0.255360395503794	0.29705246886149	0.199363939665916	0.228889286417999	0.225718777176501	0.237073653139817	0.207656064537758	0.202948219994055	0.223872722746112	0.250562710221701	0.214106883011072	0.170050358577132	0.291406268391118	0.148680629793457	0.147413073197501	0.179040578349182	0.300393528973459	0.227358302808868	0.274186666505468	0.184713280502866	0.212344489573685	0.290814934426306	0.184779997852539	0.261012380565104	0.116313322017436
Wavelength_723	0.261953025051369	0.261988277397321	0.308513127586363	0.156162057161425	0.239004460845229	0.0945389801267039	0.199946788506606	0.335369497544517	0.249267025448128	0.210878111257612	0.199558811828637	0.322030155930089	0.211918961544329	0.135495965346062	0.252175442264201	0.270067855434933	0.208252493874447	0.255555896640378	0.302509660785962	0.211555274496769	0.252364058196812	0.228312536728558	0.231122282669536	0.246641391071075	0.255663486910058	0.295754055458974	0.198793114994375	0.227480832804096	0.224440373255447	0.237151181233018	0.205895924727763	0.20147760609854	0.22349914035262	0.246509179823374	0.208652761941623	0.169325534994241	0.293907003421296	0.147948249718092	0.142713953318877	0.179275729841012	0.300274964931691	0.226221048225637	0.270163631381087	0.183161813736231	0.212255201114396	0.289499142023838	0.182798575466367	0.257828525480368	0.122023906005851
Wavelength_724	0.263855471180042	0.262844926653627	0.31137482659795	0.161168547964631	0.244510553499059	0.0965405696291635	0.20698138193753	0.337636699842677	0.253634796683817	0.217555377847186	0.201226308997578	0.326258103602353	0.216060080098155	0.142344626874086	0.257349148699615	0.276068940491148	0.210117174888731	0.260231309028971	0.305763520519574	0.214917752930903	0.258740393085264	0.232962776694311	0.232412617761605	0.248679057522182	0.26039106787904	0.299605028594014	0.206136535488997	0.232346777312699	0.229212149875979	0.241490823730805	0.209433820849566	0.205123444314412	0.22742017422191	0.247102202176607	0.208726480704	0.175490325927716	0.300538223624682	0.154222306370436	0.144761287149965	0.183905297187284	0.304841926647626	0.230102466940792	0.271867912186428	0.186591781926102	0.218920719249592	0.294637836663055	0.189099695808749	0.25980917508189	0.136371441956068
Wavelength_725	0.264277538737438	0.262491099598854	0.31235848569381	0.164245110611537	0.248077663339334	0.0970729471826753	0.212134565869358	0.338208398969968	0.255505293031496	0.222152671453588	0.201634303101701	0.328602336488908	0.218360343084693	0.147959244506323	0.260623593832375	0.280049157479927	0.210503342052585	0.263108216159306	0.307810604851858	0.215361255849415	0.263693704190576	0.236593408691519	0.232388314634076	0.249794424410181	0.263102028611347	0.301131318550073	0.211210007614232	0.234577893158613	0.231880230821528	0.244835074663799	0.211566414302251	0.206930643978268	0.22950295263978	0.246419503730664	0.207355497357217	0.178788541602503	0.305182372907661	0.158165218346394	0.145468867255105	0.187620323061458	0.308286131884943	0.232743517550575	0.27115328800666	0.187862834811703	0.224655345970282	0.297518090285775	0.193238937595564	0.260626292486525	0.149491521005447
Wavelength_726	0.259092390548483	0.25809412388299	0.307954643117759	0.162720649983393	0.246913760664214	0.091900271507073	0.21173572075283	0.334315430497013	0.252015586395554	0.220854621024152	0.198861080960568	0.325202230973875	0.214483037486082	0.148222460858934	0.259069179077102	0.278668730007306	0.206858630040039	0.2601463072348	0.305119155696368	0.211968815592941	0.262794330210099	0.235980538062512	0.227917432790606	0.247182297722976	0.260979410758542	0.297446035497559	0.209632712882083	0.232015611709038	0.229628903754074	0.243489641811908	0.208235318921398	0.205479503174509	0.227052228088812	0.242438780935993	0.202492977538355	0.177273067438449	0.304959120812573	0.157197528543956	0.142671216912089	0.185715736728978	0.306277669152375	0.230553442923881	0.265941483927219	0.185525706327211	0.226006279090216	0.294430509138577	0.191039087302704	0.256768808143427	0.154247095818124
Wavelength_727	0.255577848464003	0.254431271510705	0.304389416640122	0.163837907937128	0.246413339218462	0.0901690985395152	0.212983666345106	0.33082150302796	0.249236583798016	0.221884388209011	0.195894349839303	0.323160658081574	0.213136456523688	0.149054778012635	0.257368422112777	0.277986170526513	0.203258350080686	0.258958417570242	0.30342012186204	0.208365466351659	0.263935795097807	0.236357348135456	0.22520655444495	0.24467600797813	0.259069200532557	0.293569530745097	0.211263056218751	0.229977180082101	0.228068854870595	0.243770436712444	0.206645259677095	0.203329365743913	0.225765982903295	0.2405757217943	0.19753214169008	0.176756272618783	0.304656545474507	0.159099142872532	0.141096116156031	0.186927790020301	0.30646875739043	0.230789226415995	0.261043521979286	0.182643233568833	0.228256097839601	0.29222478288056	0.189626256506284	0.254019326446793	0.165229534761158
Wavelength_728	0.25079234875272	0.250604557146213	0.300787168371543	0.164207664504321	0.244923852077056	0.08885551749999	0.21304018807678	0.326617072687207	0.245956024554447	0.22275838541684	0.192020504692714	0.320773911260927	0.210757925827077	0.150308127751937	0.255722110450344	0.277896951510226	0.200080629071491	0.257325467022421	0.301804660378757	0.205332852433916	0.264313746095992	0.235831970621714	0.221856935382241	0.242717025364062	0.257438801718894	0.289984456886837	0.213432722650801	0.228783344272249	0.226448685667663	0.24462838789581	0.204753660143831	0.201027502144048	0.224569193954306	0.237842368423306	0.192739364897213	0.176982216324665	0.304759439339966	0.160198359323907	0.139631199214741	0.188289333231495	0.30621528757095	0.23004120702845	0.256247351665917	0.179986217555892	0.228335357288586	0.289954817695302	0.188560369794301	0.251586631959185	0.17501350233741
Wavelength_729	0.247429697891392	0.247056061242434	0.298465279919106	0.166359726923286	0.245201821701163	0.0883492263874108	0.21529686184049	0.323872114906536	0.245006036482314	0.224716259124752	0.190052389885469	0.319023457229096	0.210730574392771	0.153003697164721	0.256071686569537	0.278429159827938	0.198445263892418	0.255695981055675	0.29956730399461	0.206526359743012	0.263964844580449	0.235641940836393	0.219879560998052	0.240842104052276	0.25680274363995	0.28891052670576	0.215955559315951	0.229835071537117	0.227133868414391	0.243667614753383	0.203652940817976	0.200305226471541	0.223891878425392	0.234684612915502	0.190340382188461	0.179979279146444	0.306007997820759	0.162347286391046	0.139517097795811	0.187704035559166	0.304453549081899	0.22816862706272	0.254045089341384	0.180213641857304	0.229149061432496	0.289050147666327	0.190328121470916	0.248756261608777	0.181727841190541
Wavelength_730	0.250443286928843	0.249489739039518	0.302784293506607	0.175658824818277	0.250589897322281	0.0950435776237146	0.226349901504016	0.326871399205739	0.249628829976016	0.233636139467926	0.194247313478983	0.323436510051906	0.220823998660814	0.162102855970542	0.262197603871593	0.283234609127099	0.201996919336419	0.261508908468752	0.301721352183143	0.212340796118546	0.269849122618527	0.241138772349511	0.223798044377177	0.243046010046667	0.26087565323313	0.292237254672595	0.226830863967903	0.23668878308176	0.234512870594951	0.247777257337048	0.208889086419973	0.204886490080874	0.227001366729539	0.237484096799921	0.192689955993965	0.188557448810959	0.310741750785675	0.172598326745861	0.146631322684976	0.192684819075449	0.309223663103194	0.232401444930351	0.256594664262335	0.183876964574384	0.237910015013952	0.294611310506398	0.200434156636419	0.251459164749527	0.200843550263252
Wavelength_731	0.246870270537514	0.246321509581084	0.299841436045568	0.177709228130865	0.250435137698121	0.0953213692882404	0.228433167115879	0.323319188897331	0.247362906523624	0.235855686664277	0.192207081987907	0.321677811447747	0.219973787369016	0.165613973316344	0.262169277586952	0.283572909143023	0.2005581447917	0.260767553256639	0.299831723834743	0.211003998641806	0.269543637687902	0.241258578684165	0.221148518312958	0.24091778855239	0.259544035253714	0.289633897653946	0.229644373537101	0.236849895392367	0.234059191750014	0.248540210116659	0.208309183407488	0.204041365548298	0.226397344534842	0.234894267857836	0.189713446686271	0.190391335537304	0.311179006504055	0.175057247352498	0.147024382994491	0.194022455367105	0.308682497213804	0.232298007231455	0.252978160453692	0.182813209118215	0.239313686536457	0.293258935407342	0.20200293180754	0.249761384804985	0.211563243614905
Wavelength_732	0.242691317217537	0.242749465879071	0.296296946923792	0.179900306507516	0.249648329377868	0.0950775782211522	0.2309561981105	0.319255291337269	0.245083597161347	0.237753411566809	0.190201042092453	0.318992419537802	0.220492805314479	0.167523946022303	0.26128896319386	0.282642155342356	0.198706550622687	0.259329807783825	0.296345308875218	0.210123081829308	0.268594459727631	0.240425387590716	0.218832615367358	0.237970834815766	0.257690645513416	0.286452567644875	0.231936238380969	0.23679127468833	0.233677174958131	0.247198723491294	0.207119999337879	0.202564919566702	0.224861603887318	0.232202288174891	0.186134356673886	0.191839946202219	0.310583619573919	0.177902151690179	0.147183963151058	0.193857169393965	0.306790665022021	0.231244856569907	0.248986398468015	0.181063033907799	0.240240471853139	0.291435967178025	0.202481480456326	0.246224218432048	0.221046942657355
Wavelength_733	0.236452077187278	0.2373186062172	0.290620952007691	0.179639187066035	0.24636935832219	0.0930467111238986	0.230365974471848	0.313046547469562	0.240224492140395	0.237133968398413	0.18624138916394	0.314230745076702	0.217895112052552	0.167505189417566	0.258098462903449	0.279678346629622	0.195104643248493	0.255696235627392	0.291642209641578	0.206564247014852	0.26594069949384	0.237961910390564	0.214868940529866	0.233613927541983	0.25374238185942	0.280808581192956	0.231369212938825	0.234262258699495	0.231165994484879	0.244688287339792	0.203613828527366	0.199364082795122	0.22169617923395	0.228548588788718	0.180762264451857	0.190861784634424	0.307810221133664	0.178586690863074	0.145516706629184	0.19283156297154	0.303279365544325	0.228819731204971	0.242724865827145	0.177142661814033	0.239181495071432	0.287021089669349	0.199938986854541	0.241041652990835	0.228386969538877
Wavelength_734	0.226982681510984	0.228489050928536	0.280889867879493	0.175900349366845	0.239225729553334	0.0877441542303106	0.225940313002699	0.303364837135901	0.231029537270226	0.232505168122147	0.179021833880399	0.305469450048831	0.210603669003766	0.163482987644638	0.25069376623557	0.272571055025188	0.187894952352828	0.247957628778366	0.284009941172446	0.19905627666779	0.259549421982813	0.232635027243322	0.208243301266501	0.226224633716736	0.245597958467618	0.270701539535606	0.225841718789989	0.227337857007241	0.225022495707994	0.239645111152366	0.195948085551635	0.19235557654239	0.214855168747707	0.222885217254683	0.172520832565375	0.186045727014236	0.300772188960408	0.175229257904021	0.141798849897665	0.188542483766546	0.296834031839009	0.2231832890109	0.232600336889058	0.16968701413012	0.234821394449056	0.277801881386299	0.192428836611579	0.232618761768921	0.231106701838922
Wavelength_735	0.218918844612422	0.220720010063883	0.272871130133146	0.174838931174005	0.233992809946304	0.084527275414134	0.222769181051318	0.295205912394543	0.224758840448695	0.229952898416085	0.17261041078309	0.298189061458953	0.205713662883094	0.160158007787845	0.2450539294268	0.268105970270756	0.182083144113699	0.241216560010273	0.277101652991784	0.195835851628441	0.253429249800363	0.227746229646244	0.20262064011971	0.219564887992083	0.239487966785658	0.263725648125139	0.22406480420605	0.223957124636534	0.221116495282513	0.234439377381439	0.190515765806062	0.186242705532072	0.209781474803154	0.217040719263568	0.165710993265236	0.184525238912414	0.296277224276934	0.173805894920852	0.138711038642536	0.18385870704182	0.290146051853476	0.217362042490418	0.225634186682224	0.164997088321111	0.229297971533077	0.270438860532093	0.187508365737546	0.224696649267889	0.233091578271591
Wavelength_736	0.215427197532607	0.217848961544032	0.270001662568537	0.178807595137578	0.233825055274041	0.0866437177691017	0.225177383632451	0.292312713983013	0.223186451983812	0.233065975910118	0.171062634363611	0.296186797252062	0.207669815649802	0.163362972675605	0.245145973978681	0.26714420256083	0.181095508233868	0.239875351738546	0.273875184147299	0.197079573129445	0.252325190944715	0.227252792769733	0.201500859547802	0.217495581711439	0.23780478649621	0.261296568613085	0.22866789203496	0.225501159890061	0.221684566097818	0.233714622265168	0.190159966885605	0.185055159628442	0.209340002446023	0.215563930141489	0.163545005629369	0.187611969863734	0.29605031980471	0.178881256425178	0.140339236420623	0.184575766323552	0.288197308280023	0.216746107207754	0.222621509323505	0.164796010307576	0.230397487954892	0.269505314789136	0.189075369395678	0.222585488649948	0.242676272688393
Wavelength_737	0.209253530188575	0.212303666601292	0.264095905539761	0.178606839696956	0.229993534299082	0.0856482977777767	0.224037717611003	0.285453609695674	0.218778897624956	0.232411222657199	0.166765578795071	0.290379749140125	0.204708219077099	0.162880825962609	0.241322725895176	0.263462744179007	0.178259476774012	0.23500817035786	0.268354084862767	0.194922536441114	0.247767108249443	0.223839326991393	0.197672207635713	0.212469770465282	0.233613774491966	0.255808064186754	0.227034915600705	0.223017651248323	0.218968136317937	0.230132656233619	0.18612210988584	0.180885124350356	0.205655050316416	0.211151982218855	0.159426835390603	0.186555069886308	0.292435523956151	0.179113920053584	0.139359534393813	0.182210151287613	0.283397165868318	0.213056982016528	0.21678242848014	0.161668394801453	0.227031916755376	0.264548570289641	0.186264665572716	0.216860356485681	0.246449720856543
Wavelength_738	0.206038901008982	0.209790088511865	0.261629660878666	0.181559255939954	0.228963628282412	0.0882683525075262	0.22636999103983	0.281643134863356	0.217097506390156	0.234531888046108	0.165329008468522	0.287976823424878	0.206412219052892	0.165441040501348	0.240377135266713	0.262346948134494	0.177437813110852	0.23412874531627	0.265738539587732	0.195023775822859	0.246868868641676	0.222900369419944	0.19674436148366	0.209958513466738	0.232051050571974	0.252636906544088	0.230095805899073	0.223582718295994	0.219263079968034	0.229485629389209	0.185363348566114	0.179588968928957	0.204512665321312	0.20964561230169	0.157649037597106	0.188768297308851	0.291224278486471	0.182702357540002	0.141226586310621	0.18300691512616	0.282074842110526	0.212108619254788	0.213761473397611	0.160607874786587	0.226872277084797	0.262704176875475	0.187748411217663	0.214479033751731	0.255728451699462
Wavelength_739	0.199501227701382	0.203784250711943	0.255399332779133	0.181689359650602	0.225339718953054	0.0871480281291468	0.226159075087183	0.275057517129183	0.211716366502133	0.233154379181219	0.161444801227942	0.282265925652518	0.204420787853278	0.164246162116373	0.236803068563487	0.257679469394263	0.173152705882391	0.229106051479025	0.25970702389722	0.192948292152596	0.241673427526675	0.219152833036656	0.193035602756978	0.204570167754099	0.226809034020374	0.246651755145019	0.229005501964663	0.221421324668596	0.216784041991669	0.224561650953959	0.181509301236275	0.17564168630523	0.200220253748757	0.205746293161788	0.152895340396537	0.188944579408535	0.286862700472651	0.18284929287851	0.140467608550574	0.178996683108804	0.276500308450594	0.207747995830298	0.208226856733187	0.156724562029377	0.224423894258388	0.257238545517201	0.185472335534564	0.208481064397576	0.259632787652692
Wavelength_740	0.194754920450113	0.19974652032868	0.250099670988723	0.182983839092059	0.222273925165974	0.0869327054335044	0.225736735865209	0.269388958399727	0.207736055360958	0.232667479061221	0.158652246881935	0.277458022320201	0.20381564225774	0.163897936511402	0.232949984334934	0.253700157918932	0.169738200359133	0.226113465602543	0.254483148652719	0.190681567189993	0.238578090878284	0.216057736443765	0.190486544650631	0.200915225905307	0.222360594074673	0.240939703172525	0.229656457592428	0.219638933894429	0.214752152474356	0.221941153514306	0.178527309569627	0.172182926765453	0.197369180935123	0.203908523179195	0.148911224834983	0.188471445003966	0.283173780658925	0.185174252774842	0.141193289374319	0.177776436430586	0.273094190414078	0.205516928535411	0.203512572790328	0.153987999062612	0.22356874302375	0.252764635929816	0.182973165740473	0.204027493861121	0.265613447207994
Wavelength_741	0.185708112757753	0.190862161294423	0.240001394481964	0.178957657352629	0.21462162318713	0.0826336866506699	0.219768325437486	0.259180439549158	0.199500168113358	0.227565415220184	0.151083087278714	0.268060586680888	0.196316819443298	0.158923188990723	0.224865788303056	0.246214101283244	0.163348587359523	0.217383741950633	0.245766796921845	0.184489505804813	0.229976482191949	0.20972251856602	0.183710987224234	0.193186895077438	0.214407357802659	0.231058998126611	0.222569700273009	0.212718819045683	0.20758678771514	0.215066106298642	0.171066541703559	0.164100191134634	0.190784370361707	0.196560855113708	0.141093266605906	0.182745513742134	0.275632879952281	0.181045862534551	0.136785865658626	0.172099363770095	0.264527045030145	0.198630744900707	0.194223106700032	0.147246030627512	0.216407073653979	0.243022271496989	0.174395581528474	0.195032773414119	0.262498740281542
Wavelength_742	0.181762941977411	0.187628243690303	0.236292418587969	0.181689630620189	0.212870814785501	0.0846901003367066	0.222084415572322	0.25553805949569	0.196988099695461	0.229586584221935	0.149770916945349	0.264856716836151	0.198503058486223	0.160294839937723	0.223024187205507	0.243472125431924	0.162162512560797	0.215031629079734	0.241370811773692	0.185182533170844	0.226728109691412	0.208192933910847	0.182635157435429	0.190243310580539	0.211458911163297	0.227142809857423	0.224645682607955	0.213182881457514	0.207412935347359	0.212769239822741	0.169202022732473	0.162136910369259	0.188680645846928	0.194689318823784	0.139101458942902	0.184235066187749	0.273067148156386	0.184601881834206	0.138765263109704	0.170989669852396	0.261074815796102	0.196581061627717	0.190714388163256	0.14604934386498	0.216160216368498	0.240605311901386	0.174747455600093	0.191880886218538	0.268562399495358
Wavelength_743	0.1750917425803	0.181752910202238	0.229415623796421	0.180521331058086	0.20908359731224	0.0835213055404488	0.220391142496776	0.249050022719284	0.191970284222588	0.227697271171311	0.145527507573606	0.258501178987773	0.195534569433322	0.158345554825779	0.218491472926135	0.237871098740381	0.158804918622452	0.209099050981018	0.234453139949374	0.183723061543304	0.220860571589108	0.203279159585153	0.179412161923802	0.184919857494802	0.206117229080429	0.222092190104839	0.222179792399723	0.210672076637041	0.204490480892298	0.207128249324381	0.164651368068588	0.158204445831607	0.184720042316775	0.190451871512881	0.135482161504488	0.18312474569595	0.268878513605293	0.183749461242355	0.13755367430088	0.166868423665138	0.254405305696441	0.191332186590962	0.185350513542646	0.143791793933651	0.211857625636126	0.234912198244721	0.171469381269499	0.185467970353015	0.267932321766911
Wavelength_744	0.170953833887892	0.178296675024817	0.225991125734283	0.181111869427866	0.206224384086869	0.0853256156350088	0.219386942608178	0.24444199050195	0.188957345824476	0.22696904654498	0.142562614910594	0.254081026487791	0.194698042483732	0.157679605485057	0.216033218310979	0.234312735059819	0.156773306135753	0.206561890954303	0.229629804276273	0.182269425355121	0.217123385058279	0.199992919379427	0.177010013278095	0.181422261874064	0.202816633096531	0.21738468994597	0.222327231465869	0.209147382164787	0.202802323118383	0.204319788395064	0.162830128458536	0.155662434077667	0.181715558184706	0.18776698458869	0.133193106994453	0.182622003543312	0.265345837605766	0.184608576493194	0.137661211883289	0.165595390566677	0.250371126533478	0.188447054117776	0.182077788210371	0.141387859426443	0.209087134156318	0.231128921236234	0.170301242669985	0.182283842861162	0.270495746880395
Wavelength_745	0.169805040395914	0.178149159200525	0.225508458223166	0.185253939201738	0.206435707856853	0.0894432519865753	0.222341684171959	0.242833667075583	0.189228876664353	0.229725680015223	0.1430882342709	0.253670402854779	0.198068124260818	0.160860517466426	0.21619272668837	0.234507353545071	0.157792143859466	0.207623504138632	0.228817776374052	0.183772491742827	0.217480562637159	0.200258085354199	0.177233935325358	0.180970071531863	0.202436713764884	0.215622604699936	0.226994979461995	0.211121552495868	0.203930950804642	0.205533159386919	0.163401041332956	0.156000219852144	0.182199834268598	0.188039623845117	0.133103662970962	0.185601958462664	0.265233863611222	0.189817755374966	0.141022074626677	0.168254845065459	0.250552511173269	0.189411269383589	0.181347858425155	0.142225736534943	0.210489937145481	0.23119859250442	0.17354525739562	0.182464173737999	0.279623764793339
Wavelength_746	0.162015875157154	0.170851029583292	0.216573978633188	0.182047399258856	0.201020079057037	0.0856363032485226	0.217547531808052	0.233758934450544	0.183089864929402	0.2250107229171	0.137240742420225	0.245320922573961	0.191615271191509	0.15682295567162	0.209743814197919	0.227275952650922	0.153198731894762	0.19985585358262	0.220289473964286	0.179922483222362	0.20974216686183	0.193797230375039	0.171658612137855	0.173477626294607	0.195529117299922	0.208675763485078	0.219976432356233	0.205322023957791	0.198023995792802	0.198298390768723	0.156765894208295	0.149857611147537	0.17679419510557	0.181669569186417	0.127416466303422	0.18112756814337	0.259036196337083	0.186619890349895	0.138174998822898	0.161966533922667	0.242153282904034	0.18336852098452	0.173912582746128	0.138599187275529	0.204766696916611	0.223562954465774	0.167224019861412	0.173937486661376	0.274364766260827
Wavelength_747	0.159163242901624	0.168450014976693	0.213681281916298	0.183537199137521	0.19987582271765	0.0879936831445866	0.217671549158352	0.22983412600772	0.18174465636635	0.22560775367894	0.13560304545317	0.242275186087599	0.192272276495345	0.157189862032052	0.207908367809021	0.224508988093572	0.152160770186517	0.198149994147645	0.215966229615051	0.179800241563141	0.206615790358831	0.191696306014149	0.170554697687993	0.170148386389815	0.193411216038012	0.205487596909769	0.220092389404878	0.204685004170638	0.197334277223297	0.195230649433914	0.155618141270151	0.147859844977047	0.17516823916311	0.179474570809169	0.125642459614587	0.181108866085757	0.256423673686435	0.188846502329853	0.138497094924054	0.161064016720712	0.238765287411328	0.181659592993	0.171250168979239	0.137402535816801	0.203702718387697	0.221259821427717	0.166639198909728	0.170397882502484	0.27722908958087
Wavelength_748	0.154853335164317	0.163753308768846	0.20906193362147	0.183115645274782	0.19678979473195	0.0871366910715457	0.217281218887875	0.224919595992414	0.17854698794235	0.224289052619715	0.133449426455501	0.237426820603417	0.191141693404033	0.155283189608456	0.203962876476256	0.220281675248133	0.150374696033579	0.193799981239793	0.210317318021369	0.179350700488804	0.201137962363139	0.188699672704017	0.168452227129052	0.165619842695728	0.18952289011556	0.200353941708084	0.217143581085442	0.202687703538743	0.195801309847606	0.189971571871619	0.151930013050953	0.144630901359671	0.171501585544807	0.175729554079847	0.122821401637706	0.179870516965135	0.251813686905644	0.188463422366328	0.137706235812104	0.156778775348099	0.232999893450178	0.177370990422824	0.167433549983413	0.134501504363424	0.201007976013627	0.21667327308616	0.163745424596149	0.165009406162781	0.275718718029175
Wavelength_749	0.153565647048544	0.163469987097538	0.207468437146947	0.18511855503189	0.196390451643571	0.0899760550844885	0.219482246331772	0.223389198651178	0.178030912184111	0.226095521526033	0.133907717623717	0.235988965258069	0.193921959775865	0.157138290670883	0.203687365175432	0.218177796815607	0.150371770713818	0.194194232135786	0.207788829182218	0.180145498557287	0.199906761285771	0.187874608806442	0.168317656437916	0.164977972420082	0.188447301802343	0.198731564465698	0.219983410436239	0.20393779195292	0.19625650871185	0.189530076411051	0.151395973798311	0.145099861222141	0.170677760972901	0.176178842399774	0.122436770980936	0.181471610713217	0.250594220935496	0.19328378017979	0.14073486529961	0.156832769064118	0.231682971514294	0.177255902048191	0.166504220634678	0.134855997346551	0.202316870204896	0.216218803898162	0.165213384782833	0.164108767203978	0.280421613852689
Wavelength_750	0.148028752042406	0.157725745105623	0.201024758232614	0.183250824435883	0.192306377476523	0.0876514008125002	0.216276777392351	0.216829170663892	0.17401621718972	0.222583957492119	0.130500129137772	0.229435828334367	0.18991449836262	0.153660626903237	0.198520776953115	0.211950527476408	0.147404775041382	0.188012480867793	0.201382782010042	0.178396496539278	0.194626441186181	0.182646199780489	0.165209569578382	0.159793120755126	0.183224925874002	0.193808574603798	0.214898682312796	0.199873957434108	0.192158396623146	0.18441888124309	0.145687001558185	0.140493613870433	0.166249971062528	0.171734844952193	0.119333078053899	0.178875416762474	0.246297269971183	0.19090307733096	0.138915307375824	0.151654120189905	0.224952397137441	0.172121564109645	0.161165002557483	0.133079564822014	0.197774633149067	0.210702260829194	0.160893683093908	0.157765639737644	0.275431601007305
Wavelength_751	0.14722591532289	0.157679476087652	0.20112216588629	0.186100760459763	0.19249430684049	0.0915242633267001	0.218863569156367	0.215739826515665	0.174501640819388	0.224500861210485	0.13149130028634	0.228233079203598	0.193196818851924	0.155392726003057	0.198644195357	0.210577785571861	0.148562055277104	0.188582056211791	0.199151286747964	0.180296581909483	0.193300766107511	0.182191219218173	0.166426896792828	0.158662794996299	0.182523879585124	0.19247550908662	0.216656363537095	0.201129373461112	0.193543702279994	0.18319181000535	0.145721766021056	0.140609150294987	0.166089158576706	0.17148490551431	0.120317588957148	0.180606575941785	0.245094775445899	0.193472731561003	0.141553181360381	0.152136827255032	0.223325676848508	0.171555551067886	0.160984112819508	0.133912340952799	0.198353515033948	0.210472440913879	0.16304988768042	0.157182511844496	0.278669185080908
Wavelength_752	0.145650027663786	0.157712672064988	0.200471940188541	0.187987797569781	0.192525594683275	0.0943622991950991	0.220364433025748	0.215578483015259	0.174250793987915	0.225092560668364	0.131944379498671	0.227576109382487	0.195573945493944	0.157149592569179	0.199428307184199	0.208950267939073	0.148559918689129	0.189292367905928	0.196916133365562	0.180630899408492	0.191631474585083	0.181661898018058	0.166039342467491	0.157811892176994	0.181715252811392	0.190659337580494	0.218450860486945	0.201933766261367	0.194144358635487	0.182155963933005	0.14655105657555	0.141803283920094	0.165391697451153	0.17105694095552	0.120708247887067	0.181461920051857	0.243483110902886	0.196240220291759	0.143253205877215	0.152243522021978	0.221779901045666	0.171157440251175	0.160678962685348	0.133880751286625	0.199816668047557	0.209698050980081	0.164994089153522	0.157140076254913	0.28148286367078
Wavelength_753	0.143528058987556	0.15545813137824	0.197217799869334	0.189749987796626	0.191862057194253	0.0954721665973162	0.220234752546085	0.211531091263375	0.173831233481618	0.224052247279281	0.132178134806564	0.224196476316414	0.195839781452457	0.15719596639423	0.197136730381634	0.206040662695456	0.148503295835111	0.186423352142207	0.192684379982087	0.182093813110842	0.188316770595795	0.179570851485136	0.164754466558997	0.154769851121262	0.17889840265168	0.188592365309534	0.215783424025532	0.200611405856298	0.192598290393519	0.178371556627945	0.145058227378096	0.139889784108238	0.163540310196275	0.167787501466191	0.120365862695228	0.181716891767179	0.24074277677183	0.196823955772282	0.144007002919454	0.149944631420941	0.217262568936531	0.168845724827433	0.159523022876223	0.134604094907898	0.199010553530659	0.207556242527955	0.164821646212688	0.153569714308922	0.279065092349975
Wavelength_754	0.140405824936827	0.153050753488906	0.193538680774834	0.188120202621974	0.189568525821065	0.0939121155789274	0.217849851793385	0.207613119751864	0.171666135204915	0.222181856133855	0.13030900857488	0.220355879289326	0.193876236116979	0.155911587974561	0.194179317480844	0.202687963647326	0.146811941546833	0.183551191093852	0.18905202205383	0.181285545478091	0.18497019577162	0.176224345667743	0.162296258806171	0.152235797155333	0.176762896901523	0.186231727561115	0.213834321891768	0.198972241289577	0.190257403888597	0.175331251957788	0.141853732942039	0.13777237240438	0.16157064426133	0.165341073451014	0.118147036333164	0.180243963587112	0.23829215897265	0.196552881611721	0.143505549609372	0.146750907719666	0.2133877731269	0.16628607066427	0.157049632782588	0.133880233470111	0.196804124035973	0.204785091039509	0.161719818754811	0.15012059536272	0.275734466504702
Wavelength_755	0.141283629898027	0.154181012506249	0.195085253848262	0.189889507380274	0.190924235372044	0.098066779403194	0.220759472737615	0.208004113580223	0.173146658020351	0.224391939436904	0.131554763814376	0.220997550072104	0.197498863753392	0.159098561941366	0.195782051761805	0.202967205294766	0.148353864214322	0.185620850237584	0.188556675805802	0.182506115803507	0.185135395771727	0.17687163225181	0.163506033657733	0.152965488672982	0.177601574021729	0.186077653698012	0.217557073901405	0.201108846669732	0.192565948436548	0.176299103802295	0.142966103962813	0.139496601581441	0.16295426935948	0.166169338242737	0.119964821769093	0.182139829964775	0.238630682026174	0.199540542784563	0.146426018501163	0.148568011936285	0.213968860500304	0.166986073717056	0.157761612566905	0.135397003501506	0.198334667902036	0.205933754009262	0.165441238900125	0.151634185713046	0.280676471790039
Wavelength_756	0.141870125429963	0.154648633518362	0.195470721655619	0.192016804346183	0.192158215502987	0.101391948856708	0.223826562913059	0.208351935054964	0.173891680371644	0.226536606131743	0.133374540273538	0.221200122844502	0.200597148086863	0.162223395895476	0.197095300459671	0.202442898214645	0.150093037848066	0.186759833396017	0.187351863080335	0.1839357780537	0.184957281499932	0.177531908624314	0.164621858737161	0.15309705138507	0.1772723030732	0.186030433049789	0.219848163264079	0.202695506001041	0.194322029769038	0.176410300728544	0.143868088021211	0.141222891690214	0.163546278573529	0.166462000145014	0.121624053460051	0.18360800937942	0.238411095795545	0.202554022345381	0.149221394376127	0.149885653963062	0.213441515024239	0.167594512956088	0.157802267428108	0.137228061082681	0.200855640443059	0.20689362118926	0.169307117137767	0.152555171223515	0.284840395455018
Wavelength_757	0.140556965617522	0.153540660044864	0.193291752143049	0.19268706301302	0.191591542102669	0.102403143910806	0.224129859609677	0.205946902658565	0.172625179297607	0.226666502625581	0.13408426215603	0.218797458192874	0.201076120320159	0.161770857508288	0.195742618028825	0.199159137181067	0.150440875498929	0.184656219467671	0.183722359876469	0.184803240771877	0.182532939213858	0.175714106110781	0.164379784982925	0.1514264616945	0.175554050971019	0.185111862354322	0.217814469117671	0.202121370971805	0.193467330997612	0.172519607267967	0.143098074602514	0.140123159771939	0.162201286381101	0.164838065224094	0.121070954163154	0.182782395290264	0.236138193388582	0.203921595971691	0.149640178507801	0.147833815825563	0.209727771619929	0.166489128103387	0.156711588765281	0.136873675176336	0.200651916319543	0.205880248786619	0.168467823324517	0.149702891729673	0.283263176637824
Wavelength_758	0.137370134008836	0.151547383595713	0.190204717095925	0.192443613901045	0.189757127080867	0.100612574952572	0.223279129481564	0.202866137917337	0.171197635860708	0.225151455274729	0.133341329781514	0.215503355830822	0.199689281459354	0.159497375468326	0.193451688278586	0.19631535803817	0.14971453082532	0.180982374920949	0.17980692309932	0.185260941767439	0.178497201655888	0.173795985193036	0.16265898461409	0.148637843663794	0.173468681104023	0.183545808428809	0.215517221889205	0.200372378608468	0.191207127754639	0.168698629593644	0.140257717074825	0.138298516714224	0.160037230567413	0.162404654606935	0.119799965403801	0.181898133610431	0.23365981520129	0.202800524831172	0.149020418737078	0.144152549918796	0.205946798283353	0.16372985547579	0.154814545749772	0.136390302997924	0.19854018902087	0.203419139253227	0.166713320819584	0.145937622495601	0.278949131062561
Wavelength_759	0.13805878902445	0.152445744356175	0.191499734889399	0.194204595984081	0.190762640231805	0.103728040940683	0.224806368114716	0.203758501691238	0.172595331593399	0.226305377705294	0.134376871429661	0.215966424933785	0.202249183008345	0.161768574656242	0.19439163325138	0.196160397078014	0.150992159240702	0.182810763582497	0.179378869456843	0.186382572544183	0.179040541998545	0.174142437245066	0.163525514151574	0.149600876991193	0.174263293477584	0.183182220159046	0.217976734334789	0.201699651496992	0.192458144481432	0.169548868701971	0.141159623860308	0.140396181479152	0.16055487247433	0.163247024041382	0.121690437089467	0.183467918861453	0.233775039207097	0.205789347841928	0.151406636257415	0.145961863144073	0.206034280521387	0.164389506363911	0.156078574215815	0.138035283749415	0.200503558559908	0.204275291398425	0.169968857352718	0.147650375509616	0.281626249543052
Wavelength_760	0.137304864727015	0.15162569747292	0.190779333147289	0.194948339056975	0.190463971098737	0.105484488255445	0.224161119097773	0.202532954861851	0.172513624655449	0.225633036635651	0.134284497583114	0.21435679058987	0.202692518071041	0.162258636789353	0.193534641295144	0.19443909534981	0.151226363343782	0.182860874074006	0.177504290724463	0.186658153873982	0.177807832609674	0.172881467266148	0.163046385318584	0.148433432595061	0.172951853187924	0.181264464352173	0.2168895601113	0.201559967769461	0.192389528454493	0.16868103849354	0.140277489325536	0.140832819401347	0.159610220625853	0.162560789622278	0.122567942567819	0.18377846431222	0.232309561813292	0.206914422588588	0.152412616840473	0.145822021789627	0.204119040143086	0.163912943833144	0.156067013827548	0.138703668192426	0.20033510128344	0.203201414453792	0.170339584611194	0.147639190561261	0.281053212335037
Wavelength_761	0.135622482001818	0.150299786126507	0.188310264344375	0.194284600796474	0.18903439979066	0.105799372485651	0.221691234599089	0.199256074705765	0.171890258570078	0.223898747719383	0.133584152346782	0.211771510621109	0.200293477107505	0.161548592248689	0.19171790128052	0.192732383319998	0.15054518591791	0.181084622544158	0.175827591910044	0.185483358934718	0.17588923708257	0.171526413943247	0.161471160688597	0.146172028073477	0.171311811953586	0.179253300447167	0.213877034559561	0.199645940241246	0.190327167898334	0.167182161554607	0.138744319582865	0.139219575923818	0.158534598326609	0.160547958116777	0.121632556128786	0.182430351276626	0.230431784459925	0.205640396612116	0.151389621772195	0.14524025445885	0.201933468060083	0.162763402877675	0.154326513291341	0.138348939177017	0.198159517144899	0.201126235222129	0.168016128867522	0.145514731176695	0.278593241321335
Wavelength_762	0.13544225542285	0.149954024740117	0.188291448302247	0.194265397473259	0.189123472429383	0.107412112063024	0.223467800302754	0.197727357425596	0.172557988612973	0.224161272933434	0.134252866122418	0.210744690229413	0.200607675962441	0.161990936861816	0.191883970609456	0.191849917814566	0.150758213956802	0.18044782087634	0.174152009594886	0.186153327884079	0.173189425340543	0.171458085835966	0.161158986488542	0.145535967654932	0.170946381031715	0.178386799072828	0.213787966454228	0.199772373146939	0.190850030723837	0.165719476791356	0.139153092799449	0.138894407069846	0.15791853329987	0.159418360731415	0.12189037790235	0.183116394385055	0.228865906251499	0.2056398737496	0.152210283369239	0.14401429910481	0.200339570533134	0.161519297217288	0.154012916380934	0.138506005043091	0.198504857870141	0.20032857894631	0.169524049999641	0.144636560992395	0.278183862992066
Wavelength_763	0.137709767386429	0.151316935718534	0.190070551231775	0.197290483763371	0.190703272693757	0.11147198785491	0.226304932791782	0.199438256101027	0.175115616379803	0.227498339176368	0.136341854549454	0.21227132290799	0.204282924570216	0.16365358405853	0.193253280085214	0.193604640286217	0.152987669931254	0.183425491594572	0.174745301476904	0.18846638271221	0.175314161501288	0.172738424114079	0.163545283259727	0.14633037759008	0.172342246887359	0.179921481237998	0.217159108419729	0.202270358928291	0.194038203439052	0.166475869427714	0.141217200871793	0.140407158749561	0.159355034522458	0.160576685272947	0.123115610198083	0.184522253579628	0.22941833788054	0.209422158632565	0.154016397129154	0.146207453134412	0.201513164973335	0.163663301167077	0.155398424754338	0.139825392417803	0.200320743029356	0.201984325208889	0.171654810830022	0.146092402227966	0.28252306216171
Wavelength_764	0.135472240845799	0.14963718282658	0.187126274869658	0.195444880207087	0.189136093981869	0.110659047192302	0.22413858504294	0.196686160362502	0.173117663488077	0.22537679882835	0.135276296746172	0.209376365818068	0.202889423864805	0.162682213095601	0.19103126517015	0.190324514318017	0.152296245292422	0.180611595520592	0.171431268879742	0.187203682789226	0.172575129089865	0.170227356925696	0.161937978997524	0.144311219017432	0.169901943445267	0.178272691099299	0.21408945008872	0.19983257949311	0.192006483801374	0.16375433872917	0.138864319962271	0.139090480015026	0.157834445631689	0.158495453925482	0.122246581905458	0.182116545872348	0.226730579403649	0.207807279236579	0.15374180377722	0.143821194546736	0.198104498906391	0.161697492044726	0.153551954970569	0.139556319174938	0.198583816329202	0.199768074850916	0.170005277943197	0.143768745935503	0.278652498467561
Wavelength_765	0.135959329839216	0.150933641932268	0.187881805683942	0.196637585410425	0.19005289078453	0.113234330453087	0.225044362009567	0.196792471929397	0.174177193537427	0.226204909940372	0.136390495541119	0.209510124064946	0.204653291460366	0.1644683604321	0.191801692298477	0.189877628455118	0.153639904338257	0.181492437417556	0.170849121537548	0.188223884972683	0.172191251451281	0.170316945513486	0.162340665112297	0.144862620111796	0.170440613545996	0.178732972330385	0.215100517537786	0.200649440818135	0.192424934943765	0.164109546035019	0.139597369715464	0.140173117724956	0.158527770292223	0.158613385339902	0.123656330877194	0.18298484787104	0.226901972491292	0.209540451621321	0.155456842781351	0.144760304684174	0.197916663620908	0.162306750722144	0.154511244661256	0.141154878854583	0.199426459895574	0.200899456364398	0.172108403278786	0.144551726117904	0.279121497887016
Wavelength_766	0.137313348975889	0.151423833336886	0.188823109032153	0.198571895059446	0.191570382489644	0.114618724173775	0.226019838925861	0.198014085869447	0.17646805657728	0.227630123021839	0.137659348827984	0.2099231137822	0.205515878369506	0.164556203058008	0.192926484171584	0.190676130426907	0.154779015831853	0.182830481971219	0.170115968054754	0.189730731501887	0.172291666713888	0.171131124955991	0.162872544967679	0.145107864621069	0.171921462811684	0.179655134282031	0.216478381734314	0.201766085216609	0.193272795304986	0.163796195800731	0.140512694178225	0.141012766144538	0.159290070651969	0.158707771470521	0.123919212150619	0.183669208863923	0.227581834833444	0.212188124112692	0.155037919848896	0.145169179646334	0.197650745839853	0.163402804986386	0.155029994965458	0.142167809971084	0.200448655590565	0.202212918534009	0.172723906705385	0.144329095958507	0.279202586695521
Wavelength_767	0.135708385727867	0.149802672971976	0.186612859643865	0.197508460963983	0.190448529170865	0.114820128530442	0.224682236680756	0.196102762877693	0.174644089471166	0.225208953565581	0.137093023319723	0.207853598756716	0.204503481690353	0.164708322033092	0.191869751709656	0.187312014641488	0.154029272780517	0.180312934418057	0.167219215316128	0.189065953153646	0.169845152362079	0.16914423857887	0.161892537524701	0.143127354214288	0.169392373276293	0.177616050130199	0.214027821821762	0.20030062705874	0.19176602959764	0.161346659442268	0.139294839770415	0.140820531369568	0.15740876647049	0.156886161378436	0.124723111093461	0.183208124093161	0.225518389404076	0.210025371641757	0.1556120511524	0.14305953741056	0.194210644332752	0.16060274708014	0.153864053623593	0.14253600870851	0.199663548133005	0.199930891492193	0.17320929502417	0.142931121150785	0.275559737151196
Wavelength_768	0.135064703875682	0.150022694326896	0.186184612413926	0.198609823532206	0.189742080539268	0.115892893511878	0.223918153249559	0.194876124599962	0.174715712929513	0.224986138416184	0.137688006437721	0.206529815755739	0.205491303369741	0.164277237086882	0.19067866026508	0.186058092829908	0.154178134833635	0.179352079725208	0.166543262034087	0.190013565411052	0.169545966074508	0.168442655344058	0.162180225960595	0.142910848441272	0.168973831621937	0.177164450187921	0.213521014180432	0.199970647682973	0.190833819299464	0.159951044658605	0.138457836919777	0.140298269060463	0.156872826141768	0.156864310347264	0.125373347623954	0.183573158313265	0.224743714377613	0.211153517813198	0.156262444755579	0.142857310570167	0.193192731195549	0.160204316283531	0.154777297281516	0.142609160402017	0.199065219028342	0.19926902166862	0.173058115208657	0.142426866683164	0.274528112845384
Wavelength_769	0.13479664406992	0.150107125590161	0.185937589248029	0.198279112801126	0.1897566210151	0.116777312806481	0.223892078734835	0.194341079853028	0.175324129624431	0.225463444811121	0.138095356461046	0.206355481122865	0.206100383793455	0.164190132210435	0.190192717272297	0.185509233378296	0.154772723288467	0.179816226685993	0.165992876767198	0.189994866880461	0.169700507925019	0.168275710718938	0.162517926061262	0.142507716525811	0.169675566254753	0.177037203691393	0.212463304991818	0.199673751072237	0.191107040619792	0.158979933200595	0.138155900365783	0.14064602112387	0.156796924853092	0.156485791920011	0.125039249144292	0.182796890387034	0.223770314808354	0.2119342437043	0.156341061184185	0.14271919564873	0.192563861018311	0.160676094841673	0.154458399254338	0.142337669088123	0.199325062929476	0.199454878151766	0.172850193322966	0.141811934910287	0.274270906179133
Wavelength_770	0.134485848077084	0.149527896215851	0.184832518564241	0.196265656198782	0.189442953513181	0.116713904885976	0.223660082305595	0.193521158861966	0.175182601133221	0.225072047791524	0.137874851618917	0.205680213235012	0.205137030572048	0.163857004979338	0.189519761031244	0.184517598427065	0.155044942963396	0.179557669811188	0.164460458057613	0.1890733015973	0.168295813481587	0.167649073986619	0.161706579742695	0.141773916483877	0.169506459788329	0.176572306279068	0.210964717951916	0.198913056067124	0.191144163447353	0.15792089387563	0.137317229412174	0.140911982735609	0.156372511907969	0.155255313364835	0.124105229992934	0.181080314663314	0.222269410200969	0.21152002166367	0.15602118772861	0.141768480920462	0.191117714099295	0.160228924422905	0.153063927686299	0.142340948731806	0.199270064804229	0.198821151127302	0.172279632149091	0.140734544668055	0.272513992369499
Wavelength_771	0.134881821829486	0.149860978017229	0.184221850478897	0.195994759249017	0.189697288371249	0.117273544363599	0.224206441583847	0.191980993739566	0.175869057793072	0.224091526368016	0.138082957547699	0.204548592946226	0.205484747214662	0.163568035861872	0.189011424462785	0.183570334542611	0.155371949233215	0.178167861607237	0.162635074810779	0.189403899426277	0.166647273947459	0.167256391907337	0.160767353998233	0.141779260713374	0.168540367965118	0.177079622780092	0.210230779984611	0.197788375809022	0.19019266791999	0.156921059489608	0.137233286590846	0.140209664781975	0.156375586466776	0.154182429365424	0.124007688627407	0.180660854892907	0.221662382481858	0.211461005441855	0.156578519751688	0.141945822605474	0.189844083266687	0.159611614431443	0.153432973900148	0.14399022940678	0.199949661830164	0.19852768340421	0.173125568259309	0.139962894817954	0.270697613294134
Wavelength_772	0.133025039769266	0.147444927342849	0.181696619648031	0.193502493524444	0.187713924747265	0.116200680338357	0.221905656516811	0.189701893565695	0.173206048380655	0.221240786190117	0.137290626594497	0.202103623853133	0.203154870359148	0.161918550579948	0.186932038099922	0.179112838340349	0.154368371904485	0.175248864963888	0.15956734231045	0.187891087000352	0.164370524503462	0.164238040751877	0.159909912915811	0.139374519705016	0.166064500506771	0.174095628287767	0.207062926242199	0.195774788376815	0.188033553514131	0.154419842981318	0.134835485283327	0.139446854440966	0.154529363231659	0.152661722737204	0.12365404935714	0.178737598461785	0.219348571660974	0.209215077945113	0.156257612024487	0.138587751222363	0.186383529628622	0.156616374478984	0.150598098874846	0.142867313638798	0.197435473018843	0.19595164476965	0.171384714770654	0.137205929894372	0.266265735656637
Wavelength_773	0.135400937722747	0.150190589406742	0.185115521497094	0.196387030064474	0.190541873168241	0.120847288650521	0.223756547074793	0.192490898857431	0.176932623460462	0.223743653451513	0.13871930289197	0.204910210688294	0.20738712579738	0.164758312477285	0.189282358555244	0.181643523646255	0.155944842752933	0.178954063535055	0.16206613177724	0.189882492693733	0.168034305001831	0.166063870745828	0.162020859576584	0.14192017414876	0.168584323437194	0.176447542902503	0.212565497411433	0.198356760163705	0.190427591466275	0.157290176192828	0.138224415165577	0.141527170041932	0.157337855411107	0.154991020686911	0.125444182344958	0.181335108698623	0.221408306919761	0.213611494973843	0.157322648945461	0.142468836570406	0.189128433925798	0.159184222651415	0.153848342700078	0.145140221161744	0.199756593020411	0.19891859894918	0.175286833441439	0.140551901454282	0.27126514844678
Wavelength_774	0.134165824351505	0.149576661567922	0.184696463069233	0.19576346662001	0.189355291690003	0.122150868855962	0.223726453137062	0.191053723923799	0.176869796736084	0.222504749033041	0.137555706043621	0.203662913221282	0.208714152342007	0.163864866929176	0.187983535893305	0.180029562243258	0.155105627966929	0.178221808575362	0.160560461790597	0.189927157644328	0.16621457087193	0.164619044532521	0.161361154238172	0.140780607079613	0.167822264628709	0.1750387194017	0.211596586379472	0.197975529974572	0.190488756288757	0.155296233634461	0.137939762808762	0.140869298533489	0.155682761845318	0.153786485740189	0.124784010378563	0.181064266523059	0.219426145821003	0.213726764108517	0.157073218747925	0.14033429889118	0.186967996159644	0.156955902498959	0.15434435190191	0.144041286311693	0.198153869197508	0.19710452489294	0.175116696618555	0.138817635309386	0.269254480409764
Wavelength_775	0.133113840376284	0.149004322026358	0.18367409041191	0.195385205313018	0.188139944565286	0.122314961186581	0.224705157832557	0.189966131946348	0.175933418034111	0.22108427085337	0.137974541479734	0.203113607819937	0.211137981292721	0.164151280740877	0.187234617176958	0.177721481114003	0.154587055686894	0.17741322824625	0.159207427374426	0.190359059866248	0.164999546514993	0.163141521454896	0.161022274497455	0.139941519975682	0.166840444839041	0.173271162451755	0.211156471398077	0.198305175430669	0.190860312108412	0.154022728167063	0.137931557316218	0.141415072579875	0.154096851393452	0.153210785326776	0.124703789659717	0.181450143055385	0.217935698104847	0.214052004243949	0.15894983729466	0.137171301550391	0.185232098104307	0.154626809416367	0.153771942274918	0.143660445090387	0.198308310212907	0.195504282439543	0.175739485052231	0.137153614814688	0.268201691006882
Wavelength_776	0.131327177480409	0.146211855833103	0.180467664243359	0.192629465920158	0.18638185372592	0.117891658901829	0.223451532746535	0.187165142876911	0.17380684819402	0.217221903435811	0.137784834496277	0.20053514125186	0.208316148497079	0.16194468592995	0.185284435584948	0.175122525042168	0.152808592449922	0.173757825194529	0.156518164666513	0.188727294425324	0.16272270120448	0.160561679358511	0.158259785901222	0.138095446802774	0.163687235659894	0.171069870769154	0.208167010638783	0.195764785297475	0.188791930419022	0.152037109178757	0.135663849181358	0.140116422881819	0.151851889523044	0.151010010864653	0.123531663522806	0.180118805238001	0.21557107983436	0.210763320484268	0.158712299616296	0.133127516434946	0.182586753252479	0.15173800212964	0.150521054959461	0.143266234926708	0.198300290089278	0.192695542374726	0.17406479821558	0.133861850152363	0.264042393653325
Wavelength_777	0.136940836925063	0.152438231376981	0.186369275738643	0.196991707567568	0.190579831629465	0.124461575390533	0.230633785630405	0.192044598902348	0.17872214101106	0.223575739947568	0.143886211330875	0.205661169103564	0.214834209508654	0.168325399881001	0.190598654277555	0.180397454678783	0.156996955808228	0.18062089289245	0.161530687235768	0.191692514399009	0.165933785841951	0.165408447089291	0.162308541429773	0.142621515752308	0.168174372071602	0.175154005257447	0.21459683500772	0.201857923823543	0.195088092921562	0.156196508985281	0.14131524006521	0.144971636811372	0.155594439561132	0.155394822044736	0.129296354287268	0.185184539965416	0.217964635612213	0.215760488891966	0.163899732869993	0.139461095015116	0.187843363049349	0.157272566998425	0.156288410915201	0.146242286617718	0.203033619853545	0.198055977364415	0.181361411957888	0.140220499548268	0.274147832947025
Wavelength_778	0.142983954517671	0.158682542178064	0.192863465405123	0.202898730829477	0.19573877618129	0.131010303402606	0.234786868528325	0.197576656791527	0.184081699906955	0.231329095432127	0.149488855805322	0.210760953452703	0.21823340676777	0.173723254070453	0.196725339480244	0.186582862740719	0.163269848202111	0.187421158702601	0.16577878155544	0.195944392055296	0.17070757647158	0.171836949675028	0.167314158874858	0.14758595319664	0.173606132688991	0.181297804241438	0.220985344300081	0.20709423510548	0.199804793886647	0.16116882515224	0.146340190727857	0.14999716133934	0.16122893918549	0.159799724821041	0.134792072273854	0.189098798410692	0.2224072126029	0.220932814849975	0.16749780472037	0.148005213606356	0.194079492067834	0.164936752351499	0.161158120675465	0.150676598937013	0.208405268493418	0.205206212767357	0.188070590040553	0.147525226668228	0.282476106246099
Wavelength_779	0.141747112944814	0.156614584187037	0.190783698934056	0.201647483562454	0.194194369568343	0.130290620086657	0.229567656999228	0.195614818239457	0.183019259328424	0.230774745076075	0.147493345944298	0.207525471241634	0.211515611882417	0.170910797242572	0.195341873929285	0.185362453986269	0.163558852552502	0.185189909377652	0.162795619698465	0.194162114065016	0.167932700825904	0.171171321801859	0.166179623246631	0.145577572427952	0.172672427261755	0.181042230784962	0.215384678365288	0.203642239097684	0.196521749848374	0.158575828627183	0.143657382572241	0.147631483900156	0.16044235145671	0.156673675414017	0.133863654794697	0.185121683481155	0.221344867076472	0.217052504876674	0.163343826441554	0.148605270468877	0.191514161679004	0.165160948071832	0.158735778858547	0.150071720902591	0.20483231417807	0.203980230116021	0.184369955196099	0.146410446793864	0.276157005989682
Wavelength_780	0.140051291444501	0.154698446956122	0.188230636832168	0.200141333121815	0.192350525822139	0.12844586672652	0.225044360270794	0.193609492334393	0.182253145748686	0.229027796779685	0.146127527884821	0.204658812925212	0.20693270067489	0.168304090874861	0.193132950976694	0.183662537980107	0.163010534526859	0.182989554207675	0.160277190094273	0.192631724202357	0.165685909977966	0.169605079612565	0.164370727218139	0.143728794595734	0.171852464271092	0.179692478582253	0.211307970481246	0.200862131744158	0.193530352349845	0.156877921086687	0.140357441746311	0.146183624833224	0.159009253545921	0.154768999125816	0.132461282214546	0.182497250212594	0.219963602210858	0.214978973596781	0.161380042194761	0.147388747514918	0.189048838305073	0.164685117494432	0.156842572271824	0.149703869667097	0.201986372258102	0.202288274113427	0.180824806068394	0.144944518143863	0.270227793931821
Wavelength_781	0.13616405245623	0.149432030656888	0.182965364241084	0.197059183129298	0.189517998311227	0.124167956257627	0.220160131052217	0.189555743468042	0.178384531198919	0.223444283438127	0.142473967344356	0.199854713442982	0.202317600682709	0.163952786844122	0.188570426516548	0.178826208300489	0.159261056413422	0.177131090203413	0.155029274231702	0.190232444115426	0.161245139813907	0.165933210148704	0.161026665884295	0.13922474567096	0.16693001633999	0.175365996658983	0.206172270652636	0.195927551515018	0.18906613163739	0.151838733587756	0.136214418112386	0.142907257514408	0.155392246886011	0.151017756140156	0.129142517471362	0.179311919542623	0.215517890173396	0.211092054350077	0.158141912038896	0.142186962789839	0.183225044533062	0.160152947508973	0.153234261852943	0.147431945296305	0.198793447608792	0.19763849731563	0.176053346779769	0.140219552310479	0.261751738197327
Wavelength_782	0.137007166492064	0.149788738398344	0.18299895025585	0.196433614140188	0.189275033666521	0.124628227919365	0.218655391466552	0.189172492937856	0.177934438626908	0.22296569781521	0.142367425880599	0.200008155143327	0.20233768556015	0.164363363977838	0.187784224697705	0.178505060224091	0.159706265403153	0.176867929741266	0.155928475945009	0.189842866640939	0.162834392622685	0.165582527751345	0.161204227075832	0.139969768171394	0.167317648157613	0.17583003492776	0.20648074465605	0.195926598303253	0.188492377665587	0.152764276881814	0.136385003238857	0.142755230510007	0.155889585082043	0.15146235862017	0.129306471194882	0.178736814312286	0.215970573522434	0.211538925176866	0.158100413905784	0.142502486722585	0.183693128550516	0.16063305675853	0.152862199301825	0.147686744087869	0.198444632649967	0.197750453746156	0.175864967337536	0.140769285419894	0.261707857532614
Wavelength_783	0.13538101443061	0.147385370511915	0.180775163742842	0.193936762168576	0.187113106659202	0.12291439491848	0.216747723956696	0.186493879698203	0.176303226892781	0.220264606940219	0.140861477642394	0.197030583680259	0.200200278080017	0.162133444880164	0.185399664900751	0.175899025749436	0.158389350007626	0.173644220838494	0.153113707676598	0.188761397449117	0.159748268652174	0.163465882386051	0.159584296107641	0.137515106318531	0.165143064575725	0.173774894233337	0.202646383457938	0.19328307926291	0.186942450037956	0.14939558048949	0.133993765882107	0.140726595507497	0.153323351913125	0.148652403373976	0.1280180192085	0.1763240142778	0.213050477386616	0.208528599414974	0.156786412782763	0.138848290020598	0.180145437101791	0.157258521028882	0.15088243925205	0.146279325545768	0.196059997897081	0.194526751301452	0.173734107878681	0.137643547830981	0.256059139457564
Wavelength_784	0.134940113037693	0.14723477536514	0.180184017020018	0.193547885896402	0.186404127331548	0.123893897492963	0.216401885858835	0.18537542400421	0.17636242465609	0.219974225746327	0.14058268370761	0.196434767275607	0.20002155035559	0.161953824888228	0.184879705691904	0.175626282907754	0.158173961932319	0.173582107603242	0.15280653750758	0.188132678974076	0.159445111627134	0.162785702158939	0.158912263231813	0.137020017097941	0.16489904327318	0.173083837385072	0.202099122887905	0.192590892057017	0.186541260106202	0.149161282138302	0.13428286300378	0.14025724976691	0.153085722519607	0.147820232081466	0.127409771631146	0.175438697612863	0.212056913561116	0.208458451008311	0.156331494945674	0.139102408029791	0.179773168783607	0.156887246595493	0.150409941686491	0.145853757890054	0.195134804116153	0.193645976981629	0.173269933729748	0.136907320855495	0.256166961322109
Wavelength_785	0.139383990967267	0.152196849559929	0.185589831403198	0.198629924809227	0.189831005348807	0.133020827708578	0.221476890807327	0.189001647437539	0.181038538075311	0.225660022111172	0.143558831618393	0.201596987281447	0.206513444511236	0.166760021787306	0.189381862403001	0.180306369496831	0.162286271801453	0.180666428117759	0.157565642033261	0.190874773410847	0.164774868655665	0.166136613454071	0.162675754240537	0.140950455484011	0.169421750813198	0.176751045201053	0.207690342528946	0.197394750569467	0.190849151638795	0.154261407283176	0.141038887128014	0.143679892588951	0.157316727868378	0.150932600864377	0.13110041237094	0.179125670921375	0.215512308190386	0.214068008725543	0.158872083760954	0.146801811378848	0.185250547262343	0.162254171163363	0.154972437903463	0.148159062814299	0.197699381399135	0.199063258991928	0.179361632730044	0.142102566790859	0.266756149082259
Wavelength_786	0.136867573920503	0.150224767971506	0.182701551575694	0.196217380977568	0.187181775597205	0.131359332836294	0.218423265344442	0.186899270069946	0.177750412610533	0.223445435580957	0.14164876085461	0.199112223559826	0.203495423212929	0.16397414554243	0.186918695025263	0.177037427273086	0.160656268545138	0.177797349929066	0.15451966442746	0.188897914856726	0.162187800886936	0.163761670411884	0.16117567964194	0.138999257018002	0.167075718346161	0.174317653717635	0.205178604142372	0.195374561915816	0.188359050021092	0.151627095925938	0.138958769137833	0.142349265036166	0.155694861479914	0.149900496683705	0.129020754277309	0.176411295862806	0.21290035507212	0.212251915141173	0.157769038896589	0.144710482859708	0.182696844754831	0.160098915739303	0.152165778482659	0.146296380427416	0.195546686111601	0.196343216861975	0.176355298981542	0.139827967760599	0.263601354692319
Wavelength_787	0.135123288522073	0.147877545114588	0.18003836889421	0.193234371234489	0.185015162890338	0.127978517462899	0.215650823091498	0.184620538422176	0.17571561126454	0.220022846466217	0.13970654517499	0.195882723848071	0.20025699911484	0.160856965689444	0.185022357516938	0.173888619631735	0.157896470230234	0.174668332275684	0.15114221554534	0.186653937941338	0.158602154602212	0.161190045953119	0.158742891071205	0.136602804293734	0.164099339468846	0.17199972473736	0.201916167103751	0.192720964148028	0.186617805317623	0.148597159056784	0.136168544558743	0.13981888997469	0.153129484344857	0.147852353396681	0.127270575632428	0.174097754364106	0.210086622761484	0.209082151883467	0.156103735297682	0.14011772630533	0.179134684217285	0.15711326500486	0.149660474730306	0.14460113675369	0.19348647322219	0.193072384296151	0.172777404713289	0.136708212382711	0.257980062175605
Wavelength_788	0.133426224146042	0.145756213920092	0.177515292071296	0.191037435700316	0.183244965292419	0.125566262864784	0.212206271085187	0.182037571351628	0.173836707343645	0.216964772793977	0.138283614746392	0.193531579523614	0.196984383316712	0.15918187144512	0.182795708367225	0.171698426972591	0.156373350031636	0.171677607895274	0.149233687254844	0.184792910183299	0.156747813193872	0.159310117513487	0.156901990854682	0.134928198202817	0.161858350993718	0.170207302750987	0.198929815779807	0.190097626971735	0.184072804298512	0.146766393498786	0.134047281575107	0.137917034985098	0.151605978240511	0.145685397648652	0.125893127243813	0.172056285167004	0.208387384897508	0.206072929063436	0.154232861654525	0.138067953024645	0.176525586836814	0.155157004454503	0.14778688037459	0.14351677517682	0.19161393982695	0.190663222174647	0.170358244721057	0.134701532638448	0.253646018770116
Wavelength_789	0.133564007583389	0.145782834184994	0.177584334981977	0.191181786256036	0.183538257928439	0.126559285799229	0.2119996224768	0.182052068523943	0.17392398267532	0.216941599332449	0.138808112962487	0.193833958597802	0.197411994267001	0.160537946052929	0.182988118470346	0.171566096578673	0.156940248775373	0.171760608188114	0.149395961981829	0.184855571815333	0.157004528502583	0.159630378459806	0.157162152816766	0.135173933813588	0.161991624002281	0.170369166825701	0.198859751287369	0.190177688693983	0.18392929279673	0.147109553141045	0.134547595918496	0.138815658487605	0.151987724938179	0.145384707896755	0.12646601690609	0.172264577920057	0.208662445849146	0.205962110242869	0.154334962889565	0.139028521839535	0.176426541602457	0.155334980727465	0.148034001806628	0.144143847123856	0.191958409301264	0.191003249128666	0.17137307536582	0.135317871894272	0.253635117452877
Wavelength_790	0.1319873016247	0.144774196854123	0.176087494262036	0.189571529024726	0.182338059792245	0.125833860103237	0.210809790850507	0.180990951585752	0.172607579319477	0.216023633715081	0.137870339864038	0.192533199714037	0.196171212528897	0.159205656897236	0.181734456088759	0.170415618480915	0.156281648132407	0.170436487142538	0.14825541061301	0.184066524635702	0.155028819593041	0.158591410315373	0.155645366213488	0.134137460801515	0.161284375003423	0.169088468168032	0.197094670588573	0.189340836447705	0.183163263479466	0.145986639084643	0.13304704336393	0.13878162194191	0.150763619348016	0.14463257838178	0.125576621544863	0.171336941854717	0.206770234184909	0.205528482643202	0.153685337627316	0.137492373447768	0.174803688239225	0.154400312239272	0.147140363886499	0.143245061389267	0.190490133426237	0.18963139805085	0.169718280333879	0.134243601336071	0.251291771872673
Wavelength_791	0.135527298667898	0.14728996041281	0.179770468038352	0.191636442694642	0.184389281797868	0.130275777128942	0.213328822479173	0.182914221179309	0.17573123594693	0.219356538450417	0.139403511903282	0.194756319684157	0.199589577725829	0.160988145791888	0.1838415939397	0.173380796602864	0.158765030403669	0.174019128290817	0.149729355112463	0.186237965043917	0.156990711778497	0.161022172501515	0.158247551165526	0.136011164448978	0.163362470334164	0.171446137286912	0.201018589213273	0.191604874350849	0.186607160821074	0.148100429915242	0.136148480294788	0.13973944649307	0.153118169011073	0.146220226411464	0.127593920021341	0.173541453767018	0.207398137666	0.207474191813497	0.155452890381104	0.140723235148642	0.177109602844431	0.157048116106961	0.149880520872317	0.144577226182591	0.192359823681339	0.192177584045811	0.172915379402641	0.137205606970705	0.255304158025523
Wavelength_792	0.135611606564181	0.147888689594044	0.179731957397879	0.19190836038247	0.184221000175442	0.1315883558696	0.212309950375017	0.182866535807001	0.176153399413242	0.220316657072486	0.139565041809709	0.195086426592715	0.199816957693664	0.161056482848098	0.183783969865242	0.173423905137396	0.159229548324812	0.174623977016072	0.150807765733109	0.18591864014134	0.159198202778458	0.161145000019143	0.159236321863763	0.136616280915091	0.16435397537236	0.171838569375757	0.201557008158609	0.191652586607256	0.186373139103092	0.148501261948285	0.136582006593985	0.139667450595507	0.153819546600632	0.146951844856578	0.127323904986638	0.173015731379446	0.207761136639418	0.208845584737076	0.155529507891261	0.142418904112096	0.178035652805131	0.158240302635397	0.149618355769538	0.144554263394467	0.191737585998815	0.192881371133026	0.172565129068931	0.137498625611244	0.256925621213344
Wavelength_793	0.135124200532542	0.145905167635997	0.177415479522485	0.190028959072177	0.182687814566052	0.130207558537178	0.211672884371167	0.181194241968215	0.174777390824143	0.217803962586337	0.139091066084527	0.192649737084031	0.197461542595583	0.15903336845976	0.182126622193196	0.170851431170479	0.158034177592537	0.171840626992331	0.147866604157283	0.1846469466653	0.156269014798601	0.159803265437254	0.157848729407596	0.135111896184568	0.162228128651324	0.170379073853735	0.198187995870526	0.189614871159974	0.184748933359549	0.145095434597291	0.135291407760978	0.138890837250352	0.151587985490353	0.145237896436591	0.126207922768497	0.170914866358822	0.205349680881311	0.206951532927061	0.154424345911448	0.139565102306383	0.174920220205478	0.155747607245952	0.147924357417703	0.143870672040562	0.190488106624651	0.190415026046922	0.170966578432395	0.134934129158485	0.25203041699228
Wavelength_794	0.13460059490241	0.145493335378355	0.176290929672013	0.188766765895705	0.181492449860065	0.128530347755284	0.209582430391576	0.180381564353211	0.173658286982656	0.215343257167844	0.138701163921066	0.191880726118641	0.194826101350866	0.158779033206169	0.181184585985251	0.169879619292287	0.157083167549391	0.170517062506731	0.147554765658812	0.183295245327066	0.155401959862124	0.159070616055252	0.156284759374857	0.134920719223843	0.161266156584261	0.169446664084063	0.197396371914283	0.188486509904958	0.182822280805623	0.145021644706708	0.134421710190043	0.13915895352152	0.151195120112079	0.144875054214411	0.125639433434989	0.169848887734562	0.204647073499699	0.205662926102105	0.154077998204506	0.138587320079619	0.174454466812654	0.154892773020771	0.147173946027215	0.14418518961163	0.190184774695944	0.188991988362215	0.170479250373497	0.134899796958951	0.249450202398247
Wavelength_795	0.132606481296685	0.144341919206566	0.174820195961621	0.188332638589379	0.180372012301711	0.126949350959607	0.207556742906455	0.17934899886632	0.171813809838194	0.213649218402111	0.137667326553342	0.190664006845276	0.193671038692134	0.157987979462209	0.179870902709709	0.168169499304852	0.155737967823891	0.168653641090673	0.146454506294003	0.182845129531877	0.15380171800353	0.157448170102302	0.15539388073599	0.133827490345052	0.159729686733281	0.168299174378405	0.196527668344109	0.187816204200228	0.181437289843298	0.144281832313693	0.132718935974045	0.138373870930853	0.150523430000564	0.144069111532797	0.124955738379283	0.169496543156626	0.203796207050978	0.204162230169503	0.153731470704139	0.136428622709152	0.173041611624638	0.15356149274699	0.146201761975763	0.143951136357726	0.188828854478465	0.187856952925376	0.169313377612887	0.134267700679526	0.246640396314909
Wavelength_796	0.130042464266874	0.14109466892872	0.171458728870983	0.185542872865245	0.178347760186239	0.124661799828451	0.204822026924819	0.176635629008276	0.170031678558103	0.211192466601897	0.135214225326392	0.187110423013041	0.189762087911583	0.154588421118364	0.177345717418154	0.165501583830763	0.153640876890315	0.165400906261728	0.143189790653494	0.180538231638389	0.150403309295476	0.154687579206181	0.152826820739747	0.131238134110666	0.157605698801546	0.166203838451187	0.192017846648412	0.18485881991036	0.179153092326274	0.141138828938466	0.12988918310065	0.135832798991125	0.147595731627075	0.14127302822715	0.122573378110024	0.166902323130555	0.201290252160337	0.201605787715045	0.150737227199568	0.133278293616677	0.169260210010813	0.151016467485273	0.143316721623672	0.142007513188993	0.185264021624596	0.184914552674719	0.165491969752049	0.130568978995302	0.241299152601032
Wavelength_797	0.12984467427098	0.140718396153963	0.171382101119555	0.184685052317048	0.177306576564614	0.124688460168719	0.204392838054052	0.175547090650654	0.169646599118198	0.21119411550691	0.134895094435912	0.186549359417147	0.190119695756562	0.154135943692948	0.175920734057329	0.165250066526459	0.154028700044665	0.164639151788234	0.142669925851642	0.180345249740526	0.149859735695784	0.154161995260388	0.152624123183338	0.131095091354719	0.157674536137037	0.165286849096569	0.191043871819757	0.184467843317304	0.178499669812816	0.140583260515337	0.128763080828585	0.13561919352373	0.147096906319714	0.141185528701745	0.123074421183409	0.166591298117281	0.20014302471742	0.201409671062147	0.150834952690485	0.133285201699086	0.168669371511443	0.150726104795003	0.143569516804545	0.141180858172937	0.18398256205956	0.184262988334128	0.165716130194172	0.130538182128951	0.241238089009437
Wavelength_798	0.132172584005272	0.142241870698416	0.173517673712043	0.185832500713092	0.178642300407906	0.127656325902912	0.205482331720414	0.177020110405555	0.170996943396202	0.21285390144047	0.1356102983472	0.188361239214735	0.19246553682218	0.15568075049383	0.177419840051978	0.166824274330695	0.155146392882708	0.166901583475244	0.144016275128418	0.181271025822737	0.152085325020251	0.155755855230604	0.154308351674126	0.132331219212835	0.158586882998194	0.16620452884439	0.194468209506717	0.185508867220522	0.180017648795555	0.142388539416148	0.131048158024198	0.136471788801891	0.149139029968324	0.142435230144942	0.124249086362643	0.167723224448184	0.200909442918499	0.202879546849968	0.151436937881404	0.136257414404831	0.170799059398499	0.152256379885193	0.145265142152472	0.141769556969065	0.185456520852762	0.185936879587304	0.167902590583038	0.13284721688725	0.244939908020517
Wavelength_799	0.134635161256094	0.144934491644751	0.176760073306678	0.188470198670153	0.180018323584751	0.13331416557994	0.207946612827471	0.178916722765597	0.173291359047904	0.216017942280993	0.137138017545123	0.190808660091347	0.195957678941918	0.158492142431238	0.179610685657532	0.169338255588483	0.157864263437454	0.171026129188859	0.146616407391792	0.182758887569012	0.155015470327069	0.158056281160556	0.15669945441022	0.134046009050974	0.160712867272268	0.167874826964261	0.197796530196692	0.187994526384356	0.183105666433629	0.145378243520727	0.13505539173133	0.138542568691373	0.15129354418761	0.143842003335175	0.126224152123406	0.169246629214308	0.202129108746607	0.205352473881692	0.153233155581645	0.140923448376523	0.17383318643298	0.154954426932036	0.147315372337558	0.143085741646082	0.186787158395288	0.188114931694956	0.171161898652845	0.13625172367309	0.250326563504404
Wavelength_800	0.130685916565532	0.141208910072589	0.172003624204757	0.184675416957036	0.176515912031432	0.129411771737667	0.203699792268403	0.174685060879024	0.169571908853824	0.211591133156772	0.13437567957398	0.186260085404531	0.190668789169122	0.154978939060693	0.176206463058752	0.164807027905054	0.155205519811645	0.166183576512108	0.142122145253997	0.179449902582294	0.150177668790979	0.154374097120681	0.153260385435068	0.130723369891954	0.156918449932255	0.16452583550423	0.191238896677005	0.183964030660442	0.17931057876022	0.141149685809275	0.131643896029974	0.135714455888016	0.147867767037287	0.140324912047409	0.12356163326313	0.165194583290169	0.198538969130775	0.200788485919289	0.150485181361349	0.136366509895855	0.168591535145013	0.15135273919148	0.143231805037396	0.141169562182052	0.183179725848198	0.183802321957839	0.166459055594158	0.132107553937075	0.242598663535212
Wavelength_801	0.130903342495639	0.141191299041312	0.171411450449557	0.184701885713676	0.177033201607848	0.129332430652083	0.202519451584778	0.17479755839974	0.16957537984262	0.210789388390541	0.134217285641915	0.186218331855006	0.190301458471018	0.154983244997134	0.176655410948094	0.164294146235219	0.154189906846587	0.165715160772608	0.141958756666987	0.178907399933009	0.150402595544142	0.153676987882141	0.152658054285153	0.131467932644833	0.156698810253447	0.164594716913748	0.192007694002857	0.183582743942804	0.178309563461062	0.141193026445353	0.131912106881233	0.135637042606661	0.148395082993526	0.140561195819361	0.123194761933923	0.165250756207377	0.199069361236801	0.201468514383149	0.150105241623151	0.136167533841763	0.16824953010852	0.152021546533578	0.142856498028715	0.141945306364656	0.183736863625943	0.18430519901201	0.16635757627307	0.132266931612801	0.24212181860826
Wavelength_802	0.132293077177507	0.142424030290248	0.172507234076556	0.185862730698314	0.177679348952213	0.131998086150538	0.204170674616733	0.176171661328543	0.17062734326193	0.211973721285163	0.136210179531134	0.187526254580488	0.193513697076259	0.155694263943917	0.177360231266078	0.164872330310538	0.155602790540127	0.166871646543174	0.143034572253603	0.180588197967301	0.151830684929838	0.154204390030786	0.15410786937325	0.132550257832847	0.158021368888784	0.16541275790618	0.193138768967013	0.185332881982558	0.17971688059678	0.141636429004182	0.132833005848333	0.137207052739525	0.148648447146326	0.141542253505877	0.124640607454865	0.166401445712988	0.199318173240824	0.20333037925724	0.151958102671811	0.136225353601919	0.168838938390737	0.152594455576287	0.144315218938193	0.142263962864279	0.183922897229353	0.185454023241807	0.167812967180456	0.133177624361679	0.243285154080745
Wavelength_803	0.130863383033833	0.139426507706907	0.169195658278377	0.18261667232331	0.174924390523677	0.128483829783792	0.199932862574067	0.173042891039325	0.168609290555698	0.207779167489499	0.133868519889421	0.184275240298132	0.1880986583241	0.1531342420945	0.17471957843665	0.163055984725546	0.152859016177867	0.163578926567292	0.140358433608962	0.177209549427338	0.148391922668663	0.152312583763909	0.15067644984665	0.129594002637006	0.15446150835117	0.162676811332988	0.188794956107703	0.181515442637269	0.176874804688555	0.139324682377868	0.130648193291799	0.134510975677456	0.146036700674371	0.138508103790008	0.122418480932044	0.163363469634895	0.196010916426682	0.19883303413864	0.14914388083831	0.13327056771955	0.165883994135113	0.149701970598182	0.142153104602894	0.140554909131136	0.181272442272787	0.181314127522048	0.164710098847124	0.130218488579763	0.237694241221475
Wavelength_804	0.130458156521987	0.139409139003148	0.169309779144635	0.182009237712476	0.17462858122873	0.128300784057029	0.199638491576402	0.173306991113672	0.167981984555374	0.20816217215194	0.133789032261498	0.184126502282355	0.188203505365337	0.153505039249551	0.174659152963254	0.162783982457675	0.153069350872456	0.163502591249305	0.140178770165585	0.177255011027009	0.148386831506333	0.151968185998721	0.15092250176457	0.130083031572693	0.154517361021535	0.163320657708748	0.189586195742891	0.181582210852705	0.177084352240171	0.1394194680805	0.130549362692874	0.135023089915663	0.14624127487697	0.138588921538465	0.12242966125188	0.163263969748751	0.195766058864509	0.198587075755178	0.149356462170105	0.133071299808972	0.16574822565312	0.149859626660301	0.142125916607563	0.140902449506899	0.181548451786748	0.181408981415151	0.165405674186197	0.130779904598729	0.237056042666595
Wavelength_805	0.130637797624426	0.140210110669863	0.170075612596351	0.182791226863829	0.175132141716431	0.128944105639586	0.200345373512728	0.173224049441664	0.168461334285928	0.209363943104265	0.134322903584428	0.184430029477004	0.189276243929786	0.153750903995615	0.174750743938268	0.162904546016387	0.154235393149497	0.163603125986947	0.14032133077274	0.178421421233549	0.149504318367842	0.152400387576072	0.152039713072808	0.130593245969707	0.155421359462697	0.164324195764951	0.190491103293167	0.18199304715375	0.177560312833767	0.139401736866864	0.130694315659473	0.135392498120531	0.147253875442331	0.139462552914605	0.122855366227363	0.163737145137009	0.196070436666851	0.199742451862472	0.150254990645642	0.134197671874477	0.166491989772178	0.151021413020543	0.142398527811156	0.141576172691213	0.1822241562517	0.182569355662254	0.166232429082066	0.131452702461774	0.238411271755851
Wavelength_806	0.128586576958192	0.137858550141388	0.167241414355744	0.180856257152954	0.172734590766796	0.126298851668152	0.197462995986408	0.169720120366497	0.166517392492004	0.206849366230578	0.132541110376849	0.181343316774564	0.185298063216253	0.150555039472531	0.171764733627621	0.160750724646199	0.152692807727239	0.160044081025109	0.138245144234189	0.17673704837001	0.147406247675266	0.150594072027506	0.150137830720136	0.1283958378531	0.153368438614323	0.162250789917745	0.186926980899333	0.179233775532532	0.174731748732683	0.136801354521787	0.127858644649708	0.132803826706354	0.145686125961957	0.137749193796816	0.120863223558549	0.161444993834638	0.193991855032094	0.197353270615283	0.147760548212529	0.13261351859054	0.164218355804493	0.149226282471748	0.139934262379976	0.139963430794904	0.178948125798918	0.179757549875002	0.162426087294886	0.128449203573016	0.234978884855411
Wavelength_807	0.128053750776322	0.13690478668037	0.166788821000609	0.179691368732952	0.171483056482502	0.126434453044505	0.197927956059723	0.169868218193198	0.165048328771016	0.205876064218893	0.132447838798412	0.180579287330805	0.184756718602023	0.15015508645216	0.172266780889214	0.15967787535492	0.151988545495643	0.159707635282355	0.1372202583557	0.175933294499387	0.145051440616947	0.150129057144078	0.149778982603171	0.12765419284842	0.152397589193884	0.160832346047307	0.185791587650104	0.179601538705038	0.175113418635758	0.135659843036291	0.127321623976229	0.132998180523965	0.144376127459434	0.136887004132006	0.120987451711554	0.161514883650535	0.192529988432799	0.195636900103617	0.147081906256207	0.130963871481407	0.162354822919051	0.147407690634533	0.139010420012588	0.138235285849163	0.177440276274579	0.178352713477913	0.161832177120145	0.127836974184757	0.233378891689854
Wavelength_808	0.131910212515594	0.140987273023347	0.171261324097551	0.183120050699187	0.174197717678494	0.132824253802446	0.199635827409626	0.173633156807004	0.168002401089673	0.208646035319285	0.134732269441189	0.184740700594636	0.189232815782722	0.153835383242552	0.174963926325797	0.162927234088279	0.154498587214755	0.164919954228744	0.140896702450091	0.177388336499951	0.149950342363972	0.152500338458494	0.15281978095264	0.13116548260005	0.155337439297877	0.163118269076005	0.191294547736626	0.182755470433	0.178125181333929	0.139811608864564	0.132048942121618	0.136314284178161	0.147779395734669	0.139417422875627	0.124200356054415	0.16362343962794	0.194749979942559	0.199080374767571	0.149547270226679	0.13659457164842	0.166173654128931	0.151562873388848	0.142833635043327	0.140236349322622	0.179805945802272	0.182187581231027	0.166524109906202	0.133255681425072	0.23954373442836
Wavelength_809	0.127905184189094	0.137751217908029	0.166844103196243	0.179402439950362	0.171625694076865	0.127460670480823	0.195621163660985	0.170084507229026	0.164934110784292	0.204641030847587	0.132208331418434	0.180550692068072	0.183960717819058	0.150581045360694	0.171546728007679	0.158892672819661	0.15178787205425	0.1601314353651	0.137190206406084	0.17432846989043	0.145541909860223	0.149676910045064	0.149286121677011	0.128998379812557	0.152406369030371	0.159776640826005	0.185099365512169	0.178664243563008	0.173833219536818	0.135649435762319	0.127207367608684	0.133999900625743	0.144720330234693	0.136903740935989	0.121572877691248	0.159847879914655	0.191910451824864	0.195922936475131	0.146616396644391	0.132637581642937	0.161884705850551	0.14868930062177	0.139505984838398	0.138923323689983	0.177572127288134	0.17877974154938	0.162580594237651	0.129866042589475	0.232316661932108
Wavelength_810	0.126167807977537	0.13527098638948	0.164053218697734	0.177900715711982	0.169403189328448	0.125926330894361	0.192792245152696	0.167846399377015	0.162910400545985	0.202547473894858	0.130294132850003	0.177664790913751	0.180634369989312	0.147998219839619	0.169181352799595	0.157355483233741	0.149910746374056	0.157721681256172	0.135065438211287	0.172662342624012	0.142803841749402	0.148214828350292	0.14727099520576	0.126456601194328	0.14972558781851	0.157634453463449	0.181765992842875	0.175978238851909	0.171475187150987	0.133808404554925	0.125305387075923	0.131570023479407	0.142223590799289	0.134874948593807	0.11974395994078	0.157886686560919	0.189199241291065	0.193322060123882	0.144866303753669	0.130456540850163	0.159646990673036	0.146761146481657	0.137514157607316	0.137338755420501	0.175082696708172	0.175944188889071	0.1596009422937	0.127966015162295	0.228214035648701
Wavelength_811	0.127529372733041	0.136327395372048	0.16496621452805	0.179016989733597	0.169696710053065	0.127438839540323	0.193127215935755	0.168599376797675	0.163691876218205	0.203843911532037	0.131053929665012	0.178936377477153	0.182153933185891	0.1491937931289	0.169945877213718	0.158591282326547	0.150509487678854	0.159282824281554	0.136025806381723	0.173549165559073	0.144014526777875	0.149154384508304	0.148190983371911	0.126956112483148	0.150294659096955	0.158581807929978	0.184673838226504	0.177055805442856	0.172445572565569	0.135643488390358	0.12698389349128	0.132369806724663	0.143249628811332	0.136211299754654	0.120132101776127	0.159296513695793	0.1893599198805	0.194774456099549	0.146334811252565	0.131662669463939	0.161175833158938	0.147842440441417	0.13867008185066	0.137952471367803	0.176251081659283	0.176686607825704	0.161006202901692	0.129299270453512	0.230663157419699
Wavelength_812	0.125959060847864	0.134953997347569	0.163875765213472	0.176741272709223	0.168031136932023	0.126246582651545	0.192041200767074	0.166638446364371	0.162224140623197	0.202695577128079	0.129518489301306	0.177554111878145	0.180866315114834	0.147788370834901	0.168167313368978	0.156578646025235	0.149328166196128	0.157364216756159	0.134434862274533	0.172388277335432	0.141995145020556	0.14755768293232	0.14741427340045	0.125856428264821	0.149275807345378	0.157058076797008	0.183190604923997	0.175953487990221	0.171569839589559	0.133781589837159	0.125591734135169	0.131444105641935	0.142248768328214	0.135402483620919	0.119090172163233	0.158103296243356	0.187591206200634	0.193316820180319	0.14538199006004	0.130326592870843	0.159486755528342	0.14600744676454	0.137899830525598	0.136702586206792	0.174587694065496	0.174669094396208	0.159904235613831	0.127773566436394	0.229223179908355
Wavelength_813	0.124183818603435	0.132259104084889	0.16100829821372	0.175239293055254	0.166186601409986	0.124724626376909	0.189735624009656	0.164865097378374	0.159270089752935	0.20065159711404	0.128879518905073	0.175288450163597	0.17802794838334	0.145252935918203	0.165762782365135	0.154447788569843	0.148482148757766	0.154159845208217	0.132284390722796	0.171251870249328	0.140062430788333	0.146051633470226	0.14620241456952	0.123496948930687	0.146253450089064	0.155178734619261	0.180352378597551	0.174234488467317	0.170085244144817	0.131822778290427	0.12358392993173	0.130077037304039	0.140814713578705	0.133553332632	0.117771607233821	0.155902635319053	0.185162071272031	0.190252311220954	0.143801855429044	0.128203853415219	0.156849769836578	0.14403468816121	0.135393397148233	0.1351801520507	0.171574269214163	0.171998703111958	0.156326574348015	0.125730033701095	0.225491795209675
Wavelength_814	0.125238478651264	0.132674766087394	0.160938203047267	0.174851873527588	0.166640495227318	0.125921995662847	0.189393038034496	0.164456117843146	0.160423237753251	0.200812359020792	0.128742865632646	0.174416513976111	0.178184586650482	0.145993433073264	0.166787553715537	0.154432825231611	0.148697720680101	0.154779480695325	0.13178277350156	0.171038959530464	0.140110390340343	0.145429882321074	0.145931530250666	0.12413784703124	0.146514940808641	0.156113910049137	0.180840647242392	0.173916329184847	0.170615317396025	0.131584580954963	0.125098781688281	0.129367340832687	0.141477988209903	0.132724790201264	0.11781857940676	0.15502801121557	0.185556370320712	0.190467282501929	0.143679680359952	0.127977235940751	0.156679993025269	0.144367751013376	0.135122012494134	0.136043885002192	0.171414572191475	0.172447769002477	0.155467112479822	0.125649036181396	0.22437020912575
Wavelength_815	0.123365187468372	0.131167149069927	0.159046754134909	0.172441347626451	0.164704273586305	0.124211800358684	0.185520041770381	0.162615577896167	0.15772726356415	0.197783419030781	0.127044473266324	0.172733506306011	0.174412732889439	0.143877401072095	0.165072596413884	0.153300825645158	0.147308255059239	0.152813843786128	0.131118644840716	0.168121937561608	0.139481698752851	0.142875810186878	0.143340864922505	0.122410768070092	0.145251138071694	0.154207169556563	0.178012803041355	0.171293624382423	0.167249795471422	0.130905477883643	0.123878194950106	0.127907441608746	0.140297193133589	0.130947521451628	0.116553065670407	0.152097953595816	0.183909319444345	0.187455128926284	0.14102306185835	0.126824689151992	0.155553272767277	0.143320889484391	0.133063226745624	0.13380572345348	0.16831906639605	0.170569749650997	0.153418158940378	0.124399267586606	0.221838668772064
Wavelength_816	0.125644200589196	0.133329539373712	0.16168347725161	0.174846276888883	0.166955472655947	0.12694165577233	0.188828311993064	0.164961741274691	0.159550633737642	0.199452513316127	0.130254486471683	0.174631636804889	0.177992368074143	0.14607980356159	0.167322947312198	0.154759331872826	0.149354184311371	0.154985937925878	0.131583061992426	0.170388917153637	0.140260099503504	0.144646258000064	0.144905953324947	0.123627538063262	0.14632522050483	0.155739837734316	0.17951991352708	0.173231000931343	0.169368671305996	0.131641489740251	0.125862515539295	0.130385777459508	0.141178708089576	0.132064944700009	0.119454406535835	0.154336380265192	0.184124264179798	0.189013824235118	0.14338739478925	0.127891507888411	0.156477945707435	0.1445385795503	0.135585536400125	0.135505794098205	0.171230075613714	0.172943793758148	0.158047467441856	0.126434549087054	0.223801664365841
Wavelength_817	0.12540465358442	0.132634172185563	0.160715059035437	0.173345539119967	0.166118250616831	0.126404736063065	0.187297602442946	0.164061325015013	0.159423151586119	0.198632407310847	0.12950714325485	0.173414846295224	0.176151879440426	0.145506493592817	0.166335869632013	0.154284753494164	0.148292543620699	0.154422278155198	0.130646136866386	0.168932085901762	0.138608652270128	0.14452908179151	0.143849858182787	0.123665746714689	0.145591368041126	0.154970274059265	0.178148038870701	0.171974616648453	0.168632340890921	0.130971639277452	0.124997835714068	0.129628030160851	0.14058721551593	0.131170346040045	0.118429393023607	0.153204580914525	0.183010633268258	0.188051274920142	0.142013321212796	0.127893625901321	0.155505818241726	0.144065387174662	0.1349065561871	0.135352834528732	0.1708115057366	0.171743423068123	0.156732695164725	0.125835695444557	0.222125174423274
Wavelength_818	0.123996566678802	0.130236616372734	0.159084997950646	0.172094491421078	0.164750911005703	0.124268265034461	0.185984142389185	0.163335917437871	0.158200511641017	0.19770806041671	0.127884119773957	0.171805739901304	0.174328621544996	0.143881923798976	0.165203610110649	0.151985014095466	0.146808791532663	0.152366467676607	0.12918120872707	0.167838660562558	0.136780341464062	0.143038674285965	0.143328480278939	0.122143830970594	0.14509355675163	0.153582676041858	0.176435761543291	0.17105709662656	0.167725439366769	0.129300366308533	0.122764763221548	0.128747956444557	0.138802327202459	0.130766630072161	0.117543342466193	0.152988128254011	0.182428871383841	0.18737970610579	0.14111966462242	0.125405793061224	0.153460414633178	0.142624516609962	0.133086187267021	0.134289428496304	0.168482056109525	0.170019512542787	0.154449879911707	0.123842300793167	0.219110238551489
Wavelength_819	0.125912551509523	0.132640133030866	0.161328436757234	0.173668963470423	0.16607131013865	0.127909285057663	0.187839295365216	0.165170142451296	0.159804970274531	0.199621231310199	0.128509968674745	0.174474965730267	0.177248530231553	0.146943675322245	0.166317891606404	0.154324267447835	0.148395313377002	0.154878185889029	0.13161322975598	0.169298373303707	0.139891184198145	0.145415027218024	0.145419970294007	0.124923061658672	0.146578207386118	0.155067569561314	0.181158511416824	0.173768677186583	0.169865088597087	0.132531835770539	0.124742919479041	0.131282389195582	0.141457398863025	0.132703632669587	0.11912599331684	0.155076543431457	0.184147837134788	0.189759180182724	0.143003066016545	0.129361300292944	0.156495717001746	0.144612944473492	0.135229324816584	0.13653985673651	0.170038420558467	0.171619505188	0.158578260062845	0.128053211582767	0.223886983612423
Wavelength_820	0.124823368805107	0.13140377053862	0.160362622512258	0.173503876750932	0.164813181988177	0.128269928278201	0.186249199335315	0.162686319948215	0.159258318045173	0.198740383662934	0.127197361538861	0.172365588911508	0.176100662862766	0.144715656958358	0.164603011144498	0.153297357066547	0.148307787928372	0.152948866173726	0.130392555084041	0.169346396706082	0.139423102757768	0.143799023457287	0.144897658093209	0.123357478057179	0.145814993928463	0.153940764846866	0.178598219818177	0.171964115508068	0.168598002189314	0.130449737365049	0.123827718426387	0.129077295196711	0.14062100238907	0.131120525830841	0.118302373889374	0.153247714115714	0.182579385949613	0.188997003126598	0.142382370477835	0.12861578369755	0.155259709887786	0.14378642031841	0.134333123061988	0.135196491483623	0.167586963421041	0.17063955935178	0.156232331083239	0.126116852313508	0.221958659764394
Wavelength_821	0.125591702177684	0.133271026193859	0.161306178272549	0.174027818135977	0.16494930801538	0.130173033320663	0.187882910129363	0.162311501766015	0.159455011944686	0.199816829392128	0.128924734614279	0.17224556367025	0.176957792992625	0.145629641500303	0.165637100605861	0.153847849372636	0.149038681299459	0.154123790944362	0.131063223130039	0.169658330757975	0.139227406508712	0.144282342246248	0.145169869275114	0.1241387453606	0.145796405596341	0.154857680670178	0.179224621402406	0.172982389330181	0.169568569596401	0.130969785540167	0.125244619854787	0.128988952323639	0.14121037164294	0.131594467792788	0.118954053709601	0.15368746508187	0.182496093456436	0.189183341064411	0.143605709288206	0.129717053893118	0.155971347905811	0.144794579007297	0.134755842302186	0.13543344068644	0.168287570536067	0.17175792901357	0.15681440825315	0.126954193133157	0.22411791855784
Wavelength_822	0.126447114856004	0.133723804318404	0.161303529928825	0.174128605932344	0.16493882348755	0.131252117348046	0.187385898385717	0.162332308636887	0.159208079852483	0.199488203725576	0.130006102013912	0.171696741561504	0.176708838748353	0.146090891662791	0.165618524576932	0.153564568104588	0.148840774874547	0.155072814590547	0.130887749691398	0.168572521009155	0.138739355936696	0.144387158953963	0.144682293862958	0.124262998090124	0.144749066031665	0.154293393005191	0.179196838761821	0.172765907380176	0.16942604478473	0.130997833849072	0.126488944881503	0.129191448502712	0.141095080739498	0.1316918220181	0.119362526631919	0.152972018426505	0.181750507393543	0.18897879004207	0.142743606188597	0.130512792119549	0.155634282873318	0.1451702989048	0.134800844948648	0.135350511635412	0.168555007377808	0.171332843766433	0.156852381678509	0.127606140648636	0.224776632311939
Wavelength_823	0.126943413186988	0.133551632000711	0.161413811974054	0.175166021889878	0.165267184230361	0.132953530809717	0.186754301141373	0.162834196495338	0.15989248715782	0.199548986923057	0.130174453888691	0.172105239465939	0.17743060448928	0.146227031718316	0.165761942762286	0.153255505426971	0.149147149574102	0.155960272003913	0.129955391416101	0.168653724645604	0.139422344941336	0.144074156459914	0.145053423521387	0.123673516075686	0.144587644896896	0.153922078476438	0.179343446994424	0.172778393192699	0.169559789236486	0.130720116550824	0.127426478620382	0.129874112504739	0.141335300827985	0.131768691308113	0.119912928085501	0.15283688555514	0.18129310227229	0.189843705754818	0.14200867762929	0.131158335556225	0.154883721130991	0.14556192840859	0.135376626518311	0.135151665728333	0.168384232026803	0.171241356398941	0.15729769347647	0.127529215936582	0.224766405448995
Wavelength_824	0.126277353543087	0.133967759678202	0.161365965217725	0.174167084406355	0.164450574524985	0.134305307555598	0.185478144046665	0.162914993331887	0.158962240904709	0.19944481883521	0.128771783832876	0.172935940382328	0.177475137279459	0.14664079460069	0.165936842916841	0.153297090958777	0.149344551298882	0.155824871239267	0.130553561490285	0.167909708628984	0.140357892421916	0.142940804363996	0.145379239156777	0.12401357288362	0.145382181070942	0.154580879366642	0.179792520452333	0.172252466205804	0.168559685521831	0.131686668788003	0.127837466291342	0.129301775619566	0.142178619512162	0.131309549209614	0.11945882258995	0.152228875366192	0.181074063231577	0.188878226908852	0.141907843893665	0.132324072186436	0.155383014069413	0.146250521546165	0.135118681811354	0.134857105277117	0.166674857109991	0.172052742898562	0.157371172417478	0.128601005219014	0.224173853370341
Wavelength_825	0.123023246728804	0.128752893297213	0.157105729317927	0.170758575637702	0.162253407674157	0.128802691735178	0.182015371059823	0.158783771155725	0.156559180100305	0.195698538714468	0.126157574793016	0.167549448393962	0.171408246721981	0.143014368807714	0.162330706929941	0.149358948139322	0.145960525179079	0.150938208329005	0.126050910747242	0.165503432388417	0.135361982016076	0.14024868835317	0.142535170895836	0.12034352552332	0.141191925290402	0.150947800138829	0.174701038157127	0.168293826035452	0.165733484408084	0.127316677565972	0.122824918201892	0.12651455122974	0.138586448638457	0.12852410230015	0.117625264115969	0.150089449517804	0.178115493331491	0.183984996346592	0.139011187408578	0.126843774139482	0.150867767390593	0.141366868899098	0.131506418961422	0.134168029167518	0.163952101980371	0.16728454872302	0.154240382650913	0.124530705306352	0.217011357985167
Wavelength_826	0.120554868036133	0.127174733269768	0.154245866523437	0.167906349863187	0.159644837047217	0.126535072491305	0.179204754445721	0.156955585346469	0.153547932862931	0.193748053806198	0.124668972109202	0.165998258376285	0.169166455953085	0.141199778180938	0.160059722122474	0.147292868628679	0.144840357947832	0.148126111157685	0.124937323858732	0.164088104854729	0.133046996212916	0.138024188582539	0.140212542040017	0.119540646837128	0.140563664518321	0.148818260646996	0.172435683324297	0.166839154171931	0.163217131929597	0.1260203453759	0.12068742343294	0.125623585857961	0.137232206277132	0.127269850900037	0.115432982173012	0.147674647847849	0.176187694758572	0.183454243923217	0.138101353664879	0.124264257429202	0.14934345436889	0.140060256128602	0.129303900556694	0.132213579182144	0.161314190839419	0.16510385091594	0.150445817978575	0.122646465533921	0.213627109460567
Wavelength_827	0.121518703904769	0.128011281493366	0.154693448727998	0.16836041472479	0.159372071625384	0.127333591294459	0.179707581165918	0.1567933280351	0.153981883251538	0.193574839703701	0.126401795534043	0.165332766461645	0.170345630519991	0.141117763843279	0.159849941269748	0.147718451109731	0.14622263882592	0.147555758253292	0.124548490376684	0.165199157159212	0.132731264369353	0.138899101824339	0.140289589783677	0.120100014577039	0.140018364779299	0.149278818989783	0.172652320815405	0.167329627408175	0.163934713576291	0.125674470744271	0.121098244884148	0.126406727810391	0.136964487081024	0.127372819324016	0.116793041008305	0.147808241497858	0.175139544898781	0.18364084743874	0.139914139736211	0.124040222773754	0.148437117082806	0.139906728253829	0.129871807427187	0.132617528719074	0.161782169471507	0.164781914138922	0.150951966196809	0.12306285811939	0.212933153518661
Wavelength_828	0.117377898549245	0.123141509875916	0.14912038609995	0.164034683797064	0.15521071821807	0.12200378394766	0.174546633590233	0.152376951872422	0.148964608134578	0.188511271306446	0.122918161714443	0.160741364769183	0.16430232215406	0.13563284528346	0.15526729192322	0.143474949389759	0.142661946693801	0.142359104358516	0.119854434270397	0.161491393764708	0.128353595162619	0.134869270035359	0.136390568589803	0.115805078914286	0.13505405337825	0.145809690521199	0.166309576140732	0.162556371637407	0.159273129831065	0.121031969992174	0.117312912539787	0.122754444789352	0.133486157103345	0.123333997529094	0.112404650709801	0.142697599634077	0.17083931818189	0.178419324628524	0.13525832025321	0.119268428632965	0.142865517029644	0.136339108476568	0.125624401539936	0.129306676701084	0.157979847588289	0.160000114522475	0.144639484146425	0.118542966434034	0.205327606769627
Wavelength_829	0.119015659609103	0.124885949929674	0.151228103563382	0.165734701206972	0.156423448975757	0.125717670429456	0.175781399525516	0.154213318577487	0.150791743977692	0.190509792081839	0.123304300213694	0.162958596550761	0.166217570758289	0.13696019136087	0.157138798148571	0.144823700754495	0.143756025427523	0.145491321182215	0.121388914274016	0.162272149226966	0.129779837641196	0.135857621563823	0.138184557456588	0.116281012932243	0.137224102813341	0.147131329810618	0.168032005983623	0.163967962915421	0.160915577630222	0.122021362320866	0.119515065991351	0.123963427457532	0.13515408278473	0.124226420738545	0.112843723167249	0.143745297804621	0.172127992188159	0.180482205775797	0.134705548400667	0.121936276605644	0.144414234098061	0.138509568310257	0.127602996037934	0.129514741270029	0.158232466740486	0.161943408065816	0.146791043607303	0.119467200765566	0.207938110594507
Wavelength_830	0.121805734354433	0.12837686777633	0.155143824579978	0.169739090833559	0.159691560486474	0.129622966863146	0.17948862523824	0.157539353983964	0.154999846272981	0.194444676513777	0.126270152926502	0.166735812899395	0.170474451515172	0.141260740262813	0.160420374875503	0.148721569755579	0.146571103546494	0.150582919566727	0.125699804386785	0.164654186724577	0.134816759626845	0.13852140798763	0.141316018988	0.119118759812048	0.140671145181696	0.149671815843283	0.173523333214535	0.167478902557295	0.164338268827194	0.127052985357645	0.122295215361264	0.12751991836181	0.138603949751038	0.127881917131961	0.116340396660257	0.147902209671644	0.175582695462601	0.184164292329296	0.138079633444528	0.127217921409515	0.149180005634532	0.142328622473683	0.131113280911873	0.133020941827059	0.161167447004934	0.16582897673065	0.151931795499936	0.124265343621045	0.215274642351421
Wavelength_831	0.122100680810491	0.128299493822328	0.156126078130296	0.16882802165149	0.158687133486141	0.130335501362981	0.179969889698226	0.157125417287189	0.15387644266605	0.193608473283872	0.126572631162264	0.166264396344965	0.170232651865871	0.141935556867256	0.160948237976985	0.149082196527137	0.146422559561021	0.150480919452738	0.125869378061157	0.164067666117081	0.13368424109623	0.138279394502448	0.140616959058015	0.119285968062772	0.139803932163363	0.149117765299154	0.17239716146805	0.167258533333215	0.164558739710378	0.127335132172092	0.123015424395823	0.127294005618375	0.137416823995815	0.126908520501095	0.118039801329435	0.148036114420365	0.173697379522593	0.181439024472496	0.139105887870858	0.126657500926363	0.149055721401486	0.141162109643133	0.131663548947827	0.131951764653003	0.160733602736678	0.16504569011454	0.153211862440968	0.125763426911081	0.214718003323779
Wavelength_832	0.122483178656737	0.128369069182145	0.155171277165691	0.168133442805177	0.158430519865487	0.131412749960106	0.17797132473205	0.156265126702579	0.153726325762687	0.193398474128512	0.125032671329644	0.165584977180866	0.169571694782395	0.141595839756971	0.160093412238394	0.148027093953836	0.145910934887885	0.150334620636831	0.124510436871614	0.162218023787208	0.135352881539554	0.137370858052115	0.140126093957597	0.119868414130296	0.139832601161788	0.148829735726967	0.172466234402577	0.166064241575505	0.1627518437314	0.126951188640249	0.122858308935048	0.126766399476562	0.137827293781423	0.126710545173337	0.116993035073334	0.146606968119673	0.174089178458393	0.18238527591324	0.138236587746916	0.128051851632145	0.149216478823512	0.141893628547697	0.130562804544458	0.131840121106303	0.160180998035605	0.165028082005471	0.153630378590429	0.125258699610447	0.215140472872702
Wavelength_833	0.120281394921572	0.126136693091132	0.152098310055022	0.16568222311061	0.156114173188075	0.129845179343959	0.175110445179259	0.153594924005517	0.150810233210848	0.190790063909037	0.123422907196698	0.162360560614303	0.167114743040781	0.139378151098292	0.157087928956537	0.144420086867242	0.144003571250045	0.146711090697292	0.121951055399022	0.1612831425384	0.132063303308101	0.134667535489633	0.138625848838405	0.11810213766475	0.137261138454302	0.146146100793164	0.169543927372637	0.164223173644324	0.161284259336579	0.123959698135647	0.120179227907088	0.124886937029779	0.135071639045287	0.125493792724325	0.116268083121629	0.145001968953171	0.170940015350576	0.180699159685649	0.138350143217094	0.123929067053502	0.146241446824561	0.139185009977	0.128407175449111	0.13036784440107	0.157926271532256	0.162078631428757	0.149961545443367	0.122580596608579	0.210449269980096
Wavelength_834	0.116751632383919	0.122741214793954	0.147613771970625	0.162502777895092	0.153137583125438	0.125882856985924	0.172131358019974	0.149151938942514	0.147761477039681	0.186443470833609	0.122009834111277	0.158135513608306	0.163552715067445	0.135725509458186	0.153274504623552	0.141084177038318	0.142498161928718	0.141363134257228	0.118373635173962	0.159983505381382	0.126680195171522	0.132266704366139	0.13574081315213	0.114834995016267	0.133548217521185	0.14334752736714	0.162998925489306	0.16027733908502	0.157835534591994	0.119027442961504	0.116939195956332	0.122008343471396	0.132327134274015	0.121758812544482	0.11377505292528	0.141271174729979	0.166799456161226	0.176372638475554	0.135587682712227	0.119343040431057	0.140675946952145	0.135569127145431	0.125672499880281	0.128571723892573	0.154704475976665	0.158035350384894	0.144584328441838	0.118517272996085	0.202389500761939
Wavelength_835	0.118034910337787	0.124302946540109	0.149272931639833	0.164408396684525	0.154727056744151	0.127109789346222	0.173975409745937	0.150987305583818	0.149641386654958	0.188481358363298	0.123788351334219	0.160023811163539	0.165369985061049	0.135964835069867	0.154360361601333	0.143121930643552	0.143782290603684	0.143123124747349	0.119875137592056	0.161368784174106	0.128126301869849	0.134423089256672	0.136916792883296	0.11640789928002	0.134881631278596	0.144987837291699	0.165704960984501	0.162052427098704	0.158819156881776	0.12067316751596	0.118212099722154	0.123253194307555	0.134221876003726	0.12283432272432	0.113988409035261	0.142551212956981	0.168460859003149	0.17826992437371	0.135426325272201	0.121586981186238	0.142226216779687	0.137595497522956	0.127089634995192	0.129790953116476	0.156129859754595	0.159797363928879	0.145919839313062	0.120496843974729	0.204936988971016
Wavelength_836	0.118262106926807	0.124656593375821	0.150153468369781	0.164061001491615	0.155530914452877	0.127295655219782	0.17371286498519	0.152251530532058	0.149632612161811	0.189575017596615	0.123574626062875	0.160643137862678	0.164016738997608	0.135524956572653	0.155285874972159	0.143207414099047	0.143508112181212	0.144537147653394	0.120080122539768	0.160809971343541	0.128453157850486	0.134565780934297	0.13732625499975	0.116336434384425	0.135369387669482	0.145020536428964	0.167029104847414	0.162837890743441	0.159721719293675	0.121304894913496	0.118022389994622	0.124198531850955	0.134816218366274	0.12355497343833	0.113887223850423	0.142853494006274	0.169092456639309	0.178331143207077	0.135016910863412	0.121710002319931	0.142876821012903	0.138305173392179	0.126967527472463	0.129604786627154	0.156310063057752	0.160437848442566	0.146268673933525	0.120976724179555	0.205428744066264
Wavelength_837	0.113357542992128	0.119502612340369	0.144200520894866	0.159422961494226	0.150742053219669	0.123912966920255	0.168266609458694	0.146331744303968	0.145052067272021	0.183768686101024	0.119484648779384	0.154442465836143	0.158582949985257	0.130893688135207	0.150246089067125	0.137354458882604	0.14005242082669	0.138522875995753	0.114262092341425	0.15666417590827	0.12355060362519	0.128533822869801	0.133505984662058	0.111030688448896	0.130307445912127	0.139841464770906	0.158292423445824	0.157468714866264	0.154870104279845	0.115644595101272	0.113202394646389	0.120455006634444	0.130090148388693	0.119341177910929	0.110976118149731	0.137666625471296	0.163881037122928	0.17243203443062	0.131770130830397	0.116703399395817	0.136097776589643	0.133050441450582	0.122572936194086	0.126171329473071	0.150127264553791	0.15452046135296	0.140121491386649	0.115226315854387	0.196108976467894
Wavelength_838	0.11155837266681	0.118352392762175	0.14168986968645	0.157781995543253	0.149586415642103	0.120832611308687	0.168110342797404	0.145403769077526	0.14293609257916	0.182103552366964	0.119242875628648	0.153047548226252	0.157168124560317	0.131383040769612	0.149513366031647	0.135699472929684	0.137251516325759	0.136473900390101	0.113143854586678	0.155428017900528	0.120982819833984	0.127953719026313	0.131361096426022	0.110735768163944	0.127969411073731	0.138437465988309	0.158219308561543	0.157104319088757	0.153909778444335	0.115036687754804	0.11228114831123	0.119824818575029	0.128866405793673	0.118878723224263	0.109589415388421	0.137866868336081	0.162380039072171	0.171504139056242	0.131597837190286	0.113756089175082	0.134849407154987	0.130953024568646	0.121219155421094	0.125987290529391	0.15085234897395	0.152049540193693	0.139080834335421	0.114450680954298	0.195193358224369
Wavelength_839	0.111772747341517	0.119004092417267	0.142144870368266	0.158075053051115	0.148501798243657	0.120695095062058	0.167631929308373	0.145193783928516	0.142636787848935	0.18261016317034	0.119576914751562	0.15299166135562	0.157199369212186	0.130246806627496	0.148794431795027	0.136201209582591	0.137900590750587	0.136730867161027	0.113493262950084	0.155737250900941	0.121715260698925	0.127162422033277	0.131760226768235	0.110983628187363	0.128728137093246	0.139587551382869	0.158050065025964	0.156597758403924	0.154060844804313	0.115012460409186	0.11250050151986	0.11955276261461	0.129029815762885	0.118829470153255	0.10925419434015	0.136663622723117	0.162239111473746	0.171529951253711	0.13134493444127	0.114628032451657	0.135806170611967	0.132013388984203	0.121055997499035	0.125922442560136	0.150536856250079	0.152204259393116	0.138738926377274	0.113691551935696	0.1950440815821
Wavelength_840	0.107841244730781	0.115320922729613	0.138438246014925	0.154581783317806	0.145488275004877	0.118551942779152	0.163607933207636	0.141857276185345	0.139826385582104	0.179652238981993	0.116464377571668	0.149502707711302	0.153699321304891	0.126203100089129	0.145214432753128	0.132715843412618	0.136081453282101	0.132447918867144	0.110455829828538	0.153877788411659	0.119158309921949	0.124013728948825	0.130103386135438	0.107958958995943	0.126793037209485	0.136924248456533	0.153178427794509	0.152760786575051	0.150585566464386	0.110425063748067	0.109008780844418	0.116688333414737	0.126241067618557	0.115626069677519	0.106850690691698	0.133107565315148	0.158666846022539	0.168533917916981	0.127733354416668	0.111760253472602	0.1316557065811	0.128896936741648	0.118175841386431	0.123032451151739	0.14620101834723	0.149392223732822	0.134726546493125	0.11019384944305	0.188936690705128
Wavelength_841	0.109293187757692	0.116837821073154	0.140269512587564	0.15589723626889	0.146682928497933	0.12220531672536	0.16520576582876	0.142742928251717	0.141823424308652	0.181406447414206	0.117299344008891	0.150891208423882	0.156271981753894	0.127171662422196	0.146297339957095	0.134497794826486	0.138335645073884	0.134200935048782	0.111090652803372	0.15516366794272	0.11980836148402	0.125443984818013	0.131243548204855	0.108724629562768	0.128350720768008	0.137796614293203	0.153918264927135	0.15427561323939	0.151746484083936	0.110675913162375	0.110718076337427	0.117745112693059	0.127291486523709	0.115641924244867	0.108953797177248	0.134000674652374	0.158719201269924	0.169586096239906	0.128657611491375	0.113916176201329	0.13215745025919	0.130448211758552	0.12023591802249	0.123652066929987	0.145928565827559	0.150919837651076	0.137023621113055	0.112510496486078	0.190968446008095
Wavelength_842	0.116583882605831	0.124596053701623	0.147943623844526	0.162485540218091	0.152299133523181	0.13065096606609	0.171022345135983	0.148817779072992	0.148658199215477	0.187840832530649	0.122460274694017	0.158191617511899	0.1636341894772	0.134698179506043	0.153205657268262	0.14211959428942	0.144017394614395	0.143295118523769	0.117676182024323	0.158795052235498	0.126361640775996	0.131596839469148	0.135396210436557	0.114605977228207	0.134243577269251	0.143296610079888	0.16311577936569	0.161398763950223	0.157797795086406	0.118888636853399	0.118782421550012	0.123440257495212	0.133910825222454	0.120993622924676	0.114465915268683	0.139578476595137	0.164795049960765	0.176242232033926	0.133633677948517	0.122991851072628	0.14010861471947	0.138192834061726	0.126332610053908	0.128565859980783	0.151492238965793	0.157749771693935	0.145105771773103	0.120901040631055	0.203594861170783
Wavelength_843	0.1133339854103	0.120808841189349	0.143521839865099	0.158580316815799	0.150111192499542	0.12608710731703	0.167284143804114	0.145126694718589	0.14514530249887	0.182584871461719	0.119958280295707	0.153180885410971	0.156858286767285	0.132481168547844	0.151250529821184	0.137200562659122	0.140220831744325	0.138442436996908	0.113818602208953	0.156019486469499	0.121066409113421	0.128320522715943	0.131581933793549	0.11057926139723	0.129565720648286	0.140026005066953	0.157335399561398	0.157354791691734	0.154847024419467	0.115627373022526	0.115058771864954	0.120524701716084	0.130485541908443	0.118062229087119	0.11194165415352	0.137256011667302	0.161700137906053	0.171749188776206	0.130781152826808	0.117406657142718	0.135329477418725	0.133348673579091	0.122171691109805	0.126930609918197	0.149156324323998	0.153606910756967	0.140321977397351	0.116113128079039	0.19524997912209
Wavelength_844	0.116930134724699	0.123198395319547	0.146383696279212	0.16127574407947	0.151022306809766	0.128814363009974	0.168231880736003	0.14743588841376	0.145955055496911	0.184489611227836	0.122323952687861	0.155946228965764	0.158819197993997	0.135147805899576	0.152913482687655	0.140202945596484	0.142138945677048	0.141431592179965	0.117371187836259	0.157427211007307	0.124840384209798	0.131005437918601	0.133893492522096	0.113304464072378	0.130971560482014	0.141578593277877	0.161470627506669	0.158723265635554	0.156013821680787	0.11987366277635	0.11808461914146	0.122865696072663	0.132287050623625	0.120261939326106	0.114449950795361	0.139486011154034	0.163279998116933	0.172467926521886	0.134246350824859	0.120973870147933	0.139303077851195	0.136328038971707	0.124544532019002	0.128527584047431	0.151614690942343	0.155813826824204	0.144122599622454	0.12070404100598	0.199872147866107
Wavelength_845	0.113352543436076	0.118261269210243	0.142189255544993	0.158440473481955	0.146959487366912	0.125526013418524	0.165414013539503	0.143516887059646	0.143660885459408	0.182426347168352	0.118407958289791	0.150925342305826	0.15516050059803	0.12900894754773	0.147585611038695	0.135082399503686	0.139517970506984	0.136792096648253	0.110987479360523	0.156648379956315	0.119554516200872	0.126229507542989	0.132371768207512	0.108037692992365	0.128230219002866	0.138666776944745	0.155266836601906	0.154951317318128	0.153134225283369	0.112761417573628	0.112621439278557	0.119041360505837	0.127750830566442	0.1163126196146	0.111199203266488	0.135070851688404	0.158534680985101	0.169959053154738	0.13152973719861	0.114188716299872	0.133329383520708	0.131651112485666	0.121251892229857	0.125962951804006	0.14672456456371	0.151488149807166	0.14018787664179	0.114135980875894	0.190339898380085
Wavelength_846	0.116040077293771	0.121413421808301	0.144961431437794	0.159692990594025	0.148581650976051	0.12770287838963	0.166186243440874	0.145248699868404	0.145669878210427	0.184194586107756	0.120879795969273	0.153993556354822	0.156892956265664	0.131872939348536	0.149574375424367	0.138428988981525	0.140861020757051	0.139860389877406	0.115802092136035	0.156598278802096	0.124728359263734	0.129514849168542	0.133291202580201	0.112676309834513	0.130662698352084	0.14042818235552	0.160261198125992	0.157321896508487	0.154519049243909	0.117984519461395	0.115750705598346	0.121038412121289	0.131242602165548	0.11957632859008	0.111935534023992	0.136870955492663	0.161904436630997	0.173569794192108	0.132501976184134	0.119730585653069	0.138406141957474	0.135128568195883	0.122927497947033	0.127227239033359	0.15018228737522	0.1535968636503	0.142322112662317	0.1182785311513	0.198854646460177
Wavelength_847	0.117140165638305	0.122776242678345	0.146877196821943	0.160262823272592	0.150253994988889	0.130535472164064	0.168275507295992	0.146019337539838	0.147446359887922	0.18573421624692	0.121946642051633	0.154684964408225	0.159308291845199	0.133237813207089	0.151298384717671	0.138719249036405	0.142346737092065	0.140970908590231	0.115887337524816	0.157203587647072	0.124770885016774	0.13001779391681	0.134816094780555	0.114061053951447	0.13180688042765	0.141583589725377	0.160026031331437	0.158540074081915	0.156332211141649	0.117563714952251	0.117447801165391	0.120836359030291	0.132085147627739	0.119381834011411	0.11431568210119	0.138111613742703	0.162613365757606	0.173182957600111	0.132834389055867	0.121174218934828	0.138033333929252	0.135714836154225	0.124235174671683	0.127935732597301	0.150505803084283	0.155405301064594	0.143867188590038	0.119626612106243	0.199479501751232
Wavelength_848	0.115706395429111	0.122593379453662	0.145486222207054	0.158070827467272	0.149880524669079	0.129587976822908	0.166184811669328	0.145234507811715	0.147156674478922	0.184887099502032	0.120694757056108	0.153668316544365	0.157179390278923	0.133270038286393	0.150868453509538	0.138097224247113	0.142078726500558	0.140702446770323	0.11480213781646	0.155104420251934	0.123426451352707	0.128934757076986	0.13338812467735	0.113075146366182	0.131786931568499	0.140317121804504	0.158288187142045	0.157233345400618	0.154961117255537	0.116985917567608	0.115689309226376	0.120737560324568	0.13213368223394	0.119073831292813	0.113957775617791	0.136620727690776	0.161750182360266	0.172421615999755	0.131513261549703	0.121074274482218	0.137128086807464	0.135749908962221	0.123254552182307	0.127590306629361	0.149208375913845	0.155079492500467	0.142406926109722	0.119283534733077	0.197719220147747
Wavelength_849	0.108441651831087	0.115573772086007	0.136710189783762	0.152301217594012	0.144637816008451	0.121268588822106	0.160464696739074	0.138732455060412	0.140071328563241	0.176984309799918	0.115941865424065	0.145693845293893	0.14958760591937	0.126389875580975	0.144208216152632	0.130190345711637	0.136632325005121	0.131308391430247	0.106309603507989	0.151529707347436	0.114388884378798	0.123410667839322	0.127395407856293	0.105833833133671	0.124676759641468	0.133802919721414	0.148068663450418	0.151109441906752	0.148958991351769	0.108578698660687	0.10651446878694	0.117285645248255	0.124886961833329	0.11447190238921	0.109363800641556	0.132204884417501	0.154298799936223	0.16697053409828	0.128741713813829	0.110806518190888	0.127891909044984	0.128702148501778	0.116906410725216	0.123530658625019	0.143920677187298	0.147521830096492	0.134831924371463	0.110795028856238	0.184882326476136
Wavelength_850	0.105958976489981	0.113127224142895	0.133461865559856	0.150361678679178	0.142074186680715	0.119553852742216	0.154456872058193	0.136405882423857	0.137514953548587	0.173550641972574	0.114272811689725	0.143614724835466	0.144704897675879	0.12387444799968	0.141699332059169	0.128339227062422	0.134638082763517	0.128679760339208	0.106237629690246	0.148835704172632	0.114176240347032	0.120643959872178	0.125184894593347	0.104308250955005	0.122812715931947	0.131922493166653	0.145648643914905	0.148029903970942	0.145068776846948	0.108631049731579	0.106055604315097	0.115204450380558	0.123994169039256	0.11224989365497	0.107361503540715	0.129156375404617	0.152974450420335	0.163751277551765	0.124771048327003	0.11016599876294	0.126497175283999	0.127424214694059	0.114495168662343	0.121998368000614	0.139706628486115	0.145039522265146	0.130504872353477	0.109233418056283	0.180955125593454
Wavelength_851	0.109613580279346	0.115280713082233	0.136968756521672	0.151959061688511	0.143419053668289	0.121197849530066	0.157296049589272	0.138689372679926	0.138871097904496	0.174679381569985	0.116559861851359	0.145568407433633	0.148066759157625	0.125325598765063	0.14370870938181	0.130864775239021	0.136586689173227	0.131402958056631	0.10765367155233	0.150703675343549	0.11485786711233	0.121984046104429	0.1261889868359	0.105278645416927	0.123489070961011	0.13295206020997	0.148752125271245	0.150166483894555	0.147937180770518	0.111206570424334	0.107822131549461	0.117112245836786	0.125162727701294	0.113461726617447	0.109568743947722	0.131237330146188	0.153708074052907	0.164421935297485	0.127779685009606	0.110579694623498	0.128459022159352	0.129067435104432	0.117034046205859	0.123209053830997	0.141548098155308	0.146758591558175	0.133696757285776	0.111616573648739	0.182623195917791
Wavelength_852	0.106660631066052	0.114264328833712	0.135729391604826	0.149700014645105	0.141762937181573	0.121904035309367	0.157666843390393	0.136261339625599	0.13608462381121	0.175356293826698	0.115517594836044	0.143835618009505	0.146453494477016	0.123566845576952	0.14118971483746	0.12919316223155	0.135661584697445	0.129575850131432	0.106437056462955	0.149795408060366	0.11191117748163	0.120768225995651	0.126010251866497	0.104317341502507	0.122541981387567	0.132417611195142	0.146586546548622	0.149956891837623	0.147402972615755	0.108218595530536	0.106228067536208	0.11635769507886	0.123923230737696	0.112416569646704	0.10853294198452	0.129381388757629	0.151877574127845	0.162330886612304	0.126541340295753	0.110210266392733	0.12693655310968	0.1276980162509	0.116278496903564	0.121513958888388	0.138799931488416	0.144618094705958	0.132897959528917	0.110694974164185	0.182698558729736
Wavelength_853	0.109292742293281	0.116154165533053	0.137912401585149	0.152496535697005	0.143134814030146	0.125846676862178	0.15952097431526	0.138413109958979	0.139130750344524	0.178513483839342	0.116732708281383	0.146100402105404	0.150471148808014	0.125781400414173	0.143461209735605	0.131443633052328	0.137345621115145	0.133370640209164	0.108046235099629	0.150930820071044	0.115726041659567	0.122008675832373	0.128263203792873	0.106050568811655	0.124984494015634	0.13385643246976	0.150700266065689	0.152330259237904	0.149814711563969	0.110575260047504	0.109501367132406	0.117657644587291	0.126514534343106	0.114858403687358	0.109731331953945	0.130964526977145	0.153493971612135	0.166099858056783	0.127570774146163	0.113885073165	0.129910081142567	0.130263228609687	0.118274607024695	0.122558039611001	0.139649686400495	0.146959317100801	0.134105059089725	0.11288560568769	0.187625529231197
Wavelength_854	0.103303183128917	0.10945028278386	0.130032597114212	0.144821120308253	0.137707727881388	0.116891410969002	0.152992490921765	0.132514867833114	0.133320120542807	0.170658896005223	0.112142118238699	0.139305610703389	0.141821098123836	0.118536522121429	0.137492146617259	0.124332328814093	0.131897516294505	0.12489792648474	0.101324941347056	0.145771576977232	0.109054537496876	0.11604748339377	0.122481737449213	0.100979676520778	0.118879029547704	0.128413075520248	0.141621827627373	0.144733888195163	0.143210035058524	0.1045380488916	0.102286972522282	0.112295446556639	0.120659535368165	0.10933742822389	0.104765031961855	0.12505734690417	0.147735557015322	0.158474865223114	0.122679461899972	0.10603838440012	0.121645102239706	0.123333208427103	0.111574341493147	0.119125505960457	0.13514894482905	0.139698726226315	0.125847932850081	0.105610077429234	0.174596433723191
Wavelength_855	0.10049540553514	0.106752684840736	0.126517686730877	0.140867757579819	0.134552566760742	0.113533653703472	0.148597450600184	0.128922253031998	0.130247937351604	0.166442954048863	0.109089564439984	0.136169263448323	0.13617132018601	0.115403392643011	0.134219761302738	0.122102235301763	0.129454941822319	0.121034626451314	0.0998792043685077	0.142859430784747	0.105486174746548	0.113508887126814	0.119044103784866	0.0987696881485683	0.116457388629982	0.126317317922534	0.136078946895768	0.141100603219777	0.139834117996333	0.102219375603131	0.0992781680622223	0.109841359555176	0.116997854833227	0.105920851508751	0.102311366834594	0.122279233987142	0.144855597512636	0.153713794554791	0.120909210280032	0.102316949914434	0.118731064715622	0.120708940215801	0.108179087347926	0.117468073865805	0.132459958075314	0.136329849640139	0.122936261068869	0.102748342499721	0.168339765150721
Wavelength_856	0.105295888155484	0.111489467320414	0.131507496533612	0.147223699249872	0.138750362209027	0.120613495742075	0.153179125184006	0.133946218825189	0.134289393868099	0.171772953621651	0.113313568758603	0.141164989885379	0.142889606158516	0.121140742713547	0.138758930861377	0.126543757859135	0.132792309993041	0.127024414756603	0.104452701391554	0.147246176121533	0.110371218233338	0.117726129290377	0.123382537842903	0.102576089141423	0.120099168399052	0.13001200019601	0.14403475114511	0.147103587382391	0.143927180430322	0.107344713505399	0.104977873282938	0.114304643409578	0.120916619647321	0.110325923170894	0.106884443087193	0.127730188846	0.148893015263985	0.159969643289882	0.125133600863681	0.107355453118062	0.123886894635814	0.124987432059649	0.112916364532701	0.12078020144908	0.136206506037219	0.141753976533824	0.129548060661544	0.108688312075104	0.177218113653547
Wavelength_857	0.109208606356063	0.115654596715221	0.136299628169279	0.151899595355581	0.141786249244208	0.12720533429746	0.156443093078677	0.137678259674245	0.137833430201366	0.17554800812678	0.115784047115563	0.145317828597403	0.148280978081685	0.125919310863794	0.142604013038172	0.129615383456513	0.136086165124013	0.132540514842672	0.1082261985551	0.149577758821791	0.115606316811829	0.120245660044649	0.127189872265123	0.105842689101663	0.123230149347282	0.132281304739485	0.149855613148193	0.151236069745568	0.147369373168027	0.111973032491885	0.109967765801156	0.117760101132752	0.125144811117647	0.113694607371686	0.11056546174347	0.130871729930532	0.152572432081325	0.164641900892475	0.127730124417055	0.11357969352361	0.127860338570021	0.129447222624241	0.116953620216431	0.123075001899883	0.138458890094953	0.146066144106377	0.134650084477951	0.114177730727621	0.184638663686972
Wavelength_858	0.109094533036056	0.115861278466156	0.137030842090989	0.150998968649141	0.141556642109072	0.127900219495428	0.155624692319725	0.136938255413294	0.137315134189298	0.175952718785858	0.113434326206264	0.14559899088529	0.146392597618975	0.125395303362076	0.14233351794751	0.129869273910657	0.136993623011624	0.133264453131832	0.107989428156489	0.148921947670229	0.11470943055318	0.119626439884815	0.12643989674694	0.104944485789163	0.123840251284371	0.132527417260663	0.148437646245923	0.150793431297181	0.147706303796329	0.111451434359553	0.10991754263182	0.117573510652128	0.125825039506327	0.112281726116334	0.109069167550361	0.128454852742864	0.152526487560099	0.164956572179183	0.126389559668167	0.11440654429407	0.127964197319503	0.130699633872856	0.116620324232112	0.122521178748956	0.137510958098122	0.146113192765982	0.133876394623764	0.113469812352611	0.184013815915438
Wavelength_859	0.107062083370056	0.112130373225785	0.134231816464928	0.148025596478933	0.138697098245138	0.125581706557149	0.15355868794357	0.133408826903757	0.135280231906644	0.172252046640776	0.111965744880881	0.141792103085304	0.144221237577094	0.123707033353712	0.140309015770379	0.127757523907564	0.134177713050993	0.130779454092997	0.105386516764137	0.146756009871376	0.111236084092132	0.117721439449779	0.124380912121987	0.102284800924109	0.120693499226774	0.129051364226284	0.145108338451681	0.14772598694243	0.146318239481307	0.109196203855454	0.107920412751299	0.113956535971854	0.123571452575924	0.109111782928177	0.107351218011857	0.12704530869352	0.149080091204287	0.159773319559327	0.123789351383452	0.110589674034448	0.124978397395409	0.126621691274051	0.113973457394654	0.11945795432836	0.134352835075747	0.14268564523661	0.129717159354275	0.110505403459925	0.180208185002674
Wavelength_860	0.11257037074516	0.118821592148066	0.141116713019777	0.152837025580642	0.143233564804686	0.132659531134005	0.15835899323907	0.139039064382061	0.141047805104939	0.178964868158714	0.115705175972364	0.147299901421854	0.150861561708881	0.129225828567946	0.145449972849441	0.133936629317613	0.138834190633222	0.13842536513653	0.110516676451625	0.149862226537805	0.117318773176597	0.123465227614797	0.128443820462247	0.10762104800954	0.126198497410989	0.134512340456543	0.152229095292075	0.15282605557953	0.15148148414301	0.114064427225007	0.113981837274672	0.118809975660694	0.128495338465938	0.113654879075338	0.111024065630525	0.130380852097976	0.153260514044678	0.166316368048953	0.126900182820381	0.11900250952714	0.131428017351427	0.133167866664906	0.119680394013873	0.123006185570591	0.140799320047963	0.149101168773375	0.137417209145752	0.117438894550054	0.191003070783193
Wavelength_861	0.11093926981904	0.116916209738069	0.138363093328691	0.150469461635282	0.142542879528509	0.131821013764075	0.157979675889416	0.136904532430047	0.139623597319414	0.177409506240589	0.115226770708914	0.145667183158197	0.148030547527804	0.127446544367751	0.143656008251029	0.131886952899698	0.137772508393715	0.134453497435493	0.108821532823851	0.14856273675334	0.115075281362887	0.122329750414622	0.127127846832365	0.105605063204168	0.12477567988451	0.133452835192166	0.147547582654682	0.1511676061259	0.149464510496196	0.111157039840735	0.111535859118261	0.118433632444497	0.12591162988877	0.112368097805935	0.110971563523988	0.129872351419914	0.150911270607502	0.163655833523879	0.127258235062548	0.116820300351289	0.1290594826765	0.131002136560177	0.11835013075782	0.12253107143124	0.138715320412642	0.146607882501208	0.136749343193647	0.115129436898935	0.187249009364542
Wavelength_862	0.109191243413983	0.115159522662661	0.135895788113808	0.148221030737201	0.140689996288928	0.129076330457638	0.156235870838685	0.135364285605682	0.13889953420862	0.174983119835212	0.114740559492484	0.143360007787842	0.144810407118672	0.125186455471836	0.14198558176158	0.130154528654796	0.135804901091616	0.131677379034881	0.106725140320071	0.147330275534604	0.112287551643072	0.120842079437488	0.125282967528578	0.104150476224952	0.123264201958916	0.13159656449686	0.14585357330555	0.14935774137654	0.147989370060651	0.10944835124828	0.10969774341766	0.11708573151733	0.12369240914617	0.111081679825131	0.109783558107908	0.128820919014746	0.148357007316179	0.161408977228229	0.126866793098701	0.113326813790431	0.126677196819309	0.128309370564476	0.116424298909808	0.121834581203624	0.136945780438875	0.143621450462788	0.134600013207466	0.112853564632246	0.182576509618605
Wavelength_863	0.106608880520748	0.112330392491651	0.132549039776232	0.145721776039737	0.138184103019772	0.125120649391953	0.152101513024199	0.133775750422639	0.136678701658118	0.171528043763146	0.112735974681167	0.140279460115059	0.141234938211397	0.123459770967377	0.139966300366234	0.127156758811639	0.133245878138694	0.128848378542309	0.103833291408327	0.145320443067605	0.109792522274739	0.118252384213489	0.12287021620952	0.102645133810567	0.120503298955703	0.129314494021348	0.144417894108343	0.146542995582408	0.145413648889057	0.108087534481418	0.107412821138572	0.115141889529974	0.122069196170333	0.109332571486527	0.107640177547612	0.126508822516308	0.146467113185374	0.159513510881218	0.124318369375348	0.109975586496193	0.123424445476992	0.125612025535604	0.113490391727204	0.121072470225711	0.135123139108703	0.140824083709703	0.131342136005085	0.110837428385576	0.177309648742917
Wavelength_864	0.10211221063857	0.106986697752423	0.126735615374245	0.140745067800271	0.134213026774554	0.11970117827645	0.146117343236229	0.128543703678865	0.130310399420051	0.165902639297724	0.108672332093205	0.135072489068247	0.135296814606751	0.119028428078578	0.134708357459324	0.121353412775959	0.130679469436994	0.122217063162205	0.0991573991575341	0.141805778745254	0.105433026584209	0.113110602418996	0.118739602735108	0.098592421269143	0.115206221271355	0.12561627579982	0.136769479009702	0.141080155846584	0.139644700326663	0.104051707005273	0.10129200585233	0.11168554267406	0.118116777948696	0.105563231076972	0.104764883725134	0.122251123008703	0.142656367161916	0.154723487245008	0.120580142764682	0.104945970514809	0.117651742782222	0.121809541359175	0.109281186063175	0.118453028821744	0.129960835679749	0.136546732193413	0.125874733816206	0.106371293244502	0.16830324639449
Wavelength_865	0.101440732883996	0.106747765100535	0.125872184159294	0.140395877613351	0.132898627425284	0.118589518347051	0.144882075780073	0.126383456255856	0.128416543807426	0.164781062083061	0.108302844312353	0.133926006841161	0.134071750072718	0.117018195880754	0.133009592999879	0.120568615581458	0.130442207185751	0.12173076057676	0.098305740037255	0.14103571731213	0.104616489347034	0.111540664060891	0.118107709230603	0.0972883796376278	0.113583120310555	0.124936013953888	0.135751418826007	0.139686578523315	0.138435544289703	0.103005075227856	0.100940390715783	0.109823069634908	0.118107588656009	0.104251833871586	0.103334009220557	0.120218122015148	0.141949806685357	0.152547742056053	0.118906338376955	0.104505243706588	0.117148434339665	0.121690219743455	0.108576456179841	0.116839688666689	0.128976308182123	0.135777343650271	0.123659343743233	0.10466188481483	0.167146687505099
Wavelength_866	0.104153665695116	0.10894266359288	0.128917491729264	0.142817767206132	0.134144997285047	0.122821246598269	0.147050874319037	0.128050823859721	0.131450538661996	0.168345530441721	0.110538801466105	0.13615269195131	0.135184673407486	0.12055526848834	0.135670891449344	0.124328447252453	0.133507747208111	0.125282240655741	0.101596866458589	0.142165922936621	0.107313849588963	0.115013746983606	0.120416097919385	0.100089848823015	0.11645251938785	0.127422990666557	0.137749470336742	0.142361424442019	0.140959910274878	0.106255969134506	0.103899180270929	0.112283576187146	0.120725305384691	0.106355482772086	0.106088289961458	0.121585529562928	0.144230083756634	0.154816844398485	0.120444087947159	0.110760527942948	0.120284665502478	0.12515727219769	0.110046533075178	0.119156788532768	0.13123951348587	0.138397398781226	0.126818084015056	0.108808737165103	0.1737587010943
Wavelength_867	0.101120069449334	0.10518914066632	0.123802731821132	0.138659515503606	0.129798024330985	0.118198416455253	0.142296444653338	0.124705703250713	0.128208173710339	0.16378736951466	0.106430787111261	0.13289011720737	0.131906754117662	0.117686436062188	0.132526321785309	0.121389359915159	0.1295015146676	0.12120536079346	0.0982444181647237	0.138972979496594	0.103919666922616	0.112092807862708	0.116795478471321	0.0971239295737724	0.113365327996558	0.123670676135796	0.133847546391667	0.138714210709495	0.137516561149518	0.102724493868654	0.101159635953396	0.109715046218252	0.117020865742412	0.103247921928655	0.102419484396287	0.11855114859141	0.140024581334083	0.151168333403597	0.118764283578266	0.10510109743148	0.116088043371727	0.12139665290474	0.107043543697014	0.115821017316773	0.128285992080478	0.133867229239606	0.12220009700496	0.10484966927774	0.167106569056442
Wavelength_868	0.100074806583715	0.104012158230226	0.122380812013518	0.136654107375235	0.129208510228038	0.117315558937142	0.142594769254692	0.12258235779715	0.127586768021922	0.162230920692239	0.105833054596824	0.131122872314854	0.130411355539068	0.115393905192954	0.131444971828919	0.119016814797314	0.12811427497497	0.117956141996374	0.096053497130899	0.138993724727241	0.100675656326545	0.110219714455991	0.115589564957984	0.0954291444917951	0.111915488238819	0.122551164649095	0.129426247673238	0.137675831289002	0.137026065775354	0.0993168040325099	0.0995446708490123	0.108050754340756	0.114815421579092	0.101608004336669	0.101621470021805	0.117869144480451	0.137402690527747	0.149264216667121	0.119046169276553	0.100591596460858	0.113635644194986	0.11862809414071	0.105790469093994	0.115592782279992	0.12677967022947	0.131583369506985	0.120818045847814	0.101543837145908	0.162472957414798
Wavelength_869	0.101426863925509	0.107562872603538	0.124145882355	0.138804484150003	0.131013845667563	0.120017334361814	0.143324035885517	0.124742609324557	0.130175667014057	0.164086506028089	0.107452300004552	0.134211265865085	0.133211976209909	0.117677362810911	0.132819769379938	0.120806580931649	0.129336538852597	0.121164422920028	0.0992148319997268	0.13922590656603	0.105813721764788	0.112110822436985	0.117441780899452	0.0984626994392874	0.11493304511107	0.123513173248519	0.134053913401455	0.139660747233965	0.138082504311659	0.103081017248359	0.101789829730741	0.110738176130621	0.117990888139552	0.105584937493546	0.102160381124602	0.119592194617655	0.140188024177426	0.153730810077245	0.120877108690661	0.105409408232478	0.117972596665621	0.121864647267801	0.107268237788035	0.117151362981979	0.129077294976671	0.133932149200636	0.12250272854186	0.104560714014569	0.168480047179986
Wavelength_870	0.0965618441330547	0.103219027948909	0.119281897787235	0.134299506014069	0.126630995236658	0.114702303947951	0.139670308051704	0.120607702441876	0.124991580194588	0.158839714677757	0.104308302098429	0.128688494267559	0.127613682797941	0.112891223466457	0.128386941006752	0.115604951162546	0.125885887452057	0.115709935510472	0.0938685075290993	0.135982128239177	0.0997125919071304	0.107634360419757	0.113720354673154	0.0939710505560823	0.110013439056293	0.119278836521755	0.127970335123468	0.135335435026718	0.134185873740451	0.0987168331178781	0.0961278036575964	0.107641791313869	0.112909182982192	0.101844578061578	0.0996566239301742	0.116022907261391	0.135670486266729	0.147566429701639	0.118563776003092	0.099249574297025	0.112176654027226	0.116454220960714	0.102915682616771	0.113630887340552	0.124493519218558	0.128547088554959	0.117973765056262	0.0995180762133874	0.15940034080276
Wavelength_871	0.0960336274945116	0.101654085328506	0.118415847684488	0.132517602103584	0.125122708492688	0.113306541535325	0.137783526550562	0.120556244681351	0.122611741736434	0.156724408388751	0.103695069705584	0.127420773226204	0.12613655793398	0.112184450664573	0.127063267846973	0.11356865644295	0.124772371745518	0.11402769025963	0.0934420652823267	0.134677975308392	0.0971280103465223	0.106299124000036	0.112777951729507	0.0932968204652071	0.108357153791898	0.117534567448215	0.127363666754154	0.134024738825557	0.132801908366822	0.0986433185768508	0.0947012011545516	0.10709835542	0.111778085080438	0.100784230548649	0.0998553049513202	0.114984796375997	0.134557026915821	0.145388339419644	0.117378977695639	0.097676149613047	0.110261680072149	0.114780592854037	0.102156945477713	0.113184655193849	0.122401819114283	0.126918020431556	0.117206019758739	0.0997979489230562	0.15575061853016
Wavelength_872	0.0986326270426542	0.103749058062455	0.121492023912424	0.134636202891595	0.12692520176958	0.117537222407332	0.139280261944042	0.123230099921094	0.124335574506064	0.159992176812324	0.104878500663848	0.130622484785811	0.129655447620416	0.114400260496739	0.128157540089237	0.116746707779433	0.126281964337997	0.117895748642023	0.0973007692720195	0.135981548638026	0.100660383324094	0.10789816909738	0.115063130424505	0.0961007237041975	0.110954591514546	0.119297893190583	0.13197807736984	0.136838481273856	0.134717158559502	0.102576371207171	0.0976532955878827	0.108731152937176	0.114685055947708	0.102830208450878	0.10153191725296	0.116870977102305	0.136626047569267	0.148038588343917	0.118274533432176	0.102709770595079	0.114182331424971	0.118340501009674	0.104823453095849	0.114552547759129	0.123635693697364	0.13006274683396	0.119575892889677	0.104679293916727	0.162328181825839
Wavelength_873	0.0943060898081889	0.099397305325087	0.117170692689209	0.130413227374637	0.123533630274973	0.113980113155105	0.137039522530438	0.118110016055781	0.120915946990236	0.156583412241137	0.10166674546808	0.124652391701981	0.124164052992425	0.109778495648285	0.124677013957223	0.112275564595044	0.122806356075114	0.11261324045054	0.0922052744189828	0.133512372933754	0.0936396832363739	0.104931108037584	0.111937226453368	0.0918561738601113	0.106850595023532	0.115986822604146	0.123868246914943	0.132842690126076	0.132201610136281	0.0957221100134461	0.0933019488283437	0.104781494646339	0.109792100181885	0.0990692151143888	0.0990570586760424	0.114257229307154	0.131635006910225	0.142862336055236	0.114722939386422	0.0966440883769385	0.108260947520011	0.113056839064132	0.101422341946601	0.111083987874593	0.119650667521522	0.124807480601332	0.114894925703305	0.0985581521910178	0.154803393331518
Wavelength_874	0.0977464104929197	0.102346768008185	0.118935658198337	0.133538345960522	0.125842513657391	0.115529427838994	0.138709657527389	0.119493497031886	0.124062088069764	0.15849769852403	0.104714398329891	0.127684434367655	0.127940477638687	0.112409875322981	0.126957873780285	0.115458895290459	0.124186794891778	0.115212929986731	0.0946667929638274	0.135273610157575	0.0977973179505145	0.107295035753248	0.113432583245479	0.0941605245758855	0.10919011902769	0.117625521894828	0.127311347442108	0.135074990412778	0.13393496615335	0.0973784186164268	0.0966181112332429	0.106297826341461	0.11256547086007	0.101764337893236	0.0998761596744552	0.116897859103406	0.133570007749551	0.147520701455297	0.116900712958152	0.0989998659177529	0.111464773863768	0.116327579713744	0.103522886044238	0.112565505830012	0.123401239801782	0.127305822267614	0.11700144086167	0.0992282926422029	0.160809551982561
Wavelength_875	0.0989455899191509	0.104361514495981	0.121387252165213	0.13538095794264	0.126844831818695	0.121759652194064	0.140070545677831	0.120834861661208	0.126288407608574	0.161823590784375	0.10579116772307	0.130012978908891	0.131027207184947	0.114852537650999	0.128697701441478	0.117101262342637	0.128360250385763	0.117234818710962	0.096253546198294	0.137279636360859	0.100693072258288	0.108151969149543	0.116478828591638	0.0953177267182169	0.112173669365478	0.119437096297371	0.129653669180573	0.137575827695062	0.136076250371071	0.0986878649050844	0.0991720960778235	0.10844937091187	0.114675305839632	0.102517946322729	0.10297126108247	0.117513586570221	0.135133542505003	0.148832403029599	0.119707635809881	0.102906587120938	0.113009263121687	0.118438090083851	0.10474096303132	0.113929172054607	0.12219477341508	0.130023442827085	0.12029689654407	0.102365686863272	0.163801979945552
Wavelength_876	0.0978953022214978	0.103453598723369	0.12103325813629	0.135686745667363	0.126570476173155	0.119052320484329	0.137025363483231	0.120389053913571	0.125851203526187	0.159535564558513	0.10394665356593	0.128619836318728	0.128485219941374	0.113132983835653	0.128136625412314	0.117108984377276	0.127046747599452	0.115816722466272	0.0943193797097864	0.136103266601264	0.100623275290924	0.107869121520081	0.115256235378002	0.0941437859971458	0.110571806067274	0.119039007693324	0.129663095174607	0.135170829621939	0.134279478926676	0.0971258858998739	0.0980948349063086	0.107204446213798	0.114484350618516	0.101638911674178	0.101691804065051	0.115756866086468	0.134641433525799	0.14682101712994	0.116685846642281	0.101926761442421	0.111589200797393	0.117723689383148	0.104781577940338	0.112910111048447	0.121650878722976	0.129027367662156	0.119950094344677	0.101946755433249	0.161145363118796
Wavelength_877	0.0956385332325699	0.100786355473948	0.117562913356483	0.131441797847539	0.124477680980875	0.115730818444985	0.134856776936151	0.117849179804426	0.122683691667708	0.156615579789008	0.102814106552495	0.125452351413771	0.123102981465861	0.111321566062638	0.12566754200723	0.113772246399884	0.124627458023161	0.112846294630046	0.0926001785252329	0.133508269091584	0.096513229144921	0.105107355303831	0.112192751541326	0.0919569472986516	0.107786102213353	0.117350269081555	0.124974688449489	0.132442990165843	0.131420357646089	0.0964408125094012	0.0950852544807479	0.105361536891229	0.112552711856656	0.0987046751030492	0.0999183249528435	0.113187823674408	0.132872628949511	0.143094263518593	0.113857395844118	0.0992475405978654	0.108845301416136	0.11442323129252	0.101589824281	0.112647703765032	0.118578275872766	0.125271460957368	0.116336430574221	0.0990454287219625	0.155161778295404
Wavelength_878	0.0965745769609548	0.101139666181966	0.118292778681881	0.131523667379595	0.12467393266218	0.118006824586843	0.135746010980929	0.118863156898458	0.12310978570094	0.15752217890914	0.102895235194159	0.125511761867342	0.123979442516906	0.110958352301656	0.126869066066284	0.114269142278143	0.123984151141556	0.115254380512554	0.0925624858728166	0.132934897033402	0.0946616136458588	0.10620980167238	0.111984833967754	0.0924479168202999	0.107729989782536	0.116862046505333	0.125619428027219	0.132994847489661	0.132355291997471	0.0970140454816723	0.0963949797826365	0.105156948123154	0.112543234588334	0.0984418614939219	0.0996594463865196	0.113416842651209	0.131883614494062	0.143641561704412	0.112399645506236	0.100046003076072	0.108623280638375	0.115013427300772	0.102285440008949	0.111356631622941	0.118594413263825	0.125692245522292	0.115469983456719	0.0998139212353584	0.156027288510743
Wavelength_879	0.098606513663374	0.104155447713015	0.120903836857709	0.133734677543634	0.126123850632182	0.120471192296452	0.136485076310474	0.121267589309955	0.12442543900653	0.160536754043939	0.104632697526885	0.128617775469957	0.126406787512301	0.113690818305042	0.128726732654025	0.116906522413166	0.126300497767004	0.11842671599361	0.095916501035406	0.134624937554802	0.0990213222652674	0.108421539166918	0.114271766939405	0.0953777127197059	0.110987706081709	0.119488094364842	0.130936835443558	0.135925016051047	0.133642211409868	0.100916767021412	0.0982670694650301	0.108257451251178	0.115242877875472	0.102091675256285	0.101009636147273	0.115345108136389	0.13454529315151	0.147749131160979	0.115153526396464	0.103984638344694	0.112805348674319	0.118548179770299	0.104177587559379	0.11329907755945	0.120950079425421	0.129293945577518	0.118598063752151	0.103828354752981	0.161667550590919
Wavelength_880	0.0971957977232708	0.101079202994986	0.118533391824729	0.131478275216933	0.123795690667429	0.118782659621137	0.135703782878582	0.118272787685956	0.122163839508275	0.157911984125845	0.10306603577821	0.125192872196173	0.123875835442209	0.111145533398892	0.125666096313728	0.113927308951478	0.125129318982544	0.113683305718623	0.0926085448424011	0.134208972428433	0.0954456599303078	0.105837339310674	0.113110526799471	0.09245303917695	0.108440775606012	0.117191866123178	0.125588190722489	0.13343871105599	0.131961803869781	0.0963872190660348	0.0949869995894746	0.106547066437066	0.111273094812646	0.0998800956565443	0.10114533205804	0.113845275864096	0.131206249233952	0.143948740380438	0.115805834335725	0.0993679616013553	0.109154581101704	0.114677339805096	0.102500692782138	0.112383130241209	0.118108477938574	0.126265492121337	0.117439100468752	0.10071906027206	0.155476716006121
Wavelength_881	0.0976089900513728	0.100704713540355	0.117423538156619	0.131312327152313	0.122796406112769	0.117483630347428	0.133785511765525	0.118239122208668	0.122608114385846	0.156124961489447	0.10253798451003	0.125427612309277	0.12236335954398	0.111395946853834	0.125361339741453	0.114526628201671	0.123191377900914	0.113602022262523	0.093806584819288	0.132167979813967	0.0970185484807964	0.105817519153623	0.111808935151062	0.0933003532827842	0.108026735513526	0.115228722865533	0.127364544364768	0.132606638832809	0.131078700864631	0.0986168062990225	0.0956891953667866	0.106280588388822	0.111661291200785	0.101247687609774	0.100034301295751	0.11367412436879	0.131034829583217	0.144448643610239	0.11572320040528	0.099967746357605	0.110682141186363	0.115580541071297	0.101524699251875	0.112005188073492	0.11899957070738	0.125292529419672	0.115646290975545	0.101602981318964	0.157522141896712
Wavelength_882	0.0925636742845951	0.0954692788482187	0.111983358309077	0.127074436739892	0.117910693249094	0.11217551158952	0.127848047016848	0.112904655997435	0.118080697102018	0.149570855675522	0.0977865022470335	0.119550197662013	0.116565106374813	0.105042970435679	0.120601941456504	0.109163888510211	0.118753663477295	0.107734296957212	0.0878351096799107	0.128067111800107	0.0906300870392953	0.100625960007855	0.107051120104923	0.0878488526605467	0.10283157006609	0.110224203870833	0.119409254361072	0.127211699597189	0.126688250525125	0.0925923367076943	0.0914087636810606	0.100802063709466	0.107218378795841	0.0958148069606023	0.0956067121452033	0.108430704976365	0.125227667510932	0.138495290679661	0.110738898249945	0.0938951072806213	0.103387984333732	0.110745536854537	0.0969130135851799	0.107101735700713	0.113283055917209	0.119521375674583	0.107730915389092	0.0958859450178126	0.147886607650106
Wavelength_883	0.0951478689967014	0.098519729872658	0.115064389041752	0.127709185463203	0.119609046453635	0.114126520490917	0.129804781986435	0.115124492764382	0.119958807092977	0.151652048632805	0.100185986321909	0.122166940894543	0.119127547141275	0.106857855160379	0.121826425775742	0.112332372918093	0.120792765978229	0.11142984819522	0.0905310668485085	0.128703367416767	0.0926915963215634	0.103648254322088	0.108158867696008	0.0901377839716592	0.104926019485442	0.111698010521022	0.123150660915181	0.129529707734455	0.128760851278245	0.0953729884523446	0.093997868594717	0.103601620313834	0.109072483783754	0.0972279009208699	0.0970506864413265	0.109632310902594	0.126539881737205	0.140036114048437	0.110897769433096	0.0972626059847949	0.106251984748406	0.112748508091926	0.0990371999377721	0.107504422738057	0.115425466109578	0.121060815233888	0.111439486299121	0.0990278193373265	0.153002441484847
Wavelength_884	0.0916645829214902	0.0963590286367132	0.111960696102218	0.125889993307544	0.118040442787124	0.11275775064892	0.126811778878598	0.112015052037232	0.117074174117924	0.15024255606359	0.0970970080833761	0.119285575752004	0.115302151527479	0.104549364666833	0.119328776169458	0.108496884385087	0.119634258748001	0.107994811355345	0.0877957961950551	0.128164090979058	0.0905617987779911	0.0997999753724143	0.107156453434674	0.0869299404651197	0.102801142618396	0.111356163446277	0.118171820404013	0.126570328616068	0.125689510203677	0.0927402336222947	0.0910381930416244	0.100530212138252	0.107373125269244	0.0943225373954391	0.0945374658541029	0.10696516303894	0.125241835839215	0.136534785437757	0.110217482798246	0.0936966714785493	0.104014259985056	0.110427948759461	0.0964627246340636	0.107532578397364	0.111928291816392	0.119507087108551	0.10882747669947	0.0953566031974798	0.145657457541526
Wavelength_885	0.0933713761733973	0.0969098835668374	0.112321525928414	0.124706172487404	0.118897868405874	0.113935183012275	0.126565455069495	0.111853738794392	0.1168247467392	0.151299317785814	0.096474635450936	0.119752523668804	0.114595035806733	0.105841505832507	0.120214747815922	0.110026029297318	0.119441406357127	0.109201132848458	0.0888732764858741	0.126783120742021	0.0908768040815477	0.100019005611605	0.106495583911089	0.0883810676612111	0.102913254583089	0.1121635862116	0.118355316867605	0.126964655869086	0.126146527549282	0.0944001479301772	0.091687379791042	0.100564276971414	0.108500602104964	0.0951889945005645	0.0948265364055578	0.107428491242617	0.125223420093555	0.137360202275338	0.110543395284948	0.0956877577065726	0.10528649488638	0.113075899952377	0.0966218437740506	0.108218122696695	0.112834965405947	0.120042582726192	0.108898153895006	0.0972519740897109	0.14819717780812
Wavelength_886	0.0899724980427492	0.0949185761391992	0.110295569850024	0.123832779410967	0.116600705753065	0.113066929060509	0.126549073794523	0.110094194275237	0.115305016119663	0.150832222187601	0.0950251430054456	0.11850562758251	0.115502201327248	0.104823893137826	0.117820886030613	0.108105613592065	0.119375602960596	0.107110169302735	0.0873109755250626	0.127192850955975	0.0891213115800565	0.0987209543746161	0.106388908249956	0.0864106883072786	0.102377195278968	0.109981836309417	0.115650504793542	0.126661906708174	0.125431923927837	0.0912519801971959	0.0889755488941327	0.101012844054896	0.106589338139392	0.0946210774512542	0.0942428168330522	0.107378489198657	0.123161964434827	0.137298374445801	0.110180156157308	0.0938236245024625	0.102764176735703	0.111087525258974	0.0962737802504691	0.10690756879034	0.110654644964343	0.118451042908999	0.108011351389192	0.0956433263239618	0.145835661142447
Wavelength_887	0.0866281928523268	0.0912746150691962	0.10573510533013	0.121304899716664	0.112228278311633	0.10747103517304	0.123381178964151	0.107333838542747	0.112248557259325	0.147287919228502	0.092991954190901	0.115832412113587	0.11036169770639	0.100782147906651	0.115480422702311	0.104699621477673	0.114973206597857	0.104387207434019	0.0848602658638276	0.12313421300221	0.0865914794473186	0.0954364599672667	0.103264101891563	0.0844391656049155	0.099193790895717	0.106023734188998	0.112986750223943	0.123794798787268	0.12182693959123	0.0889115648959871	0.0869199682589933	0.0984131443778529	0.103918100832113	0.0931070921892145	0.0911414705271706	0.105014967095188	0.121358546074885	0.134237502197219	0.106078722015754	0.0906802575386491	0.100039850417764	0.107889111519161	0.0927531620639264	0.10360282324704	0.108085030887374	0.114054552791394	0.103215784225465	0.0915968395612658	0.143283784811774
Wavelength_888	0.0877959462708978	0.0916710501682621	0.106083158178898	0.122200494064865	0.113419926926723	0.109012943713859	0.12281771904541	0.106950701051211	0.113218997733999	0.147025912957605	0.0946481112598919	0.115173214780585	0.110025675407315	0.100971472501552	0.115486713651312	0.104590546347055	0.11620296385508	0.103875120337025	0.0842111664804515	0.124503872560574	0.0860656510578743	0.0961076036278676	0.10366026077598	0.0840281817919977	0.0995905104710707	0.106589586480274	0.112369860645521	0.123851691282315	0.122219302502319	0.0886829799966736	0.0865559716691035	0.0993525470981913	0.104226518759597	0.0932533762267342	0.0920934246554576	0.105706026193867	0.121484836071235	0.135506262395811	0.106868962343272	0.091327219463474	0.0988376202485614	0.108354137218582	0.0928844486512275	0.105024614077702	0.108299527279562	0.114808155270281	0.103315450243518	0.0907253194087211	0.14198309321433
Wavelength_889	0.0905340712040887	0.093872882210566	0.108595875469369	0.122748687186926	0.116044689996748	0.11244175338926	0.122929301343918	0.109228265101355	0.115402698760569	0.148214936228662	0.0955232693967893	0.116913625519269	0.111406419379184	0.104919085451273	0.116925215934468	0.107055682773379	0.118849463895148	0.104443898832617	0.0872881642620941	0.125794009361096	0.0881967311746047	0.0980048788647276	0.105065070770375	0.0856066276400588	0.102118200501049	0.109505839535831	0.114041430300572	0.124575411416408	0.123288172470267	0.0906057112539656	0.0881060405308088	0.100301278210466	0.10658971955847	0.0933481579516875	0.0945594386532708	0.106142638700222	0.123323028732925	0.136414957600235	0.108048523393615	0.0941680096712198	0.100459390408142	0.109837587253381	0.0949591450033367	0.107383039710155	0.108126842590785	0.117947074002804	0.106411776643074	0.0938448527867483	0.14274793708708
Wavelength_890	0.087655842182117	0.090610126852114	0.10540766912	0.118849994627289	0.113208975295058	0.108886064432513	0.120753368001901	0.10647846601493	0.112188348694817	0.14452148109119	0.0922792848867842	0.113589597596199	0.108343797141291	0.101504600566972	0.11393324479379	0.103944943010967	0.116047540446071	0.100619555799486	0.0834593961184775	0.122973649707165	0.0849010374288	0.0954782915840264	0.102777797380403	0.0825943299993119	0.0984763763250901	0.106921941396875	0.110036811499561	0.121079600648564	0.120805301567154	0.0877545684647751	0.0846728252913478	0.0971720971194549	0.103558420293751	0.0901791937523334	0.0920266072956959	0.102734116248497	0.119186889438834	0.13096203519817	0.107008562885519	0.0902427659910414	0.0971144302240047	0.106054914390117	0.0912211895513573	0.104741717213911	0.105600857432444	0.113997242846616	0.10369515481779	0.0911141484144943	0.13718108868204
Wavelength_891	0.0854581156075743	0.0889074320587008	0.103804599974634	0.116334687395511	0.110167139303791	0.10647209755757	0.118573561415696	0.10412814229244	0.109086292177953	0.141913818203741	0.0899600027470424	0.111351189917783	0.105913300094976	0.0987270230647997	0.111948805510734	0.102148047124678	0.113539632740097	0.0994853919622934	0.0810756113427152	0.120191069753347	0.0820917595773869	0.0936886874722805	0.100599401311907	0.0809733292713978	0.0952835995714044	0.10391919093758	0.10819553457337	0.119218602879853	0.119628640534168	0.0865149397134577	0.0831717782370538	0.0950142174713541	0.10132328417319	0.0884397295524638	0.0898297208359473	0.100295171067274	0.116056547658171	0.127086619473846	0.105524467683132	0.0879356343802461	0.0955539687846126	0.103981767682077	0.0892821828990457	0.1021114406315	0.103925062150113	0.110607423770378	0.101061150993639	0.0902264032151486	0.135039573554047
Wavelength_892	0.0868488781310149	0.092503721103261	0.106508355580495	0.118603253761528	0.111412651896733	0.108793041523521	0.120797096150207	0.106327709961713	0.110005786836177	0.145005257029945	0.0926484607506731	0.114624253741388	0.109047689760699	0.101516074003839	0.114447581326211	0.10432841431038	0.114877486166436	0.103654263198269	0.0841385243852376	0.121519605191839	0.0848717609949955	0.0954348687674481	0.1023690118328	0.0832886704011858	0.0977992294065897	0.105632008157528	0.113122667044063	0.122792509839901	0.122363319441387	0.0894254350866761	0.0865848090740872	0.0979776205304399	0.103667271431447	0.0917160433512564	0.0911543453398391	0.10285312755183	0.11818699646641	0.130110491887456	0.107747374856335	0.090423963437671	0.0995922074416956	0.10693462342739	0.0920819007216032	0.102814952357783	0.106370116867544	0.113012368765246	0.102966901393681	0.0931551041096947	0.141391751225506
Wavelength_893	0.0831223551657185	0.0872122211100279	0.101234724919403	0.11442716915212	0.107166990195385	0.105920846659998	0.114462182539216	0.101555159309765	0.10671008735963	0.140589981139632	0.0879377275708672	0.109505939272054	0.101868826181592	0.096527185270442	0.110424208631671	0.101051281988231	0.111891934790054	0.0995329648458249	0.0805155196153165	0.116691998309528	0.0823465957380167	0.0905960671251277	0.0982848868180902	0.0794384362222513	0.0942801799177769	0.101290207591879	0.105966127192101	0.117541444726906	0.116733333162953	0.0858463165702952	0.0835109938861141	0.0936556872461652	0.100565784060273	0.0875407992187261	0.0876212818979603	0.0975450757782483	0.115377537646344	0.125965683967009	0.101847813620081	0.0883097533406448	0.0953072387223613	0.104176890060984	0.08745619655237	0.0991665566467663	0.100165125376763	0.108403485455484	0.0959337598748802	0.0886936943649989	0.135407082506603
Wavelength_894	0.0854816243250635	0.0881803518511347	0.101354227640285	0.117404832489057	0.108410073343793	0.108496583104976	0.116178874828057	0.102939222060507	0.109077055300314	0.140621696207578	0.0892111461696596	0.110442234008386	0.103535041578807	0.098229552091917	0.112185470083638	0.102595334483991	0.111711828964139	0.10121217950989	0.0813045706803768	0.118441064564072	0.0831706185400233	0.0923780061418685	0.0985350159341281	0.0809326141507217	0.0932971599852954	0.101023822354045	0.108536429355302	0.118901469958417	0.118210459862992	0.0878113626862984	0.0854012516044695	0.0951809649209676	0.100794280734523	0.0889612214817527	0.0890959358238096	0.100313933301278	0.114906554086015	0.129082377974226	0.103791533237583	0.0885888566989352	0.0957158334580376	0.105280579952113	0.0893357863319881	0.101158127307749	0.103042006678877	0.108568466602787	0.0982452976690353	0.0910059524692122	0.136240072377991
Wavelength_895	0.0821742350559614	0.0859357559841547	0.0982377282249611	0.115197446071833	0.106567555020183	0.104261253255649	0.112894711773282	0.100473796806299	0.105134132125642	0.138224682667362	0.0878773567388204	0.107666259681237	0.100676079259807	0.0958736515404119	0.109005179580597	0.0988554752807134	0.109183683536534	0.0972197551477339	0.0792328456787748	0.118001689232462	0.0788226168691921	0.0898204262884075	0.0971641499179406	0.0784480977277204	0.0917721930477795	0.0987088988703352	0.104495075281826	0.117656564733815	0.115413571403469	0.0844807682564361	0.0813634623407836	0.0925051505122275	0.0986984699782659	0.0871471452228176	0.087682704623985	0.0994328100627143	0.113690474853701	0.126202285021535	0.101003144592376	0.0832609638649608	0.0920006996054071	0.101581270718249	0.0866613974831407	0.0979521238065512	0.0998487762629014	0.106255748838253	0.0938627701468377	0.0865800981815837	0.131719154829171
Wavelength_896	0.0833977967116085	0.0883817372417018	0.101188648145914	0.115952266761046	0.107791105095009	0.106452198500518	0.113459732738605	0.101613240429118	0.107998962871783	0.139118944203974	0.0886268717813239	0.10849535011184	0.102542691035924	0.0971238891861291	0.110785057989388	0.10043392180233	0.11126899700434	0.0982746662731303	0.0805793474095801	0.118713813736587	0.0811153888868574	0.0914833295332311	0.0985762350460544	0.0804980411719264	0.0944663397636925	0.100387714020321	0.106768178887153	0.117681290145294	0.116124926183947	0.0858192371885928	0.0819022382415384	0.0943433870259703	0.0995353769155625	0.0889453270161166	0.0902065893859997	0.100962857771876	0.114806470329073	0.127518413320531	0.102953363796453	0.0864942673016982	0.0934993965639789	0.103372589293634	0.0882854769677881	0.0993712457781785	0.100598644136374	0.108793893361545	0.0974696828594323	0.088415670803528	0.133221813555701
Wavelength_897	0.0823488110745108	0.0881338503456933	0.0996537052793033	0.114186453974383	0.105898129468114	0.107406012702192	0.1135212966375	0.0997082192687099	0.105953743617755	0.138662493081481	0.0875004899294923	0.107108061459549	0.101537075518737	0.094592473073284	0.108055451908059	0.0982114740661637	0.1108119189574	0.0964978097021955	0.0801102418539624	0.117616345321393	0.0797492080472841	0.0903898453137535	0.0978244398427749	0.0804171059190858	0.0935402237183569	0.100333926791289	0.103994687974853	0.117137898447071	0.115320714131035	0.083688808682082	0.0810688846059419	0.0934379613117332	0.0981302095880313	0.087859978919355	0.0879466585890226	0.0986808569541948	0.113383543738958	0.127377011074761	0.102805139148326	0.0861962592034669	0.0919023130633032	0.102872349340162	0.0874306098553816	0.0984291626267648	0.0986666476511455	0.10661326281558	0.095127353652382	0.0868928064754033	0.131058566168568
Wavelength_898	0.0820287560449418	0.0864683824232642	0.0995847528543039	0.114466269068222	0.105390120325328	0.1071433363107	0.112152557771774	0.100125731287436	0.105832805269195	0.139779512245255	0.0860520868821422	0.107052065922895	0.101611088796406	0.0942978441154224	0.107844265307072	0.0980032715864694	0.110816699117251	0.0964420464098597	0.079616558059239	0.117182732382899	0.0810679822119253	0.0894611684699621	0.09881769911241	0.0797158776996742	0.0933666164479275	0.100298137954524	0.104272457678741	0.116428862638251	0.115653918752985	0.0835058597618257	0.0809134283367476	0.0922694408200993	0.0987982696684174	0.0874039106244515	0.0875556423246413	0.0975697149063168	0.113135212272175	0.127310258891856	0.101546093314565	0.0871172412718234	0.0921647756744663	0.103685904846771	0.0862435281169323	0.0987807460691236	0.0975649577211275	0.107260673655285	0.0942510939868661	0.0874136723720592	0.131280424326229
Wavelength_899	0.0833015935099807	0.0863357233705659	0.101265519031067	0.114760071970243	0.106715740548183	0.107229684284293	0.113621005089848	0.100666189368931	0.107212821844933	0.141609508298343	0.0869486651123235	0.108031401238316	0.101927121073597	0.0948854567203259	0.109530625296811	0.0997725964171066	0.111602087336958	0.0981333095654336	0.0799062742404289	0.117366857826279	0.0817016608302401	0.0900990777033868	0.0992416340254834	0.0798718131782309	0.0944753744243649	0.100934387143551	0.106777635156768	0.117120365425948	0.117608245991859	0.0846948095558046	0.0824981782918195	0.092496281071377	0.100003192907413	0.0879429026105701	0.0874498443332192	0.0983615919595917	0.11381702756994	0.127548453566681	0.101652081138839	0.0875854704205384	0.09419466208561	0.104753434361681	0.0863906471583453	0.0996383467805554	0.0988540046005766	0.108845834153763	0.0956362522268929	0.0883471507293241	0.134082309434041
Wavelength_900	0.0794991378909718	0.0819682754994167	0.0957212623557586	0.109431332614763	0.101902565952492	0.102786854120871	0.108686489542379	0.0950065427480906	0.10219777242587	0.136486903720578	0.0838323305585817	0.103567719931131	0.0945341966517561	0.0904757854008267	0.104863609578498	0.0958521083199617	0.107972941516637	0.0936754569397086	0.0757054413520684	0.1125126224871	0.0765115203690458	0.0865103530889855	0.0944019150746769	0.0760625704077429	0.0899197978850726	0.0965747089280412	0.0994458735812749	0.112392751327065	0.112506561057649	0.081350099882904	0.0792504076526791	0.089334064900789	0.0961044210640318	0.0836822848761272	0.0836057011752789	0.0932130684067168	0.108776203274654	0.121118657560155	0.0981702875427878	0.0832891536730675	0.0901703992064605	0.100916168946391	0.0820513759459549	0.0957160292452803	0.0948051335694698	0.102876811794878	0.0902524785721795	0.0843605346429106	0.127641904062038
Wavelength_901	0.0755969979081587	0.0791015232432954	0.090577465303379	0.107113946034132	0.0981547425052926	0.0989246319606126	0.104396607515467	0.0920036507739555	0.0988206591897669	0.132620232469532	0.0820019309374821	0.099259668169784	0.0904623263855047	0.086826303221867	0.10105195769106	0.0930650647699119	0.104227534673292	0.0899219179059957	0.0721996972591092	0.11040555116899	0.0720527163852721	0.0835118256150079	0.091068692052592	0.0730354244072913	0.0859061358258622	0.0926284881342383	0.09501028059977	0.109145223056957	0.108030689625856	0.0784347824404609	0.074670805657001	0.0869423121724541	0.0928765656075197	0.081726231806616	0.0814566070261425	0.0906675400950764	0.104989475546372	0.11772290112143	0.0948272966157977	0.078882500333118	0.0857840424998739	0.096888143636527	0.0804100009352907	0.0928238754164757	0.090919867995875	0.0978072418906239	0.0850636942770416	0.0803068277388411	0.12063611201337
Wavelength_902	0.0736884263892463	0.0783689863135183	0.0886501196923414	0.106723102404379	0.096872789993184	0.0955380456919013	0.103213971793592	0.090455003439773	0.0985530821713327	0.129656890097276	0.0806191301838451	0.0986015645544327	0.0881562321782249	0.0863862614679477	0.100756878928253	0.0914108872271077	0.103827203921012	0.0873749162170847	0.0711759965969106	0.11062703777255	0.0708024887398471	0.0825992940462804	0.0899009809704999	0.071322969070528	0.0856468166979105	0.092113471475669	0.0924017477756168	0.107467248801726	0.106473481091717	0.0764494803818245	0.0726733902843473	0.0862546820545998	0.0919375346383812	0.080730840275957	0.0802434993828324	0.0906977244496261	0.104808805854722	0.117414139372193	0.0939062623045257	0.0770204003334554	0.0831686703154802	0.0950729402203822	0.0787910391098954	0.092326723459816	0.0905182010921821	0.0970714763442407	0.0842397329175334	0.0764602828140433	0.117436847019261
Wavelength_903	0.0755703579794597	0.0802109498261107	0.0905447979496332	0.106003683316538	0.0981122996730101	0.0972565643430669	0.1042391180049	0.0923507510100831	0.0990551759653608	0.131149095869204	0.0818020330179208	0.100011523089847	0.0894578447224391	0.0883049807768879	0.101571584386135	0.0912282409459706	0.10561774035894	0.0878115067730516	0.0725352232378813	0.111047973862275	0.0715561145988448	0.0834986404367562	0.0910794907321927	0.0735426764494448	0.0873741359048956	0.0941311913799365	0.0932116110612751	0.108878879511925	0.107364353829873	0.0777412026900054	0.0734152894075263	0.0879723584566998	0.0929895720152882	0.0816905841146278	0.0822164621731655	0.0913841244034591	0.106439440002754	0.118446917669712	0.0960327992722307	0.0793514610088128	0.0842191647320757	0.0961003632164315	0.0796033263300106	0.094705149323689	0.0917876175223958	0.0992386256828365	0.0871336577207421	0.0789379264945578	0.118493430521671
Wavelength_904	0.0745264744426697	0.0787350030067383	0.0898314845219694	0.104800869957551	0.0974273045953535	0.0980862341741068	0.100694565903122	0.092171332932236	0.0973311747154632	0.130013014805349	0.0793494928440653	0.0987446369452964	0.0883629948069039	0.0866600170597232	0.0991820750500507	0.0901574120736117	0.105063540847183	0.0867719943460258	0.0709962743770631	0.109161110068397	0.0710806172283545	0.0822296393780731	0.0906020907848616	0.0724485000712058	0.0862316501893251	0.0931927026120043	0.0922843758040156	0.107317553251614	0.105568422535413	0.0771894250353057	0.0721187443317799	0.0873336734875075	0.0923598604099406	0.0803114393319148	0.081618588789148	0.0886447374591836	0.105470520864004	0.116583873236817	0.0944333355979979	0.0800090333943945	0.083541478871414	0.0959990666687011	0.0786937451236378	0.094561566586996	0.0892576737588491	0.0982917774589465	0.0867340956533043	0.0807457659018725	0.116614782390211
Wavelength_905	0.0749932250567068	0.081237396331487	0.0921931199194944	0.107379897322732	0.0988254109160318	0.100434738371898	0.103604121642589	0.0933521109853663	0.0989975191744953	0.132629148919083	0.0811310852490197	0.10143450795539	0.0927634220216463	0.0884599272169019	0.0997298203768394	0.0937121789421469	0.10688648940025	0.0883414596399494	0.0744323232414705	0.111136023106159	0.0739894365000015	0.0845237247851525	0.0927377272278402	0.074792715018369	0.0880975229265612	0.0950708736907693	0.0965825628822861	0.109786419937224	0.107478259757673	0.0795795208519105	0.0739435112295945	0.0888560349847067	0.0948700590909954	0.0825772939139779	0.0830557019332867	0.0911953777608134	0.106933997480216	0.118038123102847	0.0965753722601203	0.0841502220889017	0.0871325930048532	0.0985922255622278	0.082283220209024	0.0954785006920038	0.090328456562238	0.100366119503207	0.0893252870379625	0.0848037688800825	0.122347702640939
Wavelength_906	0.0746003605108246	0.0788405379436173	0.0899754550206716	0.102879930625006	0.0959213958622507	0.0988455836606955	0.101552104030261	0.0896625733741056	0.0966904133070045	0.129889589102701	0.0782093694185318	0.0982546638573775	0.089556212871855	0.0878070518420706	0.0986317011298552	0.0918482882495735	0.103710093909402	0.0876610517774094	0.0720997275091916	0.107893919731294	0.0702807046895842	0.08215004810353	0.0901388348101471	0.0720556687226331	0.0848850809813463	0.0911004359844088	0.0944268634252397	0.108022713807122	0.107602213361484	0.0782700157097181	0.0732319086707853	0.0858711299307576	0.0929632526394642	0.0807848937076433	0.0813003652910668	0.0893693159294561	0.102516499036686	0.114100677109353	0.0953177054454199	0.079047749052285	0.0849651581357706	0.0953332130037377	0.0799370209451706	0.0921524950112364	0.0873368876414678	0.0967102755870696	0.0851205716195067	0.0827335437004257	0.119514271662761
Wavelength_907	0.0767241427831384	0.0796261959423483	0.0908690057546401	0.105628700133798	0.0971253689048139	0.101225257673241	0.10302652136924	0.0904393972532017	0.0988505578706372	0.131018216867544	0.0792637110771306	0.0992775555657706	0.0924684267265391	0.0889296091636894	0.100191621847986	0.0928101035323527	0.103944365510289	0.089635352407603	0.0734343850402899	0.109343324026438	0.0740267883497082	0.082981156013137	0.0913502826321307	0.0733472058522119	0.0857876716441939	0.0907205210525766	0.0953001738022368	0.10906631243388	0.10836595003665	0.0790923024866405	0.0747987884836979	0.0864211091796317	0.0940057143616583	0.0820859876636343	0.0821690253586181	0.0907983155300527	0.104432635011654	0.118508020335184	0.095351500010831	0.0801738745560996	0.0865440275322051	0.0969237609479727	0.0806009434237719	0.0924528655927433	0.0890652685713569	0.0978171589514734	0.0862652796880451	0.082604434588889	0.124331068931967
Wavelength_908	0.07416178925997	0.0773719438834853	0.0881138631290411	0.104903413602432	0.0957208357209991	0.0994608697520695	0.10146552850507	0.0896430760371701	0.0966102317440142	0.130615338043104	0.079073076623778	0.0980080365789726	0.0890472103017347	0.0846170789609024	0.097964484597954	0.0910991525002954	0.103388936651147	0.0870097474702721	0.07159896832725	0.109093276414697	0.0713945199454854	0.0805180377997363	0.0908115217302729	0.070143966081236	0.0852228839226619	0.0909901365138594	0.0928813153448466	0.108035661574648	0.106516975287026	0.0766473434954454	0.0731263120572329	0.0869136675178446	0.0912462434963824	0.080730932007654	0.0812598433645431	0.0892778417393819	0.101868097450906	0.114704582249856	0.0952111461029082	0.0769434563201832	0.0830821112637081	0.0954133398894716	0.0784746476474264	0.0915553557995187	0.0858380103244212	0.0954003408392718	0.0840183355899188	0.078978185743758	0.117237073554862
Wavelength_909	0.0714014746409509	0.0753896543515657	0.0856180040587509	0.103308093967165	0.0933217646410401	0.095456320061073	0.0983439896334204	0.085840588126494	0.0954509713995073	0.125604404657164	0.0773145038250214	0.093935855106986	0.0834309411276951	0.0821444440200003	0.0967495753900389	0.0894577016288281	0.10074043759706	0.0835029974773141	0.0677938654902464	0.107192209368471	0.0663281067255506	0.0785197504625841	0.0866041642660843	0.0690705385755367	0.0827674700924963	0.0895298472345723	0.0893254043663271	0.104814929330126	0.103153743515168	0.0735632276560274	0.0705226381979541	0.084012391572825	0.0882554723285454	0.078173545765509	0.0787553271879345	0.0886751687934842	0.100395629407286	0.112697480972679	0.0917783673042052	0.0739283769926323	0.0788432007610015	0.0926649308117589	0.0754938613725139	0.0903332944568416	0.0853494398381568	0.0929529609879268	0.0829110884648523	0.0747150198863857	0.111700499230191
Wavelength_910	0.0718759741700495	0.0758263980587361	0.0863084687096193	0.102616785517705	0.0927929414461269	0.0958146753687402	0.0968627668120545	0.0880056495291473	0.0945462783226726	0.12563457157554	0.0784394936295661	0.0951101397167432	0.0825438925058925	0.0835659868184083	0.0973378180833036	0.0891619566655619	0.100013007643366	0.0849005257749203	0.0697767699809948	0.105536315960566	0.0669604051609396	0.0794967163938478	0.087258943403631	0.0690964212840637	0.082310252965108	0.08915886868745	0.0899867840064579	0.10536299852194	0.104364617487182	0.0748418024854442	0.0707081061083713	0.0853227993663765	0.0883828683058523	0.0796851508741183	0.0794892042647575	0.0889002317392886	0.0992753203144401	0.112408214798854	0.0924612079211171	0.0754546492360193	0.0797379420102036	0.0931572905782557	0.0762592262379082	0.0900245734293118	0.0867118451275055	0.0927016919547348	0.082656718253264	0.0774000291327032	0.113831569416746
Wavelength_911	0.0718787198750821	0.0766869151899406	0.0868513300876826	0.100838921068779	0.0919214911516467	0.0981962824839121	0.0966695160400259	0.0876918649823433	0.0931742781141014	0.126661025817847	0.0768847450755439	0.0944797731629661	0.0843566667089738	0.0821803677382281	0.0970560786904549	0.0872505627939322	0.10018470618917	0.0855402782832955	0.0693703428390619	0.103876376081424	0.0685411866643963	0.0785396234585877	0.0875169526463822	0.0699421260126515	0.0832777829659037	0.0870544538201905	0.0895272310359599	0.105270607630207	0.103852387646081	0.0746732509893909	0.0724125558739241	0.0840009313126612	0.0884194695266849	0.0796112546655495	0.079063837790578	0.0866740266365094	0.0989965514200579	0.112665194809267	0.0922513854480397	0.0766889517817206	0.0821967398876834	0.0931104770243253	0.0751850637647846	0.0875748933944719	0.0843189514259632	0.093030154825394	0.0796833989622439	0.0783265415678229	0.116321728756758
Wavelength_912	0.0725666435226515	0.0746480198576361	0.0849504583803374	0.101049077496806	0.091475311926034	0.0996138089536069	0.0973435143486445	0.0849394196471819	0.094366951080186	0.126395121568646	0.0763758210311243	0.0931182024423816	0.0851456026825681	0.082644909724834	0.0950922418564384	0.0873554571851177	0.100948821428399	0.0838403789937767	0.0686238102689434	0.104442419640739	0.0677597555728528	0.0783208140657922	0.0881720552617046	0.0685243757287035	0.0820684355765764	0.0862937836029089	0.086819783680724	0.10350211690211	0.103190943816892	0.0736679694320153	0.0717239314139472	0.0818128612676159	0.0886114963144341	0.0770802498430675	0.07876583738832	0.0861314996661876	0.098510591016554	0.11086589672012	0.0914596715849816	0.0773920556322721	0.0805653850447592	0.0922892480819497	0.074981807786678	0.0881813107956972	0.0813716229664439	0.0919866558776745	0.0784863468700991	0.0764896432431781	0.113880411549786
Wavelength_913	0.0719478362578552	0.0738094995530711	0.083888633410296	0.0996202739082491	0.0903313201444941	0.0975994898556941	0.0974088978705258	0.0841852242899684	0.0934755355162162	0.125767435335511	0.0744490188141728	0.093566661224837	0.0849142662277685	0.0839572099156657	0.093375027596113	0.0872254671391037	0.100165352138515	0.0833270161319489	0.0684824076622742	0.103813559973769	0.0676376926436229	0.07822114547807	0.0876763473547573	0.0682086501776981	0.0815046779561135	0.0861119915017674	0.087607288988928	0.103711326924249	0.10248218792944	0.0741168532350326	0.0695054260983718	0.0824585627978149	0.0888888262064042	0.0770174402681762	0.077003723206852	0.085076897679658	0.098954294435422	0.111377715501156	0.0906271901777235	0.0759469593818236	0.079350539944606	0.0910790817216211	0.0746071755074813	0.0883276798202079	0.080770468771477	0.0906595631731913	0.0803868730081889	0.0761306675858678	0.113931324506444
Wavelength_914	0.06955174641854	0.0714664748340523	0.0819846937615184	0.0970414602591149	0.0887746196356033	0.096971621975668	0.0936256444995868	0.0829525433895371	0.0913181431360137	0.124560389348482	0.0712426554825578	0.0921338146501436	0.0803894501048095	0.0820256585266023	0.0928943792855287	0.0860715743996928	0.0987724719871889	0.0823970511869807	0.0675502473189955	0.101792565548926	0.067310571537545	0.0754100762878813	0.0863898227035065	0.0665315428790313	0.0802998697116628	0.0851562525687649	0.0858132992441125	0.101774096674984	0.101857374269783	0.0732469343709626	0.0685117387798054	0.0813259156105693	0.088841165753871	0.0757242944620057	0.0752202995829598	0.0826894400322229	0.0978604010775587	0.108950612898032	0.087416651316518	0.0756789661121148	0.0777769338981837	0.0909630934507398	0.0726699152152998	0.0867450534000405	0.0777885812237547	0.0896953011684732	0.0777091093511914	0.0750983332000342	0.112231580685447
Wavelength_915	0.0677951066256303	0.0712137097904303	0.0800761705054171	0.0966417125740991	0.0876765888294264	0.095783395971146	0.0922711213463162	0.0817340098183588	0.0898218202884773	0.122824924048719	0.0711347917649392	0.0898276929958464	0.0767567609963717	0.0786154879016492	0.0918214397991267	0.083211894116662	0.0968336015248149	0.0797939905547986	0.0652286633408592	0.101138953462731	0.0652499470400368	0.0740070758382353	0.0860272884221289	0.0652771193526718	0.0798317987559198	0.0845989164858437	0.082637088474438	0.0993324688576811	0.0993024971610657	0.0700297655586893	0.0665659397757952	0.0794500762879017	0.0861898468602631	0.0748580609230449	0.0738963769886168	0.0818918316262325	0.0958494273445749	0.106768598810414	0.0877307888469855	0.0736520923966748	0.0757713030750652	0.0891613740763479	0.0700529996766955	0.0856536940901506	0.0766564695940838	0.0883908187326395	0.0749661393915445	0.0715999340366192	0.105635066384148
Wavelength_916	0.0672848195503467	0.0716727436374652	0.0803920694320968	0.0975765287995376	0.0882376646476436	0.095153751846188	0.0913637906004175	0.0822003338465929	0.0897382308213117	0.122006509721666	0.0721992153497269	0.0893204079908876	0.077286404538262	0.0768835141332584	0.0910997415062159	0.0833364804153172	0.0965839117847059	0.0790776320486023	0.064412810879208	0.101655555755351	0.0637761015572612	0.0743802101098337	0.0849816288359925	0.0643184412828145	0.0789842808588216	0.0850580703677387	0.0832759102557299	0.09867773416393	0.0979989467747263	0.0701439587651643	0.0662178878068337	0.0785804192046455	0.085222471670581	0.0743448998020528	0.0744460072388791	0.0827407624812134	0.0949460308769705	0.106129770366364	0.087049452681073	0.0734530031012256	0.0748507223480068	0.0887701077104402	0.0709266250923318	0.0855836470102888	0.0767502754663673	0.0884919985172065	0.0751098240049408	0.0718529087744757	0.10454259845791
Wavelength_917	0.0681035513420297	0.0697336135896892	0.0790579588364744	0.09412784695882	0.086333569195545	0.092616568851147	0.0878581148213313	0.0812352066930885	0.0868866297396864	0.118491760405986	0.070816325544733	0.0876259250339211	0.0757789882986937	0.0753365161073851	0.0885646715736612	0.0808672841745414	0.0946925421871435	0.0768057242071125	0.0636667465495795	0.0991484597443416	0.0621285254142993	0.0733461389337043	0.0836196263606995	0.0644597646782285	0.0760892719062455	0.0817275081666784	0.0816103603974392	0.0965540953886562	0.0966567510883544	0.0692756763782691	0.064766594486148	0.077296825576008	0.084079746450043	0.0740323009292044	0.0744190374934752	0.0805709767503869	0.092806944511403	0.104500403923276	0.0857483478021458	0.0717948450465434	0.0730816982377397	0.0873319981558201	0.0701103244169065	0.083620406061888	0.0763621903032442	0.0853207055634888	0.0720651419624634	0.0719680359662946	0.102639376964015
Wavelength_918	0.0682983179722112	0.0690101049196593	0.0787207327734381	0.092768473068151	0.086060525398046	0.091787852036434	0.0877752626130689	0.0803632754339572	0.0860700949520429	0.117869631801012	0.070071309854683	0.0873799573320717	0.0757834154572658	0.075220972872921	0.0876752620027494	0.0799511849368394	0.0944349968503096	0.0757844837906468	0.0633186075511077	0.0985907186936499	0.0616855221655498	0.0728635420269748	0.0832174619636338	0.0647307820895371	0.0761518913671447	0.0812115306204925	0.0806995973633156	0.0971199075096704	0.0966639620753026	0.0685900291141412	0.0648047320729344	0.0773091306886714	0.0840938344550536	0.0741426643520064	0.07392395069431	0.0802143132452541	0.0923308338989131	0.104848262064809	0.0853090724774189	0.0706202164659272	0.0728153192854831	0.0873533838516096	0.0696223761422157	0.0829574101967494	0.0757605538633489	0.0850154189944916	0.0710129714129205	0.0720227825798697	0.102346738738347
Wavelength_919	0.0630793280155199	0.064980939669182	0.0741998490644261	0.0914978555827458	0.0832974390989414	0.0887518051730357	0.0842911951378232	0.0749520097184844	0.0838833239000656	0.115535117612879	0.0660735087119155	0.0844943390270904	0.071540087358279	0.0717753318209152	0.0834544336932427	0.0786453009688519	0.0931730029252781	0.0712730939596649	0.0606502880898503	0.0972810379773327	0.0599570995517391	0.0687501408539964	0.0806514566419753	0.0600814100370037	0.0743198783413672	0.0801881372463447	0.0752885998689707	0.0942912708993579	0.0926246980748742	0.0657812095493131	0.0613083012351397	0.0738663617723444	0.0824540943773977	0.0702236109770315	0.0700727445989509	0.0778329542218761	0.0902112510260223	0.100402134215489	0.0822017060675271	0.0680319050010443	0.0703872164431533	0.085514740615021	0.0662372094266343	0.0817224757305595	0.0699227171462231	0.0829450858311485	0.0675663642849372	0.0678003098391773	0.0976014812744137
Wavelength_920	0.0642206233096381	0.0652808042503642	0.0749506235875403	0.0936470747281216	0.0825521389592163	0.08907504266023	0.0865729237549456	0.074814771277078	0.0842813155112042	0.117603168860809	0.0672995190529866	0.0853687443518781	0.0736749037724821	0.0716490438385545	0.0835431271576936	0.0807376286309532	0.0946078492491885	0.0727559867223568	0.0618139947978666	0.099524748592102	0.0618210928600458	0.0685386085101992	0.081897758221538	0.0599844156762217	0.0742967525801502	0.0801209204187498	0.0760391267711048	0.0956037111417707	0.0942930515793775	0.0659925782095621	0.0618439804513075	0.0748877570724011	0.0828561155761337	0.0714853697567375	0.0705613916095091	0.077947423706131	0.0902495030696584	0.101397816124658	0.0844773601172286	0.0678877900949739	0.0729503824799667	0.0865571803606603	0.0667182202120242	0.0822128943860644	0.0715188130151004	0.0829154183719897	0.0686779596188619	0.0677463579185692	0.100817876682028
Wavelength_921	0.0638959856969672	0.066919570738828	0.0763991591476487	0.0929184089752227	0.0831409393091375	0.0916437873279744	0.0892529192171381	0.0774406016443278	0.0852302922112739	0.118664162978198	0.0688701607341821	0.0859171116800599	0.0719926604991304	0.0737569694702806	0.0881381232550377	0.081491658207522	0.0947269379036585	0.0767473041882652	0.0627632246947724	0.0981295971586687	0.061339853662421	0.0698059582682773	0.080460907172335	0.0621911749276401	0.0752671628816147	0.0813558891380687	0.077434008332662	0.0974348351521826	0.0964022354336226	0.0692836407034713	0.0639011923304155	0.0785832340428312	0.0820605804355432	0.0710226767943242	0.0717224240805319	0.0793466139053917	0.0920050868325132	0.101883183782149	0.0851446361937722	0.0703165961784013	0.0739320003546393	0.0866821661769178	0.0662928181745288	0.0826412840697126	0.0741099754136577	0.0836551105556459	0.072318645738371	0.0697515598043068	0.103590690257516
Wavelength_922	0.0640992702873162	0.0695699826900335	0.075966148137715	0.0931624255633154	0.083296308967182	0.0939261751697275	0.0878577963469619	0.0767019167332786	0.084970133310843	0.118300306340312	0.0703444036852199	0.0851473116317602	0.0727856084002838	0.0754095128737668	0.0861760108704699	0.081003746568851	0.0944977166978755	0.0753229012992888	0.0640881149135464	0.0967187246103676	0.0608751487321867	0.0712440959351147	0.0807943336591657	0.0653360914517179	0.0742709679681314	0.0810742894599499	0.0773461488392745	0.0965734969220279	0.0947536226868216	0.0695910833810121	0.0643342031760633	0.0779901473217357	0.0827352205132892	0.0722709749344271	0.0731545904863553	0.0793874737536563	0.0915041344824204	0.101841366569171	0.0860726160528816	0.0743608390447375	0.0735809328162773	0.0872952733394832	0.0686641379271869	0.0837863206674571	0.0742007678846316	0.0829172400555648	0.0729463736501644	0.0717760281887549	0.10465011946552
Wavelength_923	0.0661477849311473	0.0673723790087148	0.0755007401828849	0.0919568866015835	0.0827798005911297	0.0937928157554676	0.0839297296608325	0.0770071186547635	0.0840290909294251	0.11663936914016	0.0699953772023012	0.0834064746386813	0.0707561756775941	0.0735242285118948	0.0856979047396238	0.0781602128504408	0.0927451922971665	0.0738558606475643	0.0615112872505774	0.0953237855119648	0.0580460059154772	0.0705583443255176	0.0806382104945547	0.0631945481190338	0.0732918786543687	0.0768474123062858	0.075180126055206	0.0943094773792484	0.0933332774553679	0.0673480495186029	0.0642474050051896	0.0748472419062305	0.081795917903162	0.0714449799199338	0.0733149420007708	0.0769669717544095	0.088893979426589	0.101270189925251	0.083058541997602	0.0717775617201165	0.0705948410701272	0.0855528876676809	0.0664776634899104	0.0809085879529713	0.071817365952633	0.0812368317164052	0.066787364671779	0.0699140488078947	0.100076648962153
Wavelength_924	0.0630411284401175	0.0658250943382711	0.0733499636357611	0.0865460396632163	0.077993894269773	0.0889232343291237	0.0825157442496542	0.0749185240198706	0.0814913732964317	0.114621324802212	0.0668001817078428	0.0817441737615999	0.0686670431332581	0.0707020557120709	0.0816614603101269	0.076350183493741	0.0894519173098436	0.0722497534171652	0.060136266638228	0.0912070372775966	0.0551630142703657	0.0698559634524037	0.0791746028303723	0.0619122157694648	0.0723649928255725	0.0732898974249651	0.0737887718915625	0.092966306332529	0.0920611364922113	0.0646107147382016	0.0595977700406749	0.0737252148933362	0.0792485033980881	0.0705542174142915	0.0704369671679573	0.0739605185919323	0.0863111229626369	0.0982859118239775	0.0809207738921195	0.0689813528909762	0.0686888294658107	0.0824124135127389	0.0644188637829542	0.076751778795846	0.0684377864369566	0.0775678887759417	0.0645958387138079	0.0680844593503289	0.0982167661325895
Wavelength_925	0.0606351659212891	0.0641504645184146	0.072161537226076	0.0880507006924078	0.0784188803544651	0.089205808744128	0.080746624486907	0.0725061543230259	0.0809443832208473	0.11442834739041	0.0646981389980157	0.0815927097690081	0.0674642865739978	0.0716530774472875	0.0816478923594719	0.0762537256923148	0.0910047027234164	0.0699203222399909	0.0598002097697419	0.0916636752909393	0.0571765150284588	0.0675568027568448	0.0793367577084098	0.059573932069553	0.072958181217416	0.0742093544781477	0.0725200388263206	0.0910210049557342	0.0893108930539151	0.0651942208457166	0.0590381400461668	0.0720634950921072	0.0810160200721171	0.0694141942981259	0.0699984730618523	0.0732802310547459	0.0873363732777386	0.0978617913063046	0.0805494700972152	0.0712468478949756	0.0693819195425445	0.0830800099233603	0.0615244909883311	0.0785532293570536	0.0662224556992158	0.0790060003707768	0.0653276290506106	0.0668998335690656	0.0987884589002633
Wavelength_926	0.0582628795142885	0.0592247791895788	0.0655202436602942	0.084748051830466	0.0753113899958872	0.0873864865945117	0.0757351985988793	0.0670431633256476	0.076388869303906	0.108886610834379	0.0619492108643944	0.075920244511926	0.060709453918403	0.0649333889330822	0.075149038798215	0.0710114981735977	0.0866510668078797	0.0652244379944617	0.0551852650515425	0.0898727758203242	0.0520051186261482	0.0634107819698163	0.0755107467276276	0.0524766678753274	0.0671248213543899	0.0720537149748004	0.063836510481357	0.0858888183937665	0.0854878319950082	0.057957807238813	0.0554181513467324	0.0685621735434182	0.0754242302651962	0.0654046308265463	0.0644923684503702	0.0688282104960937	0.0803044492539674	0.0939694388665056	0.0767736294865772	0.0628475741723783	0.0627979176483043	0.0785598361609008	0.0604098997524533	0.0749975075405079	0.0611762998656894	0.0728045633618342	0.0590062740226342	0.0592714564952781	0.0883287525676078
Wavelength_927	0.0586085982747893	0.0602646026903871	0.0675853395663863	0.0860885386979557	0.0747100411431041	0.0887063758131757	0.0779895455098425	0.0705862518747437	0.077060206530383	0.111102409976064	0.0617506031552078	0.0779273000778381	0.0641041076713879	0.0674096839241287	0.0787308893902303	0.0744672202698964	0.0887000349267379	0.0676609485259824	0.0578473744133468	0.091441633459759	0.0540674354648397	0.0638625404387714	0.0763254290874129	0.056220700594795	0.0687363995251733	0.0730711957900686	0.0680943315256452	0.089649378538964	0.0877073298994222	0.0619840162401204	0.0557692802223886	0.0708642875799366	0.0764150528738394	0.0673262846532411	0.0668327110166265	0.0710545790750471	0.083160831202309	0.0958508822593053	0.0791681371691235	0.0640098302191983	0.0653982901867571	0.0799493007933042	0.0598128003474923	0.0761873387847023	0.061770274401195	0.0751185444108478	0.0614264449699401	0.0640538204581514	0.0922149609292689
Wavelength_928	0.0598075298976103	0.0641329047458929	0.0704854384066828	0.0885250773689381	0.0768322024657983	0.0918709926977604	0.0786987769624939	0.0709717793552912	0.0788040367120436	0.114189531463393	0.0621010594869385	0.0793642519104744	0.0649154732366205	0.0713247297425912	0.0805034529364878	0.0765411937686458	0.0892583706952743	0.0698956567143796	0.0607316119264039	0.0928553836212133	0.056338710075183	0.0657538646633567	0.0773125970985006	0.0602608252487655	0.0713486838075395	0.0761318148591701	0.0724067047825551	0.0919103240305469	0.0891740147505324	0.0660218905968292	0.0581467804263341	0.0718307445633715	0.0792765681870249	0.0704547095171986	0.0694234789616034	0.0758659829816268	0.0860237050958793	0.100130983402993	0.0812474813840581	0.0704250389813343	0.0695699086676334	0.0845255676622871	0.063536018881987	0.0783237232237725	0.0648266161870951	0.0779845865886457	0.0634765902377528	0.0679091719981364	0.0979612004540091
Wavelength_929	0.059752870859559	0.0618867376237387	0.0695157090433931	0.0847944554543632	0.0752751872588985	0.0879718758832905	0.0777510117649563	0.0727966094097774	0.0784338601974038	0.112231863795319	0.0614812349062959	0.079108977057751	0.0636714647314962	0.0681380390319918	0.079633152249212	0.0752384801459789	0.0887569352897036	0.0697745962924828	0.0587498572636438	0.0892047202827583	0.0565287969784626	0.0659253534461028	0.0770319996251287	0.0584242415380021	0.0709969848093462	0.0733965558231771	0.0709079020940967	0.0893510794604142	0.0895369036154506	0.0643804404545617	0.056523146909623	0.0718695190357286	0.0780042613840757	0.0688501104187951	0.0667941630610296	0.071166128981753	0.0834268874294401	0.0966537531826088	0.0780255307668876	0.0681380340341376	0.067265094460219	0.0819770782595445	0.0596977327157315	0.0748095337283832	0.0635154087671897	0.0751824571766765	0.0613624540606481	0.0659210370748698	0.0953140593193061
Wavelength_930	0.063088313125075	0.0645691944631297	0.0710661692079845	0.0853811256581846	0.0760400502706465	0.0915679812848939	0.0794474647644607	0.0713815491013826	0.0777872558402419	0.112572864316296	0.0650580690925563	0.0798012078110272	0.06707838485933	0.0708211053512421	0.0802019119083523	0.0742483489522573	0.0907609843086735	0.0705210541854136	0.0585615818874206	0.0893925580672018	0.0572439218303185	0.0680540615292512	0.0781938937021162	0.0588590387408497	0.0699353146288567	0.0731356378666152	0.0708903038458261	0.0907216922323336	0.0897303425559475	0.0647654850081819	0.0580535985160584	0.0736153799307576	0.0781573560858431	0.0703871082314687	0.0695617072289278	0.0729438389448327	0.0837119842949091	0.0976908948169344	0.0819874978928881	0.0700471037100854	0.0677220914562138	0.083052348569228	0.061494500093926	0.075266375781078	0.0653866657472608	0.076680848242232	0.0651296799001392	0.0668854665316676	0.0995877719494006
Wavelength_931	0.0610663152512177	0.0616164666423002	0.0690593106006838	0.0837522537834203	0.0751472738615373	0.0884913529765962	0.0749798215320507	0.0683526543337927	0.0764941685244339	0.109773625185839	0.0617967400888165	0.0782953551075921	0.0618352033394695	0.0690999392117325	0.0786479417118645	0.0734137744371267	0.0889228360457585	0.0669567325929265	0.0564971862659213	0.0872550363027606	0.0550205795703314	0.0667402947538128	0.0758417406576088	0.0558855174738902	0.0679891947702827	0.0725772891484437	0.0697131597670196	0.0876754028391513	0.0868650029536229	0.0628496490623	0.0568587939369774	0.0709096451694732	0.0781527059033728	0.0674527940046577	0.0662630794555575	0.0707629812819858	0.0830962838519502	0.0944472784940541	0.0781684490388492	0.0688780888382828	0.0653784197860539	0.0814042163530301	0.0595758019573009	0.0745616022341676	0.0636637159960605	0.0746194908135396	0.0633591140184604	0.0640862241985206	0.0958317567434014
Wavelength_932	0.0594361967702611	0.0608169013310249	0.067046065817057	0.0820843980467698	0.0739529985033622	0.0896588712343325	0.0761467713811183	0.0673725111467581	0.0762295500596905	0.110905027567089	0.0607190674813236	0.0772405706045233	0.0596157760565555	0.0671484656723911	0.0763081344752201	0.0730031436867681	0.0877194177527845	0.0658410993365647	0.0561477976205593	0.0864653508395269	0.0521348402088202	0.0650428432055278	0.0753067026214867	0.0550783965234038	0.0681545311922863	0.0710442890548775	0.0676890576260222	0.0882843328855142	0.0873844013507386	0.0606199907547096	0.0549548902223828	0.0707555196072581	0.0774750512204659	0.0668907464742476	0.0644976891703556	0.068947650664626	0.0811553090268314	0.0943053313109277	0.0770937065376947	0.0676133193567634	0.0647586225314347	0.0808706013960261	0.0590062703195396	0.0733839427501516	0.0589838475569485	0.0721670176743322	0.0591746905685317	0.0622484320413878	0.093304377298887
Wavelength_933	0.0587715717977883	0.0610719703276868	0.0678291020353289	0.0832862551599488	0.0728294252033829	0.0917548670584482	0.0747284826724427	0.0679658463776779	0.0746888355376141	0.111147623241893	0.060131659256869	0.0763499765965235	0.0600106024254933	0.068733941715901	0.0770709601558599	0.0748561014770281	0.0864889924493622	0.0670586151514762	0.0593283663715928	0.0866738360170362	0.0529577416849811	0.0643054511748304	0.0760729430418817	0.0568984609551049	0.0669155307341166	0.0705101437605344	0.0697151751153107	0.0889671883719019	0.087141737050646	0.0641649809749754	0.0555954365786939	0.0695709364954268	0.0779283874500672	0.0685169016108858	0.0662489056851285	0.0707856642814761	0.0820433368961691	0.0921079405797398	0.0782689547678876	0.0695578603377796	0.0673049365938603	0.0812556253560822	0.0593446299387646	0.0747265190532184	0.0577846576386291	0.0725340484677627	0.0596601654965688	0.0669430962014482	0.0947828909060629
Wavelength_934	0.0590889662622139	0.059613717300038	0.0670317097344957	0.0828139125375189	0.0701858416548451	0.0891924369924112	0.0734764836901603	0.0664741655420731	0.0749948671915634	0.10690356938894	0.0594953830773261	0.0742442313062529	0.0615281658576537	0.0663030564229577	0.0756483987213655	0.0739059538950207	0.082696317201763	0.0656307240699703	0.0591461599932463	0.0858046187848802	0.0519344317251817	0.0613592013820999	0.0747887239471192	0.0578011937095013	0.0646622203651182	0.0663667582005098	0.0709615003223602	0.0866606510564416	0.0862150736653443	0.0636172511081373	0.0555876424673435	0.0668236217415949	0.075199208973931	0.069310514577557	0.0665275648830527	0.0719008755134407	0.078905492221925	0.0896035765384345	0.0784677917042926	0.063956273694063	0.0660217520983606	0.0771170584781901	0.0597180488356726	0.0731090596832188	0.0566536985080279	0.0692640067974029	0.0592527321980294	0.0656067011592274	0.0922398941796625
Wavelength_935	0.0593496451837172	0.0637623615505606	0.0686069788280346	0.0835759595543163	0.07116922344555	0.0931044003559943	0.0758211601587886	0.0657152155207332	0.0729244753532933	0.11003693883491	0.0608215247499997	0.075514142021909	0.0646767226530718	0.0651110269818111	0.0758757122194904	0.0737060652475859	0.085669925841162	0.0669913159224768	0.0591419002498014	0.08632943246128	0.0515255473625968	0.0626232821744671	0.074709861624891	0.0597229970920383	0.0658824292252126	0.0668861837033806	0.0669742203603675	0.0875899158437754	0.0851935611777645	0.0625614564380612	0.0576646902120437	0.0667031950395483	0.0761405846488043	0.0678396089768021	0.0673356056055845	0.0697282455345998	0.0775331981393477	0.0910264368314466	0.0797159512543392	0.0683655686879448	0.0664316293071897	0.08054676843244	0.0601087787263322	0.071683533893739	0.0586735967897841	0.0706920844772106	0.0600207554069789	0.0666943968281384	0.0956060669995214
Wavelength_936	0.05862582622053	0.0602120521293963	0.0653528255484442	0.0817005089499526	0.0683142706953174	0.0882649554819118	0.0696084944542621	0.0641606883203202	0.0724114896598315	0.107430561029143	0.0578997898722438	0.0731676053082413	0.0600272652456315	0.0655467603678843	0.0742772222074093	0.0723238556977856	0.0857627626325254	0.0670785124645848	0.0551332956720321	0.0848221084458422	0.0502780599653633	0.0632657440809192	0.0734655580258057	0.0561739959907775	0.0648140788747951	0.0658498803592519	0.0641948521360237	0.0856280951921329	0.0849405590042557	0.0607282758705893	0.0555355462418731	0.0667049477695004	0.07454811184288	0.0653637331519579	0.0647110422746794	0.0677636682952578	0.0762849397505022	0.0913264864709943	0.0768447062134459	0.0663663099672339	0.0634696224795865	0.0795964376178925	0.0564999812142023	0.0697141393264487	0.0592086363040631	0.069283866189201	0.0561938357202854	0.0636578322320341	0.0918326736808269
Wavelength_937	0.0561134185537298	0.0585665795175936	0.0631246960143404	0.0799978835090014	0.0689323811930627	0.0898087306415399	0.0711480269914986	0.0628211677324907	0.0718068790288098	0.108769090331353	0.0580285749738942	0.072764083406043	0.0578882933806393	0.0633962306854325	0.0734390493869006	0.0694778502431103	0.0869277681542992	0.063796666719195	0.0522036240183633	0.0847512046411456	0.0501242095513596	0.0618993484168444	0.0731671663411724	0.0522673086045486	0.0652619023592727	0.0669872632233821	0.0626326044320313	0.0852545302342291	0.0838255577600291	0.0577711299347251	0.0532814582544333	0.0674060531724108	0.0734858442771302	0.0633504011318534	0.0629354407585299	0.0665919339292203	0.0766913852115032	0.0912933611455508	0.0768566602626685	0.0660704235121303	0.061375326863528	0.0776535667299205	0.0543056268552582	0.0692948651804671	0.0555536490691008	0.0691497075119941	0.0552399267944241	0.0596686797647348	0.0903068271247371
Wavelength_938	0.0573362375958287	0.0583762433861749	0.0645937431038993	0.0801580801516793	0.0699947174789728	0.0908882181188819	0.0749975206046488	0.0644897584713055	0.072890125248087	0.108617981948603	0.0599729340589216	0.0736931649213723	0.0589442020943502	0.0655100637792204	0.074928436773781	0.0694935681374882	0.0858651268393717	0.0621353528756155	0.0532638933553169	0.0859519341010504	0.0498950909012282	0.0617533167893516	0.0743791679686849	0.0541848815608411	0.065275652347915	0.0687853949367546	0.0671284937061357	0.0874858300967811	0.0857949048808247	0.059319311264798	0.0541783733175956	0.0679562806062553	0.0744255843739151	0.065083364755474	0.0645660865228405	0.0703450770704358	0.0785848609577876	0.0917336413431926	0.0779694821433448	0.0656193216853569	0.0620814091639866	0.0760785277845018	0.0557460702219956	0.0712510260094522	0.0552404709816588	0.069413249135305	0.0582426041682132	0.060923809765068	0.0916855400648249
[truncated: 1,462 more rows]
[truncated: 951 more columns]
