# Supplementary material for: Rapid estimation of photosynthetic leaf traits of tropical plants in diverse environmental conditions using reflectance spectroscopy
Source: PLoS One. 2021 Oct 19;16(10):e0258791. doi: 10.1371/journal.pone.0258791 (PMC8525780; doi:10.1371/journal.pone.0258791)
Supplement: S1 File — (ZIP) [file pone.0258791.s001.zip › Coefficients/Coefficients_PLSR_Vcmax25.csv]

	Bootstrap_1	Bootstrap_2	Bootstrap_3	Bootstrap_4	Bootstrap_5	Bootstrap_6	Bootstrap_7	Bootstrap_8	Bootstrap_9	Bootstrap_10	Bootstrap_11	Bootstrap_12	Bootstrap_13	Bootstrap_14	Bootstrap_15	Bootstrap_16	Bootstrap_17	Bootstrap_18	Bootstrap_19	Bootstrap_20	Bootstrap_21	Bootstrap_22	Bootstrap_23	Bootstrap_24	Bootstrap_25	Bootstrap_26	Bootstrap_27	Bootstrap_28	Bootstrap_29	Bootstrap_30	Bootstrap_31	Bootstrap_32	Bootstrap_33	Bootstrap_34	Bootstrap_35	Bootstrap_36	Bootstrap_37	Bootstrap_38	Bootstrap_39	Bootstrap_40	Bootstrap_41	Bootstrap_42	Bootstrap_43	Bootstrap_44	Bootstrap_45	Bootstrap_46	Bootstrap_47	Bootstrap_48	Bootstrap_49
Intercept	3.71900132122634	2.06931674127834	3.62447255761306	2.56261445300783	4.72443493848046	3.25848269342028	3.71810878205277	2.55391163381026	3.73807862665789	3.9359416607213	3.84963219578482	3.21161757328882	2.51811813423132	0.753255331270876	3.32131674051549	2.39348737703784	2.64909705554704	4.38723497797609	4.05527133301502	3.52902922156176	4.17405364077519	0.214537848519903	3.2206489083261	3.77849419647679	3.95175201173512	2.34541735965297	2.62080796477536	2.62547129727576	2.64111920073834	4.4511842061168	4.44788848717646	4.65300913421729	3.45249006618937	3.37923553765926	3.05098089054746	3.07038698996952	3.25086873197091	3.97528840996266	3.47154200465852	3.42733070088011	3.46737141490597	3.82418028632867	4.79870980302755	1.39204877621617	3.62575333119452	3.63329759185097	5.07674236672056	3.67076624573678	3.58958789117165
Wavelength_500	-15.7387436790736	-11.2939334214238	-7.26937200323437	-7.94631250272182	-10.3464690768378	-7.5072312522775	-5.57838723080017	-3.41131154475393	-8.0530580781343	-7.87106923456021	-10.5337918992349	-5.83902650753459	-5.65970801756747	-8.35992577328021	-4.6710035791975	-11.7658502327392	-13.1264554141583	-4.102060310598	-8.43351232755865	-8.74942636786288	-6.95359039262574	-10.2787915533453	-14.3985116149863	-6.44041587055739	-3.38203043826204	-9.41741482459951	-8.58570762321323	-9.82962886085938	-6.76526832851557	-10.2745805764055	-8.82632240157036	-10.2361948116835	-7.22988448480024	-7.05529858827294	-6.400221421117	-5.0998130345614	-1.55082091348726	-12.4924695444909	-5.66140444693347	-7.58361899530179	-9.13113986026722	-14.6487449462427	-5.76749409867661	-6.08818636511646	-9.21804296860921	-6.86714025427306	-4.90419838470166	-5.20779863796787	-11.6855393099007
Wavelength_501	-15.2030884434546	-9.13065878147731	-8.10510510196291	-6.63081088615921	-9.59108924769796	-5.10079364429946	-3.51724337894083	-2.03618493778026	-8.3362398847861	-5.72703112902173	-8.70333833423343	-7.43842447136442	-3.99905041730994	-7.47222221409435	-3.23400467904303	-10.3379826446516	-11.7596375791249	-2.7022814122865	-8.0988540617799	-8.50966935822295	-6.78685486839247	-10.0897441648793	-13.977665642358	-4.84308005725206	-3.65736543716543	-7.67839010216104	-8.68322757916379	-9.69947165020906	-5.28527179158257	-8.02467274002719	-5.90461005211372	-9.829285763619	-4.78225357309719	-7.42101794467463	-5.44560858581373	-3.26934958751155	-0.864466182792427	-10.940746040546	-3.94979742545935	-7.24131102839416	-8.72186253545869	-13.0336649142981	-5.00857947605508	-4.83723724363929	-7.36484108403262	-6.80506616739336	-3.06304721864452	-6.08313452834115	-11.3400816068563
Wavelength_502	-13.4051320337036	-7.39811318704021	-6.61184985332358	-4.81737721985955	-9.07921177469911	-3.72315993572877	-0.900821622871965	-0.964185254277582	-7.37145687406694	-4.341625419997	-8.30499992084955	-6.70872730613494	-2.37671253773257	-6.57609489105482	-2.41048276959041	-9.04209586852883	-9.69317853369223	-0.421935144221509	-6.51598561003899	-7.67533081174858	-4.57879599845109	-8.6591422672731	-12.9239690371721	-3.31072050309281	-3.05542246485899	-5.39537067909804	-7.0956895094347	-7.53514615833214	-4.36740621383312	-6.34863235700827	-3.76432252427223	-8.40252501395626	-2.33840962185542	-6.23171961355789	-4.2633889579551	-1.90636143330795	-0.342624738516229	-10.0260590602801	-3.57139372217366	-5.7527141756714	-7.2197370950634	-11.0441379781748	-4.63190627999836	-3.29066095852895	-5.53009086737068	-6.31306254683679	-2.26622407039778	-6.07438407673748	-9.73260689282449
Wavelength_503	-9.8731489887188	-6.70506157788165	-6.4254367793965	-2.89186944123013	-7.4044907101828	-2.95966666610358	0.252474693313344	-0.986252242867615	-6.3005827304485	-4.7289345941748	-9.1634544660368	-3.59730114694496	-0.655805866551437	-5.152858075176	-2.49553752214728	-7.63811585942892	-7.85982283749706	1.17427387476722	-5.85285436094396	-5.82861744318009	-1.99123522331766	-5.9993753422472	-13.3921696155218	-2.39929312389707	-0.98665911927704	-3.10667256295729	-4.9840294272228	-5.48006681685118	-3.02798010927907	-6.85285324080764	-3.81748149893139	-6.43622558607006	-1.55053129429693	-4.57756552036389	-2.90469618284965	-1.39619636686754	0.0904408640987958	-9.77938757754018	-4.2577659189984	-4.31208355856839	-5.79329828354705	-9.70624561054466	-4.27373519591973	-3.0623314224126	-5.08638589806717	-5.76109546693286	-1.86597927489067	-5.08645730975233	-7.3889034213472
Wavelength_504	-9.72234138585963	-7.18245589032771	-6.64325020615937	-1.84799592604894	-6.15591891703899	-3.12573464755956	-0.34695773039888	-1.91526270002425	-6.52520494424832	-5.25208172325208	-9.31828093806456	-1.99832898888244	-1.51777199292942	-4.03171519873334	-3.77331227714567	-6.84685973415686	-7.91446443272289	0.412706885571398	-6.53236615825013	-5.59670854264756	-2.25091308787237	-5.07180781118879	-14.0741324136074	-2.91263707821922	-1.21538305242213	-3.27251659621423	-3.87052341187485	-5.61889221398526	-2.55176436197072	-6.11244617852885	-3.42815006302939	-5.28934195013758	-2.71046512041911	-4.06910647748373	-3.18227423277316	-1.72290706889701	0.348341162532079	-8.83406967462298	-4.66582645425766	-4.5355402941682	-5.19335938630918	-9.53331066219207	-5.35733638262526	-2.46924732732204	-6.32327528673335	-5.21729379385851	-1.32372586748326	-4.60684300233942	-7.59926044798574
Wavelength_505	-10.3035230239797	-7.18206980155864	-5.20784714785191	-2.62025496987819	-5.34405832694887	-3.10694706277048	-0.82413231222248	-1.39967478038389	-5.68674752696086	-4.50925006115638	-7.94663134770123	-2.60805383951315	-2.58645537891526	-3.52360786441306	-3.30610279080571	-6.14420305415675	-7.98150600894377	-0.591164953916233	-7.09932537775349	-6.54016598829278	-3.7132922247982	-4.03621226716552	-13.0854802267098	-3.60162789051327	-2.70584798699042	-2.86482095507003	-3.89844425970463	-5.65515719760489	-3.25381714426122	-4.77173959453471	-2.60057662627715	-5.26004944607792	-2.74435098705543	-3.00113281310363	-3.82583322252883	-1.55526708928591	0.716744947059133	-7.28226896667624	-4.05711290551961	-3.61719796368302	-5.63484653813939	-7.75173165396614	-5.89434827517279	-1.49128352956747	-6.74382724754699	-4.32121570411646	-1.72520604537551	-4.69727700806832	-8.96705499224801
Wavelength_506	-9.72208287938256	-6.66787230822071	-4.57233004228758	-4.7224407697209	-4.30654742243888	-3.14607451093027	-2.37103313225416	-0.937171646105765	-5.3267612865174	-3.13332316368536	-7.38472703659766	-2.05213002004692	-3.72125766955879	-3.41533497863004	-2.49483496323974	-5.67152310152458	-7.44815624853516	-1.89401784293762	-7.06132669540546	-7.75387707534209	-5.50663891846105	-2.06884520729955	-12.8354136614011	-4.05073785997519	-4.17611794798499	-3.2287566813733	-5.3447515653076	-6.52407060856101	-3.27936925535301	-5.2617151561349	-2.42722359850647	-5.54867767305919	-3.13180951755685	-2.06853968721852	-4.9062700429177	-2.19227276200775	1.43306398844513	-6.84568431193128	-3.81197828161874	-3.44110285342521	-6.23926438282655	-7.31492143534142	-6.77738876202444	-3.12343569974957	-7.65229055827071	-3.06036159089779	-1.69662902283217	-5.78681094354741	-10.2489509673316
Wavelength_507	-5.95004788908504	-4.92711526982016	-5.34366678444344	-3.15773317981004	-3.4638896212475	-1.96630325047354	-0.609998690930578	-0.772615851780722	-4.57929099359825	-2.85245131202015	-6.05341723937363	-0.357381091554451	-0.990641602481097	-2.32465073967913	-1.62347104162	-4.75612562051964	-5.95269494180404	-1.07220781925833	-5.14424710865848	-5.68668236491023	-3.85213365895674	-1.13576270980198	-12.4945209243866	-3.4310436406694	-2.82663257064326	-1.90295946524043	-4.10675265596548	-4.33853160103194	-1.33986850228188	-5.88833012905113	-2.85620140046982	-2.9319780782323	-1.88698844877742	-1.65469742820079	-3.0883178003498	-1.64962846152731	2.84938146133586	-5.50162864995001	-3.46653371155545	-2.40129628335565	-5.25016859921213	-8.34149427067887	-5.48300859363695	-3.81222224698729	-7.41651665723241	-1.40046468238284	-0.406072435187245	-5.33618157925034	-7.89576505343007
Wavelength_508	-3.95033882850361	-4.13811228634247	-4.75706488048305	-1.05260610311442	-2.80256099208279	-0.491756639396981	0.52602363215877	0.396975379431473	-3.74373514774982	-2.20240897595675	-4.31594187330617	0.312365538191156	1.17333116175941	-0.500823588821995	-0.8404924505299	-3.33694243100881	-4.42038188332511	-0.20137360100506	-4.01093506797449	-4.08722104215487	-2.89737655620696	-0.765492124005931	-11.2223752881944	-2.40613686145153	-1.00907405551591	-0.99622590512743	-2.21583655858772	-3.18857541104719	0.370316855759787	-4.49083027433812	-1.27519350739142	-1.02691819395389	-0.791250755588985	-0.379795801206632	-1.62575539845111	-0.283395302547471	2.93422418228518	-3.43481439884055	-2.70541394643502	-2.53116969914794	-4.13808655473257	-8.07459211958741	-4.63248265506141	-2.22766543433858	-6.45172323779243	0.319718545933801	0.819621943395403	-3.37785680566349	-6.09290360218343
Wavelength_509	-2.76444903901787	-2.07841631324746	-2.64320438811267	0.065560529881639	-1.34066391394946	1.53968850704355	1.90704650123946	2.77161179225692	-2.12130461647383	1.23432994294507	-2.22953766207258	1.4097590577722	2.24029168081753	2.38930701698585	0.840940978053538	-1.15432154148612	-2.13660294177463	0.436814321531158	-2.03174565585989	-1.39544028201262	-2.24792039091697	0.806633062460133	-8.69147198546372	-0.869728744492402	0.659697243598836	0.944324161401371	-0.636672947374228	-2.24601188067811	1.90995858340488	-1.92676229683145	1.26207080503345	0.18013628390539	-0.0237477705997168	2.11210363511152	-0.137552435495181	1.1161538566394	4.05325612807648	-1.39865144790876	-1.1531008741561	-2.07436611454105	-2.24702812350136	-4.97526177895108	-4.13975258380407	-0.524971423610946	-4.3680043831893	2.4063660079578	1.8839285786658	-0.676745918437013	-4.23750957169609
Wavelength_510	0.56989923403294	0.926199123132217	-0.575977134468723	2.65116158460969	1.63186247772521	4.13524936557551	3.09547642279151	5.2648696955985	0.581356712963591	4.01677667748144	0.399898981381288	3.92405614480513	4.77557887089223	4.57635201034167	2.69772406316793	1.77444401919814	1.10434220286361	1.78193322395944	-0.0796266645244663	1.77541865592436	-0.606785555732014	2.51848077857398	-7.4659944037368	0.365662871997065	3.0351179873779	4.23269446803133	1.59376416580986	-0.0230617387524714	3.58378956432403	-0.121833115856662	2.60211446011066	1.92881380743946	1.64747116224127	4.48032808285222	2.24899761483199	3.08951236282818	5.6352386378991	0.0767412747291468	-0.556653679056968	0.00416298514987928	0.316901865875385	-0.988256640579115	-3.00504525941378	1.24527645772983	-1.1921978123753	4.59816737536451	2.96541345484211	0.473119763600895	-1.86568955935793
Wavelength_511	1.07535483099708	1.66162459121186	0.0692444482313659	3.78858362380508	1.52752774682918	2.97033759378009	3.90457240009982	3.80918696618941	1.43168091307648	3.81649294806355	0.425857791659213	3.46849252375154	5.46534321666123	4.09186088704804	1.34719961515044	1.552670060627	0.764242669023379	2.23139268851048	-0.39792503366846	1.32446054857289	0.785777331958864	1.84699236185368	-6.82454847682323	0.0756695091394975	3.13466545260032	3.71937739750134	1.7489211575502	0.0607390860872561	4.94304444708984	-0.186975168419385	3.12865239476835	1.96903575461692	2.01212261896354	4.27316766918925	1.87153530764824	3.67363763608464	4.38168420298852	0.586299877602896	-1.84789209462756	-0.330417783922019	0.0224889779313735	0.422985120160229	-3.32387511483336	1.73249827323552	-0.939899985759766	3.27761251998585	1.84326565921677	0.339273369843367	-1.05898143569996
Wavelength_512	-0.0174416693339452	0.217674695671062	-0.241723883645416	1.65625811277282	0.494586501496509	0.955919910055838	3.3972363011211	1.81016946950222	-0.246208672326323	2.59834375434965	-0.886968084798062	1.16728668635511	3.6913030790138	2.59626119658484	-0.210470996521446	0.772803607937249	-1.01923677275821	0.454146014886143	-1.3865847055009	0.393881126155727	0.0885078165838581	0.430819073927578	-7.11311547468347	-0.829523990290773	1.31053419439423	2.41090823750109	0.105221485992299	-0.843412068415632	4.14483282456727	-0.927808168695355	1.96867182236587	0.433145148643809	1.29016189573864	3.47298392882518	1.03639465622404	2.62548184327932	3.95389687457885	-0.111304154943264	-2.29175769470639	-1.37119869514712	-2.25821218620072	-0.322984960386823	-4.26318199622564	0.688341128306483	-1.99540028837609	1.23738613257396	0.369328427090286	-0.764228946455757	-1.96046990509834
Wavelength_513	0.646356850392758	-0.838691163581958	2.80729143108237	0.397070230473364	0.906425596664444	0.416458855184997	2.46591447768228	2.20098012616321	0.0965380389795694	1.8501204997826	-0.45795449918704	2.41681442922006	1.74539661361121	1.81889408447764	-0.0485116853242225	1.03252442339997	-0.371696380785028	-0.108232717547507	-3.19604925049659	-0.058581987079278	-0.856780650169341	2.09931837936467	-6.65801253010997	-0.652749599791432	0.922690909014789	2.32599872395766	0.123244021073709	1.04040809375405	3.55727779136284	1.0146612210478	1.50353032651798	0.261397886417832	1.50627164808345	4.13742949656985	1.20498629332544	2.36023334259326	5.10373425764183	-0.270101642151833	-0.472120540564149	-0.436248455981845	-2.91505968132446	0.284959906438896	-4.04634730574242	1.75650636200571	-2.06924269404014	1.53065429165531	-0.0502463350584813	-0.369227667658097	-3.28468384151193
Wavelength_514	-0.424548038470035	-1.36561032061041	2.87182212317701	-1.0514660056359	0.526791312327206	-0.948079452765445	1.37417179506031	0.656997992946222	-0.0189320293117879	1.28276249332327	-0.153494599793608	1.71538470513203	0.142212545574918	1.42329593068251	-0.865971828771857	0.622295830237611	0.119555651757454	-2.15092574036254	-3.75103117789374	-0.997340382769515	-1.11526539075641	1.89966381133451	-5.67514743630134	-1.89650070504584	-0.440888494432229	1.28521499988408	-0.972246353644634	1.37969329348493	2.16145284251773	0.979293361829273	0.511011145229482	-0.860527374865212	1.0091868945519	3.68217585864221	0.742714876272032	1.06701599491683	3.0752122935526	-0.405414519061198	-1.4312791560377	-0.59957159592315	-2.74019174481786	-0.0354922501398127	-4.67148718072157	1.09414328296097	-2.63559448605035	0.803268157500584	-2.45534241835372	-1.4048121008186	-3.97749458746275
Wavelength_515	-2.71465772186041	-2.28559659936579	1.07425617331818	-1.37893696157621	-0.079248506491207	-2.25181068193402	-0.0719964425841071	-1.01619020128676	-1.13898915785653	0.29930580707262	-1.03821560874394	-0.0829279073249291	-1.04964917818197	1.46688331432354	-1.16013497660683	0.407595488191255	0.0352446302582163	-4.01423580038165	-2.90624450484562	-2.32539962773669	-2.53222145941095	0.954656065312866	-4.60499955167261	-3.08361623705373	-1.43224097662949	0.589955725013702	-1.69011360536941	0.0557818137335541	0.832817356010098	-0.226535196230861	-1.18483029591136	-1.78684763402739	-0.582343320473537	2.34910201160724	0.261388760907122	-0.0945233288847325	0.512859052773124	-1.42092612943101	-3.4606170473095	-1.32171105969892	-2.22748789317427	-1.28361833098219	-5.9708589433592	-0.594453940924212	-3.1488780841353	0.0749516818886934	-4.61230886903512	-2.12102605065462	-4.27387678211256
Wavelength_516	-2.72653740804392	-2.60432109560679	0.339343554769621	0.0494220737846678	-0.26225774200049	-3.00427692931391	-1.27056286087673	-1.93444390252348	-1.62605305537175	0.347260850537768	-1.50232328924972	-1.32240626816369	-1.54808046054297	1.86279710947862	-1.00323747365316	0.652621568633592	0.0790017260976607	-4.81718225354985	-2.7675321698722	-3.06944595040627	-4.49595922033324	0.629604859805415	-4.35091624871153	-3.22306157802623	-2.11871650633472	0.848304244361621	-1.71899395603486	-0.765580737960149	0.704436176978695	-0.25091625492038	-2.1040474694554	-1.89486596295805	-2.33462505152265	1.55831002466646	-0.731440694043256	0.467094455133048	-0.326200362671171	-0.65844758525571	-3.10017761754939	-0.736267117351033	-2.26450384650608	-2.23912434663244	-6.55647621950893	-0.779261541588842	-3.69647619934336	0.842772825737807	-5.37599764638655	-2.13058370033411	-4.32847570236911
Wavelength_517	0.186496848061899	-0.876681657855265	0.610383849905273	0.718159689571199	0.863906010248558	-1.98698478278719	-0.374666114786554	-1.34434319244895	-0.503712045729287	0.640252004422487	0.085212206213904	-1.58671518390754	-0.886028378819701	2.18285478431089	-0.51455684534179	1.08533130530972	1.97565383795376	-4.53232963858785	-2.91572375743282	-2.71747152137186	-2.33496767997343	1.41227197721133	-3.06301656434222	-2.30709763596486	-2.21599804687747	2.18082388734347	-0.786797869529529	0.206473216702713	1.76016691986662	0.650564398474364	-1.06434096580022	-1.1820277314303	-1.09696094228682	2.52928622520973	-0.462218641393427	0.716008917306154	0.23211678316673	-0.547525932964721	-1.7835477181312	0.256442777178454	-1.38373728606887	-0.146970115327058	-5.95529475403619	-0.681716896620152	-2.08659923757342	0.394476624807204	-5.31242789923243	-2.32368473584084	-2.08546686696831
Wavelength_518	1.47855285730916	0.18651236939685	1.87773430592175	0.860780634263442	1.21070183897055	-0.455270718565572	0.274786536214095	-0.357533190288724	1.06037628097779	0.810034765017931	1.23665732119171	-1.61355686701197	-0.814772391003379	2.09504519790392	-0.49860430612939	1.55926991314771	3.46160210722301	-3.84583224914853	-2.46281859260064	-2.07679731616656	-0.536101561208211	2.06106053775487	-1.26568871356437	-1.71314381843259	-1.53821703687454	1.82740106111055	0.431386265223905	1.22050101892283	2.20278649490437	1.89104289413425	0.715728478743566	-0.933159978248174	0.492332170737977	3.52913594978301	0.502808779418272	0.94182994912007	0.892234180997175	-0.883107401934605	-1.04693930756741	0.0418403738539544	-0.283952551295686	1.56072840891498	-5.47539554365538	0.386023381590836	0.123045584971867	-0.311689692966021	-4.62256908668317	-1.01643951366115	-1.07862366851531
Wavelength_519	0.107401314171997	-0.445618558935738	2.41875273601098	0.855481991789615	0.949149779981539	-0.657385529942866	-0.181882947051307	-0.895567359827042	0.342607137915255	0.231829030309965	0.846651897719668	-1.11842781797903	-1.6914116284651	1.45409326268138	-0.565145125323291	2.38354132013659	2.90623127509003	-4.12190415584426	-2.55821655764024	-1.88267383614538	-2.13283061510337	1.58689590738093	-0.283424309051574	-1.3799633067397	-1.29309886352848	0.112113617370186	0.389430507539432	-0.507304161436111	1.59581004978006	1.66992629082446	-0.290062898311367	-1.81041737007906	-0.6484645894677	3.04434449658283	0.065371005231483	0.476677794388754	-0.0967538762438057	-0.700745392056026	-0.66953558283016	-0.885629013468666	-0.190508165718611	1.86035532168548	-5.30256725356158	0.741092357965498	-0.207900427344302	-0.558849214847336	-5.38590599825717	-0.485644176275057	-1.45410786874668
Wavelength_520	-1.71151706349026	-1.21846455066852	2.50652191800886	0.345386263018726	0.208110523674007	-1.8464453248073	-0.677162804253868	-1.83160698186774	-1.34079200478494	-0.201049115613468	-1.29659055570421	-1.80194543790587	-2.87224508650326	-0.0715695686514556	-1.2438733438261	1.61324306104034	2.66888493368946	-4.56175186819512	-2.91174096972043	-3.51928370319451	-2.97783967641231	1.0716841339296	-0.799531021189803	-2.01112134818596	-1.16059019904604	-0.93370210784232	-1.29388376690259	-1.44309108047389	1.18812053071399	1.04402879571974	-2.12014121097294	-2.67881501623337	-1.48872256152771	1.53529324001096	0.456715874447532	-0.326927361190702	-0.34805651342706	-1.97364757182247	-1.68890818717697	-1.60314540906089	-1.47208369394528	1.26173999598119	-5.38299556574467	-0.849734726204537	-0.764436402332987	-1.94052548534227	-5.88136383113355	-1.5040364084555	-2.03290696541511
Wavelength_521	-1.74163477653527	-0.521075390136582	2.24927766721127	-0.255478262491192	-0.418366239530971	-2.23608199580632	-1.02776979452655	-1.88590105970486	-1.34652017530418	-0.159378184523435	-2.13751486859279	-3.36568041871424	-3.54499595621577	-0.108800510347739	-0.910380918591194	0.976582257162305	3.03514238556869	-4.87855684538505	-2.65794084091481	-4.59206567074661	-2.95195031408915	1.09307350150343	-0.5399230272651	-2.47320742677271	-1.82808183420232	-0.889833272741401	-1.31762244077307	-0.0252840409621278	0.525519739822204	1.02891694860137	-2.3330172052375	-2.87507542185693	-1.74413152456173	0.499176980109346	0.78466086338726	0.653748788851786	-0.872025629876647	-2.26745410227808	-1.65574605930661	-1.4724914853664	-1.77279360278223	1.45863422227974	-5.23177842053804	-1.60767207744132	-0.325943740624138	-2.0173249726266	-5.53127933388888	-1.96809684723464	-1.87251422970644
Wavelength_522	-0.268617470641193	-0.318635259503611	2.30816247749774	-0.817584808940041	0.317018751366223	-1.73498509657865	-1.33434393566043	-0.589259351292067	0.694053688443184	-0.506541604526142	-0.790521558422161	-4.39453119376713	-3.75906266661578	0.662925137731607	-0.941836480703264	1.79969283763778	3.40611545085886	-4.75751694137073	-1.79199896561414	-3.51763910367021	-1.97419756345882	1.9569464152354	1.11923172753902	-2.4536996271277	-2.47439741881174	-0.321929884761679	0.309972280395689	3.09754491002197	-0.702501773034409	2.20714988693781	-1.24134752550732	-1.41979297926439	-0.479066510146007	1.10301365224147	-0.128712861943684	0.230962879916473	-1.42416536030371	-1.78520063588936	-0.966313999683004	-0.39058095528963	-1.23744502950029	2.57389074626442	-5.20537254733315	-0.0737625057920824	1.01631008429685	-1.58870287724128	-6.1742318863178	-1.78950249073971	-1.38768215529717
Wavelength_523	0.0316950091434441	-1.61367655548383	2.51298985855048	-0.921231400459385	-0.177316728617618	-2.9247664071885	-1.78483627851729	-0.855419530978261	-0.18218291331696	-0.834517585279651	-0.238613463211641	-4.43871089545329	-3.84111828562931	-0.0617746425444038	-0.885600558155289	2.06151529385186	3.81690876115802	-4.50899546259558	-1.32619831030456	-2.52303200240027	-2.24846487303851	1.49203686278313	1.715119897073	-1.42291585398942	-2.62723959371702	-1.53882381216449	0.100769745867269	2.34903667018599	-0.811930752044137	2.5169064261749	-2.37567251672552	-1.30883595091955	0.129208706278357	1.31707058895036	0.245669803556038	-0.164463387667062	-0.897912138735996	-1.74021530051522	-0.73214785236477	1.12969867560616	-0.784256640788628	1.34711756714496	-3.99428749368856	-0.255076912754771	0.688876844734306	-1.77403215600061	-6.06853026263503	-1.44737937400352	-1.17347727544003
Wavelength_524	1.23427222801683	-1.48726952509058	3.31944988119181	0.274091859210685	-0.0446303543189501	-2.03929735860671	-1.21102558002043	-0.754465621336141	-0.257744880144917	-0.117562274144622	0.668046003088576	-2.60515214758601	-2.24961633032582	0.229884350829228	0.280957519957154	2.75600790877039	4.14890322097601	-3.29269156570018	-0.868252907437267	-1.95692691478131	-1.4022872434616	2.07884830076088	2.86980932517552	-0.638944620389098	-1.15621368441325	-1.11067354469691	0.705288056150233	2.24623606042775	-0.158296595141423	2.41896703356942	-1.6763377987981	-0.17306694214848	0.765244013102814	1.16170090262138	1.24721392049685	0.554624802639727	0.028522335487311	-0.622949236261761	0.0115425460543612	1.80378747189415	0.835249938056998	1.49995710277182	-2.27736358375973	0.178660457337815	1.34775084042136	-0.816632590012917	-4.99577755203508	0.320100870883899	-0.296021546294831
Wavelength_525	2.75263718346366	-0.237752493125887	3.59766394377225	0.984275307101796	0.600986954075865	-0.251737538590683	-0.703582579122786	-0.320907350577419	0.170422194192946	0.998329001055465	1.14371328530727	-1.03671748927559	-0.093858622657596	0.838306923858554	1.42646312185044	3.93183562140706	4.2420403770558	-1.57207185476543	-0.419491500538602	-1.78438150387672	-0.154140586363982	2.90995780253702	3.93290051450425	-0.303784833534451	0.435204775219912	1.05713393399595	2.00141445228993	3.21966992076803	-0.0166581638223681	2.45507071448143	0.447522376299009	1.29830171663321	1.49530833475558	1.47496960761384	1.93868719170827	1.6723834336771	0.0629514177435948	0.655580316359536	1.16232657249428	2.17893581026265	3.00450568294621	2.65046141562456	-1.96286200739984	1.15367790935028	2.94433902367105	1.06768335066935	-4.51584879548046	2.23581114060861	1.10741186481141
Wavelength_526	3.8823920376878	1.97761723838016	3.7637849904354	3.5307227824871	2.41206690526865	0.612838548686981	0.735870696296035	1.620023875358	2.12334965258786	2.87635898735888	1.45521626155145	0.203918528423494	0.926898453377409	1.67195243252206	2.01934643068046	3.99286904298363	5.01191070534623	0.10590612996852	0.836773066742491	0.17399392931383	0.320182567861002	2.37309263788563	4.88956266567149	0.896037182001657	2.19253327922194	2.3397364125352	2.5485494709977	4.35408957380525	1.73908122243716	3.74470876588386	0.69580187004791	2.53405608502558	1.43569975493502	2.41724423530878	1.96374623734906	2.02400824478182	0.576247058731098	2.3007707922966	3.09244759723228	3.87500132554251	3.36272091238891	4.05683377149979	-0.151701506297604	1.88180426068092	4.13929387183563	3.08580171427042	-3.16136982705478	4.64381436827199	3.38050211737591
Wavelength_527	4.09479262722783	3.27572842863568	4.11347727664145	4.54811303543209	3.79151820239652	0.699979118712034	2.38409490666561	2.10572439071422	3.31541209409039	3.98088960881505	1.18506949013407	0.962523702046985	0.884151443445718	2.04099719098998	2.57711586752234	3.36295279985345	4.57421399064474	0.346697738235984	1.6541917206557	0.365110214918037	0.626112676486518	3.0486136815265	6.14044469455379	1.53815287886703	3.3752574966061	2.76673341170071	2.25875360623856	5.28666336474677	3.07729994207024	4.2964817338405	0.0837597945933319	3.22381172861954	1.27378675240632	1.832767911881	2.65144147782757	1.85634839100468	1.8510274408591	3.1928075895852	4.07650770584551	5.05182302184754	2.78488749001858	5.37513968520556	1.32088610754381	1.98497465915504	4.62909987563999	2.21985235764626	-1.20013959099654	5.51858759064464	4.64621599166581
Wavelength_528	4.51831378015018	4.08793063769505	4.06817632529016	3.83488132707549	3.69871357955639	1.39226031951534	2.72716407013526	1.7399355029145	3.08710383783326	4.53016858742917	1.95056134668031	0.854984907891417	1.17797505707225	1.86762010214196	2.59208623230365	3.17490308211313	4.88146919156168	0.372355431902705	2.13274864094913	0.255042868922312	1.76672018417519	4.40593017535521	5.97515759264197	2.36766933977491	3.09645220043333	2.24551441555749	1.60750238098347	5.24188440286038	3.01079879354471	3.41338061769163	-0.36365270275571	3.28803767710769	2.48665672025309	1.47503573479916	2.89305791681125	1.87378244384475	2.1619001934815	4.36652056256255	4.37296191126597	4.73717338113194	2.01132709996353	5.88350770674441	1.65804694141141	2.18083174785109	4.39088658193176	1.31290057060762	-0.514501799314296	4.76474983164003	4.98818251395557
Wavelength_529	3.20043453648567	2.59544731926479	3.48730700253385	2.27796123104276	2.46386501862795	0.95798705520929	0.607626860839299	-0.258401609890853	1.67203003850354	3.04516696656471	0.32289429856745	-0.559746138472977	0.260413458226879	0.9985414114679	1.47370562542916	1.83113162981617	2.83716374340997	-0.297944101695889	1.77553317421481	-0.810792268365716	1.46777670882007	3.03964150565388	3.72657787163657	1.36104299568529	2.44967119563799	1.82505010921659	0.390920769987561	4.71148868919949	0.0432941690364641	2.73089374356284	-1.59597139084121	2.44054485348847	1.66149375429972	-0.541913877841915	2.54524223767378	1.40162846667952	0.793302422510583	2.36291536323782	1.95558237221967	3.92411651499736	2.49611133827162	5.22572921997104	1.20924745884569	0.677834866177392	3.15620454476276	1.58760842352621	-1.60926840883786	3.1937036481467	3.61307574073974
Wavelength_530	1.99593480889163	1.78122297982275	1.92604204371632	0.659108229544257	0.658208152311246	-0.508912521797744	1.15785310847069	-0.818465681586526	0.607743475581031	2.05561493894321	-1.83011064274989	-1.34933715030833	-0.258632816243668	0.721833297150459	0.0745961606223753	1.50478472228912	1.39032709717834	-0.698965453576811	1.60958167617664	-0.864385358508649	1.6475740098467	2.1376135323299	3.1528545715036	0.621002887791625	2.65411341715199	0.826175207477838	0.419179855291118	4.40784654965811	-1.04655144558336	1.20995183183793	-2.32873366444974	2.39669427954235	0.873989968185806	-1.89760389731142	2.58108406663214	0.653621511248515	0.0611347413150993	0.450885076539409	0.447867743718537	3.2342922447477	2.69753566236985	3.80489312887045	1.59677745803582	-0.736772423568684	3.12016926455373	1.23628803514383	-1.05254584708176	2.37390968838386	3.09462711200046
Wavelength_531	2.56932860879704	2.56846381722559	-0.0892553421132604	0.595557127606699	-0.2359773128837	-0.256241860435224	3.19572623720248	1.52539686459493	1.09630625069417	2.53394017201247	-1.93850611736356	-0.333183314557567	0.59689263667483	1.38793498913945	-0.815394705887494	2.70369306455067	2.55290835290028	0.292742470412497	2.76391370273997	1.43014704174143	2.97366945313301	2.14565929738364	4.33623114895095	1.19859564231072	3.73670643395535	0.126445493883771	1.92837978720757	4.86289225699709	0.685240056132854	-0.173515663474028	-1.46798292622494	3.97658617426393	1.69530109269731	-1.08266651641854	2.96572837499302	0.0371347650407765	0.39406746980641	0.549409378869517	0.695998526203472	3.09193235771388	2.85837769416081	2.99823292129158	2.91474971255213	-0.340119675241721	4.4922131225745	1.94404616926432	0.745630054611101	2.76678553717413	3.61137312710042
Wavelength_532	4.92880183293856	4.89926610400618	2.18303852439959	2.85778583863631	3.41935539620546	3.02162668714619	4.26249827911575	5.52044435906162	4.99376839836501	4.79387276464671	1.57114768848203	2.99048405219894	3.3938375763845	3.27273597996643	2.1852723621623	3.70168433909693	3.8583129435551	3.61570928773008	4.98251942754376	4.29071935980412	5.10822700205161	3.29931921296478	7.40862154007761	2.34028069626975	5.04790425315694	2.37508100578447	4.76819738804818	7.29481235920033	2.95024276937952	3.33153043833431	1.57716571880702	5.24374731067541	4.39341676521433	1.02278774534161	4.05269322668471	1.97923134729588	2.31681853651989	4.09883731666698	4.15457558237181	5.78629591907484	4.04161762104749	4.62434262556418	4.65513620997684	3.40177579884843	6.12300341986101	3.85491165321355	4.42461770317703	4.42656722083091	5.42080749884395
Wavelength_533	5.67873620249917	4.63015869588734	2.00743024206069	3.07398134016374	4.06692478917959	3.53595397271355	3.77273000107493	5.21991192005756	4.9815154876442	4.78352568952515	2.55804357254256	3.01323276292794	3.16255392760461	2.98745987343162	2.36856290029736	3.50660690321101	3.03600114790585	4.21019877242412	5.07624344810928	3.87710792337542	4.77104065261695	2.88531852484145	7.48914860112213	2.56104729778796	4.70223458046155	3.13122658311364	4.66131919907664	6.25102577371215	2.67838905562649	3.95563424432839	1.42901235245365	5.38058835764374	4.49700741778462	0.347305086643166	3.35150498089582	2.21969282200651	2.50010565864725	4.60330254746887	4.1317049787572	5.53617442756392	4.1332240743169	4.90896698588973	4.76905050003215	3.68035173938864	5.68015208515877	3.86642252830667	5.22172820089937	4.23937178465533	4.66810083172679
Wavelength_534	5.89640937508565	4.21862185125517	1.79178712890357	2.74321389331051	3.74880888549832	3.52877840275895	3.33011049370994	3.90924136770271	3.84000738635384	4.45121402738242	3.40260564901097	2.41182873044614	2.76735085419466	2.18112763334759	1.04090867617823	3.58086044008653	1.98267645963861	4.31259405725514	4.5778634586945	2.98144390955481	4.24601036567718	2.33081958682645	6.66729469653929	2.95959781611098	4.40577104235522	3.05297696520189	3.74303694318903	4.12122386434729	2.22187200022982	3.49292162384883	1.19105266515349	5.41073151699775	4.06660335473887	-0.853028545855036	2.41629908071195	1.98433752983821	2.40852385834747	4.13799322151371	3.42289651087411	4.03211315206796	4.15493785742381	5.13120294914737	4.42167279632872	3.07858069244237	4.75955395278927	3.84854063852828	5.17029603883173	4.38226110269438	3.95098485077133
Wavelength_535	5.8439082029532	4.75822376212032	2.36304173895237	2.66012406074262	3.9829456968808	3.41681518860905	3.01655869204963	4.43529000284987	4.36364243532037	4.46808120083549	3.94606570610802	4.12260714453361	3.74549519112512	1.63994985223657	1.16418777486796	3.32739847316605	0.908046156454426	4.4100299511493	4.34252168446854	3.90212589792151	5.30960312407342	2.85696529174635	6.95747772875121	3.32719889756935	5.05170097019532	3.71719443287855	3.79623859986413	4.70044230933177	2.09681337382453	3.61636687700614	2.45747230452488	5.55400802801928	4.51762660764798	-0.681564456626772	2.9171791802916	2.02555029350553	2.74465830183497	5.17476208856138	4.3110632603021	3.82519250068638	4.69971097655045	4.97669172240906	5.50283694243809	3.12799416479996	4.49552601934119	3.93345902394748	6.45203533011091	5.10413860290955	4.94492395581113
Wavelength_536	5.46983830358855	3.83453692071683	2.11943550031688	2.28314739135129	3.46388282888953	2.56077396717558	2.91193266687682	3.30846520735795	3.80888868624575	3.93253446245446	3.47642468765171	4.07955663473459	2.79758112424913	1.56631137531665	0.92770042672243	2.52478976998268	1.12170775199652	4.29052647672839	4.82990244919624	3.68718369596272	4.78049766073511	2.75900610723664	6.68636418905358	3.48791904436106	3.97301091963621	3.74235776802326	4.04507317230304	4.59277384970616	1.46763467868	3.19649071694303	1.71203265621628	6.05575407507053	3.96572263899979	-0.917529758209082	2.87206173132592	1.92183535143473	2.05141184194099	4.97234758273995	3.39111973853129	3.7743424254843	4.59157914649112	4.54350763531488	5.13219314904532	3.10300548339649	4.08459131972902	3.51617797981949	6.15530868408831	5.14466775953253	4.50818310296704
Wavelength_537	4.5366181075849	2.51162505758067	1.14481461803937	1.30864661564321	2.43731664576858	1.45083348734621	2.2502250082535	1.87707655015668	2.58367880815643	3.12016705000166	2.70511804922623	2.84696189510516	1.37148539461408	1.27948137943156	0.22401047674454	1.70312540051995	0.66528388439301	3.51331872849519	4.97435824989803	2.7255037827205	3.8372594849962	1.93896095338483	5.72097764224415	3.07011617277184	2.40669515568773	3.08092357248448	3.55909513428755	3.53490576735308	0.445961372644602	2.15639296209694	0.119435980761918	5.70831954007831	3.03721846622018	-1.49379436740655	2.22599540078275	1.37943763846675	0.8152268601404	3.91936644090403	1.71961119193354	3.42489179843605	4.08021549865361	3.36217519107803	4.23027965217266	2.56807709465041	3.18487581410805	2.82180837847535	5.15885026261985	4.22621828124868	3.16170018445538
Wavelength_538	3.36005778323473	2.30902824332975	-0.292331989411883	0.755921451940363	2.09765465872516	0.819720623459788	0.554097196382424	1.6599558132794	1.95234480248059	2.42177063370885	2.2994406646049	2.00176728833939	1.62443995283157	0.658251855823838	-0.571323727378041	1.07797033560549	-1.56050411275736	1.80357345647812	4.17028275820285	2.38309047238595	3.4909104313354	0.83737210093971	4.79725144458967	2.23969281452403	2.19980097965912	2.2269118202695	1.97373331807254	2.31887166987508	0.226310196631457	1.18854705706403	-0.0231645469314198	4.39187860117517	2.66445450411658	-1.72484350745409	1.35018797191869	0.565300202108006	-0.305464947022091	3.69342052790626	0.674763485378131	2.31711199901968	3.52154525167456	1.91899608701333	4.03137274943571	1.83649027914584	2.63667001324616	2.24281550575656	5.21698237834855	2.85619091770832	1.95021220893615
Wavelength_539	3.83440461763574	3.25998070380338	0.641113418714945	1.15317446270051	2.25067402058319	1.87282400014273	1.82822687927607	3.01799814853566	2.5153241372714	3.13353576508398	3.18935306972572	3.4371302501445	2.51462839056742	0.955147418222187	0.255141924045729	1.8096088565826	-0.481326926701469	2.83852998728993	4.39724622788321	4.57217658180968	4.630115287648	1.21251493250218	5.30271027922301	2.36230958886622	2.56109198999414	2.53031107721242	2.37410336123483	2.92995844921335	1.51434022959834	2.10402957487066	1.66023175488615	4.72463948446838	3.27376860969122	-0.643091409668714	2.1616932802159	1.70703748648521	0.682843667043699	3.93489828528212	1.61759872494403	2.59108253927159	4.28936979574847	2.84035636013696	4.65302499269722	2.87208306418816	3.69301847451668	2.36272390946811	6.95494278485586	3.47609931028632	2.69115566737356
Wavelength_540	4.40482321641741	4.06290938279845	1.4980071936242	1.21852727236388	2.85066290695272	2.48694764474434	3.25190776286598	4.25691062556752	3.24117315177189	3.73322647862099	3.94510359072251	4.33045967259783	2.92396268337195	1.84340285008759	1.33952773740396	2.57264440408622	0.948279758626893	3.98588595149734	5.25537657223237	5.74725415592727	5.32492748662237	1.48922869870088	6.40586604902319	2.57609444501479	2.80294384076492	2.82189458612384	3.30121274081608	3.53239579085674	2.50845839839142	2.79702704131904	3.2840522818816	5.08081655908854	3.36789827654769	0.518185138640054	2.80392165869188	2.62456721778963	1.36849282674007	4.33180114936989	2.64743304823628	3.60256617502054	5.12280922628632	3.51270570590112	5.02785752185559	3.67661635495627	4.34315922931962	3.16754139191368	8.19133900083897	4.00534408637426	3.0038229061716
Wavelength_541	4.20450732462951	3.86165976301613	0.963617063195134	0.491126093295937	3.25501151905666	1.7997586719696	3.30495320672075	4.35830058720163	3.50492799115524	3.30197207375399	3.93513418334414	3.68725976538926	2.72079502754067	2.86258190636778	1.54120686743243	2.52380143912535	0.809643308417535	3.8471253780594	5.94986444695909	4.73148912133918	4.5112644928415	0.906209814056653	7.35299498863706	2.52507115536518	2.86384532378495	2.59845418393012	3.63250524431008	3.01146372834131	2.2037979889547	2.44117743562638	3.88376460127054	4.54292759190638	2.54733664460212	0.900670924460676	2.34385844991019	2.3775461234996	0.818437390729287	4.59625498102939	2.64532441176496	4.40600526543034	5.1541283586573	3.09398680200485	4.74623802611894	3.29952514930009	3.2746882308457	4.08186844994473	8.07730416228383	3.74945147387941	1.87896905262888
Wavelength_542	3.00642132292834	1.49915876543197	-1.45593011395015	0.801743808383875	1.09466759675342	0.701528694673644	2.30630032380832	2.94910783195516	1.9269579171013	1.151625627693	2.9895539257719	3.66153865070187	2.32075843713365	1.97360849449175	0.105449601686769	1.82272755733504	-1.05513622449498	2.47970778997677	5.2962578365239	4.56086901973244	3.29536348110203	-0.00238185177457903	4.98545449845337	1.4204673050136	1.20100116052823	1.67733291909954	2.49854745063827	2.42366700429864	1.63317624088366	0.613412042853998	1.61649251127262	4.74884059565596	1.74518426743088	-0.0939396257867111	2.42824427590638	0.863090395185055	0.823874485276979	3.04376034696813	0.0638744731911796	1.93813500797349	3.6698460099957	0.531588074744499	4.08782536285311	2.06677446415338	2.09837639415989	3.12174105168087	7.96645431768404	2.17918244708663	1.30212788607674
Wavelength_543	1.93639444877223	0.639927326873028	-2.48148506465118	1.23083337121955	0.707695148661105	0.475070665424498	1.94728517854998	1.96533510662862	1.35510765203326	0.262853571745577	2.77539872301291	4.1464549892857	2.16513228766526	1.46129522965774	-0.335174180168879	0.977967472466097	-2.67995586487835	2.18793178621899	4.68573365074342	4.13057235750698	2.88405728340406	-0.55140664022614	3.84598417292112	1.27979471307941	0.529050949343662	1.69500167642956	1.64380516279098	1.45441965688456	1.40192869889992	-0.0730626588962184	0.915158566940229	4.15128840397116	1.06497562080604	-0.977751099965351	2.05609387428055	0.330387217276082	0.582238295370807	2.8583008716696	-0.638090099312054	0.810036415939645	2.76002387505327	-0.409285556589988	4.03277296364024	1.0450693060964	1.44072100202618	2.13166520632942	8.02617308590803	1.83688011516978	1.40369402178257
Wavelength_544	1.45567691259663	1.69360445827224	-1.95112534711295	1.16922255885707	1.50724334117309	1.09670617865214	1.79344195243247	2.14797199777907	1.74780756613335	0.870954838563458	3.11489170381284	5.031278919661	2.04159431347378	1.35038053256763	0.425645601073864	0.528239903295415	-3.0030913713896	2.70843240471204	4.15771751014563	3.83208966132633	3.18921667521745	-0.541935635446956	4.22998321968737	1.61719141353464	1.11823254692437	2.24100337420992	0.816313720767251	0.650479711372527	1.44948222193784	0.592814133913437	2.20200715114468	2.53032862134375	0.588605061787486	-1.32994722627222	1.39952528182336	0.726730396275324	0.330209195583537	3.53473855092226	0.647839933442502	1.11450851120796	2.84893325406669	0.383206529767646	4.53585272476138	0.774411558993263	1.53980153077452	1.65637164103433	8.33285104212689	2.42602866123271	0.961604141865322
Wavelength_545	2.24960736827869	2.35299498335179	-0.847785835621453	0.0632956674699585	1.18730803984405	0.658633359062023	1.24109499199768	2.59160856718209	1.1054121172719	0.983923364600755	3.42826869141947	4.79429140841581	1.26978717089397	0.63516825794792	0.572083656650056	0.149159940380382	-2.14850064115293	2.37254221421685	4.36083746440637	4.6536053272976	3.66355847572831	0.293304053542936	3.65926765179228	1.23617677623373	0.992331879393282	1.63563309066685	0.468342237038612	0.505849473625416	1.17099163080992	0.0285827883989674	2.43339975814333	2.35013865442269	0.843443741346298	-1.19459542180515	1.50508880997404	0.728324112946422	0.929769280824202	3.29012641919772	0.810868880785342	-0.0225781715398307	3.10288883526412	0.267169396551767	4.82416890932152	1.10210015742194	1.6905767241254	2.37939765344816	8.61509078092388	1.41277350229756	-0.643090273462946
Wavelength_546	3.05789706250751	2.84371343638559	-0.206486071023028	-0.124168175912126	1.8242923195151	1.66524316140866	1.212401871629	2.49256517352574	1.41714325010199	1.32129795168126	3.82589875197837	5.10781036998231	1.77156668048599	1.35692093634391	1.47496777032824	0.596349276098661	-1.53068243024813	2.83604296720373	3.94148969709787	4.86650994242222	4.08676703484076	0.769903040518409	3.56624324482918	1.85308956580506	1.36787448876091	2.23436561895082	1.39069767396765	0.634878600841793	1.47737382660723	0.155485460912331	2.9924448553671	2.8098410158467	1.63135545269103	-0.542029052768431	1.70437055998346	1.65770323397534	1.26404763182446	4.11741753898845	1.78359576304246	0.204165264048212	3.48892857848356	0.620226626897097	5.02460124337742	1.65922934759914	2.43645456219234	2.48435763957891	8.89675802581278	1.74074130705373	0.618820441509773
Wavelength_547	3.87796404874706	3.93253660302989	1.27358924708758	0.414153974740103	2.72044613526101	3.74865422326633	2.40253757008164	3.27917180708216	2.78673932120805	2.23131878937352	4.89532949263878	6.43023411292705	2.83643640662594	2.70853644909876	2.86151600740518	2.44309663828012	-0.197518947807635	4.45994726562192	3.9646234542765	5.42643703934482	5.37453300913224	1.67817708512388	4.72524871166872	3.27500983233258	2.44903667382189	3.66495314673212	3.46778938837192	1.79960365889581	2.36906430838721	1.0583665064397	4.11326093374687	3.46363009521081	2.49341119852035	0.951397128240018	2.51004706339295	2.85178060974402	2.05305700072155	5.2431243340112	3.27548569461413	1.68806656874627	4.6046731413072	1.58870730808753	5.52915012455119	3.08214281866974	3.42787178221723	3.23237112781722	9.81275401301807	3.34844154747496	2.91632296189279
Wavelength_548	5.31006208785159	6.19422496433745	3.67173314495092	1.20692910662793	3.87605934772193	4.56151124729786	5.01316860586642	5.65705535219386	4.56807980128355	3.72089068986072	6.45176887674137	7.39727375699399	4.53292754377614	3.72095024088979	4.10355096809766	3.51826200694532	2.21387245210931	5.58707271532869	5.62072389799492	6.94459488927425	7.68601796133562	3.13626169222741	7.00205079039088	4.67868796007357	3.36041024651078	4.93901650409483	4.66156315871708	4.02788999754603	3.96916378847762	1.97186923993986	5.87609581843111	3.73979827446901	4.2326310129531	2.64964218388688	4.79373103179839	4.17840763691874	4.09246688035162	5.81573997356515	4.56311730617019	3.55945815138937	5.11499480526262	3.01304366301171	6.17363283421246	4.58964086383977	4.26900811365475	4.61722384210629	10.8546205158871	4.25295394860062	4.50381452546809
Wavelength_549	6.09808993371236	5.86398620184569	4.04072831322183	1.59725695299369	4.56215510495652	4.93114007889575	5.2418879341399	6.02544488119715	5.07622513111855	4.39389795600301	6.68793636301282	8.28062322616785	5.44091930403315	3.88117900093236	4.42894699968872	4.02967893285257	2.55075960482802	5.15468812624376	6.81829246930195	8.04179430577455	7.45233544717385	4.192885896792	6.77944971628098	4.92577019597234	3.40187586034708	4.551460717962	4.13000900680051	5.06163459134296	4.22359284337683	2.19628317114252	6.40905369173686	4.54799106841199	4.53579399539353	3.3635716449244	5.78085848142616	4.25325318402412	5.12995164809977	6.01843132796579	4.78095636885911	3.39124140975066	5.21067773586984	3.18034097369017	6.54142891628214	4.30328424970427	4.32424403680148	5.73861000583991	11.0677854928584	4.31135074462127	4.41496797326397
Wavelength_550	4.72041013098494	4.06128011870921	2.83645929361487	0.971719180908527	3.56425720346192	4.13297220977292	4.33423032023599	4.68989909893691	4.77199233773796	3.67999774192162	5.8047608097156	7.78574540679069	4.53563287170024	3.07318214130445	4.24614298461698	3.56382801805731	1.42399181276467	4.73622921499576	6.45235141115981	7.21698855387902	6.49346549803894	3.83769660534645	5.43353114547533	4.32053018712911	2.79484320373563	3.32565397164744	3.12504006735992	4.19140225418792	3.38946673853177	1.13000999334479	5.73284520894567	4.11923669390562	3.50552924974949	2.71918542272491	5.42371213243502	3.27349957120859	4.55286258511795	4.91107956229317	3.57981446322619	2.23161303321834	5.0750214560571	1.97847230190142	6.59827443502796	2.82231053853641	3.81985340360243	5.09990818187863	10.2112606834154	3.81126536203053	3.74542937512602
Wavelength_551	3.37462518160744	3.72782044091081	1.11678908441069	0.89700186705433	2.36605089307328	3.76878067254925	3.72429890664035	3.53515962283539	4.2244476520014	2.42862343483366	4.74548037173258	6.84335936797419	3.36478787007273	2.47139972344682	3.90580521810499	2.01238601765868	0.275623767890439	4.05124302674991	4.93379441804962	5.36981738590455	6.10338054644041	2.34164985175052	5.13017732899111	3.91919817316762	2.82048345167382	2.82253512591561	2.4951167447191	2.4373374125248	2.65319776022071	0.303668447025327	5.24211661745746	2.65725592788423	2.06183661290209	2.28518388896299	4.63667797384415	2.37632379833679	2.8126776804399	4.1907052806373	2.2331643413327	1.23271866553973	4.38606627222012	1.37277090371437	6.28554710948489	1.45079763452197	2.55604018851822	3.71327523540626	8.83689054625465	3.26930264904533	2.98566882061913
Wavelength_552	3.78972935873765	4.29919844003813	1.76196566125146	1.6466903365779	2.64310055692092	3.86346114072063	3.80234508223718	4.03280054495383	4.87956635765362	2.60114825706764	5.19750956687027	8.59524611325279	4.14813736664512	3.11955143865135	4.07209530733595	2.17166739339483	0.394555779307058	4.17176005360907	4.1540369989889	5.00216492656635	5.56078297166696	2.4447563474726	4.22514093383755	3.7691990084936	3.88727032295277	3.50593586037632	2.240711922682	2.10944866228282	2.89880318190538	0.683674362278369	5.35777167693422	2.14145623898918	1.79521081744672	2.52695782420053	4.1278032959072	2.91150272304703	2.26989592236251	4.44208992173332	2.85105381027687	0.862291844330428	4.80491438236382	1.85133581774401	7.04018947772851	1.57131804882138	1.93279188275377	2.98618901690416	9.10171767322223	3.66453351315309	4.15811315939879
Wavelength_553	4.17620703268763	4.24091667628616	2.25620588143208	1.33627439985257	3.24431657103137	3.96596842605806	3.02486507873113	3.99319089247833	5.03337341598058	3.06536371836533	5.67060736975182	8.43019824232734	4.13385288316079	3.52613488181631	4.31363192230078	1.86328715664102	0.818414079964518	3.94011097926212	3.35259031466935	4.68650770426921	5.55843633738969	3.07067165274451	3.35819413694269	2.8234175177167	3.12188118324925	3.5620391527994	2.24884312289579	1.81358154103441	2.55885137413917	0.42298343627992	4.95094280588904	1.44585128491774	1.46873973682855	2.39679305318335	3.24796741673057	3.02839245083753	2.19611822661476	4.87563578356978	3.17298650455116	1.08030739179828	3.82543819406529	2.48448374553258	6.67268404033903	2.01633417071442	1.57581677810824	2.28674524737391	9.18986712747683	3.19028769565662	4.66643755946133
Wavelength_554	2.40451937455948	4.26802684878838	0.959074221861579	0.623698507210487	3.52867193432303	4.02318459482741	2.30209570115065	4.04647575702807	4.28981947987371	2.67661195099752	5.74563377117238	6.3613005943766	3.45803014180584	3.62824949057681	4.06072488263048	1.83329118006494	0.300020866803747	2.69195332317588	2.48161988847247	4.35269510441271	5.42296477142225	3.04381765714975	3.28786343626403	2.05832416500546	1.53950700833396	2.58514120920882	2.03226288630234	0.667639751003137	1.99405114241169	-0.30636350929549	4.2177824079591	0.309359086787751	1.41860361533028	1.48034205659643	3.04165586950275	1.52648724821492	1.51689016849876	4.37857577681513	2.33763560624905	1.280069994749	2.33652398039526	1.91303499463855	5.76171560149194	2.05697955928357	0.538591666089408	1.70236042527597	8.05056218003183	0.949851969652693	3.21552820627692
Wavelength_555	2.43812169659091	3.05184021442996	-0.0624821440186729	0.372342696011404	2.84985227795325	2.62604527230237	1.4867222387595	3.24740242394224	3.08538563251786	0.795850774057705	4.15170063200666	5.9524844348032	2.38399982992191	1.9698367137257	3.1181960256687	0.951184972550837	-0.237509051315397	1.63348207189198	1.59450899607649	3.20188665493634	4.09059450294555	1.25865315687922	1.95114145262764	1.19940248607364	0.884495120672591	2.35768577027717	1.02787521784109	0.274952854577187	1.48407081138352	-0.736795677107638	4.17378540426211	-0.905617150044079	1.91729573452666	1.32500664175703	1.87978966056553	0.930972992396717	0.91081575384903	2.72380265969868	0.787980046566371	0.203289779202226	1.6301387509259	1.56520762459196	5.15953579590546	1.11815617269075	0.0973590098849229	0.616082571738309	6.57539096112135	-0.888573840318198	2.03494852092407
Wavelength_556	2.60752934678611	2.13077854723129	-0.266696087392729	-0.132648886340599	1.83440519424474	1.86695993470444	0.814315007093091	2.23203928440953	2.60002550799573	0.386205243656673	2.7259970851606	4.79618700109574	1.8846299472304	1.59166957325164	2.63623616658626	0.493375569353654	0.647370424401897	1.01304238286696	1.46742242996077	2.69712597215385	2.76863348490349	0.2571393732442	0.801556757928557	0.610482624926651	0.454728900349461	1.21293312418	0.563277652603404	-0.342472882022142	1.43385641069176	-1.1410969169652	3.99699987293418	-1.50058756702911	1.60784609901283	2.00140573325586	0.834869863085688	1.20649512628803	0.813359408456546	2.39698598957432	0.651933765477413	-0.466966689863842	1.32170437466445	1.69599999022953	4.26457288950503	0.696002977869425	0.65053824165893	0.569933680480675	5.13035724841528	-0.817521775436247	2.09820680344281
Wavelength_557	0.626493133511351	1.07713457548872	-0.771467200083813	-0.727592861368729	0.972786825248405	1.41700610248405	0.387464987757835	1.06851727218602	1.74566624186783	0.785195993354481	1.00539568698988	2.96651385784719	0.717646452677584	1.56182046147955	1.49844496104217	-0.46006004038763	0.570019453170009	0.239967133071886	1.1518655516986	1.76641544119353	1.28334696102384	0.0249679468569156	-0.210677144145597	0.212746171610083	-0.66852747317462	-0.716281089874915	-0.0981586769259162	-1.82190680123626	1.1801821910252	-1.94868237565915	2.95026306119643	-2.20691275572265	-0.0690352565736291	1.29672284715319	-0.465621282732219	0.222735428016331	-0.0433389588866882	1.77246004197172	0.0144879758694511	-1.13833120668632	-0.579115918208634	1.08918724493671	3.46509059938881	0.270125549465216	-0.489295658361205	-0.0443747568196846	3.61260360855595	-1.31373243642894	1.18336255015295
Wavelength_558	-1.73621049150876	-1.20784008179219	-1.57337311304874	-1.13112292141505	0.576232911827268	0.399323722229227	-1.81661715024366	-1.05552685879316	0.236288000457405	-0.576604271859114	-0.865937535036334	1.03581754177623	-0.813200843917302	-0.785572386095061	0.0271454729941989	-2.657680039383	-1.64841395384026	-0.69210667457466	-0.403759481389474	-0.0398865048652489	-0.321743704846678	-0.484776315825289	-2.36465772744609	-0.920488686944274	-2.59467924199562	-2.0910056431242	-1.25841103342459	-3.47574709593525	-0.701603408380819	-2.46963155877274	0.544357706318343	-3.0132571325364	-2.01757551716257	0.0992345097097121	-2.3369715421349	-1.07045021816032	-1.17113138081852	-0.0265412152015942	-1.5593464810999	-2.57876761976329	-2.14150205016692	-0.448323124719037	1.08782989604437	-0.937238846231208	-2.19138292626016	-1.06217060864612	1.61811463052742	-2.54795123511626	-1.36314271606455
Wavelength_559	-4.36250853399159	-2.9655212541427	-3.2945221942092	-2.10399143199648	-0.868972088022471	-0.783124429072871	-4.14518460623969	-2.75792188859274	-1.68667624031256	-2.35167270053075	-1.92800340698233	-1.39736410714891	-1.8150897219104	-2.52723881823004	-1.66667763219915	-4.25761105350625	-3.27854069267594	-1.66385595425062	-2.23192166967185	-2.09906217977147	-1.75345570393272	-1.33763861172196	-4.73612912275375	-3.00409585228052	-4.59092068615527	-4.48864341526854	-3.05162087744872	-5.91010744573896	-2.5598254576013	-3.94590763941528	-2.11444980685829	-4.17192690190956	-4.13505435026179	-1.21900899380361	-3.94182728973135	-2.41458963621246	-2.474014453639	-1.23941216391164	-3.17091969952156	-4.19665150521223	-3.72915475315128	-2.15180857650687	-1.4279293117629	-2.65685742076892	-4.38603557107208	-2.67281574672062	-0.294721637396511	-4.0854301658893	-3.25323341525552
Wavelength_560	-4.71212056936313	-3.69480340857547	-4.14690650406631	-3.18656888919661	-1.34437477830115	-1.44686898169518	-5.05493620976897	-3.24819476091553	-2.1053513019089	-3.15844459342177	-1.89657978138249	-2.54145143583259	-2.6402432083567	-3.17157907755558	-2.72398892831661	-4.46495183034213	-2.6398105409715	-3.02492158871134	-3.48702884269934	-2.87215066816408	-2.10369992604146	-1.4072691883248	-5.1426992911165	-4.2940137723319	-5.88428223173423	-5.74669001331903	-3.99391242349509	-6.79475660300269	-2.82150880373051	-4.15872869972141	-2.78801750061298	-5.17943751049167	-4.71121952160783	-1.03247768266875	-4.35970831082229	-3.40142142195352	-3.56004988626695	-2.07763235751221	-3.72937252939375	-4.86979698634511	-4.81755881314308	-2.6182973300263	-2.38146694488071	-2.95109569710344	-5.47474540753297	-4.39295312736362	-1.72582009180702	-5.02393579871126	-3.78196477923992
Wavelength_561	-5.03799259438301	-4.35196232045928	-3.55277664849657	-3.97497979564496	-1.38292426114144	-2.07786301578223	-6.00310586143152	-5.02871243010237	-1.98267739180974	-3.16163417800685	-2.15100623231953	-3.68324755842508	-3.88035995030923	-3.85125890579471	-2.6981152597416	-5.58174956403649	-2.94343587328128	-3.6457194361327	-4.96539453916157	-4.0081818472673	-2.53793367259925	-2.75856728639442	-5.78302717694227	-4.30941848162016	-5.99624662094318	-5.2218799675653	-4.48227317544377	-7.28416341747128	-3.2784289987172	-3.31571971080281	-4.13704142907792	-6.52813038288139	-4.25493274789894	-1.27901594071827	-4.86936742845463	-3.1122821702127	-3.5218765497765	-3.24055019900542	-3.52724887609294	-4.72026135238827	-5.22790120700078	-2.79048898093045	-3.01013627598077	-3.21870457008854	-5.49180014033002	-5.09181569205438	-2.75493627458196	-4.48152102973236	-4.13588605468635
Wavelength_562	-4.90372708237895	-3.93285144487577	-3.31749433245319	-3.46578103956648	-1.17212385513869	-1.99080924655462	-5.3045088101491	-5.3349576065563	-1.62023691000937	-2.64344111545885	-2.82937463943282	-4.40684028504278	-4.05030901274507	-2.99500407117042	-1.94044648201205	-5.650668099105	-2.67860022449705	-3.12272292437712	-5.09300480517051	-4.92564656182792	-3.12302120994916	-3.45363065934762	-5.36932387520975	-3.80210554587561	-5.48262692916501	-4.40378637019503	-4.04712636173964	-7.03255442112801	-3.45442946140368	-2.95175714861463	-4.09857135594948	-6.45193999679238	-3.98030767569819	-1.36759285624835	-4.67466333267883	-2.49368547243698	-3.38924665312312	-3.27770100682571	-2.87659702105377	-4.19668543448606	-5.13082694414263	-2.71186699344272	-3.28928484568406	-3.22606430895672	-5.2890598303495	-5.02900960147406	-3.34251567743596	-4.32184392496019	-3.6076090166401
Wavelength_563	-3.73497886762719	-2.63653528315555	-2.37842028432044	-3.23380256481166	-0.663481402346849	-1.40803542334121	-4.17445272945182	-4.44774363400677	-1.5533029575729	-2.19831847295278	-2.30227737183791	-4.30121960734088	-3.1871472339374	-1.87025396268083	-1.24984192127284	-4.41266947177476	-1.65668485607524	-2.09129261048607	-4.36588225715075	-4.64768910415553	-2.79466776431901	-3.09199329522591	-4.07262402428544	-2.92168986897356	-4.64733034415095	-3.79509516774027	-2.79873648987416	-5.97119335520056	-3.21670376176291	-2.72060639024558	-2.48770658421496	-5.64790489139835	-3.26419379292553	-0.636595116513142	-4.67659545835403	-2.11330324429145	-3.16928153310336	-2.69161084406928	-1.60087891932444	-4.22887212754951	-4.59137446909399	-2.3535214439113	-2.91839056020858	-2.39815005456341	-4.94302190548625	-4.09952303526359	-3.80285885585995	-4.3864197127656	-3.19318732627487
Wavelength_564	-2.23183377994555	-1.65466268015411	0.00299866373807477	-1.77307454858347	-0.090528751541201	-0.643971348889564	-2.80847714080309	-3.59213719500303	-0.468080067164649	-1.96639269608939	-2.15073278064628	-2.57112269424282	-1.63941087122439	-1.7401626454935	-0.0871317108180919	-3.36245682045192	-0.745383735727667	-1.00752707821404	-3.54180235840039	-3.37905934371837	-0.907607070746053	-1.76669784805975	-3.42979517161794	-1.3150982146109	-2.50421208670222	-2.48676414879865	-1.67160594172043	-4.11606656672941	-1.65095010332478	-1.89292401056247	-1.07002867438784	-4.25238976116117	-1.57896772464149	0.185357004161421	-3.21275458260714	-1.00339567361659	-1.50233558562634	-2.72802226809295	-0.693654550648496	-3.16827200953673	-3.75718510932522	-1.68528288242207	-1.1951965308113	-1.5237542358928	-2.64120534935797	-2.99076433141606	-2.53994046108024	-3.17596913366153	-1.17847583820945
Wavelength_565	-2.83880222109052	-2.46061320032688	0.162035960541018	-1.12380080141076	-0.991002698198049	-0.82341151586412	-2.3352268232149	-4.06421755103777	-0.795226520209687	-2.36803109658892	-2.7249216381532	-2.63984019156859	-1.60578200582969	-2.03798460707349	0.0651195569719134	-3.23244291384697	-0.412699559751567	-0.784071140412363	-3.30490146933375	-3.47919294911722	-1.57244521535792	-1.82590973525599	-3.76228336444506	-0.587516658896826	-1.84626043335402	-2.60120802764856	-1.95435786142652	-3.50513066179758	-1.42245782532302	-1.42131602495483	-0.529046372499772	-4.37023344065591	-1.1994751511629	-0.411249140490325	-3.11683066808032	-0.742976202103962	-1.03051067856603	-4.3197829931183	-0.873573614569671	-3.06834341237425	-3.69864492703154	-2.19365447619582	-1.19768073670369	-2.12445053253156	-2.01635067336268	-3.19149498302724	-2.97704537065201	-2.98941084534594	-1.37870795482588
Wavelength_566	-3.7315266913531	-2.8835477244528	-0.0533429029411409	-0.330458471081005	-1.56446275771453	-0.946532019657908	-2.54803724629755	-3.89806775636761	-1.12168059854435	-2.76616241532662	-2.4230481036673	-2.72103229316669	-1.5734614378867	-2.16811119978025	-0.0603215014504342	-2.86899601077476	0.224175830305282	-1.00511254138691	-3.17542211714971	-3.75307947263001	-2.71571568604484	-1.99721436226454	-4.07296429960882	-0.413077798301653	-1.21890088131336	-2.85610844923263	-2.79253082228211	-3.24335509361811	-1.41932785402485	-1.16061808979895	-0.664259780173137	-4.08393460617796	-1.40480346712985	-0.878643030284583	-3.15611014360143	-1.12026136985694	-0.765210218311743	-4.97871805397915	-0.365528845736093	-3.40725001981874	-3.65255987595222	-3.31669266125912	-1.15606110746396	-2.38980806100889	-2.34075663643103	-3.59890015786461	-4.15209328520382	-2.84861728817299	-2.07387399305319
Wavelength_567	-2.62446222269127	-2.13269039123524	1.74972017495712	0.939938930857337	-0.0733681171540359	0.58206378365196	-1.49974299906532	-2.06114557126756	-0.334210412644532	-1.93216578677195	-1.12257114020955	-1.73518231576688	-0.105929866289359	-1.83217086027199	0.612636364416886	-0.804155490680494	1.62991960642965	-0.14660274338842	-1.88697636946837	-2.48512633584499	-1.96419865944843	-0.741413568881369	-3.06650973419318	0.596570984771041	0.545980337755678	-1.47643934842386	-1.75548580542394	-1.98061396477541	-0.338919445855193	0.135883855914989	-0.171225637329246	-1.81294404906578	-0.603547882881318	0.417835076947068	-1.7557319093988	-0.334653432928293	0.368100344288925	-3.84694484344874	1.08262621145592	-1.53748910967984	-2.75160700543227	-2.61272444668997	-0.00935838262447544	-0.826040703829292	-1.35319014018786	-2.11859292207392	-3.33728858109465	-1.28894076587568	-0.341947481726259
Wavelength_568	-3.06521084362116	-0.913887006833067	2.29802920561525	1.23484865892768	0.304635465260309	1.42119645350786	-0.92573585784784	-1.37581655553938	-0.143996679903093	-1.28456114310853	-0.618264047130295	-1.93913159376856	0.622184879742565	-1.33547309005889	1.3424912272038	-0.156087436531366	1.2261782909483	0.589559355602326	-2.41446779500818	-2.4464324476643	-1.77544825720754	-0.430311615326261	-2.5011004508989	0.356132559689566	1.52846727379041	-0.465251617455549	-1.48230992598277	-1.39084712890711	-0.549454469334784	1.36247851973387	1.14036485859559	-1.74211799924937	-0.377192414931058	0.57362754514293	-1.575316124781	0.507924665172079	0.25070847090029	-3.82569859065765	2.35139320393419	-0.684702465328618	-2.43172880547337	-1.94844020666187	-0.194251313986034	-0.551417442395046	-1.0059829666187	-2.10732345506587	-2.58858420077586	-0.942757270510613	0.0265580602118588
Wavelength_569	-3.28787942085832	-0.315968018040372	2.12391159814039	1.02801403349149	0.00907179687436588	1.08941260606609	-0.818092005845028	-1.39921563559782	-0.0368914804370594	-1.24120066704432	-0.648323648584874	-2.47284819787335	0.314670294025314	-0.751573258182916	1.88971505325713	-0.194552087080415	1.14521870354655	0.725513988211862	-3.31101948530282	-3.16935620724968	-2.27282839862717	-0.641137964933095	-2.28175147735694	0.0860115787747534	1.73806527311211	-0.0696233467946589	-1.41572707604816	-1.43029003071785	-0.798146526004102	1.46569768063419	1.28879825188839	-2.10610324084085	-0.91445140986085	0.470094625586953	-1.59454051877987	0.649572453662223	-0.253902133343659	-4.26383386311893	2.90038231991601	-0.512127497579564	-2.38088554648897	-2.05113082139943	-0.498312963095563	-0.748253746628261	-0.69856862928124	-2.54972157531625	-2.93989204717946	-1.11739186676645	0.0816740862118389
Wavelength_570	-2.66084811293113	-1.19326681598992	1.77936962616361	0.56568844327944	-0.784019975986415	0.724837761758757	-1.13381422905749	-1.68329834355098	-0.597896280296142	-1.6695867514842	-1.36644150161688	-3.00273645546688	0.0692525630684023	-0.656893476922416	1.36754044286706	-0.413508698535685	1.62441785793993	0.765153989181363	-3.95902104752921	-3.21107736518534	-2.78425623881359	-0.935710498690746	-2.94297021923511	0.769120368937012	0.817827144950594	-0.606090862562381	-0.883506447473803	-1.84387311961713	-1.03099939267853	1.01236031701103	-0.0254472603014734	-2.13436177761699	-0.622067840345224	0.834628188157966	-1.91193991723447	0.456181927636443	-0.496698859982108	-3.72321101816039	2.61856010380111	-0.675438170399297	-3.20709491117089	-2.77162053058033	-1.18888658044123	-0.309182594135528	-0.897860461107497	-2.44263460372172	-4.29732045454183	-1.28992433143068	0.25319821931426
Wavelength_571	-3.2163709358129	-0.772376899000658	1.74123322559635	0.236589952364669	-0.62173211204761	0.711781622211841	-0.594166274700419	-0.828143424150639	-0.56096136445032	-1.13915538333439	-1.60873801711742	-3.00663069020612	0.796344402460792	-0.0656619532907058	1.01602381803583	0.247889025380655	1.33573634122001	0.713666512988502	-3.14745068942464	-2.39161645229523	-2.47313727522441	-0.639970421335334	-2.15239248890697	0.833892721481335	1.04733086553933	-0.294355778272884	-0.399230516509736	-1.42014648638258	-1.1071337326597	1.71323759549513	0.545958917782531	-1.16138634829867	-0.0168039130292806	1.20124481456429	-2.17210909421759	0.546116344081631	-0.424537971777712	-3.10936667350991	3.00101088376467	0.00338678515349422	-2.94141392864571	-2.30367757150098	-1.01565820784504	0.256981811251132	-0.949242397875816	-1.60479568796651	-3.65475023369555	-0.688914095558699	0.0417252412117096
Wavelength_572	-3.22498602149124	-0.732311964006515	1.7448102542537	0.246396161707937	-0.546148255187166	0.115667305715519	0.245614949959046	-1.53632882961477	-0.526185519788197	-1.24638068883307	-1.90977739690582	-3.14849361005618	0.631002268920837	-0.18783639568265	0.984813867377131	-0.01358171750777	1.5463772749748	0.71459020168246	-2.06477582341295	-2.61595528758235	-2.17748115409133	-0.942668261530494	-1.28279169288113	0.875399463523411	1.37394508789664	-0.0269124411088404	-0.661457312272153	-0.975119910934266	-0.694371141837773	1.62689471465649	0.601921814778552	-0.602978477610543	0.451986468083317	0.671453408953906	-2.06062950664043	0.494413736567968	-0.395375484504904	-3.08010720858069	2.63950648426945	0.212593357652618	-2.54280455725176	-2.08988566532915	-0.770373018870584	-0.0620277654851522	-0.664658327105205	-1.16804809882661	-3.59006602521894	-0.498621201802183	0.178181658995654
Wavelength_573	-3.46413165897151	-1.9778899254495	1.21790230309814	-0.161975537938316	-1.57062977679288	-1.34331593451098	-0.270838622715216	-3.33130703857133	-1.30468901681113	-2.68684449357161	-2.78119113067343	-4.0569101347373	-0.0589042058521031	-1.51413242342244	0.32116314597177	-1.15719888227217	0.941956099569347	-0.105793126440985	-2.54247771555497	-3.83379873615181	-2.72316903666916	-1.97896947086575	-2.44833140115297	0.416949805099745	1.00929715479151	-1.19666794266702	-1.73373463034558	-1.58717675440219	-0.943835474517199	0.967244318369533	-0.695231640365682	-1.7341040011805	0.124087782390909	-0.488946179054602	-2.22728246014022	0.173826394131712	-0.777503239047083	-3.78315322668666	1.52240464289691	-0.691769730205719	-2.81244600930928	-3.10044166427104	-1.54622622496584	-1.34996253204421	-1.3714506134513	-1.97391464608954	-4.57293221920097	-1.07990238302409	-0.396107668096895
Wavelength_574	-5.01752560098459	-3.11734533954654	0.136468761493476	-0.533282345157705	-2.35306212085272	-1.99605374647539	-1.5757547491607	-3.39271996084336	-2.11410711686012	-4.02730558533673	-3.79812523514724	-5.47749930032021	-1.20254576964111	-2.50291148820239	-0.782167943121444	-1.75301565870806	0.352334032631775	-1.65858312399896	-3.43664212897813	-4.57994734229469	-4.20670798282726	-2.42794593625426	-3.98409515217118	-0.536576137302053	-0.260036777842119	-2.76164090012034	-2.57876521007191	-2.41248623603399	-2.06732509734604	0.394533641932546	-1.72814225312271	-2.48615544274923	-1.09255432580004	-0.91265533576905	-2.71201626243485	-1.10694945201532	-1.42719581472304	-5.43108732243903	0.157779121063569	-1.5799120926837	-4.28320286681412	-4.44646422696867	-3.08429220032622	-1.98871624316509	-2.71150930904466	-3.30134899853902	-5.7959805481568	-2.27168654643109	-2.32806409822114
Wavelength_575	-6.12941216689677	-4.23457800385491	-1.11897087156394	-1.00894203847113	-3.01890472377474	-2.80866480435625	-2.00202874602811	-3.86435224550959	-3.2298058972865	-4.27457753391534	-4.9730394056018	-6.55276672694649	-2.27370748979529	-3.19661596281292	-1.77082795046201	-2.34975205927892	-0.550040445776619	-2.43968564622542	-3.86419899266889	-5.15895916502207	-5.52979277358845	-2.76563682863165	-4.99127623799793	-0.877729430550622	-1.48760511317433	-3.03827605641675	-3.21700775930528	-3.11944630925574	-2.9128722493379	-0.229855518675707	-2.70641206125646	-3.09937832616462	-2.2366690782812	-1.61982244985203	-3.33085396896528	-1.90182059460908	-2.11738088114138	-6.36798455369475	-0.872342596335244	-2.25515525738435	-4.6717458307176	-4.90550320919584	-3.86396753739368	-2.45558566263405	-3.39860199509283	-3.82111851239109	-6.50755293441183	-3.20762671891314	-3.93360718076961
Wavelength_576	-6.25939953481354	-4.75114640001134	-1.48416178641303	-1.53436510393109	-3.45696158652636	-3.46680964058684	-2.55346123258285	-4.23222786974055	-3.59692892879663	-4.17200444091645	-4.96255593296204	-6.65580912648296	-2.71115387803931	-3.68411299729693	-2.51680592295661	-2.41075461595753	-1.43939659219891	-2.88870292522225	-4.37020430255799	-5.27725683724371	-5.69540934733728	-3.00131251305879	-5.31040557341793	-1.49045429422499	-1.83559701778296	-2.98140512771901	-3.7039851739444	-3.37657609474097	-3.28795228941773	-0.495532200095492	-3.12094923377642	-3.4078778980945	-2.75136126580869	-1.82708656479016	-3.80639404459299	-2.18500639229757	-2.52102008893598	-6.85398983373434	-1.55902740547978	-2.34922231059086	-4.452991527692	-5.13013523857821	-4.05330434562013	-2.59187667238029	-3.55893120302771	-3.70337785625798	-6.39703644496563	-3.51869215619601	-4.88478830822002
Wavelength_577	-5.57247513863869	-3.58565983773035	-0.602732558784058	-0.697079736596053	-3.19440246096204	-2.41245141791342	-2.50427072948011	-3.53120607250213	-2.62566231938948	-3.70145577039092	-3.63381972841671	-5.69836566670096	-2.09448004431356	-3.14430430203992	-2.11587286197043	-1.83538257707685	-1.26241276886084	-2.33219027912649	-4.34455007812135	-4.45753742646847	-4.79644761768977	-2.81543994017135	-4.88666137261869	-1.5201839138175	-1.51296586727387	-2.46438064743464	-3.24341896981986	-2.86258764268013	-2.56454424590166	-0.0419547050104837	-2.0590096719493	-2.70643521052676	-2.07570255409317	-1.26160114537846	-3.48992559301008	-1.86234599682026	-2.00873973961809	-6.02673448559221	-1.38013844043507	-2.23128378243798	-4.14080281428899	-4.84716002281505	-3.94991052450033	-1.85972947270398	-3.12307823154357	-3.31086321146757	-5.63028357487381	-2.82308863409757	-4.14078257140675
Wavelength_578	-5.7822936925675	-4.34578889722998	-1.66756902666888	-0.904803750627343	-4.21631997020283	-3.28436338249138	-3.00095901566681	-4.4250174632449	-3.63564379438339	-4.17154421994558	-4.45730031112973	-5.97271885899145	-2.30485570304166	-3.7565494016743	-2.29064356240051	-2.55989324349997	-1.34559188566308	-2.13019212175913	-4.37395231065636	-4.68718678061758	-5.34258159644509	-3.07090622394403	-5.6280380914917	-1.98616819499993	-2.5757879416717	-2.85002586623647	-3.53131492508691	-3.49978002727626	-2.18082114150521	-0.901427975712751	-3.04885705148389	-2.78588106051414	-2.56795013099784	-1.63715789362138	-3.40507204511597	-1.55335411615689	-2.34553526336745	-5.61894036467467	-1.59957002576754	-2.85281865215742	-4.46826286546781	-5.72113129889533	-4.80386351280676	-2.49190230133964	-3.66822876981319	-3.22809221615342	-5.92590850094777	-3.11714273577095	-3.95598153701536
Wavelength_579	-5.99007917334067	-5.01948372610535	-2.34323053421583	-1.90189866941609	-4.90709319064013	-3.75282134577058	-3.26406726970872	-4.88882307036532	-4.59080343768482	-4.4715774872691	-5.01507718224627	-6.68907919390965	-2.80393930853935	-4.26645030200181	-2.85563457972725	-3.3356935582437	-1.82937767546324	-2.49422200525932	-4.81702619026002	-5.01530241254112	-5.32085960072213	-3.50557393361746	-5.79072553738538	-2.38093142667967	-3.38642147352669	-3.45713276650717	-4.2027363192531	-4.16687083206679	-2.53268766629815	-0.968694588648175	-3.78550325814082	-3.20406284297407	-2.77016345592662	-1.98474584734121	-3.77289976813703	-1.58023619544676	-2.64377455617973	-5.65406229669102	-1.7950758040206	-3.17419153502026	-4.66499037847539	-5.99993476424557	-5.55769904240695	-2.83677898994019	-4.14795314262054	-3.38315429455832	-6.26080881837579	-3.59271147852009	-4.43123741173151
Wavelength_580	-6.7044586218359	-4.87823205712353	-2.41696926904721	-3.09694490117158	-4.95385680066942	-3.55595966489582	-3.34363220273074	-4.5132422963444	-5.12142829330538	-4.04842724938475	-4.98802913948878	-8.12815090967639	-3.29017316998118	-3.90294324670014	-3.35337004016996	-3.44197107857953	-2.43021085172268	-3.19613398912835	-5.47973300010621	-6.00168065910643	-5.46945104025487	-4.14607099790427	-5.66628715449742	-3.04209241328291	-4.01215980601246	-4.23932290066134	-4.75355568059712	-4.99815225248083	-3.5051139373682	-0.93482325710808	-4.47583274196252	-4.10103239162519	-3.0627780578798	-2.33126387734839	-4.89206355260658	-2.28316570908133	-3.47234686446121	-5.92096047187736	-2.32941703073607	-2.89790440435276	-4.94697094765946	-5.55989826545125	-6.58573277823389	-2.48433631313545	-4.57036920989098	-3.60083584992097	-6.90703520280652	-4.423946398626	-5.30052983180048
Wavelength_581	-6.39405373563761	-4.73726198402519	-2.19499608058259	-2.95462682988349	-4.79858663422477	-3.86905356597057	-3.37836584832822	-4.85554243040929	-4.23351242039775	-3.72749068252491	-4.99968283167629	-7.98857058314128	-2.98580384306507	-4.06512370265318	-3.16579289765455	-3.82751783362583	-2.40320216696074	-3.17731630063779	-5.23831856240973	-5.93991350813872	-5.24445698467757	-3.93226533163239	-5.63389450205923	-3.10266671897727	-3.85743345660753	-4.0610040983497	-4.68808597857338	-4.42389468231992	-3.2038108120795	-1.2554514003723	-4.45045825366149	-3.76796644897246	-2.84385572558666	-2.26898680274342	-4.27355269173601	-2.20748107492886	-2.92299981021302	-6.04214125057808	-2.69508943307557	-2.99576049933224	-4.98967523044458	-5.72386128333502	-6.72566208888645	-2.6902755497946	-4.56509842031971	-3.92357336491014	-6.25228102337122	-4.21709794694041	-4.72925609373184
Wavelength_582	-6.01210993950281	-5.11154807730369	-2.28673346565736	-2.84854522434102	-4.7304508804758	-4.08488666072996	-3.53433374994676	-5.36252019769832	-4.28218913824198	-4.09415156176616	-5.25753532090073	-7.71348615631241	-3.20316130794557	-4.35753366312066	-3.45007584438154	-4.01790896491888	-2.28783546060627	-3.60015781619002	-4.99951364481526	-5.5713764016079	-5.04077468238541	-3.67555600745285	-5.89291690330779	-2.93496293382211	-3.73927081898596	-4.0442091075784	-4.7424939015791	-4.31738914153905	-3.1444892163094	-1.70407777612035	-4.65507277294066	-3.41267961527434	-3.03558360914148	-2.05391670723667	-3.86425239273712	-2.34191516049153	-2.38296273396342	-6.56638260399776	-3.04869764527255	-3.06644942897078	-5.15850926055869	-5.81304209134508	-6.64316276794003	-2.92915665904443	-4.29722364611521	-4.2540496045106	-6.12055623042358	-3.8561189283512	-4.72235567076369
Wavelength_583	-6.09201916268897	-5.58872649408074	-2.30632823698753	-3.11541675229485	-4.9484298585466	-4.55969135215303	-3.97656751383094	-5.49802837805381	-5.04125026119691	-4.67632217620777	-5.43322634778834	-7.51560618407364	-3.49102396098791	-4.37867606188545	-3.81207003011623	-4.03716351354801	-2.34018409708836	-4.18936708845019	-5.07797297945149	-5.50447202066641	-4.95364620582444	-3.55317029237016	-6.34922587779866	-3.13134185547447	-4.04491353814919	-3.94102357025073	-4.95511412492053	-4.55155172857607	-3.70520465250125	-1.96903895813009	-5.12977719504027	-3.60553818191984	-3.37318737904682	-1.80981569620812	-4.02514886616967	-2.67495309719016	-2.5225763327638	-7.0934683595508	-3.51036185547836	-2.72092939489763	-5.40687069127932	-5.88731697445392	-6.60619338845028	-2.92340167597956	-4.58353933793964	-4.23764631961623	-6.7713233158986	-3.89015335596467	-4.87347763834928
Wavelength_584	-6.23300059614593	-5.53550187669549	-3.00642256465058	-2.65106153604129	-4.85091445280002	-4.78086348494543	-3.91267151761945	-5.3270746067261	-5.00216659167669	-5.08222015032492	-5.18727189016069	-6.45355954183554	-2.98953886082545	-3.8255215941083	-3.70633116818409	-4.38632228017577	-3.02589616922403	-4.09675471728934	-5.2707371951231	-5.09199634834069	-4.98402371335779	-4.1719172096765	-6.22437216307095	-2.76184636037981	-3.41541049456546	-3.47546072207024	-5.01054227662815	-4.61100915165882	-3.72601072847995	-1.91933018882593	-4.49645103832108	-3.6118187469738	-3.548896435091	-1.99975192321166	-4.34415095259075	-2.22020989169346	-2.42341257081771	-6.5100759393451	-3.20687513094584	-2.92058516403644	-5.04986389878941	-5.91325379922709	-5.99901927199164	-3.1166717809357	-4.74192931964498	-4.12371091175904	-6.37854159142979	-3.56062641731972	-4.24714199445894
Wavelength_585	-7.73216698046156	-6.23770038757657	-3.82839933387306	-2.82525830970435	-5.63100707330421	-5.37723552488789	-4.12818092456869	-5.63533163118317	-5.94373230917944	-5.3149039907284	-5.95715994886604	-7.19569041160065	-3.78619087494504	-4.16278223613019	-4.0748394904517	-5.03856218857076	-3.94438341585725	-4.43473196110744	-5.6695457286833	-5.81612388967248	-6.15165970239576	-5.09749243803356	-6.91182340317407	-3.3241461973309	-3.98900564325436	-4.3423602781738	-5.60497222442911	-5.70601202539858	-4.42423967522412	-2.31759590778687	-5.12013425416055	-4.39663010435646	-4.32614510064433	-2.85554310074995	-4.77615610077222	-2.87696392140756	-3.03966827224283	-6.23647254109824	-3.62592185896882	-3.49004578986263	-5.37374842597679	-6.56255646571985	-6.48946213113054	-3.52310989517647	-4.89911690775962	-4.52478438745299	-6.58672121660041	-4.13609570981312	-5.49470409753555
Wavelength_586	-8.00706392308721	-5.63604432595534	-3.29725677798878	-2.95875256826304	-5.50990518062915	-4.87121970031281	-3.89995681668497	-4.90699090758977	-5.77743987563492	-4.40890962157599	-5.74538749095296	-7.27069028258654	-3.96094615423151	-4.01944888388362	-3.83062261468684	-4.46075294052119	-3.46990200984623	-4.16655563433581	-5.44689631325771	-5.71872800676949	-6.27818007918484	-4.70771570148644	-6.93469929355861	-3.32467129184432	-4.16938649238407	-4.39248724878518	-5.42281332352607	-5.73397883766955	-4.25677144088506	-1.79007055700164	-5.23639896081781	-4.57885058296571	-3.66323612534709	-2.587349210164	-4.32020933549855	-3.15902871637824	-3.38632456358458	-5.72757951365758	-3.19309947640796	-2.99870699134221	-5.30524351570568	-5.91682157493845	-6.05234070469698	-2.96651629508513	-4.38831784939848	-4.32412113179627	-6.67920408216275	-4.42111395086593	-5.74049057751215
Wavelength_587	-5.78338607035508	-4.77746068542548	-2.15215251070065	-1.74434390266736	-4.43581235791562	-3.38852873839825	-2.88525439330348	-3.85534097835358	-4.26289045308726	-3.38935752628069	-4.22819962534117	-6.25876514142394	-2.56398673022429	-3.07374732575258	-2.73345982043977	-2.7252716623541	-2.13556033680284	-2.63806335212892	-4.22056515915691	-4.5595914418717	-5.4358074585649	-3.4088496313725	-5.86293831760491	-2.19489774466945	-3.00190517963838	-3.44065123934043	-3.83026409461888	-4.1315197936337	-2.98119273625947	-0.84131407252269	-4.12279683492495	-3.39700269677774	-2.00619800221356	-1.76566584012158	-3.5444330590042	-1.6716796368526	-2.40209151661399	-4.88815695369322	-2.29125814540517	-2.15833450840591	-3.71817152897716	-4.77936895834803	-5.18686348296169	-2.0148571362644	-3.52957876936498	-2.87325650431179	-5.63137759580001	-3.47149487954962	-4.23367013618942
Wavelength_588	-5.9247575810192	-4.08990412147696	-1.78239401740642	-2.03754186904477	-4.56512197322352	-3.88392815599566	-2.42507449291173	-3.24468258647852	-3.7438565618471	-2.92154002217186	-3.81295278236493	-6.07987057035018	-2.04454953222441	-3.27826118361218	-2.92241471035823	-2.36754357475309	-2.05335760759047	-2.80692431191441	-4.45302220572894	-4.75362114426363	-5.25337631303421	-3.15566636294206	-5.01627893214358	-2.42965528130371	-2.78127885280832	-3.67310292496181	-3.93418997853052	-3.57723304024558	-2.76687984005659	-0.489391740207758	-3.37394815156216	-3.24189335267693	-2.21238936903876	-1.33700815178039	-3.33297008154532	-1.51648185252711	-2.08510982888793	-5.22730583354207	-2.25168301993273	-1.83563395410623	-3.57218375927596	-4.84764659093463	-5.38421022661824	-1.69984358225367	-3.18586320626841	-2.9074670794103	-5.06944998804085	-3.1642086734906	-4.58371218053917
Wavelength_589	-6.17182210539596	-4.0341692744364	-2.04825759708832	-2.70781021941222	-4.52436729935	-4.53834289415507	-3.00521382971482	-3.31387212590218	-4.13979230957146	-3.45122889346515	-3.97527404367317	-5.98395584090448	-2.6319684065444	-3.75898407440939	-3.15948745541212	-2.42664203959829	-2.30841982620552	-3.44938651918988	-4.69607894628422	-4.61548051138782	-5.14011086618855	-3.54056837068603	-5.15875621462514	-2.99214608031425	-3.25290128188031	-3.87307726156779	-4.64263520459996	-3.68623938982923	-2.75266283304246	-0.91136663862365	-3.66777912999999	-3.26749568758407	-2.63180926557987	-1.19549957238494	-3.66977130190162	-2.35548845686667	-2.43146308923058	-5.24188346810147	-2.59177905028776	-2.21216204767745	-4.38999095504743	-5.55591697242811	-5.56002669621997	-2.05873133709546	-2.97266521473176	-3.37983956068826	-5.14840387294431	-3.60221680125876	-5.06122903284977
Wavelength_590	-4.23165124245045	-3.68836422424573	-0.830557902919552	-1.25645621187458	-3.39136063318009	-3.21370737052888	-2.26091345457011	-3.00417263273847	-3.45809988109161	-3.05022957678316	-2.47431236612	-4.89046316898518	-1.96922432202507	-2.67638411285261	-1.61515001262776	-1.48241050256673	-0.713686444451923	-2.8091024737488	-3.37405343770714	-3.17134809149088	-4.00488395889204	-2.81197921982741	-4.35537981101111	-1.72325462228004	-2.41292477815173	-2.46992643949796	-3.16722691582868	-2.73715977382032	-1.39572348056033	-0.347875009952233	-2.97035961989216	-2.02152801943797	-1.32346833947513	-0.303217120272978	-2.69993244511785	-1.28447189243095	-1.09846350185863	-4.43784495385162	-2.10067818368469	-1.68156179066602	-3.2506368300237	-4.67507209106901	-4.6318017826115	-1.34974838371372	-1.6021751739462	-2.14961340387301	-3.97076921353624	-2.35721613926775	-3.39857462009742
Wavelength_591	-3.07825411097065	-2.17032713891725	-0.0646352836686334	0.520240443392392	-2.41558369857659	-1.19565885319093	-0.394937972224292	-1.5313955618145	-2.38043124009976	-1.27928255994697	-1.67165129305972	-3.20307204774496	-0.381196868510402	-1.05902151878542	-0.636642138589011	0.157867173908209	0.942169979447138	-2.1117780272135	-2.02606469047483	-1.56071770963644	-3.32072262157964	-1.65590295778882	-3.25748190132671	-0.300488597929385	-0.341193730801249	-0.686639192448896	-1.65466932503922	-1.0039613967531	-0.205894082520463	0.331969687433857	-0.969404405401508	-0.67991931858086	-0.565776326292016	0.3504194570689	-0.871277220886925	-0.354210798495195	0.0956854553944468	-3.42849729855298	-1.00340837712787	-0.295246018876176	-1.63981297527261	-2.60688143889162	-2.50345020856362	-0.336233172569778	-0.420718455147049	-1.17838851971125	-3.48971730311676	-1.06668624688753	-1.94646957246203
Wavelength_592	-2.37190948825285	-1.71144807603088	0.500142884302823	0.836564387433842	-1.7207461822236	-0.573388666956415	0.221466379561605	-0.926017686347756	-1.58112411173995	-0.634693246160709	-1.41798650022012	-2.20894210672937	0.121576909118052	-0.95757302371611	-0.434024138628027	0.320634725445575	0.602984054346506	-1.36133441578577	-1.13009406800285	-1.01322286809091	-2.66354099004609	-1.19352572382887	-2.51418204605626	-0.155750287201801	0.515313171511374	0.481219501036507	-1.01578096884289	-0.0507027406906148	-0.0825291018453456	0.652954623906437	0.3247895543569	-0.136613272352327	-0.157199761898558	0.335079930600582	-0.358015467961793	0.0377065904888791	0.0677889152359209	-2.79477475602844	-0.337682109596419	0.209932109914578	-0.89122946083201	-1.76888248518753	-1.54706270379167	-0.0130605184061131	0.191776772940416	-0.880511969475074	-3.37791987977365	-0.886233374640003	-1.15104695250616
Wavelength_593	-1.50144077544376	-1.24684202701926	0.818087497489997	1.01014280123167	-1.23234211749603	-0.342383320404352	1.06975175617266	-0.0649870789983124	-1.29177830422459	-0.119864245574096	-1.11359022746486	-1.6566420847403	0.958954543153413	-0.936894262566569	0.114356840039506	0.681856547610133	0.17634545611345	-0.359868081181035	-0.694091920963412	-0.348679618293164	-2.27883111676468	-0.874867727912683	-2.01241109851449	-0.24383979992185	0.817359734064174	1.31153046670778	-0.00654578106657888	0.329482240488403	-0.00476199202360528	1.72330874021518	0.80688537108511	0.565673769644194	0.362276631262951	0.755565610478618	0.147313258714214	0.936221159752858	0.22333982234223	-2.09265971151612	0.421439900631949	0.795302700679674	0.00982056977345924	-1.52368383757627	-1.48731512322816	0.170346528843298	0.685865112433755	-0.143201809329899	-2.11346869407437	-0.541421898540527	-0.00895376263732384
Wavelength_594	-1.10741748197088	-0.827026126382656	1.24254855966956	1.3253918876025	-0.702197915110187	0.573407438463782	1.54364891348471	0.422986461470088	-0.983488325903313	0.755257017596808	-0.721860734560148	-1.1590812184485	2.2166832620224	0.458380803192473	0.761117720359689	1.8158158675381	0.693554071605896	0.209864407338288	-0.512270312630327	0.278043344708482	-1.96143911753832	-0.219934186739615	-1.58358292663348	0.765092520698741	1.60505778661087	1.73255648351211	0.900603051239206	0.28006430726709	0.22060490183786	2.24130647431905	1.03365886741331	0.843734074862476	0.878819899046934	1.29265394105747	0.522258168666449	1.55153504733247	0.608687562368576	-1.19699190729456	0.701742317881967	0.682027786358774	1.14713407308202	-1.21126154826386	-1.1180576495675	0.714112915396998	1.01847543838809	0.774482086500062	-1.18687790142428	0.114673572829418	1.1959366277334
Wavelength_595	0.728155506458073	0.108582124908091	2.8314604454921	2.36884407625445	0.460690432366533	1.94470902205868	2.33022934963639	1.3397916963825	0.399247799479263	1.85494651063085	0.726215949483569	0.431512334449877	3.31486903310134	1.50300508638611	2.26435109293717	3.24605961460263	2.19557886802992	1.32320719634867	0.46154514039468	1.04464980460104	-0.696294052717145	1.36886791471822	-0.0761860997219631	2.09242916479643	3.18569607725458	2.77310005921516	1.94557468109153	1.60716975366757	1.70617666572527	2.99675792456976	2.05193719831458	1.85126353184967	1.8474721242953	2.11352331602319	1.50577609274521	2.03209283530853	1.37402380885349	0.149983391778278	2.05470025069986	1.01219606915816	1.91002909167501	-0.682206173171614	0.115746654457184	1.99351628443722	1.99093171983118	1.38628194552012	-0.365193375348285	1.49171819590267	3.08479033278081
Wavelength_596	1.80136992124451	1.54801819872949	4.39385328034955	3.8091009442942	1.36158985306226	3.2401948835846	3.78553797953896	3.18052946778245	1.75411780150545	3.20465984501534	1.78401628965531	1.72807354341213	4.49305090414886	2.12732079832013	3.81933866635571	4.71778606986999	3.35406774626712	2.64336081561811	1.36658438152706	1.59330215183566	0.230948233593773	2.79566489510055	1.39748752572672	2.79428844898648	4.84864033260796	4.03697988660163	3.35362895005173	3.32483339852359	3.20758078655743	4.07879316716696	3.5300589862002	3.12453826915741	3.18160345589705	2.90197184407636	2.86836663489503	2.88997492909519	2.54010670847605	1.25290467948312	3.68811632471301	2.20759964385541	2.30026232147543	-0.070317142455013	0.967704851388636	3.21724843760624	3.34818671364694	1.68379260724026	0.59915489968499	2.5738327120356	4.30924284968654
Wavelength_597	2.56075532700809	3.40648060928404	5.5910127987395	4.66638297960681	2.10533615090741	4.50360679033677	5.44582005982173	4.88162321226821	3.1911453034378	4.65870691799643	2.67976513592449	3.08719165644776	5.85672649333789	3.48322324781655	4.69889579245111	6.05943424985636	4.72529796717755	3.41863376365876	2.33508800731022	2.90460051169162	1.19477708942602	3.84317124964667	2.18124528721328	3.41790963304706	6.301324671834	5.44687913494911	4.68513583046773	5.16066717130922	3.92510301005102	4.77522532356228	5.03610625320553	4.61137468004253	4.27737800417345	3.72657139769377	4.22480412086968	3.79882306116781	4.03122652462602	1.9638864495357	5.19316903869939	3.90437797813556	3.34023063871181	1.72269323029677	2.71685848829938	4.12946210053996	5.10286968870597	3.17381464419813	1.8725055816302	3.62522573707756	4.95819503085084
Wavelength_598	5.1338833177133	4.94161286178175	7.31654950255543	6.37618193149785	3.42500339032911	5.76526713132568	7.12639176406831	6.20729443043455	4.89595265864619	6.16656583464824	4.36732960777174	4.86868758917032	7.5562704146742	4.18854169669465	5.58781883347463	7.51023364490249	6.29944632040154	4.76117282907122	3.84854691145314	4.7503264958882	3.27727640277671	4.95341795890188	3.61160041278836	5.34552276746103	8.39709408723702	7.2044798645015	6.26868082021798	7.33685907833348	5.55509760964966	5.98203044367275	6.77030419137774	6.5296776804303	5.91938733741742	5.14361371545018	6.08719845474919	5.42313985557415	6.0542176607044	3.46521910883	6.83993231433745	5.53501772860712	4.9892026086201	3.67207261525545	4.99452887235598	5.25054822092448	6.86420589802209	5.33584390981927	3.49301227496062	5.42587376318589	6.94229413702814
Wavelength_599	6.40583841943201	4.93746288225946	7.21158700565227	7.38897596882946	3.88061881181767	6.20117307770475	7.73125731649868	5.99085544752752	5.52038688323059	6.06867525446125	4.84173958335291	4.9870049646953	8.18768329051915	4.3892184646494	5.6982361365055	7.72765438429598	6.55211113137356	5.75294189459235	4.4528131091904	5.63894327859167	3.82562809950199	5.00716934157981	4.0749142883983	6.09480175620547	8.82480625569396	7.435966813918	7.0187445213013	7.31171528854528	6.01156858097661	6.25733276660062	7.53783137402123	7.13371582727162	6.49019363801551	5.72803403844123	6.41217662711365	6.07462534512575	6.35539100700864	3.86276585033939	6.53439864514911	5.22654945069645	5.71601206309617	4.19019745025902	4.96726605000981	5.42544609232273	7.37918262860712	6.08078687837054	3.78042218427939	5.60621402942796	7.63799313936115
Wavelength_600	5.23907352849201	4.48369266762518	6.11887382080619	6.59649136652798	3.54411034854433	5.73470030889491	6.87716046561033	5.22008825884009	4.9331748091432	4.93870216061106	4.18328347745002	4.12008423696273	7.21953386036842	4.49220238228928	5.46349778287677	7.17617305316995	5.67858736219766	4.89146200065876	3.66344765509521	4.90731087178397	2.76177842225241	4.60786435922084	3.65780568824869	4.86145574679074	7.55162481600696	6.63419218319421	6.20613892393728	6.35961422643152	4.81127168933572	5.83630415880181	6.94496414487591	5.85664075592769	5.53810884350891	4.63903531323086	5.4899606514473	5.10445752773468	5.10249044510316	2.90269625694064	5.40760625935072	4.20414865920994	5.27981507225087	3.76355580891026	3.71543042085019	4.66660736277085	6.65470552031016	4.62157652180747	2.63362365769787	4.18891583699557	6.34843305134086
Wavelength_601	6.10883037282843	4.91718127818054	6.69565730076686	7.39548468530343	4.12669362874837	5.82981994554736	7.22742079151019	5.63559724359998	4.93626687778317	5.01469372209543	4.88683937879019	5.23042231592206	7.68110566093868	4.79650935512919	5.78550963743588	8.1025038819716	5.82544154885574	4.82824415321243	3.9540147350487	5.26449653706592	2.61326339653283	4.31640903562168	4.56955464679138	4.85817519297936	8.03737751112426	7.22784884568218	6.22725711904912	7.22082474937342	5.30401972865594	6.34578901179996	7.03105917578971	6.39914960270031	5.41372560485448	5.01111708933881	5.83351422676495	5.22443433842898	5.16919073819626	3.85481686477353	6.37331478277981	4.54080814994181	5.54703115377808	3.40203642915273	4.64440558359218	5.25900266485197	6.76453689986317	4.55375243065387	2.89786368398137	5.30971910330924	7.28773179694529
Wavelength_602	7.00496918897225	5.18180738553169	6.6788892290409	7.79727482570473	4.37756981271865	6.04559668999882	7.5674492692761	6.06403718958929	4.68318865752314	5.30974735130489	5.02439937689077	5.45375684323563	8.01129045088755	5.19786737740907	6.01015866552386	8.50899530495484	6.10611933105966	5.0057185044325	3.93075452113636	5.23415049825885	2.24829961218022	4.21378398010184	4.32492499009762	5.53157531301118	8.05740020285292	7.71276992753158	6.48791235054184	7.31425922619946	5.31630610640367	6.49267179458084	7.08560587796157	6.77380867961042	5.64149341821713	5.27638325011064	5.64460205824773	5.55062223751932	4.96231869640738	4.39949079969738	6.72816214675375	4.97027767512895	5.55337584325777	3.2883386788297	5.13281075034856	5.48846736986306	6.4751593548289	5.02669922247708	3.35916312314821	5.81495224795531	8.24841086402462
Wavelength_603	7.49481058257208	5.42136649178497	6.82527297018851	7.66112572431302	4.67775890940311	6.33092997796852	7.31792383360232	6.11783734143195	4.89651448246509	5.78495490578393	5.06658770822452	4.91546143196425	8.00228447507087	5.15654308429887	5.90432065564689	8.00025865250645	6.03512536679676	4.70813736498082	4.12701847209595	4.61134189108068	2.22558309091199	4.82288116555444	3.95084158521527	5.55321807161699	7.86481318660958	7.69326817905291	6.40300672230202	7.46417016911222	5.14235697253544	6.37242310600986	7.01546477987746	6.43751766305565	5.94192058463332	5.38971574990228	5.36171228722935	5.43652711944056	4.78697439484343	4.25441859961959	6.36757709113739	5.38314176764403	5.280031766808	4.17095072271058	5.30413176189226	5.29197098963914	6.26824006569726	5.58348008430469	3.30409855573484	5.93663068094579	7.9736657505768
Wavelength_604	7.20817723263362	5.62271805848352	6.99238733903647	6.92615045023492	4.56316182893114	6.25370452536782	6.69515932598888	6.12935122453164	5.34427903443737	5.89267261216413	5.06886663176727	4.99378987561619	7.9209583535961	4.87360376244058	5.41864297602331	7.83820520445173	6.2457977724918	4.41376498522933	3.94130451066091	4.43316120254909	2.97550680170728	5.2446396779449	4.2569874893747	5.14509021609951	7.88410532020935	7.05765060896023	5.96582339034205	7.52633044563029	5.09621960484543	6.0944380297789	7.00479289446704	5.91066574391318	6.37398643627703	5.51985415959866	5.49857962528617	4.89616210918745	4.70585576820875	4.43853757601367	6.52913473321172	5.46185450456943	4.98041909663394	4.16360260701601	5.19613333028512	5.40131098963461	6.54723701548134	4.94516829241571	3.17564703948944	5.97813080068481	7.91552824681686
Wavelength_605	5.78637017181657	4.83869837282281	5.86316166546683	6.08262810413548	3.79109679535307	5.54915085610647	5.41394151004954	5.49769200901593	4.57565502605736	5.24401690687734	4.23861849569583	4.17134009730219	6.99029753266848	3.9494718812595	4.48084850365019	6.77991264528277	5.30505412485362	3.39241879279338	3.23464198439114	3.68645583193375	2.43407961761515	5.04848480320803	3.55274595377778	4.41790203760484	7.3051499086378	6.22897953152699	5.25181206222749	6.59261453264027	4.48650704762159	5.21717205443612	6.11528285467685	5.15763654102617	5.64638181806133	4.84888887482741	4.95844457654242	4.37855575300863	4.48656398026855	3.74809364572681	5.93609696219071	4.85593705602395	4.1075317422099	3.54906691701995	4.03627211154217	4.66028135103422	5.93834331519391	4.17592858155933	2.53483562616778	5.39736107664615	6.84189397095547
Wavelength_606	4.39440735480221	3.59995017142173	4.54816167487616	5.63801651220152	3.01042297283866	4.11805659268845	4.57246435347503	4.46591510376102	3.99265202915378	4.30912096748246	3.19814331872715	2.99195191337346	5.56009069727164	3.6208164731027	4.11751430957847	5.11256040283367	3.99490317702496	2.63254943368731	3.09061167026147	2.8563494146901	1.90518855848935	4.48160962717923	2.60147491532975	3.94972921271023	6.13155913435798	5.96840544585792	4.50193894012284	5.47279724676766	3.71221004679437	3.90891527642952	4.90251917170885	4.62422054951312	4.25158230934777	4.10329593968492	4.32538138599356	4.01058589850116	4.12613626785525	2.75590274778407	4.40036526246707	4.13332676956042	3.57254161315479	3.35912707805574	2.79853248419851	3.76013640500079	5.32140088317454	3.55406998602415	1.87686183833104	4.15931727571961	5.73101732257893
Wavelength_607	4.18551589162595	2.67367189574794	3.50487076435642	4.95402466785474	2.54304206507488	2.98832149419901	4.37332280546292	2.87433742270325	3.56649026067936	3.1171766162212	2.71299148749249	2.29767787531488	4.73212546177512	3.25993826135003	3.91509742937245	4.18510150303112	3.26070334065848	2.71301014284144	3.04697202519004	2.40544170241493	1.41798336536059	3.45692037189162	1.73824862794591	3.82234364804541	4.72693194589802	5.05094274790049	3.79884334421597	4.30658076203249	2.93887816668585	2.76532067354151	3.72592391711985	4.48160534538789	2.98259079023938	3.22849719679015	3.62023172544278	3.79106031972023	3.49290236942121	1.99590835392664	3.34944997663501	3.46947847736622	3.16067412837065	3.04178740672009	2.15481973334412	2.54065106043456	4.50792529436706	3.27849172101122	1.75397934613629	3.2138355749424	5.15408392466625
Wavelength_608	3.17117883029737	0.989573258876796	1.65416556902688	3.48740839233491	1.54089505499491	1.4388434539841	2.51721551095562	0.850138413249939	2.31607165168169	1.72358267457234	1.59723873570848	0.862593292171858	3.60636516739261	1.92436243561365	2.14391841386866	2.52863150918289	1.79673307357915	1.23602354922442	1.62988044115111	1.23904553157572	0.146390406180734	1.94388917760555	0.31043618558956	2.30698686369764	2.97273675070728	3.16153048028621	2.0714883740379	2.76961233002785	1.65311749185396	1.70142960297	1.58949100402354	3.32194368303122	1.64022043302216	1.75596075188198	2.1955544681714	2.75962056963736	2.33636028158043	0.761995346611905	2.12072589332476	2.4710960939066	1.57011517293812	1.82730621832266	0.78791108442763	1.37362039805555	2.99900249758865	2.31806114767945	0.446165336053994	2.03996625322061	3.35982750894194
Wavelength_609	2.03124861727719	-0.425436813041401	0.525309902698529	2.44849545177473	0.508705273091718	0.480679290456305	1.09452153852606	-0.114666169755692	1.01463263568404	0.719438971722266	0.180864347715636	-0.554787451501755	2.20284749122704	1.01208290791231	0.890041187147906	1.12058990206911	0.69397657114982	0.244200756677719	0.246950693661079	0.18565202049938	-0.769140153675444	0.96473733868785	-0.628215535089448	1.22742687229443	1.34639696631137	1.95155707888018	0.708298732283098	1.61464882860513	0.291521825442629	1.39187732845452	0.062687623116532	1.4341255308311	0.982583477286262	0.927733892139532	1.03157201214801	1.98984078864543	1.12052758955112	-0.0629841102787256	1.04230873734739	1.86038289487695	0.533623748234482	0.900396040019007	-0.770059181186211	0.750142178250365	1.72255951016506	1.24095649181433	-0.912461868903661	0.978085372407952	1.74787582836603
Wavelength_610	1.00650712088163	-1.50516768145469	-0.384473977691061	1.75645079060439	-0.522021454622864	-0.599153720788543	0.0153971617950136	-0.865506837969633	-0.675750618993118	-0.427389692468871	-0.654387727961521	-1.54513388413751	0.633121265025733	0.0623665267985055	0.00112201177846777	0.0493290799902285	-0.816217907533477	-0.629265696739523	-0.863698504145368	-0.926852753947905	-1.76345634997529	-0.169134289042783	-1.56349988458206	0.252894215881359	-0.67692367598595	1.09002658849235	-1.07123341999365	0.0459267895184233	-0.661122864156428	0.833129265381856	-1.22846770225259	-0.373597045620719	0.247697764924417	0.242900306146572	-0.429535567243196	1.02212587701364	-0.0157002554358316	-0.394975481209809	-0.195473217257101	0.927701116552524	-0.362066661950639	-0.35645968788997	-2.16308567941228	-0.347567906207633	0.109129710122243	-0.0675653195706365	-1.63941391765848	-0.168011842552351	0.279555812286588
Wavelength_611	0.491723742481877	-1.12500866886997	-0.822721484824722	1.29263820550997	-0.626586446139187	-1.20075482392055	-0.169616729399976	-1.13936879505922	-1.21658940082967	-0.396971351709468	-1.0223791858117	-1.58897485561807	0.197833052361402	-0.555926188171607	-1.12934778462943	-0.697677952252607	-1.4302955840531	-1.13014691900633	-0.876395145972198	-1.52316616701282	-1.84341029234197	-0.587431619168403	-2.01086523773255	-0.212264818903028	-1.39617891147387	0.136493030775118	-1.65037179306767	-0.635595945118242	-0.788434155541259	0.350892860217155	-2.26382799489106	-0.400812090113746	0.0654905560690328	-0.585032744245553	-0.312708738732565	-0.0482825753513453	-0.100987245912687	-0.215431869342311	-0.982779209706878	0.26855852009677	-0.637065056329523	-0.0950935218923852	-2.19303400081858	-0.645629191836118	-0.346076714683632	-0.299817572705985	-1.48295979494829	-0.567101545350008	-0.793644636881497
Wavelength_612	-0.565031364455105	-1.72301341724199	-1.54078465879046	0.0436007945654829	-1.07845469809201	-2.05918213939217	-1.40195410238533	-1.78691767509683	-1.78157084151384	-1.11936113401783	-1.69591016138166	-2.75816652091743	-1.19800687714712	-1.34300939678185	-1.97716903391311	-1.72743343715247	-1.78097142256888	-2.11837314546085	-1.75732590652323	-2.31526139725318	-2.39799576776655	-1.17973846097897	-2.34088218529375	-1.2211522586848	-2.4051511926058	-1.09618231077346	-2.65886377861962	-1.3152936510869	-1.68769613787384	-0.303388867158779	-3.17315745467406	-1.44496481467657	-0.616991559562635	-1.15056010347418	-0.993430712928573	-0.789668655104649	-0.943886979878693	-0.822731084007268	-2.05105994711578	-0.30970363790925	-1.48451817199145	-0.562684104172165	-3.26038314552797	-1.01024833346406	-0.977314619129531	-1.17755167473448	-2.35308886823181	-1.4856376757241	-2.44902589107701
Wavelength_613	-2.0654268410167	-2.72901503125396	-3.04128459879553	-1.23132267216234	-2.02636465887835	-3.50745172395559	-2.88879913118517	-2.31509828220302	-2.17132390579152	-2.5865743991455	-2.54158713718831	-3.96918474496748	-2.91721698216496	-1.88644515361618	-2.55099160768031	-2.95932876452845	-2.19927025059072	-2.91804264710081	-2.90951442181326	-3.16771357433941	-3.15813981228932	-1.95279378165389	-3.27364573229817	-2.22260520678728	-3.60342715282547	-2.19026205517117	-3.58568703984604	-2.16330774912633	-2.6653283960515	-1.6838425676981	-4.44600099796675	-2.52462184976925	-2.00083382355037	-1.78225202728319	-2.09999484571592	-1.58495845242084	-2.17253903385701	-1.22415838171682	-3.15604629653704	-0.959269989200777	-2.45840075305066	-1.39575670616743	-4.35593126525284	-1.90462204809617	-1.93253575487644	-2.02498509229187	-3.56369613815731	-3.01470913781261	-3.95072319327268
Wavelength_614	-3.21213433108327	-3.49057380494392	-4.70166289530815	-1.94847042242606	-2.60800938778053	-4.88976892633627	-3.37005304911655	-3.22390933912588	-2.39257422790585	-3.69888285918957	-3.27846506083563	-4.66963390101109	-3.87557224680291	-2.01115997469562	-3.17175370512485	-4.03796294686681	-3.17038062001329	-3.44634287454992	-2.80195142507521	-3.12397593661039	-3.14581722626006	-2.49405301285688	-4.6613453538165	-2.50471873160266	-4.57028708367002	-2.86793270523745	-4.03479819519702	-2.58250433875125	-2.92511523626852	-3.02006580063127	-5.70050587240959	-2.47081647570882	-2.76576541588006	-2.37180543925987	-2.47975997464533	-2.4995173652747	-2.4663042967005	-1.79479890468011	-4.36280767017788	-1.42512514246906	-3.0572212434511	-1.66381373379165	-4.2159104345346	-2.8293714831729	-1.89679052385984	-2.43784483814717	-4.05418242186146	-3.92349290135997	-4.9579071101325
Wavelength_615	-3.68964378099197	-4.2742803455561	-5.45864851678453	-2.60970560289881	-2.66130256333984	-5.52525593651027	-3.8256298525722	-4.29491604098711	-3.52923726808837	-4.07904003368492	-3.89035022073516	-5.43394842406914	-4.74765694279136	-2.32824286781482	-3.77674018381992	-5.13629457384678	-3.67724516870692	-4.01576470968582	-2.99286203617586	-3.66060122230589	-3.37505175166683	-3.28658202225368	-5.31813170079309	-2.42291995988839	-5.42787440601454	-3.26208096896189	-4.76659073372642	-3.8989933360638	-3.7655851050716	-3.4960041325383	-6.67326080833491	-2.89540009925507	-3.07496326814984	-3.12282707622749	-3.26866124798332	-3.03216700985579	-2.62732323414224	-2.34949768798515	-5.07618031917324	-2.25227504555611	-3.63515493211354	-2.15691356002433	-5.14650277031337	-3.76587736631942	-2.94223353867259	-3.29135682115342	-4.81023343852312	-4.32285260698507	-5.43776508627021
Wavelength_616	-3.45923859157169	-4.16344019081318	-5.12266872549614	-2.98303454523478	-2.57510212599604	-5.26293968262566	-3.85508345617209	-4.27226068154229	-3.59960804981715	-3.89847674006987	-3.7234288208732	-5.45439442438565	-4.99761274924749	-2.17761088328268	-4.04497629065976	-5.32623046911066	-3.48862563013003	-4.14143924300341	-3.02832386652217	-3.75203607483554	-3.13042615529097	-3.51743313002493	-4.86497575713736	-2.62760430291078	-5.74429931499591	-3.52846657946679	-5.15040846726009	-4.40954599393038	-3.99929135007565	-3.35278949248341	-6.55950160789216	-3.30280721609988	-3.03851590624257	-3.03376047704877	-3.56705564434676	-3.10250052270155	-2.64868308521125	-2.20425141691093	-5.14630112043357	-2.15482263636979	-3.58984722187028	-2.03128625535314	-5.66201103274434	-3.50174817172976	-3.57883301612931	-3.27840319952816	-4.74439323966131	-4.38368690225143	-5.61437265772467
Wavelength_617	-3.11925917178134	-3.84323570998935	-4.7524045847156	-3.21480787094982	-2.40572665439027	-4.57614084833914	-3.95490274313993	-3.99903227373551	-3.30047364246289	-3.62450335975101	-3.51174779737707	-5.31312144746065	-5.01876657371815	-2.06207474855543	-4.32426604113524	-4.74467383616734	-3.15995252564307	-4.28444778977117	-2.90332892417737	-3.41669051772724	-3.10986564396164	-3.25295597239788	-4.32109154759546	-3.02748421545869	-6.31114275986272	-4.06935314090533	-5.24528226735222	-4.16714229472285	-3.64377538253146	-2.98927801757261	-6.58818297555967	-3.51568485737168	-3.15197905238461	-2.56458095416129	-3.70963170771885	-3.28478876858122	-2.98513163196976	-1.81119066818941	-4.94965020088089	-1.81641782768211	-3.38366278030737	-1.5163710481558	-5.87880991065529	-2.58797471353969	-3.67241012878575	-2.57969254707283	-4.69232636675205	-4.42523966770433	-5.59021209810177
Wavelength_618	-3.24949145173342	-3.51952895040347	-4.3154733785129	-2.45685796209952	-2.14389900793807	-4.72848091873645	-3.95907030146949	-3.98792712322508	-3.12829471034542	-3.34530594953262	-3.22459494377652	-4.94214257846544	-4.76948743391627	-2.2750854159217	-4.33901370349218	-4.6291840586909	-3.27370606370587	-4.15642357656481	-2.30746766655241	-3.27983804330715	-2.85746192540131	-3.02251231518348	-3.83424225438926	-2.63675828260362	-5.97077246919215	-3.99583528797374	-5.12974866886001	-4.19825563252398	-3.54449709625481	-2.81338443142157	-7.0494197363697	-3.00031598403261	-3.34647209439363	-2.95675987729358	-3.68399062035804	-3.25463550351964	-2.51600968686512	-2.19738651810518	-4.980022217291	-1.85710881905733	-2.69942762540965	-0.956990346492124	-5.83677551588695	-3.02940554479354	-4.06043970679494	-1.65502412365403	-4.69610569119519	-3.68973489816108	-5.40378506233587
Wavelength_619	-3.24729918708343	-3.26311668018099	-4.41738823536756	-2.4979719946728	-2.05913629880884	-4.72715479765712	-4.17684400461408	-3.87818394178245	-3.12332899614834	-3.32848670132899	-3.06540489397729	-4.2975840605042	-4.57980477630024	-2.22582503252795	-4.34444912012224	-4.78201925722532	-3.87935056611279	-4.03106116934326	-2.29711872904275	-3.61717391983179	-2.37137192499101	-2.94911677934589	-3.90675255551621	-2.66484899438447	-5.82911822929305	-3.72925806178251	-5.50221907935827	-4.28714753950886	-3.60515832597532	-2.92799388441259	-7.16328592569582	-2.80767307205271	-3.42424561709292	-3.34949787303943	-3.27753265764895	-3.09679895326068	-2.1564520486639	-1.88060959051436	-4.89785975434989	-1.90979316507399	-2.69180498506848	-1.06411564357568	-5.37171402085286	-3.25254646424784	-4.25783685934985	-1.86172371505073	-4.21727152907234	-3.34599230560603	-5.52286315697175
Wavelength_620	-3.22385148238155	-2.85245716047593	-4.28153010823159	-2.98674048276978	-1.96052554443717	-4.78585062773643	-4.16774782768674	-3.44963918883692	-2.69078038935039	-3.03966706884371	-2.74575270110933	-3.50679026859735	-4.54209084726884	-1.9632700654636	-4.26401194950948	-4.92922207352023	-4.03058567827577	-4.02651859750271	-2.4690487334717	-4.01344768107858	-1.68524873620623	-2.44926348569333	-3.78970849790438	-2.75291360148999	-5.78122631040173	-3.46788173693427	-5.60395132791166	-3.87665823862992	-3.52495814124682	-2.99768397230443	-6.90246971582346	-2.70547906427878	-3.18378636340783	-2.96281152140778	-2.5905370079102	-2.80394006293106	-1.85336362872335	-1.27489202424774	-4.78850135375891	-1.38638751869875	-2.8987804789167	-0.944993797723466	-4.96839852168533	-2.8064996726299	-4.01494297033002	-2.39078346203825	-3.8559134079156	-3.28757759442164	-5.74410499458293
Wavelength_621	-3.17416044425847	-2.65627994938054	-3.69410575346996	-3.1736919238312	-1.21871680024951	-4.94405433713835	-3.74185030518038	-2.80099404593963	-1.87725398077067	-2.42837002882643	-2.15787083793489	-3.29123844274467	-4.95828035124317	-1.7420173931543	-3.93962112066084	-4.66219230305075	-3.01144600105186	-4.52042950166548	-2.17931927362519	-3.05096677099035	-1.37537469588723	-1.78477492998575	-2.98312557265737	-2.37374192017786	-5.54698755276568	-3.75611115971495	-4.90226363379894	-3.31137015997813	-2.9413116040955	-2.76300798123873	-6.15564402856529	-2.54630675579983	-2.75065002936	-1.91721808781314	-2.3071677794057	-2.46875307755629	-1.64077982706671	-0.985059438167985	-4.48119040718197	-0.295682721161644	-2.57958696004755	-0.359839077832628	-4.8747718364581	-2.0977968380405	-3.4227986980742	-1.87961038730531	-3.96132354444374	-3.496841026635	-5.86696823516599
Wavelength_622	-2.95744561076843	-1.4576005422787	-3.3703758083737	-2.77178645440843	-0.544972753225248	-3.98954430850939	-2.41007790848408	-2.08438197909715	-1.02965993654129	-2.05246135914001	-1.84425346171999	-3.11188804837725	-4.22702684742199	-0.54955685947912	-3.21965451852177	-4.19779839366063	-2.32298372643591	-3.2923977236015	-1.12427489518311	-2.80551243444432	-0.734814556172062	-1.27841649124679	-2.0479633494024	-1.72924220027592	-5.14411330055837	-3.16874403734433	-4.16020235187238	-2.46670300686646	-2.51263664161531	-2.66519382272195	-5.35447689668823	-1.77167760881286	-2.50828567033009	-1.66627091570648	-1.61156811230958	-2.27448102036552	-1.41618520337165	0.210877532788111	-3.7618464861765	0.122998933956069	-2.0391244657202	0.387439576063241	-3.94310246296711	-1.6801847958568	-2.94490531322644	-1.85605788667695	-3.68184746766674	-3.17708911645222	-4.6526196753146
Wavelength_623	-2.24995335409056	-0.389259130260736	-3.04569245018564	-2.621862700618	0.114364391780288	-3.26271325452565	-1.60456614264072	-1.76199147195369	-0.0914512116853632	-1.71747010576928	-1.14569963216902	-2.61536276728051	-3.57916766469694	0.363575175237511	-2.45123418417863	-3.77567205240713	-1.77588175054034	-2.48613610102269	-0.288971057915372	-2.44370939788913	0.306062683813907	-0.815160866544388	-1.02640958525611	-1.38115134253522	-4.56848198957847	-2.35648786716437	-3.80212908462294	-1.47915062511348	-2.04589897883154	-2.46098849746925	-4.80782919940524	-0.935037060497871	-2.13517776459791	-1.40400463454383	-0.766055704442721	-2.14750421578287	-1.05261312218252	0.753254505589593	-3.19404056818462	0.876757092183018	-1.72064635274345	1.24919109847134	-3.050335071189	-1.47869629926433	-2.37151933894402	-1.6799899520861	-3.00305275475168	-2.64615378539843	-3.38188737427374
Wavelength_624	-2.1096627492343	-0.727549505644296	-3.18037510575626	-3.12567750804673	0.0934419076761061	-3.7865450428146	-2.34892015230506	-2.25079181898842	-0.158667049619447	-1.97139649541643	-0.887345186249855	-2.68225732477165	-4.1314963292699	0.0719987050873933	-2.38142509811989	-4.03909396195289	-2.10768935548328	-3.10276423208233	-0.552208736832084	-2.30842217770733	0.656014735535167	-1.07416650491916	-0.761092532482306	-1.64189073657449	-4.71890739754271	-2.13427594901759	-4.27485248710684	-1.3612861244055	-2.08154526484146	-2.23516966328912	-5.22872915420942	-0.867150352710835	-1.92783580549498	-1.48031539785599	-0.626808984882516	-2.24152458390005	-1.0569049647818	-0.0740768383359297	-3.41163308550057	1.27800588745037	-1.85614274452161	1.11370375818501	-3.3726383435537	-1.81441085710836	-2.30596098196017	-1.56125024863325	-2.72222096222477	-2.7020649761114	-3.43317802466089
Wavelength_625	-2.20900399983438	-0.993021977360417	-3.24695149708037	-3.1287062895412	0.0263897419995047	-3.55786860397729	-2.5891107450008	-1.86688665392463	-0.735209339508049	-1.62729411820147	-1.08510359061123	-2.93914304136872	-3.96392203947639	-0.381224178422989	-2.91345642524866	-3.95052909452025	-2.15498119759542	-2.9291538568238	-0.600564934550268	-2.19695144305244	0.402563762504726	-0.905451887598759	-1.06412484359231	-1.87259875133185	-5.15520411551609	-2.81281908314013	-4.05909776403687	-1.69772804423389	-1.97481027245604	-2.02382235907287	-5.12123829446253	-1.57744574693961	-1.5467834413461	-1.55542380648699	-1.32535445708321	-2.47774154585784	-1.08587326463941	0.157836081934236	-3.6612164533998	0.72799839126471	-1.57313283359399	0.734097069649754	-3.85508693098964	-1.44737669100507	-2.60982574391973	-1.02239397720155	-2.98947907496936	-2.65381332047198	-4.3731885316675
Wavelength_626	-1.99151088816047	-1.07595389567314	-3.13883161295884	-3.27041571026247	0.584896600426989	-3.25327036568777	-2.81853464733191	-1.9811150862917	-0.897330637973518	-1.53827813554264	-0.745789387948848	-2.67605656083689	-4.06273238429663	-0.419753436864727	-3.17634117034741	-4.04811057940342	-2.48911529618529	-3.16268358409188	-0.715654609992898	-2.08953160006155	0.380343111944419	-0.729364339240286	-0.882124771527437	-1.92883813009285	-5.3203843581526	-3.00043192302021	-3.95557222531454	-1.85482201581569	-2.32699145911785	-2.05079019155877	-5.02982635195704	-1.80719197397894	-1.72972339938995	-1.61518183099909	-1.73483499554235	-2.75991693791193	-1.36631161107468	0.571418679946608	-3.68498822113295	0.422848177060295	-1.59058301822895	0.949314940052775	-3.86335526979007	-1.27317447191103	-2.66561092208956	-1.26302772544402	-3.28675999432735	-2.45394972100948	-4.4974547539428
Wavelength_627	-1.39145565676923	-0.787029314671728	-2.79920997083407	-3.37845359718575	1.18180460720141	-2.84497821766242	-2.87731352728618	-2.08743573972951	-0.772363942562855	-1.48780399149378	-0.0470333574493064	-2.10715673819229	-4.02822651690421	-0.162214648455659	-3.0878820851849	-3.89847289006434	-2.7539384124582	-3.30985086515889	-0.570968819109234	-2.01672062092294	0.811260312227416	-0.566816910316752	-0.362365872023188	-1.94628535936636	-5.48473954446193	-2.61324496363354	-3.71430877709927	-1.80498054910258	-2.52417734974982	-2.07919275263734	-4.77420115267405	-1.60299389669989	-1.88288030176402	-1.4928772383236	-1.67382216590128	-2.92959898293387	-1.66573554207567	1.08871678351013	-3.64104575135372	0.407363965960704	-1.49677697431056	1.32244220825267	-3.760215847697	-1.11852654160175	-2.41018177960092	-1.643945688844	-3.26935162278633	-2.35735136639027	-3.99944899878297
Wavelength_628	-0.299159130979843	-0.0831739412451655	-1.67009525668464	-2.52510548591012	1.59069136538588	-2.2744660041576	-1.84915592268658	-1.48006611021729	-0.0288596355233623	-0.767167089078393	0.91488683646145	-1.05395595135961	-3.30762890571279	0.327812407500159	-2.42807738620544	-3.384524154807	-2.27953968790636	-2.4705596699904	0.24004150852972	-1.77633962351957	1.86656920695814	-0.22690670199734	0.121606793711439	-1.49821282276151	-5.12025507227383	-1.52018235157821	-3.11346049716014	-1.02261018126285	-1.23539513158095	-1.4601063945429	-4.19414767911577	-0.814004827078063	-0.848681996800937	-0.94015008170615	-0.726971327958278	-2.35061709242178	-0.907839672644229	1.67693769643268	-3.11172136326367	0.843838140139135	-0.908168392004807	1.83878808066108	-2.99109926121431	-0.707550450897996	-1.38137444920038	-1.34092391895419	-2.1614651374534	-2.03272036978438	-2.88511711358907
Wavelength_629	-0.160201302940832	0.683761232111477	-1.3925308146712	-1.76970481999069	2.29376798518965	-1.85012173518287	-1.14647701593291	-0.120920936089734	0.543266837990814	-0.369230827687193	1.01956413268969	-0.280759551696265	-2.90058164287862	0.720576127358539	-1.63006392335368	-2.92742161293724	-1.50599716501818	-2.33988847138572	0.396413455875738	-1.53112018027892	2.03536549525097	0.60384113016591	0.558212218261962	-0.872286047722788	-4.49932644418508	-1.0762888902822	-2.7578183294371	-0.694747641377745	-0.90158053751549	-0.99665165287096	-3.76925294398794	-0.316519664055214	-0.518447864208357	-0.157037831415236	0.179275058423745	-1.98956728652245	-0.343820500701241	2.32807784673434	-2.78297977008287	1.64385528684119	-0.643263710353738	2.42678046954275	-2.66667461681428	-0.194000548493745	-1.10833940836009	-1.00141476608625	-1.79184145746006	-1.91902637688605	-3.11308212019105
Wavelength_630	-0.103908579568895	0.988909052921625	-1.50161928426308	-1.60928588361517	2.74713024093183	-1.60420204047649	-1.12870000974482	0.476464607621972	1.06353151478479	-0.277838374237897	1.19502525671327	-0.371246408987099	-2.76349058770443	0.822480451949841	-1.61123751334218	-2.66787017611093	-1.3557469699659	-2.06728401175381	0.382839866540655	-1.4616363956609	2.49271957553469	1.01868390284974	0.91497209488733	-0.818017861290374	-4.04819124972381	-0.702802539719256	-2.52637193124087	-0.611395038912587	-0.871755653458255	-0.954014768780751	-3.70554071050233	-0.0398937091205244	-0.456226386838378	0.105123880797029	0.351324293813785	-1.85559859084859	-0.0818747669646969	2.48665585365049	-2.44406109003704	2.09062695539413	-0.628494208279609	2.61675878686998	-2.80264820901137	0.0993629767171588	-1.26506210503102	-0.810396719859693	-1.8577284551591	-1.9267273482672	-3.08354629550284
Wavelength_631	1.14040265174424	1.30362678163116	-1.19515528870003	-1.06736095761142	3.31538825400974	-0.803170217793188	-0.62558772362158	0.823551131856121	2.0332574187934	0.0639868963971045	2.45133733025112	-0.0141250420459547	-1.98716459185166	1.01941790244912	-1.63882915545783	-2.14382861320471	-1.13039245312094	-1.17485489539574	1.20588348153805	-0.568403637666262	3.98098457551425	1.63709642765906	1.49498756942295	-0.48964743249638	-3.4057515498298	0.218629338239577	-1.40365324780078	0.508245034129283	-0.050606169095143	-0.883128974119917	-3.70610739956267	1.26624480349989	0.357243046798931	0.53944155867805	0.796314976856219	-1.45360328430877	0.886474877937444	2.62340702439131	-1.77614577888716	2.63290984409512	-0.265563182734419	2.89929282130232	-2.34847211357373	0.515888501916293	-0.751643601063225	-0.126218869170208	-1.12856226188236	-1.1580668332232	-1.56585541422409
Wavelength_632	1.69797307746063	2.84922315349234	0.0872848410870751	-0.289649376971589	4.5969907424447	0.714894630574984	0.397308790435086	2.44348531506762	3.12482544829587	1.86466571923367	4.09261725992712	0.818305238507395	-0.798543591407164	2.2316745840037	-0.674661939485625	-0.559848652674183	0.115157211013033	-0.906944405158095	2.14553798649317	0.0923064704849846	4.61074371280653	2.63373894815245	3.23051393257784	0.385808084008578	-2.41517511480932	1.29667497751893	-0.208606300052794	1.57837019236185	0.895263980895536	-0.020365469146826	-2.33385162672856	2.08993312043491	1.47960190630489	2.17174610124322	1.62286036838626	-0.68076253669976	1.4846070918008	3.70582623774368	-0.472960293053869	3.96432660334453	0.674534456935338	4.10473287494017	-1.39731882522219	2.04627997735161	0.665928107110934	0.952672417651266	-0.722345296501063	-0.25569523274198	-0.351541251661142
Wavelength_633	2.42359926898453	3.80026108299123	0.806665708417753	0.353020811314512	5.47412339982679	2.09713026209809	0.870567175717782	3.58228330684308	3.81795893381358	3.04376753825159	4.88572973772953	1.72169337171195	-0.105377905020321	2.69071586882693	-0.090236303216443	0.415762912746976	0.575577922412657	-0.597126520854596	2.95148130893527	0.844391205604783	4.70789030238024	3.41064371266272	4.30123648369129	0.753480436382872	-1.70277518886919	2.04370829643945	0.549451520831648	2.38733495211071	1.4767887204683	0.49640550952251	-1.2392067270517	2.5484400247217	2.26448992569034	2.67560281852921	2.35668256389023	-0.293968375507994	1.87635882548094	4.55082526770272	0.412949083058827	4.59910128381893	1.29530655881006	5.12874826374607	-0.624995824639734	2.69696961989146	1.43911703866958	1.48679685775963	-0.285505451414255	0.403063238037595	0.399621025325224
Wavelength_634	3.45279890648954	4.01550255338084	0.979016987271167	0.637040261146169	5.68706104848929	2.81640927806432	0.982029568669569	4.13490636286273	4.07726929311347	3.45873981146542	5.3545818364431	2.66377899050509	0.274769793405903	2.58332668527384	0.452140272082603	0.893278543181114	0.811245537426841	-0.203614137692858	3.64526732215932	1.66425814785779	5.13493097072324	3.67368408733673	4.88134133360295	1.14990284702502	-1.17663567543137	2.6590810107477	1.10387210553681	3.16759329685271	1.94644561349448	0.711762683737278	-0.64998574999569	2.70227932052675	2.77972620856713	2.51767281190268	3.02942912009844	0.10353531023635	2.22386604715884	5.06039502073041	1.11438665844101	4.58560814221573	1.79974893915667	5.52090668830161	0.187817063550066	2.49199647232346	1.84155745765188	1.89856168292144	0.410117436440158	0.92982049777629	1.04833425195017
Wavelength_635	4.49793204441801	3.64552425003894	0.891274016125245	0.565688902221693	5.39968279725428	2.95424824764207	1.12226648531533	4.2799560787966	4.45945590782539	3.43282116618053	5.99279474378884	3.24438547947207	0.420033328621884	2.79609882416877	0.827022927512523	1.62465194331348	1.40291561366668	0.256134348245096	4.43195213138636	2.0235550368336	5.84209652270321	4.13569075409015	5.1135661694274	1.57577388925249	-0.885221739661194	2.8633770061552	1.91514916106236	3.96987364182466	2.07775664379864	0.712036442259498	-0.879019028012999	3.2001773874641	2.86042612312695	3.01510084472887	3.71518104361127	0.383770328736669	2.17578508959501	5.67711490145689	1.09687962212557	4.6953067932304	2.33615805626683	5.42923964220177	0.899774409129792	2.82490826884544	2.20160090520875	2.54198469485912	0.955809983149839	1.18207530491132	1.27111430361108
Wavelength_636	5.59376855298795	4.78341895988643	1.94057649536773	1.38966535279868	6.1674825281269	4.13581674974025	2.24412211281458	5.37513686747207	5.08029585623847	4.54798810355012	6.42389807045334	4.23007961001018	1.63557435805995	3.3896118409019	1.37214850081091	2.46791316469622	2.16110025169802	1.39243637485984	5.33893129064503	2.59880397499706	6.92362292177254	4.83551752623219	6.37451866515169	2.43924186590477	0.465779403950474	3.65478227842837	3.3281501764365	4.66623438017398	2.76494393056816	1.72773236432884	0.475262723950133	3.88609563475529	3.96938494776883	3.66302161137304	4.43726078776113	0.858025958778907	2.9646504768706	6.36815774120524	1.91061831479309	5.11789940689963	3.41062412404581	6.65445682532211	1.76236005791436	3.58659289854919	3.42479589008799	3.20281059078644	1.95381269907015	2.13355578004129	2.4488647969017
Wavelength_637	5.9271598563584	5.92494370064725	2.31216072316872	1.90631685038589	6.72076331217346	4.54385896841141	3.27131021954962	6.32939187611457	5.1696938165689	5.21354950688894	6.83702532853325	4.90837017062699	2.51368044658078	3.99367666685142	2.11669969049067	3.13069041661615	2.65771293498982	2.06272167395374	6.25191994483458	3.32423661855563	7.12262372585364	4.80042348802026	7.54127146850652	3.06510555027643	1.61003666178316	4.49558693566039	4.1632023123685	5.01303913911522	3.42518393512189	2.20179692507355	1.57085618343001	4.13316755188517	4.46817036356067	3.93997838938093	4.9656400065072	1.57664685900053	3.16344470567732	6.63256360594114	2.65711968387314	5.21821120561786	4.34823190126885	7.20339429779578	2.35256155346768	3.6941030938938	4.57361748573226	3.60714676344816	2.78890456053805	2.87220898987407	3.24102824843576
Wavelength_638	6.101276256172	6.11724869527677	2.02631951001771	2.12534255221354	6.60845064673266	3.94214433117294	3.77174974986185	6.58289847689049	4.73091233364825	5.31099087339762	7.04866039536651	5.24204526117788	2.2485672186028	4.09521933850238	2.41342562491415	3.70263215613059	2.93835974648513	2.13919106169169	6.89021960419844	4.06932554512752	6.3662576996372	4.22817572722285	7.97494573336541	3.06805041635196	1.99917917416082	4.61736588788415	4.37311124132639	5.18110472356386	3.6238934787406	1.93272200048225	1.46092390623347	4.36622281946639	3.92212843983216	3.7906918310854	4.87168495411933	1.89486915218709	2.98154412075115	6.64446497652175	2.80907493105097	5.03956554706622	5.02879637050398	7.19134194646169	2.87704161727206	3.23918788424204	4.85556001132506	3.99630974158929	3.22460279998333	3.42866837771757	3.3346903364325
Wavelength_639	6.63644043776639	6.01890701157424	2.82727226348974	2.36897080035928	6.74423847765247	3.94073473643113	4.38230608328446	6.78547328251874	4.93624679332995	5.73866484815263	7.02172695961987	5.80316417147158	2.53049185749054	4.10104046948625	2.55844034676931	4.39397360974256	3.4066245423306	2.37239179847716	6.92506334935592	4.51280542466288	6.45348194734926	4.40061051613098	8.73377637957571	4.20625996303256	3.07255837157469	5.05790063368202	5.44253427016687	5.84409577560485	4.08681219792038	2.46338539154824	2.15137412916521	4.75717176973893	4.433554832825	4.16684312776601	5.67809100637687	2.12527639005455	3.79638180444257	6.57468605596345	3.6523392112023	4.77535176656806	6.09146878885655	7.38450617671532	3.87078164862574	3.31538404952247	6.28168987718476	4.29935634777703	3.87439063110615	4.81269901035992	4.17234318056343
Wavelength_640	7.81472785536613	6.58279643987554	3.96416818961843	2.72447975150821	7.40093381277812	4.95596047244946	4.79754584200976	7.34972036692416	5.78996534628907	6.46394332875974	7.61146664542229	6.38227854171185	3.3402954008804	4.53557313095409	3.66009472096491	5.4408392168205	4.44775892373174	3.08262677144867	7.80295590488334	5.21991307378072	6.79457736355639	5.02358822427436	9.77275035121278	5.0862386662758	4.58810938862982	5.78904080719116	7.0784111499263	6.7688329028259	4.66124728817454	3.01151568186274	3.12080074948861	5.55410335517349	4.93792240957615	4.77515803399684	6.19877868653491	2.81383441257634	4.13772334265719	7.61851472236614	4.71693034814239	5.40450770865704	7.08410157040808	8.13479144757216	5.15738264823519	4.11140834183329	7.42847237822429	5.35930117216414	4.28916059912814	5.76774599048584	4.90370934459744
Wavelength_641	8.5044041610375	6.68519772676562	3.75703588609968	2.86179875929978	6.94358803533755	5.10284945707907	4.43189296670721	7.41431134436088	6.01671123999457	6.49847497617684	7.47043476625344	6.70980965884968	3.60326595144488	4.60111615002478	4.45719090795637	5.78455887667707	4.83530759069095	3.50056950128651	8.4802588928098	5.88612311528726	6.19559562907581	4.9316751642459	9.9867886733212	5.0774034638927	5.2631446552682	5.84875306618555	7.457996679634	7.360723373911	4.6493567740331	2.82503228437345	3.46133258797118	5.97821183636548	4.62373301202842	4.47296119240696	6.19212061237996	3.228689516803	3.86069281540308	8.18905246191857	4.97430733683507	5.33992367258524	7.36986330061564	7.94097624091521	5.91619791888085	4.01872082082612	7.82694322715492	5.79721049430626	4.56514504987224	5.83200765227869	4.81898314421308
Wavelength_642	8.89834863042701	6.76783746114035	3.36419396118684	3.58054691247262	6.32136148689924	5.24921545417958	5.53989424065296	8.03692143086396	6.49885880704168	6.87578007272345	6.94686034071689	8.27969859493482	4.34386120383148	4.58032831489436	4.73542509035378	6.5368371914842	5.57296927289544	4.11876137646397	9.45609371645235	7.58305304576445	6.92732696827477	5.09928908519334	10.5676536633054	6.08419192018916	6.83483971932914	6.30992427889788	8.18863485427296	8.60715717945468	5.65677105569288	3.2460976632662	4.92634298645535	6.61781854560648	5.49026935205972	4.60878573829376	7.40388869862619	3.76291646214784	4.63688249616267	8.02342836922661	5.4902046482181	4.91144842689441	8.29999802468876	8.36525978319164	7.50256325750286	3.79070064389556	9.63330487037338	6.45460597543609	6.19819433939474	6.52278157442733	5.99653832618594
Wavelength_643	9.52036828799666	6.37457815728059	4.07491871006422	3.84249908095213	6.08520178863728	5.51932001546484	5.74509999128714	7.79088615848829	6.27834012813378	7.22052173390337	6.63626728463625	9.00731615503832	4.57218489952471	4.11305061469034	5.17406629409866	7.43362039156275	6.06402516943573	4.74327562111437	9.75312722448912	8.16223610500255	6.98986786183527	5.12478811422602	11.2320366913113	6.70806082440361	7.94380846394708	6.58436914128309	8.64729423996707	8.66190865149649	6.09101004471549	4.20950097162483	5.07597615294313	6.6999763212973	5.8326249236116	4.58073972295667	7.79608769188837	4.32092208523357	4.93354575789721	8.16091193484232	6.21692274797078	5.27294440686856	9.1500289782674	8.23399279079979	8.32823495235032	3.86591428601671	9.89115470898812	7.04826747664904	6.99734661142536	7.2839282354129	6.27345551744259
Wavelength_644	10.1650364348555	6.10857665587127	4.45971150309711	3.78454332983616	5.83713621516169	5.21223493508954	5.49730762264162	7.06018431814807	5.5248880882582	7.49964448443359	6.3804195117827	9.10177235478236	4.4235288210126	3.8695965979025	5.38973716038956	7.51921842801455	6.15314668059894	4.99320514636979	10.0017747078717	8.29101746632331	6.54025982921949	4.64543293366502	11.3728905988999	6.7529302198429	8.15262770339018	6.49057902760529	8.78401661307124	8.40150293453717	6.19328491195658	4.47445755722538	5.00630910445734	6.19148675895286	5.65620037832358	4.50406522648529	7.42455230242889	4.80886905040789	4.64109362838186	8.04022644415236	6.488374841692	5.18526388097265	9.46552714161262	7.68076939529066	8.67222328691567	3.57287787898024	9.92047631376327	7.5023420235718	7.29140813804969	7.89764249831043	6.52244311486904
Wavelength_645	10.3814360353383	6.66765630134467	4.85369693279029	4.18183037599097	5.81972245778735	4.97485276993768	6.24486458910466	7.63818871223523	5.51593580239681	7.96752649785339	6.29456992646806	9.59408838322211	4.54176802126801	4.09248847793145	5.56578064435087	7.48541660715518	6.42271183161383	5.55184882097033	10.5946557343644	9.20873598726982	6.76030735371783	4.50766117357713	11.8813698649515	7.14532891232637	9.03891116547746	6.69862417787979	9.56249993196296	9.01537537690521	6.52129333400906	4.86513731933709	6.3609678587013	6.33689362542601	6.10417355768684	4.54558360950093	7.57549048282403	5.34258954569974	4.84284557205666	7.91813525316278	6.70246349906816	5.23609818641191	10.3866059547463	8.05184765954046	9.2242565318099	3.6963998566574	10.93545363008	7.9737754662389	8.25118269044671	8.57237835554298	7.22262580608359
Wavelength_646	11.1114584695323	7.28880629953788	5.43194618842565	5.00699667708805	6.29757723061278	5.61782423105537	6.99888338109605	8.67865054862739	6.33840065118503	8.69996927851632	7.08069066044938	10.4158985770521	5.25741243470793	5.25687067599035	6.64604877532356	8.6985916010175	8.3568516071986	6.52401190019359	11.7655409989358	10.5839128575344	7.1965499903191	5.19237546333395	13.036679337465	7.8053195114154	10.0383724468758	6.97910806525396	10.6661690297861	9.97348418157567	7.23024023778548	5.58687869622897	7.96198406306053	6.84221409132059	6.82419638593574	5.17171883668221	8.17750439049358	6.09654237043887	5.53796240266456	8.64920895600837	7.50010297902063	5.86436181180695	11.9414664203314	9.20101347620426	10.097252344052	4.72484099262185	12.0814004328905	8.66924536894349	8.97923363454266	9.75622652371957	8.00274604770412
Wavelength_647	11.8230122711948	7.69878741575425	6.23729922987487	5.41524505353451	6.68334453746691	6.16795145927213	7.44408462149207	8.86891660378637	6.83356166991903	8.99865411619839	7.49445266528894	10.9837422276397	6.02491180498768	5.95448193255461	7.13296925854997	9.61933767105211	9.33344811707546	7.60088242640387	12.5117273751205	10.9781202487059	7.53898246330296	5.54291716447722	13.8554729712947	8.40603618945309	10.8321135027343	7.39427386338329	11.3646854043851	10.1604958899147	7.68190409951303	5.79507185460212	8.34010364335571	7.24172716801118	7.09584915184819	5.26578258921675	8.25530552214054	6.626975034648	5.52951759248223	9.41700087355662	8.32773072381669	5.7797520977272	12.7822992529291	9.68848358736748	10.915302417081	5.39598072519571	12.4393106841671	9.09792748379181	9.29282542732594	10.5504871735457	9.30095216262453
Wavelength_648	10.8511678790446	6.98572826157057	5.57156827749886	4.52124481532782	5.35661274033036	5.17512817485321	6.50622436191355	7.63036651640078	6.190869829035	7.86576249555456	6.05353593486948	10.4902503007026	5.24937208887984	4.9630924011401	6.38386167936895	8.54240899997203	8.39434322021458	6.75446784121261	11.4292464973421	9.86283533136178	6.13896456369521	4.9169743881865	12.6650219425131	7.84300680598108	10.4270344493086	6.70774276105048	10.3112558865528	9.27689973157199	6.70760936828569	4.67150551936288	7.20261102128818	6.58975370631025	5.6285435285467	4.03618465070604	7.33749398651697	5.83472242541017	4.95596055119676	8.84033974822687	7.8256774014567	4.40617283490469	11.6549144820017	8.61506705000057	10.7399000507616	4.24425352091659	11.5071834848179	8.03632818715487	8.86321351022644	9.78373038669512	8.45609168249634
Wavelength_649	11.2036680865147	8.00173312955198	5.63052128049597	5.13279475308727	5.42080909197859	5.8922147549245	7.06944368215326	8.68154508871496	6.83677507011376	7.98075607137573	6.07290748486584	11.4405975723651	6.18536438219224	5.40860105760216	6.29226507540072	8.77370626130174	8.93529335368437	7.07171798986936	11.4251595074418	10.6514489976705	6.68775774247905	5.32010059071962	12.6796372655422	8.08537264997756	11.1426985272739	7.06808227229485	10.6548382368322	10.3278582999252	7.13411867308155	4.90393825909513	8.45172800193701	7.23484169652687	5.89882702459067	4.48415524635836	7.97487193368684	5.74823347080279	5.33597589486602	8.82961157243079	7.81984949836888	4.44850959780235	11.8125795645278	9.74705059260935	11.5082642704778	4.54263028628594	12.213948660728	8.07675064249242	9.70665553844327	10.0914816693524	8.65230068927779
Wavelength_650	12.2308108690547	7.89011836590635	6.35807764637642	5.94740959276401	5.39673881163197	6.21299968003261	7.53410677785276	8.85302798587966	6.78313263347722	8.27936646000713	6.27596691324535	12.0473193412523	6.50467485409387	5.66908872552611	6.39569962800959	8.98305363358231	9.17546590853625	8.02821860290657	11.8763051175875	11.0760691588444	6.91501104486961	5.67316319526311	12.6386824267277	8.44936994770742	11.3681384122247	7.21712762554517	10.8960902099158	10.822481179249	7.77813123453072	5.17074804828015	8.89246670602218	7.77620876674022	6.26347824856111	5.13752056849462	8.64908732550579	6.11133930529604	5.77513807148299	9.37773293063354	7.79005303209951	4.73152160156423	11.6833922679648	9.83543382614123	11.9537013414634	4.83860237281912	12.2417394412886	8.61812074386931	10.6283218618907	10.5817829136799	9.14344794288765
Wavelength_651	12.1036391523305	7.22058750785367	5.74341973007906	5.68506807155524	5.40959102287847	5.9046404838118	7.06216696900497	7.95077001701879	5.89417722039345	8.0828254139247	5.97243956778178	11.4805334149817	5.84548228357961	5.50443878958033	6.21321301381335	8.26127936206448	8.78203370203016	7.91869031084466	11.6846991702935	10.7277211701488	6.26515493033371	5.21200373507644	11.9747158363644	7.92587998735501	10.3785392752352	6.72299907752355	10.5913208566682	10.1549796359947	7.49742382104989	4.67599519554615	8.22080446738186	7.2432875517718	5.81247150251392	5.08492454614266	8.39299651409931	5.68629342506473	5.61312776130149	9.52073384347042	7.28482287932935	4.09118858039173	10.9618407688706	9.10288907698954	11.4238267088385	4.41470126496049	11.777465889801	8.67805825453746	10.9481637348463	10.4713015962959	8.58946218112306
Wavelength_652	12.6129954594913	8.418672112045	6.39765115512342	5.70925319467268	6.26567213347054	6.8997617577847	7.34695121381284	8.08638955452001	6.51094247481933	8.84820700289399	6.98120172671645	12.1081795591958	6.41888772877508	6.05499799881973	6.14615327551628	8.32768271821925	8.83613094772798	8.63110817096305	11.7695416787303	11.121719283775	6.90837496027867	5.6466369160861	12.1810322925926	8.20257466462789	10.4190526560056	7.4642044228868	11.0260183728007	10.4146587388118	7.85797086879683	5.51824246479918	9.14131881876363	7.4133182963504	6.41364011906264	4.97860587667739	8.85549255583006	6.0427174483134	5.86481454739264	10.1071186442939	7.89994244635082	4.07523977418597	11.635604050972	10.4798712325199	11.4859139385225	5.23668409165285	12.0776388857846	8.62986880515249	11.3353369975771	11.0205289216548	8.91012513611128
Wavelength_653	12.4456430342323	7.27604787989456	6.25807041691176	5.5836115524119	5.85616526502966	6.6468586561054	6.76184771365305	7.61676608091127	5.84383610834898	8.47795001808145	6.72421418866727	11.9243798717831	6.04173766268409	5.86713917665967	5.4464885178723	8.05982169604072	8.21987148878624	8.45790591649979	11.0697711914578	10.5130231149806	6.40190275063184	6.14661567720415	11.2756628385098	7.84564757208446	9.39401326724953	7.20207792883137	10.8328323535071	9.83286741406667	7.40963881966915	5.07347592453438	9.26382511923881	7.45254176225925	5.57986164805923	4.78463806389597	7.76982672023671	5.73480114249915	5.67589630075868	9.83194464575863	7.24709636304203	3.64837899232238	11.1862139776165	10.444133237167	10.4248768351686	5.59165523639639	11.3791717048744	8.27570871671868	10.8981128864835	10.8037055773017	8.15051567069136
Wavelength_654	11.2041031371454	5.69687382984222	4.91604221736632	4.63699924118427	5.13692544974616	5.26173767213628	5.66874118765222	6.08342755047182	4.80398400803924	6.94352062941288	5.87788910291965	10.5263975942645	5.28472339560255	4.42084369572079	4.18295213205199	6.47304768374948	6.51576529559564	7.36187458491259	10.2076552006206	9.77663734374328	5.6666561145607	5.18285228567035	10.0431272909674	6.92986023580092	7.82960698355766	6.18148248559173	9.41863846867366	8.35301676850373	6.2552820915197	3.53639286510309	8.00219177963771	6.58368054122769	4.48494817258034	3.95759344715754	6.80641406573631	4.41738969528247	4.72801216587712	8.64811039165928	5.57828916474271	2.52502669172578	9.98279920271865	9.18652113099467	9.4057792060713	4.31819554586361	10.097137055035	7.4822932694179	10.0210381864171	9.55144980050924	7.04267957162195
Wavelength_655	10.6339238672655	5.13879236279424	3.81917319852873	3.91796327958322	4.43343914896078	4.35999882152384	4.36547402253458	5.0765248694436	4.03718013841197	5.97547850281903	5.20794069919444	9.80756820254789	4.79882122177149	3.59698605961546	3.55348780956021	5.16824939917344	5.65781879768469	6.51307668446397	9.2360679060587	9.39342256324065	5.25851814557572	4.51004765066747	9.16204765466278	5.95568324329612	6.94851388012532	5.50474997585305	8.14834738573956	7.48669297115277	5.5388054405641	2.12105572417875	6.89801003317902	5.71701848752516	3.89657730324085	3.42326074311957	6.39366969081226	3.85099033889623	4.05494038843057	8.09763406946823	4.59528049003202	1.84562001813201	8.86564963490456	8.63471103648212	8.90191068742376	3.49728173977091	9.1199559893472	7.02579612801329	9.58923443949141	8.50832385405431	6.42992988474796
Wavelength_656	10.1977676649238	4.79288533521446	3.07990073590944	3.70710654352588	4.08099141702644	3.92807035996787	3.36602543878918	4.77457735258136	3.83739434819981	5.61491201473002	4.63794718735519	9.39609537561854	4.05974746297884	3.28274837372817	3.13507398630781	4.21953536988435	5.43509166846307	5.53878202536055	8.20277645568855	8.37695857982592	4.59343335746461	4.23920489190985	8.53266467727119	5.12929504652896	6.15929671669075	4.62787550575022	7.59370272152845	6.88210645298139	5.21279598167509	1.66974618389141	6.27991823625733	5.64562235269124	3.21246556531628	3.35663136140445	5.57411299502244	3.62276688420648	3.6999172438368	7.80629615907173	3.94083458764217	1.73611312732734	8.0449168668299	8.85859626806598	8.04842988228931	3.27314954300251	8.47450370247447	6.30559935954875	8.94345761917403	7.9694167311245	5.27039214079356
Wavelength_657	9.18637324004136	3.95603505591932	2.01690049303898	3.50046933960779	3.29839992263374	2.81044587310575	2.85325389897746	3.68612084609669	3.34476465882554	4.46380765809042	3.73389324471198	7.95731068421607	3.2235596064386	2.2206214871936	2.20326843986444	3.02523949300847	4.44407421770767	4.71542457365291	7.54537078334957	7.36961409772056	3.96251085821736	3.11788129752747	7.56218178967804	4.73462662085389	4.70352776286451	3.63049887468119	6.64948483006881	5.99902705881065	4.87217439535908	0.931182956726223	4.77901723486467	5.51848127437499	2.42802233158587	2.60896011485233	4.97689338461124	2.9135761540555	3.104922284767	6.79785977104903	2.95974944898731	1.02007276218125	6.82613257657817	8.21073000466477	7.28707511066942	2.20624611153967	7.78016629428419	5.63687333250959	8.11917868425366	7.17863268836733	4.15295620808964
Wavelength_658	7.84694803138399	2.699128015265	0.996513869161702	2.45358519041004	2.80619053776121	1.4897239011105	1.88293187695063	2.24618507696799	2.47704510049228	3.16754766736037	2.76026024444431	6.53250315690577	2.12561874575492	1.28321447958181	1.27455415386754	1.62500658441639	3.2365928690395	3.94898182017352	6.46875528471856	6.55188169946045	2.75740796711202	1.93779113611232	6.55668463726803	4.34527401074726	3.49078646062612	2.52761147985771	5.65658785274934	4.7340466814064	3.92684206795747	0.344194939971908	3.34123107838771	4.56487075809255	1.39279015334996	1.52434257950059	3.89575736126878	2.11121562947633	2.16077095193519	5.91204931272444	2.3530644640391	0.0692778324670158	5.53178885914873	7.2433481010692	5.99639935237834	1.3802122516762	6.71918494445317	4.34757059559499	6.85019081189883	6.37926218856817	2.86266201298645
Wavelength_659	6.91019554165751	2.18484161774309	0.417964669223554	1.45049957051856	3.15210866296554	1.33565499420031	1.51011302234583	1.53556460773123	2.09939194427727	2.21782967137914	2.49134090656034	5.81495187324184	1.61298886123341	1.20849955446253	1.06105588763399	0.883746564431568	2.8769525519142	3.8266182539212	5.81751229293303	6.23393393223295	2.85077057700268	1.35063591613017	6.64110047425742	4.27198449002652	3.45809098899048	1.57566653536499	4.97647516294855	3.7685132217195	3.36684959268346	0.293060224532334	3.20130675108003	3.56259813774931	1.03799004921527	1.0673468860996	3.44061073478472	1.65503248183901	1.52246170678962	5.31537456353852	2.17094687115646	0.0285808109823845	4.9429244396355	6.70206022974738	5.10533899848826	1.22962340276591	5.99099687547825	3.52576106915756	5.71068924626652	6.26777842553549	2.05440854108371
Wavelength_660	6.22461266706566	2.09027729234396	-0.213610172241295	1.14993600360316	2.62131791920583	1.00384632637123	1.112373937722	0.957071843275849	1.48048522684703	1.49048902773301	1.954570507585	5.2735923037502	1.11011748459623	1.07887991498377	0.813021351797059	0.27213325177269	2.61028107190455	3.90234838399578	5.28162072855259	5.53106443957475	2.89206034224674	0.536075740376233	6.17696113533073	3.71470813578415	2.93411308565098	1.1192819356788	4.44611961665001	3.37710825045209	3.35884414418098	0.157228471244633	3.06928184095255	2.64011712456129	0.761099095469723	0.433965643198502	3.00277960379534	1.35990750047035	1.45652712556235	4.41143507742525	1.87252338899735	-0.0631563641107832	4.61141159603426	6.37071132648931	4.83498118876663	0.549128249604726	5.78009216764933	2.97733256479996	5.09519045077055	6.01195449997038	1.36398608457521
Wavelength_661	5.97380413186189	2.09652153292797	0.23169040980544	1.24281342922632	2.1794508969083	0.925165539917136	1.16318312370495	0.817287431284438	1.49829095756364	1.16173881005922	1.67253769808131	4.86975843911384	1.07818824935511	1.18091577823412	0.693640464204409	0.587170616014073	3.05543541707782	3.88632162984941	5.254813331834	5.30877506234654	2.7680604000617	0.757872949014071	6.13911479583558	3.63839700116916	2.76500629968026	0.851375755975039	4.40023362339654	3.43001707654171	3.45026286692612	-0.178585275987861	2.71022900235576	2.65534675445413	0.342109298289221	0.346166885229124	2.63811605736746	1.19571899535937	1.83127417668837	4.08403902977537	1.98009440500727	0.0803572894232266	4.29775518198251	6.60976492687997	4.73231973850837	0.666571998022725	5.33867546876454	3.13618664106948	4.67703293506744	5.99230157190377	1.3151447880166
Wavelength_662	5.95525115911082	1.29401557824275	0.636409492061844	1.27658384190196	1.9819719940878	0.763085641123314	0.920351800335606	0.376725374639136	1.639218336236	0.331534722660918	1.23023949144422	4.0006731517979	0.863858012261553	0.435576841013734	0.371840865892149	0.324005636483296	3.27337319600717	3.70869188859264	4.70592032762207	5.09423990395702	2.53892434028133	0.332375202226851	6.18176026071851	3.46079464268057	2.81244793178449	0.0565565012117013	4.32548056807922	2.93338461204927	3.10927886692562	-0.213564594241528	2.16706107663318	2.75324186564088	0.0364445331781872	0.104927852847142	2.06764785278564	1.14825763548068	1.63770949881494	3.33615694641245	1.56063619564023	-0.0456639026321287	3.86221010449669	6.570046049191	4.21359744208333	0.621832569903906	4.70036452577311	2.97098555429707	3.72093246303155	5.58413589498666	1.17730023218939
Wavelength_663	4.59515008775533	-0.122019792702422	-0.454155259063536	0.529428664677783	0.908978507448477	-0.521689270334165	-0.451958402377998	-0.636794587261994	1.01771266259331	-1.1608956505835	-0.284461083016892	2.58382940762202	-0.509571784758692	-0.682083528088436	-0.19226326237398	-1.48017522638576	2.34852607785777	2.75963894545626	3.08788029247091	3.92521257692398	1.64537083742715	-1.18303828050165	5.02162882492289	2.67060802170575	2.39565524668878	-0.967018558300063	2.95976476843501	1.94383892117293	1.54515614667029	-0.73149343442971	0.878100418882536	1.30035445441242	-0.78036321421977	-1.14712409283487	1.08582840435398	0.440069228699803	0.769569661814379	1.74325228581686	0.730108638690084	-0.387294628966386	2.524539853088	5.1048996394851	3.47038438356584	-0.868793815590548	3.35345851491524	1.71411482103331	2.13637746541372	4.06000883754037	0.00724853378868909
Wavelength_664	3.89957043530609	-0.0729007257654533	-0.931069993683735	0.670795822775228	0.760522835835559	-0.539042650407366	-0.462643669130538	-0.327044745234817	1.13407613760294	-1.57834697295165	-0.64662075859543	1.98832975506317	-0.958359818712528	-0.661200438142199	0.315073846037014	-1.99044158105246	2.49147761645544	2.37909050971596	2.78062688234801	3.17126256039605	1.39941741187055	-1.08063918640222	4.9720103000012	2.51898010421491	2.2130103543826	-1.10879060602439	2.94121121394437	2.00022300756797	1.2234205977328	-0.826365101323835	0.801078176629442	1.39178132130331	-1.01249110543556	-1.75236307489706	0.669111587721937	0.160607449522522	0.584892888777884	1.16548076383617	1.07407530264381	-0.0704825531189122	1.75715492517484	4.92170396853979	3.27107905787783	-0.818607652732838	2.98166536736413	1.15876825612317	1.4682327583281	3.3005255780744	-0.254365062237941
Wavelength_665	2.93839926860374	-0.179768200895899	-0.964912439383041	0.434740202188284	0.439516384718992	-0.384900251990307	-0.619990051065141	-0.344193284498978	1.60871109796984	-2.00537506574627	-1.09196964540177	1.54360574258942	-1.0219578655602	-0.8822930735286	0.489535791603879	-2.2337914291394	2.52546926912756	2.40145218788978	2.25489944187779	2.85637792977445	1.15026597409701	-0.660657194519956	4.52219479457921	2.46308302939618	2.39080096050662	-1.76112918995612	2.91739492418864	1.93767117418875	0.938327738840059	-1.05693578212641	0.751592752821691	1.49273466726309	-1.23629748834218	-2.28167320154598	0.435191276828359	-0.402766097120304	0.337289226432867	0.342319782629794	1.17173550342532	-0.401535808618003	1.10682209656933	4.69536737799272	3.23799556223373	-1.02564689517933	2.59614411953966	0.180408630074847	1.02296396790393	2.83515279846455	0.121696518649799
Wavelength_666	2.6926830659141	0.0750364143324437	-0.343297956764112	0.669874189025281	0.68540259089824	0.262394203481013	-0.0539214065647244	-0.23020804361085	2.06844567334782	-2.05133682295305	-1.10346324488626	1.51978701247733	-0.828824299053085	-0.812370792894651	0.514067864616249	-1.93630843676102	2.76180005573301	2.87887506668719	2.12718011549279	3.04620084419139	1.2255282140154	-0.502669192655297	4.66326549173317	2.65694154466038	3.03986375206273	-1.93107193301595	3.18872146090406	1.97636043272703	1.40328490465268	-0.987899992271025	1.04720942167394	1.5974119003542	-1.05179096756022	-2.43052057564216	0.674646667464255	-0.472184863741048	0.295277052402124	-0.157947629568552	1.29189896312647	-0.52725425831488	1.31989927405158	4.61281670645464	3.66107328944149	-1.2052382912974	2.82623870595282	-0.287826115829912	1.02011792344144	2.88531160644655	0.900640817209621
Wavelength_667	3.5432595062606	0.870654578017903	0.832081367716343	1.61206989578632	1.63663105706614	1.45479854171827	0.847608212687975	0.279494484077143	2.11446199675387	-1.24467112573037	0.0347721210222558	2.13507380136744	0.0528603682858455	0.0282734826601012	0.854935923930396	-1.28905211551565	3.93693593431949	3.92440603611309	2.66802155927807	3.36698263968993	2.44899697144834	0.0566255445773966	5.4354255181525	3.58645711813779	3.70656749979016	-1.31498527989463	4.67227645492842	2.30087564003466	2.24337545565253	-0.494856868446943	2.28017401321524	1.89034073658096	-0.0410409062252974	-1.44859567907193	1.22527370324243	0.131412006776291	0.78525195419802	0.336060204337371	1.63945392808945	0.0265305452738194	1.88635456861114	5.25165179109357	4.06076916142256	-0.390684204811569	3.21818469046101	0.561142010540846	1.47748563698824	3.75006310062079	2.18550557646955
Wavelength_668	3.34165479660371	0.155535106947325	0.693640494565356	1.44819499440209	1.07724933438405	1.3416080850365	0.243082338068274	-0.272151680242003	1.47322525466729	-1.56170337437068	-0.347288219913321	1.92046399902882	-0.0115650793852361	-0.141960711241567	0.624496508359297	-1.52812833883726	3.8504909887974	3.87601284634719	2.24339993966717	3.14316318918066	2.12792855926025	-0.110376269166242	5.06501011553532	3.57326104232484	3.61011422917763	-1.65468678454687	4.72648365797334	1.54519927890777	1.93795162446613	-0.440989098574133	2.39528565118263	1.21926118409734	-0.203330932671693	-1.34708722904858	0.583561191590681	0.147027494385269	0.352413522019809	-0.262611758841969	1.33848539641383	-0.126348839573718	1.42562642661807	4.74487276420939	3.55396284049668	-0.158299550745638	2.84321155018917	0.494239018593772	0.894900953944796	3.64585642904733	2.44557655415698
Wavelength_669	2.88432386223501	-0.112104786068438	0.664313823861701	1.61531328464888	0.887945813832219	1.46502101361488	-0.102722527225514	-0.442436322018387	1.19177945176008	-1.89432353472498	-0.555539591889099	1.66995799165129	0.139545283546847	-0.37489157465014	0.754575062287433	-1.42908080049013	3.77339935577114	3.76466400816893	1.90583793176487	3.05124251993835	1.54381315509667	-0.259830441745833	4.97684493738998	3.38264553170563	3.56803066362033	-1.79186074690436	4.7485599031485	1.16502378707723	1.75698555247646	-0.328147524855884	2.47306372230537	1.32842142866139	-0.542398486985338	-1.44384209682507	0.0273976217297734	-0.0394817554468727	-0.0865873525702527	-0.583381308441973	1.16118793305948	-0.216513454216198	0.77793213741907	4.19630887532067	3.43188944746797	-0.0368518793425591	2.45339539293707	0.230434674262054	0.240219985009871	3.56134298262307	2.46434800440408
Wavelength_670	2.57598672922369	0.282406440445991	1.24563838760042	1.94162793294219	1.12583637523862	2.13867662399367	0.15490240382884	-0.134327612962075	1.31167113290133	-1.97910489116494	-0.364310646311469	1.65719559663824	0.369507961224201	-0.706316539761553	0.646834542406249	-1.03410706193072	4.14533948532767	4.00661783250835	1.58472766662251	2.9250913716246	1.55476985141884	-0.19374194425571	5.0060619908405	3.30059439551919	3.64536751585924	-1.70066322036495	5.09887370495804	1.26668480511184	1.71001465392801	0.0432006032219064	2.88667268597405	1.8443016890501	-0.283653876679198	-1.29955727082787	-0.416952233508985	-0.188977133078139	-0.170158150749305	-0.805491448835141	1.30025493868188	-0.0145494324266939	0.276583678542156	4.07739733631581	3.74478723535808	0.410237853555818	2.31613504262613	0.00966915867664728	-0.174067482851714	3.42548080795738	2.57165545951496
Wavelength_671	2.2958997975257	-0.00210279870343283	0.680376979166688	1.5748551302233	0.485743721898375	1.70097448241167	-0.00776118869908449	-0.126024269164495	0.886782682843719	-2.80517035917184	-1.05533011979995	0.951954143956886	-0.10743962370997	-1.44835217806267	0.428615379827102	-1.4385363905454	3.48914949044774	3.24712290491474	0.763869757969595	2.14455174584953	0.884498673041242	-0.606598732138732	3.93906320154517	2.48404777874254	3.01643361435899	-1.6817424608831	4.54088954446348	1.16987402195961	0.633680445560903	-0.604026278200812	2.53669593533776	1.77307389984094	-0.447171661440585	-1.70652001704533	-0.772422830341394	-0.700979855866706	-0.553684759631955	-2.12002165711947	0.916702855848394	-0.378495569196112	-0.344321924255875	2.9007165138074	3.54207013634342	-0.152401247365445	2.21974276112511	-0.777924188478131	-0.510070820316912	1.9264219889561	2.43727461590774
Wavelength_672	1.79103395457501	-0.313511323602939	0.210938796412066	1.78322479160682	-0.300217215996119	1.40264200853618	-0.249196589637085	-0.0486243589131072	0.828748543175532	-2.84466508401643	-1.46475016547822	0.336876250892932	-0.193763575226213	-1.98365016030698	0.297102908007529	-1.87749780441283	3.32008041406218	2.78044796217287	0.00959297411472226	1.36829492996634	0.197824846894854	-0.858128956052932	3.40688838438591	2.11847352160473	3.0647530731661	-1.88689929618951	4.53623591396418	0.84888899271346	0.202554943727938	-0.733462907570243	2.39834411713713	1.37680493441874	-0.621469378456151	-1.81578669066375	-0.865950102191869	-0.884421184024067	-0.747746983282994	-2.81116719755825	0.729527349655911	-0.802407148910014	-0.464112865450454	2.59177421305128	3.01623758799134	-0.379579863739474	1.88656768925471	-0.896965208681983	-0.821904307325343	1.65335479069838	2.04854479107889
Wavelength_673	1.37612120328722	-0.788344319740995	0.0396258665076742	1.97955293706129	-0.701226760523699	1.34783562057271	-0.547066233111829	-0.306951312022369	0.521026516774259	-2.88026103840392	-1.64754652740126	-0.0440498354082367	-0.0688234318970018	-2.38594943640976	-0.117945509806567	-2.06615518176655	2.74690205038014	2.55127274555277	-0.568879003887829	0.847725570439077	-0.318496545523015	-1.04877245517711	2.69816305567111	1.90286950424485	3.04233970196539	-2.19263847182084	4.38056729442225	0.455358963131632	-0.0924380108583559	-0.919693431304007	2.07206124616126	0.841655347484861	-0.749563762669154	-1.86365150188747	-0.96080880671165	-1.16717135705827	-1.16155988521635	-3.21824049062713	0.488564070237541	-1.21678297723821	-0.817514640245605	1.95161102183433	2.61766684878585	-0.521314852749188	1.20628150279129	-0.963137824205606	-1.05066707933966	1.64659624711592	2.3361862919102
Wavelength_674	0.684794843202634	-1.52147007114256	-0.520831886778982	1.81330581393707	-0.765483481152787	1.39590675850537	-1.39765232808952	-1.08772522795165	-0.538237178131131	-3.35177726281102	-2.07150194979346	-0.58113919806223	-0.0996356294902255	-2.59182064198712	-0.506412106487812	-2.2886286409076	1.56107685082522	2.35906818750066	-1.07318907786803	0.515014305582542	-0.937500110087565	-1.43793414711837	1.49653859002331	1.266061550837	2.59109574396143	-2.34832646068329	3.55018088799728	-0.269228226039891	-0.895205220277019	-1.46263262470338	1.43171698211527	0.00102361557641784	-0.841444792032562	-2.28805720709784	-1.69217701013359	-1.64403628194774	-2.04831468385191	-3.68945002022797	0.0123139598828952	-1.57164792600408	-1.48840777271528	0.320577327689033	2.17849412114978	-0.933054840643327	0.285875217534454	-1.61885001443915	-1.59885780311991	0.753895988211735	2.96098017077482
Wavelength_675	0.154715406440395	-2.09233187361334	-0.694149932436767	1.94288974960129	-1.32388655301786	1.59793129611248	-1.95672806462643	-1.64405245414501	-1.04003272396568	-3.10761979900212	-2.33197368229645	-1.13008082829983	-0.349261278657363	-2.7596723830041	-0.872124460491606	-2.57836611859806	1.24116807243715	2.5074429767583	-1.81104576454504	-0.282961648862896	-1.44492404571305	-1.89848145206701	0.8601026386725	0.415446307905932	1.99660913942321	-2.65342689713707	3.01695885279865	-1.43175703042316	-1.34648023286709	-1.6131372484692	1.45478768698972	-0.61608360620868	-1.26203151156099	-2.52027218659883	-2.44242372946718	-1.72505574745337	-2.82393529166643	-3.84823242112324	-0.668199170567922	-2.51039748881055	-1.85327530813947	-0.582870256199158	1.18978113708003	-1.06894626737931	-0.597140641272086	-2.11370277881986	-1.89089448625096	-0.0253623645823178	2.8465331872278
Wavelength_676	0.0803210795362437	-2.34295321506726	-1.0255917772353	2.2063188693171	-1.3690978193216	1.52530754795929	-2.29684997351488	-1.61863032691482	-1.40585036594942	-3.07517297452189	-1.94337492730724	-1.66173134297429	-0.202690743952526	-3.13194697932252	-0.911694684474274	-2.53103124060803	1.13151350239271	2.41815429945385	-2.31213082279376	-0.740906149689076	-2.02338245499925	-2.29584001488986	0.0820675867047984	-0.165703004773445	1.14322822993027	-2.71271319173395	2.91717703637015	-1.85378417760254	-1.39634071398017	-1.57069477267905	0.871897977649641	-0.748623626808844	-1.00832507157346	-2.27375627301128	-3.11929085064395	-1.95232629578617	-2.84719021119346	-3.87979356627982	-0.739795653590158	-2.86832718796225	-2.56256119167625	-1.34018699657572	0.752003391900155	-0.99041974138312	-1.0349900437365	-2.26195232399197	-2.28573186239252	-0.364399576194484	2.66421853452801
Wavelength_677	-0.0496719722366827	-2.37503728325811	-1.46734689980896	2.13038072897258	-1.47729678532627	1.05860677796759	-2.77661221454241	-1.77357949390147	-2.04038453072667	-3.300362264164	-1.89113956321312	-2.27011081578691	-0.0275085617162074	-3.86593870635433	-1.24256756122635	-2.74478031975847	0.512599092801655	1.96987517185519	-2.98797647350545	-1.14051068686385	-2.53983503420749	-3.01927929350035	-0.823114724558778	-0.795496927850805	0.351013681840861	-2.81596876989321	2.35472225788477	-2.38389097300357	-1.77441516623476	-1.7999318595485	0.346758933332679	-0.868551740418751	-0.874112466388202	-2.12002950203788	-3.9026496902044	-2.29941859804237	-3.06384947114722	-4.26516203416346	-1.02183478284432	-3.13751563791335	-3.39623190948018	-2.11992245606569	0.226164925306616	-1.28234027317242	-1.68440773613063	-2.53849515585094	-2.90581769201835	-1.06941447911264	2.49211634180662
Wavelength_678	-0.10149352624632	-1.76137155668664	-1.43702792394222	2.21556118210377	-1.56624489792259	0.865204379700649	-2.8419446848721	-1.58667326739747	-2.28964645659314	-2.89641474083087	-2.20565181625372	-2.23538510534104	0.0756268272495733	-4.17844932466324	-1.23637458113221	-2.8739050191759	-0.025110958852149	1.62380707907498	-3.33796549217169	-1.54308340060906	-2.73719522737079	-3.47541591749334	-1.09016421233202	-1.23686243594968	0.354035432346565	-2.50715644369356	1.84608762924578	-2.64674946746319	-2.44297832018072	-2.06088648448732	0.857992325983801	-0.844940287321727	-0.791091802959236	-2.01141818474011	-4.22395766370142	-2.24750894024891	-3.60592534513727	-4.63268694967431	-1.28419683248875	-2.9210262471616	-3.71074033207006	-2.50142253411545	0.105695447451372	-1.48711958219506	-2.29099109228053	-2.46031497844444	-3.0466254132784	-1.75787159126769	2.86132912668256
Wavelength_679	-1.12834812162638	-1.95138379564403	-1.76013316713379	1.42912518349072	-2.15658168648199	0.645387099056804	-3.28913915240616	-1.81613118860616	-2.84068032249963	-2.985703306225	-2.54596751716115	-2.72890677226935	-0.702133530199146	-4.79518476554435	-1.63548627429245	-3.17082333089672	-0.631068311452421	0.931719741622858	-4.09690909154759	-2.22023404148506	-3.49533697778235	-3.41293393685848	-1.76753288259152	-1.9211044431115	-0.573376203850605	-2.89394094693271	1.31868695028959	-3.39454145019397	-3.44460104188769	-2.42915622784324	0.54389111823401	-1.22237884369335	-1.34678946178055	-1.85184686171917	-4.51286398650074	-2.98842006544208	-4.27181435954895	-5.2860337018433	-1.49980553762179	-3.60700595517685	-4.27567305660923	-3.42581799524368	-0.315172345901886	-1.90756333617861	-3.16170719457052	-2.40120362823277	-3.42047464182107	-2.44077007536641	2.09368786013002
Wavelength_680	-1.64339863784099	-2.46494594804	-2.06809156421577	0.708608797135295	-2.78997570842957	0.348660696267644	-3.85182045413007	-2.28325539619316	-3.68507821591125	-3.17382543272258	-2.59298842122331	-3.41807413644824	-1.24607769785142	-5.20247116567988	-1.89218821448092	-3.11840608462875	-1.45052640958521	0.344490134009715	-5.18511847745079	-2.87487173498505	-4.3065009913864	-3.67673833344724	-2.88607748679729	-2.63969544922893	-1.43839643180587	-3.096065001378	0.493072922830212	-4.13319569487984	-4.31126135893042	-3.06538335062125	-0.442365245111903	-1.83022819087692	-1.76538014590807	-1.95972004721664	-5.03254469811299	-3.4965056195848	-4.93113906581512	-5.77004789060829	-1.71326569570623	-3.97225148014203	-4.72492963387228	-4.51808830289399	-1.01254435863595	-2.21163416545141	-3.92192521781483	-2.66344105598938	-3.82870992917063	-3.32096880476297	1.80603886327166
Wavelength_681	-1.81247574990911	-2.14491782261646	-2.28265997123725	0.182497597116319	-2.97463598456197	0.235125979609005	-4.21220203034336	-2.20481224222517	-4.23890397373229	-2.90997342426801	-2.40992120614801	-3.66995478324324	-1.18223265832428	-4.96760860012355	-1.91863275008957	-2.66396495539396	-1.84257074458927	0.0141080984062096	-5.79633572304262	-3.19130103871133	-4.54578913139922	-3.99008785537153	-3.43593591824555	-3.29876336994638	-1.58126366746792	-3.14063107951466	-0.536046977142146	-4.56649562071865	-4.67867035164905	-3.51742291400641	-0.832174849192112	-2.4907114916892	-1.52671220285816	-1.84123982644095	-5.28193768160228	-3.77669346349593	-5.47978747600384	-5.67086346129271	-1.48582187176163	-3.87371304497301	-4.86574002837021	-5.61938585025629	-1.11187316621629	-2.16167461082767	-4.38116796676579	-2.89702844948214	-3.80248570632333	-4.12501105904206	2.14664893263233
Wavelength_682	-2.79236977471458	-1.95950119822215	-2.84448190503171	-0.703231363489943	-3.14523008719138	-0.467328920992324	-4.84783505475373	-2.27066628529069	-4.69022124588928	-2.88851963276229	-2.938763125146	-4.08048081445488	-1.84123081811713	-5.02127562708675	-2.3550483422334	-3.29146806724986	-2.36139165493427	-0.767926960575895	-5.98013845919724	-3.86945154374772	-4.65032492055119	-4.34551061866761	-4.43292159959457	-4.39238187596313	-2.11606014905689	-3.90795175500605	-2.00502514019044	-5.52713560181238	-5.5013848972311	-4.25751763494004	-1.27476939485967	-3.32933048585527	-1.69626937034079	-1.67376656033891	-5.87655209114694	-4.87160552591556	-6.31514730284984	-5.76501890547537	-2.08302084345935	-4.42850783321989	-5.57011136442002	-7.03426571374073	-1.30048723792537	-2.84690829096412	-5.60411325762934	-3.27099065318012	-4.24885334093293	-5.2677639820354	1.80957011075237
Wavelength_683	-3.73982101229	-2.34269752580564	-3.60339269592453	-1.41514151363516	-3.84490167546003	-1.39526042236584	-5.58369041134073	-3.1599091870992	-4.98472109751763	-3.68830988532175	-2.92057083107565	-3.90755446510655	-2.0424057068426	-5.00716583004174	-2.49132936308414	-3.3322910594626	-3.54138813929078	-1.45543244387749	-6.61529936857533	-4.42360557024557	-4.77747090434336	-4.56456134248545	-5.17080625146281	-5.39195627044517	-3.3763677061522	-4.18552946037567	-3.50207522993346	-6.24264644627811	-5.84675929188343	-5.18361127618414	-1.74820387249001	-3.98967121217248	-2.11807324467886	-1.8965237375285	-5.86432763167544	-5.25294911833813	-6.72252616626718	-5.83734479191988	-2.24200303831836	-4.71303759155179	-5.87177201072556	-8.64452014293288	-1.27106966640076	-3.84722818919611	-6.48308504649389	-3.73319111927976	-4.18759151150289	-5.83492645203167	1.72286173163725
Wavelength_684	-3.94728878906574	-2.41401454448696	-3.8030453226602	-2.21393178485231	-4.20029083320966	-2.35153734381052	-5.82882069119531	-3.34889735403071	-5.34238977941466	-3.58292411209681	-2.59555050373789	-3.12835281726867	-2.28867924602244	-5.00517165054923	-2.2835060625562	-2.94657766414814	-4.11819984460743	-1.7010934523537	-6.84958134324465	-4.48345061501683	-4.55918865114266	-4.69880488952393	-5.53061717425987	-6.2907139425476	-3.94395407785934	-4.35210545995989	-4.38223302868382	-6.69989528074197	-5.94695438446277	-5.28522434204631	-2.12929871488842	-4.31890608189631	-2.31235540712819	-1.53428286728361	-5.91565679648667	-5.03341573703336	-6.62027958488739	-5.2333019568234	-1.9079523028524	-4.33954860874016	-5.83552733320146	-9.56401981278605	-0.775388617659683	-4.16109625782487	-7.05490215056851	-3.72357073631065	-3.24895214111863	-5.82991554984078	1.69271611824693
Wavelength_685	-3.82628922183475	-1.93311485014432	-3.11167664053087	-2.80595515875006	-3.71782588715932	-2.61585391374315	-5.77202128290667	-3.06747861158047	-5.50171361574731	-2.75072879921973	-2.12551297231634	-2.56834354237741	-2.687049036379	-4.69276720419535	-1.95177129536085	-2.34442009718239	-4.49982928596317	-1.74527617659567	-6.81822720588305	-4.38819270069164	-4.18053377223607	-4.42947979385652	-5.63918013054864	-6.65838920274186	-4.26295794400703	-4.10251800021566	-4.93317292846867	-6.84736472847002	-6.07516113200888	-4.67750508338153	-1.75393020588244	-4.20032172463354	-2.07654149520603	-0.939074026877799	-5.9925201016422	-4.72925288700229	-6.41226691658126	-4.21858421828581	-1.61903844922653	-3.75877288288546	-5.51113637607051	-9.52453649394355	-0.346834877739259	-3.72792651045646	-7.49543536737761	-3.31903836166363	-2.49816282300543	-6.00573639364408	1.65997483323746
Wavelength_686	-4.51452024105291	-1.30840246701641	-2.92150437758661	-3.62009914820199	-3.6708888626334	-2.6688545416909	-6.72571903181485	-2.87572705863551	-5.14175580670923	-2.35854753535827	-1.80544833253681	-2.71993677632077	-3.36263531298449	-4.36962601978733	-2.13764980962657	-2.01360738575796	-5.30006925355581	-2.88992499874036	-7.58114375445333	-4.60652413288711	-4.25740408296554	-3.92853250937262	-6.08113134099251	-7.62411576898945	-5.0544046931935	-4.2587581818535	-6.74039550449923	-7.26902905997051	-6.31582836397345	-4.96718165963684	-2.19567908044865	-4.96825982425484	-2.62662242925384	-0.846589385751608	-6.06975692170812	-5.23706286849037	-6.96397581896646	-3.82330060975181	-1.88265077180107	-3.56538000217165	-5.72849458916858	-9.58536602034603	-0.624030956993201	-3.76180732084289	-8.50142580486841	-3.20545711709233	-2.72948859232769	-7.28615714557422	0.650532638105586
Wavelength_687	-6.00805710428943	-1.92476694827162	-3.66440501709416	-5.27680942036693	-4.99987061133215	-4.29345649617124	-7.43550482788529	-3.92976108356962	-5.61803937805336	-3.31159771438158	-2.19176632078157	-3.74264739062241	-4.70722932487467	-3.93843650933904	-2.31205129846227	-2.00085432253319	-6.22727548461945	-4.36962716339671	-8.13180440837445	-4.99379529006933	-5.12686015838875	-4.37084029003181	-6.81827215862426	-8.85906747988303	-6.29879366993714	-5.81222764059831	-8.39924862999037	-8.01747768317636	-7.16193296667045	-6.01416469276695	-3.06646048282553	-6.17795463805505	-4.00260093790405	-1.64234655321346	-6.797667660843	-5.6993590384365	-7.8398213889506	-4.41344911170099	-2.66172151122292	-4.41307597186442	-5.6233047396148	-11.2480058962449	-0.95164284334856	-4.58704829599996	-9.27095081855981	-4.11699664647703	-2.28889912850283	-8.67433138880973	-0.915011019933761
Wavelength_688	-7.00220103750114	-1.92050114771275	-3.7658218746461	-6.74266541861545	-5.49081804001706	-4.88608911111725	-7.69654535810514	-4.6590320987107	-5.37932499617204	-3.5193969147264	-1.98032512460606	-4.1582151441951	-5.44895244086869	-3.4579299223472	-2.22952131648422	-1.87122797337323	-7.03251233966792	-5.20975021335766	-8.26204321371456	-5.20046371661564	-5.3200139706791	-4.56098253389568	-7.28081771118456	-9.36632916139017	-7.13067350990876	-6.02312840133314	-9.83724451074481	-8.51321546103476	-7.62635641982565	-6.14763891365098	-3.539424096517	-7.09356074997347	-4.57648056005372	-2.4492877386524	-6.72675865788703	-5.55724076121868	-7.99372026970433	-4.34938988856387	-2.81887928121036	-4.51663861532157	-5.52648791924992	-11.7498853873176	-1.06540287435797	-4.76183855096323	-9.68799499644891	-4.69356230984155	-1.78219922702864	-9.61072142864541	-1.83760461669166
Wavelength_689	-6.66105748839008	-0.668984211336009	-2.59642822953894	-7.33507445733493	-4.42223498617324	-3.97192003335195	-6.97129090793492	-3.78589639750213	-3.70143703657327	-2.52573683359056	-0.438492071320646	-2.97984347619051	-4.9675298825557	-2.24863380616888	-1.61978454467946	-0.878696809757283	-6.99853736783341	-4.83644186367823	-7.65556850839919	-4.75750851330839	-3.64321533101179	-3.40366960962329	-6.57130942730185	-9.03263980413626	-6.78021058100601	-4.71065399049224	-10.3153396262629	-7.95125555658154	-7.0017014194413	-5.31607010460583	-2.87857721359776	-6.83287161720601	-3.85419258979754	-2.09648748503128	-5.33057111803724	-5.05719105318529	-7.16980050890021	-3.35051294495539	-2.26383064772553	-3.27983406644129	-5.22670340344032	-11.1105949802501	-0.474932564565063	-3.74526311685851	-9.54391031395786	-4.55451148060142	-0.932922812090207	-9.75562349061544	-1.26297052512562
Wavelength_690	-6.88787400702849	-1.05792851542754	-1.99817490874245	-8.01028732301212	-4.30536662461578	-4.98737989815711	-6.6350103619567	-4.65173320320949	-3.56402249861126	-2.89230636164522	-0.386261678738906	-2.88931751462114	-4.84137985406429	-1.56934008614853	-1.77317124573638	-1.41999649963153	-7.95595364217585	-5.03041326674752	-7.75622587576865	-5.27429105025877	-3.14685918831378	-3.22152661166542	-6.53829473592037	-9.03119333036432	-7.13293251391575	-4.59035935521483	-11.0881977077617	-8.41305372845846	-6.71868487787065	-4.83919657619166	-2.60772198378632	-7.23752579046084	-4.24855941074823	-2.48077124246903	-5.40030641668428	-4.83100764637856	-6.73891713185505	-3.03234195209084	-2.67278820530703	-2.99334480541612	-5.38454793210482	-11.791237344917	-0.592630432605223	-3.78584675172936	-9.74838681943664	-5.16168204092479	-0.484931026826351	-9.58060787794017	-1.27050066595441
Wavelength_691	-7.60328032717323	-1.42611918931781	-0.389483869291042	-8.89703773531734	-4.43427102299645	-5.90926058146275	-6.39628279578402	-6.1479967402874	-3.457377927444	-3.57489144702889	0.060949927544149	-3.35390054481527	-5.38574549334444	-0.970009081460539	-1.56123780580475	-1.59548707580933	-9.00300824917148	-5.6976784968667	-8.21404683819469	-5.57796494693698	-3.18360672257548	-2.90338122722319	-6.32812260544881	-9.15794626387342	-7.75230136453594	-4.74741178829189	-12.0962464274025	-8.66933733204103	-6.57817533253561	-3.73804734080724	-2.17141450403781	-7.70477788984534	-5.36102203363093	-3.99484740129402	-5.24753482716384	-4.1348770073626	-6.31345592838612	-2.67820505507281	-2.77669342496749	-3.15238383678953	-4.94307986843977	-11.3567033292277	-0.996374252217624	-3.80046907855288	-10.0337549403115	-6.11984319243626	0.0803158969037832	-9.4925062420125	-2.02813060149866
Wavelength_692	-7.39959158667243	-1.65378016195462	0.687936915527953	-8.7789143475779	-4.1676478027258	-5.34652993370533	-5.98255609582022	-6.35729333775772	-2.67600384955849	-3.90709912501617	0.780029757103788	-3.81780009398426	-4.9751913836531	-0.453651330085538	-1.46723372142996	-1.2104479589842	-9.43823513894939	-5.9611258769911	-8.28354549335397	-5.35723366775396	-2.80390730536039	-2.26269063140938	-6.31325813852146	-8.45034638572311	-7.79059824729336	-4.25881076196505	-12.0408843440717	-8.22173622477483	-5.73221489237288	-2.85182102347818	-2.07663535278913	-7.79452342494393	-5.28271132995404	-4.42394606128576	-4.67365566724902	-3.27160236502682	-5.91221158110986	-1.99138376225704	-2.70967409358747	-2.74162324754484	-5.20563084125741	-10.8150332828297	-1.10805224710331	-2.93856284110755	-10.1513068841935	-6.14417133121134	0.32112524211895	-9.421805863921	-1.83087407946572
Wavelength_693	-7.4087833598451	-2.18672995397484	-0.217699290098882	-8.04251982005721	-4.77836060764094	-5.01172374762985	-6.43653033017383	-6.06878149729708	-1.89889996935558	-4.96635545700772	0.432068148627646	-4.86506644419604	-4.37072205595646	-0.450240072592223	-1.72698593189071	-1.35442852950139	-9.33692101023408	-6.2861521841486	-8.30316911056641	-5.33329063620738	-3.30213013787648	-2.30514524845393	-6.89676714361546	-7.98831435779226	-8.16694375340592	-4.24335990714533	-11.7982239098703	-7.68420337735002	-4.88936904894828	-2.75585902905883	-2.83049900155836	-8.27800152598526	-5.25026226785431	-4.69382364109722	-4.87823480509329	-2.97414941167905	-6.61737152483674	-1.53230504937296	-3.17067179197146	-2.8364245547048	-6.24003409321641	-10.9113406487261	-1.6227680590235	-2.34230980312435	-10.3726007575275	-6.12034770396683	-0.57235683288219	-9.91725098920681	-1.78817417799139
Wavelength_694	-7.60217789762627	-1.24547838803672	1.86080622520028	-6.97502252809374	-3.99979984291513	-4.1428620165844	-4.07220485536277	-5.64029526514176	-1.43216190521983	-5.18319690096403	0.954021940452092	-4.62125777888489	-3.63145755855874	0.315526888553465	-0.946428394469161	-0.870337383442697	-8.850629865625	-5.36190172616013	-7.18829168860965	-4.33415891478535	-2.35456471825253	-1.68531127074909	-4.35518611802549	-6.39104494759932	-6.85125580728991	-3.34806048003756	-10.4333184884251	-6.31545993875882	-3.98957821970818	-0.220707199519022	-0.078678068145999	-7.32219437510207	-5.22068051946563	-5.39552440408297	-3.37682337745211	-1.73834844157854	-5.57492875142237	-1.81605518319269	-2.97038752683732	-2.52670259791049	-5.06901487112096	-9.64958106271559	-1.14048496275236	-1.5687178633688	-8.52478205629181	-6.68377204312269	0.809843021905915	-8.74714440370828	-1.63425165746987
Wavelength_695	-5.93794305820762	-1.2203525223631	1.62331774787848	-5.14842368117508	-3.05665535572933	-2.12336437330085	-3.44680608770161	-4.96464729671749	-0.0944986874126739	-5.43182867539768	1.24416617369495	-3.925430709684	-2.65676207663824	0.379278147080554	-1.16401048783541	-0.50461430277761	-7.36071103212703	-4.54433642143599	-5.55902845223555	-2.55058511478881	-1.61010403905599	-0.751945598758101	-3.36885833078809	-4.41474334757072	-5.73666497547075	-2.13874713695698	-8.34887598529038	-4.42006330183179	-2.23506418490142	1.01487539227696	0.139530971299992	-5.87420595748612	-4.17319010766571	-4.90486790395754	-2.40812534582858	-1.22355750097382	-4.70515492001654	-1.22400559802813	-2.70534547979891	-2.04362036687331	-5.05048628617222	-8.00179678627908	-0.685758556939108	-0.415974096949293	-7.3412780755278	-5.63412488177356	0.450365757812599	-7.55321532806517	-0.510163932091938
Wavelength_696	-5.92018475632413	-1.92392877346464	0.412408735530709	-4.35611220340752	-3.7118758606834	-1.72894399389195	-3.7703327428085	-5.42730378805927	0.338928259857283	-6.56259718096322	0.0343868044829958	-4.64962620900589	-2.78884396436799	-0.476374782800678	-1.69117420940949	-1.49302969021605	-6.91806237986534	-3.95828887478079	-5.47229765830323	-2.43459856968077	-2.17889143471223	-1.20492455367977	-3.90088371416854	-4.09199564427848	-5.97766966224475	-2.51032660004504	-7.3359512587168	-4.08263508922344	-1.98573536504083	0.814634778481705	-0.620292648574901	-5.86149299967991	-4.64819239958796	-5.76125784624116	-3.10674297505499	-1.41959307294706	-5.07347670914092	-1.67305616146185	-3.39267822562198	-2.66875610512916	-5.92054928023432	-7.10691693671943	-1.27122379309212	-0.520798682259292	-7.17814767273637	-5.6788613573121	-0.746372759536847	-7.46697633598198	-0.890301781062913
Wavelength_697	-7.12074667914055	-3.13369149443624	-0.63724178320561	-4.74312436506948	-4.85262041956517	-2.772204673692	-4.05647658542333	-6.94509671315085	-0.487993963577447	-8.0156135076635	-1.88662301707604	-6.36297665965145	-3.86453483328617	-1.96225890411004	-2.3969466170785	-3.2414474504225	-7.57387214293091	-3.77377609526841	-6.300132719367	-3.60156866897692	-3.16249690595603	-2.61123326221287	-4.43895369396486	-4.67627197530948	-6.91940585458854	-4.1021201172855	-6.96343679091984	-5.14759331949512	-2.97608459842163	0.284863454679524	-1.44813438638693	-6.65376113167429	-6.34225230442382	-7.57134567219552	-4.43063345543288	-1.87744927045559	-5.67310296928868	-3.25535535234121	-4.5909614254273	-3.81202041036637	-6.75779846133865	-6.87269093893807	-2.50504635900441	-1.76321800240804	-7.46925991407096	-6.73424983523316	-1.83218506540691	-7.61221341341546	-2.33748972559369
Wavelength_698	-5.462710319509	-2.26816312932614	1.05312786711305	-3.78736672340639	-2.19642656538753	-0.356126368685955	-1.88082692400917	-5.9224037747342	-0.344632992251776	-6.91726849552567	-0.661589160024562	-5.03414658309644	-3.12372580080176	-1.85329683007443	-2.63647034462763	-2.01012226818739	-6.62027344678437	-2.50470245920332	-4.20137610376767	-2.30026565375144	-0.832240599869803	-1.4731017812119	-0.952720065089673	-2.50625628927363	-5.41023441273714	-3.93949093025617	-3.77151924652052	-4.60702419687521	-1.79165517994712	2.45704811120215	0.431860169851374	-4.45562521513212	-4.6136053620807	-6.38953179006824	-2.75375485737959	-1.52346532516594	-4.0269962885936	-2.55486556657052	-3.92308802000993	-3.16793309896649	-5.05590237366162	-4.75083311020498	-1.6957178379135	-0.46740299128839	-6.00766130740921	-5.50831437398497	-0.899789986273708	-5.65710424167398	-0.876001218318411
Wavelength_699	-5.10351957331418	-2.56656596421645	-1.51162050924314	-3.19993917287557	-2.65167995538749	0.152075813066471	-2.83124036742502	-4.71412335646441	-0.633084679322044	-6.76776377808599	-1.65877936517871	-4.68239274594688	-3.4550001540257	-3.06957009860607	-3.57751957038797	-2.76423698654347	-5.1726916862011	-2.28828516071055	-3.52527880021197	-1.56802509862195	-0.906539957238824	-1.68402983148868	-1.1811140718969	-2.22275664361888	-5.44624969486136	-4.94644341245501	-2.56485571114189	-4.23226306913114	-1.64032850043177	1.58840141797447	0.0384520214783182	-4.24306653835892	-4.62065397558883	-5.98310676254736	-3.20579322603661	-2.50319298854035	-4.21155566237979	-1.98053567405101	-3.63656780649099	-3.67279946613507	-5.9894988572585	-3.85996803234827	-2.02713664671768	-0.301217375540998	-5.79013387756503	-4.9323185777404	-2.22149925754641	-5.1280861114366	-1.28154332011277
Wavelength_700	-5.30088698892127	-3.21513285005179	-3.36712168101747	-3.18338417410427	-3.46702009731925	-0.360197416250672	-3.27137938767667	-4.55537937968347	-1.72493412111608	-7.24291928703418	-3.21851673838857	-4.69496150190088	-4.25860078407699	-4.30441365191789	-3.9630332674874	-3.89027304321352	-4.26792569413662	-2.22992002603642	-3.67093443229658	-1.26365526534423	-1.4026297804776	-2.23441225737805	-1.75209225587957	-2.14477936827332	-5.35057909951159	-6.14215677969726	-1.62314771119925	-4.1966234007119	-1.96964470182405	0.499686743277588	-0.849430475802787	-4.40467690195093	-5.16780540218284	-6.24140324732538	-3.72741855747959	-3.19421789530275	-4.57105584013298	-2.49522475208378	-4.07990053742517	-4.3969407867188	-6.69873244586904	-3.6962043328205	-2.37292026761562	-0.839867428756891	-5.6566677304719	-5.05452899896916	-3.04469354259168	-4.33368076698425	-2.24279083544797
Wavelength_701	-5.33106069997906	-2.6396229728358	-2.11173975272687	-3.37447884710607	-2.27866889598987	-0.356437048400972	-1.38216609148169	-4.26855935139534	-2.91935666422149	-6.87833818241494	-3.8106405981023	-4.01279762792696	-4.68935991789289	-4.54277675279279	-3.2400379240307	-3.78764248347006	-3.96107088230392	-2.04101798647702	-3.38139720021828	-0.745467958279436	-0.927636710000241	-1.98619619454268	-0.0181167634718769	-1.3061300320362	-3.80397316577097	-6.39277653366681	0.308159443314509	-3.74686275102721	-2.02421180700001	0.959901474223893	-0.321986378372919	-3.32093093502419	-5.04033397588365	-6.11411194656233	-2.67111697704835	-3.10659940678418	-3.82656611722882	-3.54584794882407	-4.25643951575907	-3.78759536775911	-6.08415606250881	-3.04547500632712	-1.82734450849504	-1.1885991252244	-4.68524094508668	-5.13808780745625	-1.95001711606905	-2.57120691462969	-2.55450482191271
Wavelength_702	-6.60880770382737	-4.69699932649755	-6.98184354022258	-4.24362807620988	-5.56303458168616	-1.74580731060636	-5.25933634792234	-5.62140518465957	-4.34832732788745	-8.97775073013086	-6.39536263968096	-5.66334634187326	-6.62684237017792	-6.55565806033337	-6.11585236760788	-5.60523036774539	-3.95126902762723	-3.06047964881092	-4.80619815152796	-2.07192382306765	-3.73563924875027	-4.34638214292777	-3.50043839567934	-3.31274113110281	-5.74646840024825	-8.59817303848211	-1.55043816034376	-5.3531596503891	-4.09835600138363	-3.1655535725957	-4.17500472045004	-4.87594665186013	-6.61012371893132	-7.24491787645703	-5.34627804428296	-5.96474971619857	-6.22151577093125	-4.76854333908364	-5.57372429864256	-6.26690989932572	-7.77989468275169	-4.06481345122805	-3.95756409468302	-3.48883947148928	-6.27166353326653	-6.07218516945023	-6.43127435082799	-4.29383804885422	-4.88413931631101
Wavelength_703	-6.82935783942244	-6.0686896428191	-9.2181898432839	-5.14205931464505	-7.65147136997828	-3.38115764943038	-6.28306505155472	-6.39727225629895	-6.41797144996499	-9.77390051569262	-8.33078853778331	-6.44271326163238	-7.95014471854612	-8.25735460821626	-7.2609750438409	-7.1587968924686	-4.68645865794202	-3.75189866900616	-5.89001134055747	-3.15425099777793	-5.25107751716827	-6.07607508033917	-5.32866787679495	-4.96022597952796	-6.76224269919279	-9.99706236794664	-2.61505293454568	-6.87003496086249	-5.59395281578457	-5.97611288109424	-5.95744631715462	-5.96182055452899	-7.8041813637384	-7.69539144137955	-6.68089231375144	-7.36662740025141	-6.92592408965652	-6.33687483632645	-6.98557145198491	-7.9935186388406	-8.40667471081699	-4.65456256883565	-5.13762756058763	-5.82628584004464	-7.52602624041415	-6.43858462441388	-7.92723870353832	-4.55876262576248	-6.60905339658567
Wavelength_704	-6.34375236687059	-5.82874952919729	-8.87867745803685	-5.78379970819165	-7.57613814282464	-3.8574650766206	-4.70836660436473	-6.33935148875968	-7.22463949322518	-8.32456288490909	-8.65825474565706	-6.13711510603489	-7.78461623144009	-8.01514010126919	-6.65160157242236	-7.19789712028381	-4.69606621490807	-3.55563836358124	-5.28343692395775	-3.12869071358896	-5.47627730660126	-6.59878685051396	-4.87315734958549	-5.40161482443731	-6.22824853392208	-9.95132976226043	-1.83026924953108	-6.84270704017883	-5.80538216695405	-6.74314297233866	-5.42425547434005	-5.59153633149311	-7.74451472483443	-7.21410929114044	-6.18746992278233	-7.4392150478375	-5.86261369012818	-6.81629090985382	-7.55428267918305	-7.79143538854265	-7.81556207889535	-4.16849140364981	-4.79898379882763	-6.83691263961555	-7.31404108290931	-5.66935090419874	-6.78508527515625	-3.30765519412394	-7.09075405163936
Wavelength_705	-6.73228244084162	-5.88561972461309	-8.80579219842668	-5.91137961704909	-7.16440589864578	-4.0554605792467	-3.28690051398092	-6.12171794462072	-9.13716421854771	-7.04958339026377	-9.31592830592572	-6.32524173341145	-7.49791237306866	-8.0795494878919	-6.77817188778656	-7.60986995115013	-5.10849307238455	-3.59957435544156	-4.7757598960201	-3.75672481645668	-5.84077331269184	-6.99676808317874	-4.15385611803684	-5.23303421309522	-5.99626041264514	-10.4055833993905	-0.772369293151889	-7.3590493090105	-6.46201441127254	-6.56493767271099	-4.64528513807116	-5.27313082288877	-7.21842870564195	-7.32261843487152	-6.21409653321744	-7.80394934399923	-5.23208734417893	-7.14567709821512	-8.2127387730827	-7.84392065077018	-6.95184238729238	-4.449379051755	-4.99628846807921	-7.29976587603225	-6.82561167913115	-5.78474960458525	-5.28379450733468	-2.5615121839675	-8.12692537076882
Wavelength_706	-7.82404821825608	-9.66579192730124	-13.2518189425931	-6.83204958473489	-12.0584897139336	-6.62195188712306	-7.44998386393814	-7.59479619364877	-11.8880749122021	-9.24065823478874	-12.2165133322318	-8.74687884239261	-9.5195265066306	-11.3162209371305	-9.99794197023697	-10.2823256978377	-6.17760855677241	-4.57422142881739	-7.23600138075249	-6.48729429655061	-8.68759245355577	-9.47671557076394	-9.17341270459732	-7.70728737623482	-8.79401054942832	-12.6840030878946	-3.32168513485731	-9.88243685294876	-8.81871854107185	-10.5293105610396	-8.86427507038433	-7.50678717524727	-8.78522314094491	-8.788317428706	-9.35805823471251	-10.237780020991	-7.74660494624536	-8.7377007842193	-10.148835238144	-10.7125440450878	-8.25598964872816	-7.01095448800493	-7.35761501228216	-9.41385215314615	-8.96125603280184	-7.31114462248311	-8.79407644017805	-4.63777702717952	-10.1913358236714
Wavelength_707	-6.44748623633955	-8.59095365722404	-13.5434057156961	-6.13635936750678	-11.3255337671243	-6.40931529766482	-7.45724262217914	-6.72713848341578	-11.5116869227309	-7.20074291156955	-11.5690737697128	-7.33245662038545	-8.44086845360134	-10.270573144688	-9.41259539948241	-9.6121095339612	-5.28230185411675	-4.08141090733571	-6.91953815233322	-5.51568846069221	-8.65281570926599	-9.39661860195494	-9.30158728874266	-7.75421607316353	-7.62026885333388	-11.9156109115153	-3.40709817553808	-9.1792532983428	-7.89246963505257	-11.2662455882836	-8.35874039781933	-6.88292820673864	-7.78935101134857	-7.72197992617118	-9.2829689179699	-9.8352594965776	-6.83637517068354	-7.55660320093916	-8.53067956460925	-10.3204478604472	-7.60601772731199	-5.98992099141254	-6.49775172541312	-9.32689694825323	-7.95343014688409	-6.25847864425712	-8.38419963792136	-3.67265685285379	-9.31838334742766
Wavelength_708	-4.70642976613071	-7.04555949502174	-12.568237249576	-5.42668692015734	-9.77114931494337	-5.66745634428174	-5.59759189319549	-5.57273122284418	-10.719696917591	-4.81256073870703	-10.1709647079589	-5.83980617365387	-6.85151021958994	-8.06533842186747	-7.83259712637927	-7.61096708572803	-4.89022459630764	-3.56319216782599	-5.42560572703698	-4.38558960868595	-7.7076185610574	-8.55713668215211	-8.32954894521929	-7.42147740201464	-6.15055479240379	-9.81903432427829	-2.01708211228689	-7.73773314719679	-6.85913702481517	-11.2679236661797	-7.08960773873909	-5.36741105273203	-6.63029492656648	-6.29791397547792	-7.81448545167071	-8.62047097163724	-5.39157455232051	-6.94280708984818	-7.94110576887409	-8.61516309748323	-6.35017206334099	-4.84590830555605	-4.87559021364323	-8.89985150384637	-6.57859151040763	-4.42239222958549	-6.05665540262998	-2.71174149616949	-7.97746009345889
Wavelength_709	-3.22632450572216	-5.4190203489921	-10.2581705365217	-4.43699186553425	-7.87344730190417	-4.88129470980724	-3.25798330121475	-4.34241961869706	-9.63935304229731	-2.72263875279537	-8.79829926161349	-4.29748084631957	-5.40302560126067	-6.04570211177534	-6.2300044090334	-5.38223504919582	-4.58106656162343	-3.54162660593089	-3.61728048130934	-3.45390941057311	-6.51785238386394	-7.30950412100502	-6.38709467363179	-6.8351600763191	-4.2434532298022	-7.62411674128439	-0.398871133891291	-5.93439931964713	-5.56814953509038	-10.2718359762042	-5.43929423659906	-3.07299767851534	-5.70552693685884	-4.82224591636274	-5.492736366706	-7.12933857587313	-3.62913702045444	-6.67576944175251	-8.01989985578182	-6.76236115018368	-4.85904609160477	-3.46662022356489	-3.17399108693221	-8.16812826763043	-4.51165194671785	-2.71568457830391	-2.93634087282223	-1.1553653712041	-6.93488099911395
Wavelength_710	-3.44867497301822	-5.28505887682626	-10.9306350187206	-4.22747416950717	-8.73592757011969	-5.05562830283394	-5.13308619934866	-4.25881957890426	-9.11607599747784	-2.49164465879739	-8.51887077115134	-3.86486442864577	-5.16492282190115	-6.02439684054647	-6.98988246430026	-5.99848910555232	-3.42705367921281	-3.10314104796483	-4.68594177262748	-3.32023818127294	-6.97937281622109	-7.64891997066747	-7.58784686423214	-6.97633451371144	-4.13215232504744	-7.39957240216156	-1.93251941420342	-6.31568618993602	-5.54732923081219	-11.0957580255196	-5.27615660934032	-3.45414848393269	-5.05812066200067	-4.44475969642368	-6.57223403087176	-7.19657910332404	-4.17610400131119	-6.01720533805563	-6.90037901852255	-7.96636494318009	-4.56771978783853	-2.87656690885855	-3.98655421783124	-7.59559410791422	-3.87968024096861	-3.02111519413957	-4.76136070269575	-0.924489565219652	-6.83885661993312
Wavelength_711	-2.21741087545586	-4.94954196659187	-11.168717868837	-2.85274607168784	-9.04522944487555	-4.48765263640254	-4.99397386345538	-4.05506997754048	-8.73503437596922	-2.22963820838936	-7.29636326807816	-2.87147279239975	-3.85671214759672	-5.20181162908208	-6.89972058659877	-5.12062963486856	-2.3917044717258	-2.80278684461579	-3.94517965909817	-2.85524423141336	-6.41232271948493	-7.37365510416246	-7.40850030743121	-6.68795102946416	-3.1098749152801	-5.88571059771859	-1.66385384290268	-5.2271250488029	-5.14401836180476	-11.564128995722	-5.55754878572258	-2.53485742628714	-4.1479638116909	-4.15787434425682	-6.21344194079144	-6.77834322695278	-4.01201657004535	-5.32578979753228	-5.99124648154848	-7.6374723003322	-3.03103378372901	-2.5435825837773	-3.3543306526023	-6.71660869948956	-3.00031090017565	-2.37203147919995	-5.13303297944053	-0.748646860433183	-6.0067986876804
Wavelength_712	-1.4233805187958	-3.53216617606518	-8.95608064463758	-2.25984445755528	-7.2860879482184	-4.25911126714286	-3.65707077953945	-3.24697722492329	-7.48630755818853	-0.60975060353465	-5.36649313628873	-1.90751393184781	-2.90806543347679	-3.48964740871657	-4.97273877112924	-3.7487121224032	-1.98080955656544	-2.63008330645926	-2.86237068946655	-2.67622467690438	-5.1593674801688	-6.37857387274716	-5.6717728106005	-6.01277376583053	-1.64839247220404	-4.01687864244955	-0.913774404435854	-3.71320320330135	-4.49301096913206	-10.3738452446999	-5.20369332167101	-1.27580650056813	-3.43923287331143	-3.07873169245949	-4.70095489017813	-5.80012904405595	-2.56138375319589	-4.88609730290765	-4.9020974168644	-5.21051450725493	-1.97659547740911	-1.79062838357729	-2.24151934414829	-6.11150151835534	-2.20543820633658	-1.46259599287402	-4.12834516476003	0.327464004817401	-4.53041473025739
Wavelength_713	0.666839484550776	-0.45078630597842	-4.20802686475114	-1.19409058606695	-2.70556019116109	-2.83540683209562	-0.502174237373016	-1.04129256115029	-4.28628726513183	3.06465556246134	-2.61366930601641	0.548419010197793	-0.881266133915348	-0.554490293734519	-1.16492757280571	-1.70082821628195	-1.29159435986788	-1.89207456623675	-0.910438344841812	-1.53844958358095	-2.05984708795437	-3.5707585990073	-1.79547593820096	-4.17513915417875	1.18428404612129	-0.9013159888728	1.09223820421601	-1.01565480942334	-2.25155914407561	-6.94811212623207	-2.43794428019581	0.919056667965054	-1.64389429007055	-0.495209440084466	-1.77280930316971	-3.03685219210053	0.267933168161859	-2.76874646968678	-2.3414897046447	-1.00392778799206	-0.35629126254687	0.942127019338607	0.180940456968521	-4.4211848544371	-0.161723726159527	0.331799277386321	-0.56879332638558	3.0613542817375	-1.13049619789578
Wavelength_714	1.75917744543385	-1.8543091330133	-5.90053428428134	-0.663733823266104	-4.53250601007354	-2.79415550393242	-2.70762342725346	-1.13591190846784	-4.72778757953681	1.41906794095109	-1.95483529303294	0.571829450625049	-0.238432458629183	-1.29880968731221	-3.06517825273254	-1.17241868929198	-0.758139465912754	-1.47175424868592	-1.34710568062496	-1.00427474020492	-2.38885951805651	-4.52721138877833	-3.78096232196939	-4.80515504090229	0.413736395409856	0.0631941557264875	-0.748771556514298	-0.730981079848045	-2.19148928844754	-8.37792553413602	-2.86366274337859	0.142849793540493	-1.57550832571975	-1.2425540766967	-2.79239760415008	-3.29185806910205	-1.41237246590189	-1.8872058120437	-2.58651531651767	-2.76595974368798	0.224286743601495	0.414271705682813	-0.694148440023913	-3.92964319821959	-0.618062705582644	0.682008451644194	-2.26350283819227	1.09242954424012	-0.756783117112686
Wavelength_715	1.88842138143693	-2.01088366055057	-5.4154717334583	0.388050115510119	-5.13369347009585	-2.41882245955274	-2.37765665300541	-0.492889133829128	-4.54485886726859	1.43740389863634	-2.07640929225976	1.02496472335766	0.240331373841802	-1.11824276777608	-2.60773099302667	-0.55142975537042	0.141818983179756	-0.477840227696048	-1.00218131556573	-0.668096099400904	-2.43965981442592	-3.96873275427869	-4.10414613449066	-3.68060400257762	0.953794645981813	0.691763620637191	-0.40217445055577	-0.139452133241134	-1.50157651358736	-7.65638512105642	-2.24739702317285	-0.398239835874781	-0.32375433497127	-1.66132273916139	-2.4949428104009	-2.3579351131052	-1.47745989007263	-2.00133577860006	-2.48903091684115	-2.98976285730794	1.62141585307468	0.207295877182917	-0.530701297075308	-3.30522891494275	0.318458859127429	0.702739003438186	-1.86398169985195	0.113110097675653	-0.182139362409816
Wavelength_716	2.87380927628558	-0.767699859620355	-3.24313146578786	1.4492937052297	-2.92768654977214	-1.70312397694687	-0.91404553152177	1.03629569512194	-3.29634320502427	2.52553581715602	-0.657261662618689	2.57470449162572	1.46452591663505	-0.423858242037554	-1.27897654902187	0.375885953471467	0.223681253101504	-0.293730023884206	-0.0155215924780751	0.21916776283055	-1.04451305198811	-2.66773966864307	-1.98800088728113	-2.27861836235852	2.56807567486478	2.454574234362	0.457473367053112	1.09727159697379	-0.51937857518253	-5.85759487003936	-0.788486464066288	0.655630088959616	1.31449044610963	-0.257177749719222	-0.760275371269952	-0.967699414197417	-0.166156244316081	-1.18054396026785	-1.29701177768238	-1.39471575466515	2.80488962201909	0.968271740410523	0.279899602990569	-2.05698612733108	1.64115948568367	1.42776568537936	0.104054437571605	0.676596472741215	1.32697980336318
Wavelength_717	5.03991422694529	1.67633174408801	0.918366542284874	2.63148319754044	1.48646593367086	-0.532182471965244	2.0793983090377	2.79819220769721	-0.60446847509836	5.09985179841372	1.58308148678338	4.87007009427878	3.22245422408675	1.38473447799391	1.58094204590504	2.1636229375296	0.762667869535931	-0.259915489626468	1.76216507741756	1.81217211513033	1.2618342912403	0.111365629308342	1.90320022724732	-0.608514988186222	4.9000065585416	4.92266948822804	2.06889899405884	3.36955516059862	1.5920911122199	-2.60725363387619	1.80690605013172	3.14409671039319	3.03756273742274	2.59088356932104	2.16066267263026	1.29501356597846	2.53271617539115	0.599228689494938	0.870802507919876	1.89422351785264	4.4238639233444	2.79343546635063	2.04013047904907	0.00897040119587955	3.983510086088	3.01831249431664	3.83656354628731	3.1533170736577	3.46356719926773
Wavelength_718	7.03509912267129	3.76447010848713	4.7960767983816	4.02819589875763	4.19537650152675	1.19957510678719	4.74786786165967	4.04744851841495	2.90960680515776	7.31151010823003	3.47290677912042	6.46002338740137	4.95309984365593	4.42409040448311	4.38461955022905	4.47084294567984	3.09006877152783	1.49189225248709	3.47400680926729	2.34788560371388	3.30871122743549	3.18772636287781	4.36013898030458	1.70996159301934	6.8749735770513	7.49063348327871	4.20205006928619	6.18088673007218	3.64083095300612	0.0174731704460367	3.67342747526445	5.01756613925542	4.31350408274224	4.75242832940904	4.8351842431375	4.22629505189935	4.03085449569895	2.12686580874857	3.47332588185538	5.35594870020004	5.88394774211891	4.64770033663428	3.99732438074178	2.30230954358796	5.9772711356745	4.37809491816945	4.80166344575087	5.05522714019557	6.6494738318846
Wavelength_719	6.27992305302845	3.05991231710712	4.05806312092963	3.50196035422054	3.3754706952921	0.840371453414785	2.96445347767175	3.34857870727576	2.351776312572	5.4340729087684	4.2623419705495	6.13585293100694	5.12631845263982	3.86247752594006	3.38438798261387	4.09910641691458	2.51754371173035	1.79958118738171	3.16245648922679	2.47264370817217	3.40062214208204	2.25656121374671	3.58001957556955	1.56304247012044	6.04797129689228	7.82831227751035	2.84228187339035	5.58933801253392	2.94876809367019	-0.149166701119534	2.90048667756007	4.13043746592809	3.9298233436775	3.91857601760319	4.25477532977449	4.06984751962015	2.96726924281619	2.4001364662349	3.44878993545171	4.32553389287301	5.87058508613964	4.25893111528801	2.59370401259095	2.33596397086503	4.72297638084594	4.66247900697204	2.70838234053765	3.77462684821686	6.41569099260048
Wavelength_720	7.03842412608497	3.98820080202025	5.84521657104909	3.9800270115693	4.20255703541363	2.20673614627759	2.89913008353602	3.66158423018735	4.38745131021021	5.68874399306932	5.71719689491925	6.9871066027983	5.98376435068938	5.42046990337118	4.09882056800254	4.85387965425692	3.99016253371037	3.24281147529895	3.90240656907341	3.8638447136794	4.74103490606048	3.30953611121439	4.56058534806816	2.7123132464534	6.56230361421475	8.99042639889844	2.81719967333602	6.27612308895008	4.1364152013971	1.33275204966807	4.15897924748269	4.39157716891682	4.93858394695758	4.63245279297785	4.99283748397153	4.98753680973439	3.32083903446379	4.37542421559942	4.54407632236556	4.32010577889061	6.50844714630076	5.70706366529086	2.90605909317706	3.9441327886267	5.71488698415922	5.38832228183539	2.56781551198378	4.26538924941629	8.02019289445546
Wavelength_721	8.05634176408335	5.1882761818397	8.65342830034351	4.58606196737205	6.42262505861647	3.67578858854621	3.99201079506883	4.92989271140355	6.54462109532458	7.1121772849139	7.13366427653353	8.11461558977049	6.65574668503607	7.1511188795655	5.67858557089683	5.84388224630178	5.30003960603137	4.20228526671914	4.76348894447247	4.37935315366291	6.41398262034956	5.22783201975792	6.3536810263142	4.22833334175276	7.23324564153593	10.2095783336175	3.89276853914904	7.40903739595286	5.31845539669136	3.48636274274563	5.59619674170533	5.2291948643071	6.12427359739903	5.98188108581474	6.4638604090095	6.0424615484249	4.5946944751733	5.79241635609513	5.60991537734578	5.7908322020013	6.9429392704285	7.12717767430592	3.72948727401811	5.57148249652576	7.05071793995807	5.72779735081885	3.72241806237448	4.95340311291608	9.91455702948277
Wavelength_722	5.52703438536834	3.36134355398654	7.72934657468649	4.23260600049912	6.17345654069895	2.09448135865811	4.35144344963202	5.30471291352372	4.05360075967162	5.96149848952421	4.83662734292236	7.10899911908335	5.41136859196142	4.74331344179857	5.41318585643235	4.90210192514379	3.07964713141105	2.79391616922838	3.42601092831715	2.6746692377818	4.80475749503653	5.09193725477199	5.36269216228298	4.13410020043703	5.79383875390447	7.84801986243301	3.48969497519944	5.66424941385416	4.0177184967559	4.74873884964357	5.06867763719359	3.80481835092468	5.56283238830446	4.23125170209284	5.51255929927251	5.21596366468825	5.02108399063544	3.54488900191989	4.07045585115136	5.27155719472762	6.6397518693771	3.8927000180682	2.36693696055483	4.38027379164595	5.57544776614671	4.17414397057308	5.17854155248851	2.9512798130409	6.59752074176816
Wavelength_723	3.25955982457199	2.11231357099639	6.39061706301032	3.73783832238446	4.23114931726599	1.68398182816246	2.43546620841451	4.19810693332633	3.5653660712157	3.88953808444036	3.57359156262967	5.48101579730213	4.08733149985341	3.37279451677865	3.65900659533519	3.7060231062249	1.3660720435483	2.08270064179555	1.90359870688188	1.56927950901858	2.98501166151003	4.26849883579133	3.26513467491084	4.0143172208684	4.27930031942077	6.38194924648285	1.61297216986081	3.92377580312143	3.04507940911872	4.4968649274558	4.27450853218957	1.8820295856143	4.26343765364482	3.25240751732422	3.66903257886642	4.89481808800828	3.00641020335032	3.23655368816697	3.8056356757643	3.90152432708511	5.75912901335385	2.67827238935981	0.812219551667413	4.25221035343465	4.22466405745567	2.69458142324948	3.40579260608322	1.02391837206051	5.10211348691868
Wavelength_724	5.13601574991094	4.00825098526773	8.3303414838164	4.76735782505603	5.75219162685749	3.8466629378638	3.73012914104342	5.15331354258639	6.63641005461396	4.36191249787486	5.4058149422446	7.01463873895922	5.41798523746199	5.50471165406073	5.00315957832067	4.74958001043941	3.75322326092787	3.4507666648556	3.32639642287392	3.43456451561951	4.82985313455348	5.93987568540205	5.41410399090264	5.92726532611431	5.94514201241753	7.84788004121132	2.36780950518955	6.03351088254398	4.913565306486	6.49707041929769	6.46372608415981	2.48306066762462	5.7896231865266	4.86494350130994	4.97106248579744	6.56338405822078	3.63487971709177	5.58628995507304	6.27700236114443	4.9209354868302	6.92041256066549	4.91513154098874	2.30132666472286	6.25675186087448	5.55019690524751	3.42156497316587	3.3121624731424	2.38912697272068	7.38708067149074
Wavelength_725	5.51736427476851	5.1097299227741	10.0518800489083	4.86952704059056	7.12975822881974	4.92947625990439	5.30422315061631	6.12744564771432	8.23040831682553	4.78120880882833	6.33043170059593	7.42238491902791	6.21287169568251	6.95810152142992	6.60626190845991	5.4442279446972	5.46797946493511	4.75251539205206	4.69452716915158	3.82702720872165	6.27932340040508	7.6836928803547	7.18581328669052	7.5308138900918	7.1171451671408	8.85224880550041	4.05213958280101	7.18832666757644	5.62914216851209	8.49518968377454	7.51616860900155	3.12046552543854	7.05373306915683	5.77257309697601	6.36124741221719	7.59409592940776	4.68840236427083	6.31279339331176	7.63556932959105	6.7453976066746	7.84332909423448	5.88192347168575	3.12609742865894	7.41302260194089	6.2057991905452	4.11885824105913	3.70068681573334	3.37327211550022	8.61187433777983
Wavelength_726	2.1126085572717	3.18062812488443	8.91066218238543	3.67766212219434	4.99640281098939	3.53939132889893	2.41204210304723	4.41401128511254	6.01550626821564	2.08709846736402	4.49671505111897	4.81443876867661	3.67458063392451	4.28599208000719	4.16621723173543	3.67714799112007	4.05478587440521	3.34661339855987	2.87698523782723	2.82918426158541	4.62057034079512	6.53840657656274	4.50002982787893	5.7806294488069	4.78714940475569	6.08337746788463	1.11802367077044	5.0545049067918	4.26590370651108	7.29047595845743	5.38546619673049	1.41148041539253	5.23986223139297	3.32739378022529	4.07796082800122	4.86384429955231	3.41382364310608	4.69936688495418	5.50985299897788	4.07026397225353	5.2836822755655	3.23426788152021	1.04360609323567	6.51741418307417	4.70588052530088	2.31361538147193	1.54492725563183	0.500970979764163	5.14302631487356
Wavelength_727	2.52274231589817	4.26074001293422	9.96774487184823	2.44012935323743	6.65072559407862	3.06881380635203	3.81336926286342	4.18878009811117	6.10696536967481	2.85864710782304	4.84080786033449	4.53996595451016	3.19281076719561	4.82605193538378	5.43764600891909	4.28052005423301	4.5308923304885	2.49656612224901	3.47777881626175	3.0247172147168	4.78798241772566	7.3625277812653	6.11395831480464	6.05609416715501	4.1346085815343	6.08825684245154	1.92177437199592	5.20301845996725	4.20529919780243	8.20084160698512	5.16399300484236	2.07205335282589	4.52747791244333	3.79091661189346	4.9433209443348	5.39198827931204	3.83493455218088	4.88891618850444	5.58391483341042	5.75564990517263	5.43583542915853	3.46054130234733	1.53403061439584	6.64417358870792	5.03434288005874	2.66531468995835	2.4946063346053	1.06741965922745	5.10806448242792
Wavelength_728	1.59475473019383	4.64227167229956	10.5833625119577	1.35517306995726	7.02458962052517	3.07273670215837	3.21375739188058	4.40508592613936	5.98172180480471	3.0218634090015	4.44684790274183	3.75048385601672	2.21846868369825	4.92738915730925	5.85080069241687	3.89451271263136	4.08875702979423	2.46330926570063	2.95918491344169	3.56177468515138	4.68274694077204	7.72924288684557	6.39243311220067	5.75622705371525	4.10026284194595	5.36020716640297	1.87493406284763	4.92681609586178	4.16340874436332	8.94744125579187	4.98073302211311	1.60439856103374	4.17561206510511	4.109073337323	4.40377262811073	5.23456325291763	3.93429156980016	5.02736916388717	5.97542560114732	5.70264359465061	4.73976010148381	3.53359861363638	0.982319916429828	6.17356336574077	4.75017558615414	2.36329936727688	2.11434429355209	1.18614576586699	4.04290138970617
Wavelength_729	-0.725389298446905	2.50254816665131	8.30601042032543	-0.0703997296196031	4.82501438985638	1.82652134899989	0.615975665393653	3.00646384783213	4.62041898440838	0.717664269261232	3.74237694592682	1.08380450868787	0.702301130325652	3.13988956999867	3.36979943634024	1.97608091859305	2.84535816333094	1.97516951146423	1.08758149667698	2.35681869809499	3.08665851200793	5.26496272184946	3.51779835115771	4.46247707722252	1.67037535793446	3.20148763389345	-0.239630367096552	3.14663006084932	2.66964994417361	7.70175325373931	3.00892947002692	-0.599007203148865	3.07793516923738	2.57223032118151	2.14027291316578	3.63270285445811	2.05914471712557	3.91306968152718	5.03466656820297	3.59217842829865	2.9566433304986	1.78283401225656	-0.697134391330987	5.24248162015828	2.28993608858374	1.24501746383721	-0.703713543399911	-0.939730095171786	1.74103314777758
Wavelength_730	3.03749582821399	5.6072864543501	10.8091866638841	2.89014815833438	8.57471131424472	5.44538081827285	4.92065575927137	5.77004067846998	8.82406794770699	3.57460363558999	6.94730480985623	3.74092062033102	4.13205502285571	5.81022066250734	6.05102412789791	4.78369339129289	5.80335039562751	4.97761678828442	4.33145265694345	4.29629527526737	6.01479894055729	7.5816213629983	7.01324096613539	7.93586577394023	3.95371004815677	6.34892116469553	2.96375362024482	6.77744465224247	5.39980869124593	11.4095886751607	6.19824310535078	2.3975219690672	5.95336702393032	5.01208786377993	5.62536803862292	7.01512404528397	4.29627140870893	6.48134088398954	8.15267422274041	7.26738781143134	4.93892878368826	5.5546250433752	2.30366448540857	8.22157476392795	4.8023264300192	4.50224608369009	2.20461834342993	1.89939209095257	5.4378936124969
Wavelength_731	3.12853834320945	5.89446550536009	11.8315522168514	3.89531402344718	8.76361066918838	6.74897937708923	5.69819230322706	5.97311669255691	9.66017035422094	3.40827248434164	6.67468724213186	5.27634989435679	5.13319023156542	5.70973822274925	6.35895455047659	5.20599961153023	5.02644745045489	6.6771578843021	4.74419039223413	4.28080618821524	7.15517868598336	8.6100425043878	6.97560271319258	8.51720551283689	4.78498411489675	6.16771643046506	3.33956857113746	6.50865772876496	6.08717589970701	11.9296615126673	7.04463052455959	2.49011977411852	6.45657988705035	4.54232995296852	6.61899477470555	7.57350132745985	5.51234394597305	6.73981544279824	7.90405791270067	6.52609652288999	4.93808683059728	5.49423023011568	2.81766568407935	7.85600010127589	4.97783405105397	3.97869709326166	2.60775825846347	2.16112866821876	5.50580889753731
Wavelength_732	2.47988695993532	5.90163350549868	11.2324331411004	2.79366943456657	8.42261149353074	6.81747195625133	5.29887003589266	5.58787784901082	9.51293025602293	3.05930627765641	5.68858251110138	4.52347910546981	3.9223531216751	5.22873582107791	6.08360769934325	4.56229519721319	5.56429966141733	5.44092069966419	4.79070087172008	3.7504422379667	6.23002493818047	8.70873510648169	7.28144602779048	8.10168126774235	4.34641343927721	5.40271098424628	2.91313529382649	5.85927740681919	5.49455763951442	12.0042433375874	6.52417369611617	2.55823681093784	5.97072316419365	4.88066625847724	6.43922369394454	6.75602746982024	4.80733391731912	6.50775261833931	7.33076617079215	6.49835405770507	4.46929635550359	5.31722591566122	2.65761596472366	7.39152341080663	4.37272004606247	3.58638907522743	1.88960375167438	2.08823503759478	4.70465499417624
Wavelength_733	2.41310996390977	5.69333421373729	10.5667907743981	2.36433180803656	8.52756191780071	6.73065879580284	5.04069932648497	5.2468420286618	8.73345747414614	2.64537370626892	5.25197330786928	4.11450087416494	2.79372038534008	4.93987521735567	6.18156404533877	4.4148787661465	5.80140286402626	4.27936637336654	4.73148873032963	3.93221771689115	5.49846837595439	8.40669090586077	7.28268820695411	7.55296482725531	3.63330855676062	4.9394225047111	2.90716116504474	5.25775069037552	5.24393164943964	11.902259218667	5.80645823759455	3.06840895353292	5.08886594095393	5.42774135995773	5.87002115800229	5.90654297860504	4.34641092976057	6.33963995979693	6.70936174695559	6.44345029528335	3.86493228960829	5.29192586045489	2.54724543066488	7.1591927783769	4.06429498782521	3.45136542372721	2.02012415117744	2.04533296987714	4.01786919377226
Wavelength_734	0.710184847172967	4.10816458055762	9.0216274105518	1.71363039502021	7.69410386297835	4.62246274066283	4.11533464375275	4.12881357972919	5.82105417032725	0.875957716388755	4.11053221645617	2.99446827740914	1.2675650791459	3.17367199994431	5.14976817144988	3.8369629378518	3.56328378891313	2.33460251060527	3.42633670899373	3.39225493843709	3.75848774077002	6.55672316106656	5.52575800208672	5.52932509790329	1.69888991482919	3.25562585456946	1.57877131707856	3.17064998796665	4.3071526971724	10.2219133141286	3.84492183442202	2.90453876663262	2.38164272732646	3.98337348762401	4.05613391177487	4.07480311791966	3.64858842816275	5.09954156978143	4.33441804943393	4.79870801436665	1.58115904957002	2.81328070253829	1.70218067671078	5.74280437073506	2.44654931579352	2.48312032100108	2.61627882018705	0.543892551922362	1.21619318694308
Wavelength_735	-1.12675779794011	1.80251516078275	5.15383013376641	-0.00429015732500715	4.65177205308677	2.48460011566968	0.491392156345239	1.54698086142556	3.3046647798575	-1.25566657181108	2.03269461057902	0.0072852536628743	0.0550478724017593	1.73176404370783	2.17299362940448	1.05761976901196	1.53778651541372	0.722470370962272	1.1554724886497	1.42638940447494	1.23785123108007	4.27282296633943	2.03144013133818	3.29345049419366	-0.655881524093669	0.542911663449045	-1.22515829379695	0.818308279664348	2.08845958919532	6.98822747939913	0.894482208154322	0.561728330446113	0.29702893617375	1.74359361628711	1.5897104867386	2.15695686151621	1.47014008650463	4.42265741864512	3.13063282870772	2.59112812269186	-1.54551289511314	0.0692254460504531	0.153501139022455	3.69638010548191	-0.118406265564341	0.676989477981769	-0.409576815819837	-1.31983493273243	-1.16822210761865
Wavelength_736	-3.52935303095624	0.363985609794581	3.15959004440791	-1.50457670865666	3.03321611207599	1.21036953510793	-1.37693759290242	-0.180576296708403	1.65432202765848	-2.74102680754599	1.30787880208216	-2.66218872050415	-1.85898182762945	0.662359587167923	1.42869761701903	0.035013275162266	0.935540933443575	-0.373006721664616	-0.123463909304447	0.252788056156012	-0.545378698303149	2.95873910089553	0.234225260683747	1.62900936899786	-3.34370600226036	-0.733286228551238	-2.339456413848	-0.724761614253691	0.305169814219392	5.40077043753405	-1.29459222577131	-0.836497721533907	-0.957964939851713	0.596809230430775	0.49695633200972	0.680880901601352	0.052341598794312	2.33534522616895	1.58652507854461	1.75937807196705	-2.41743347239359	-1.40903159638208	-1.3393073551696	1.91226277728982	-1.34755892727111	-0.385914096586695	-2.73846214735447	-2.86879326384991	-3.8111541998835
Wavelength_737	-3.43619096692226	0.874945715059403	2.78886850029954	-0.89750912299252	3.01378492729076	1.27102839676324	-1.08016772109708	-0.61536661018756	1.70766986272757	-2.98816162158431	1.05372605423462	-2.77386299086965	-1.8640247312181	0.772944099415406	1.00674838145051	-0.321733291588011	0.508737445444664	-0.611274323560158	-0.257437801407026	-0.326468273032769	-0.408373302074948	2.08087177686721	0.546237981704619	1.59070184244749	-3.34708745706109	-0.885674270784436	-2.81188645074157	-0.655759546306269	0.315197995721659	4.75323467378261	-1.0566180711407	-0.692245172960652	-0.684517906531183	0.816717902018479	0.335860910075667	0.460325838347683	-0.068182572468912	2.36113890055963	1.40199294451485	1.54674189508089	-2.72872169804394	-1.24346741636055	-0.849572261810693	1.27431113922207	-1.48986296412205	-1.37872284831154	-3.19705979565797	-2.46027170230153	-3.8010137940376
Wavelength_738	-0.492590504446575	3.19722164812492	4.32911316208269	0.8225229116924	5.08601744017173	3.15939301839242	1.83904219673959	0.796810625574857	3.9345297325022	-0.166267025483737	2.18644900667285	-1.0060999791667	0.141294337728268	2.4567492782155	2.12397761493083	1.40547550686138	1.9000541556837	1.01585663786214	1.98978056666713	0.380399578059156	1.44672972810392	2.98268508040176	3.123216160011	2.97044530139386	-0.844965246824224	0.570225145316896	-0.0348427334891155	1.72223254937052	2.17869470718708	6.51290593756297	0.68791452406085	1.50950859780442	0.970421576276843	3.15925185493895	2.4265626265818	2.30126995418644	1.53556095594776	4.01863122850857	2.88226532332211	3.65997521083144	-1.22162249180111	1.44476057255916	1.42922844401659	2.58634978689277	0.0534533005192555	0.412762206199615	-1.08904314547406	0.746712234618577	-0.924738516022102
Wavelength_739	-1.76658768636059	1.79452562114977	2.18428135392231	0.133146649138732	3.22328481338127	2.46449469101548	0.436361522166947	-0.117160872988315	2.78882368361111	-0.95289792112416	2.24696868280335	-3.13265688166217	-1.12953873434284	0.835625939631944	1.11320233204928	0.204886947682589	1.095863271946	-0.0542104298878085	1.28019322048665	0.287417318728743	0.0941540619164259	1.87221295132346	2.02047306711954	1.57724770683138	-2.71320399958855	-1.47190586323608	-1.02906938287768	-0.558821189719751	1.39812280034485	5.9693699175109	-0.926249617574337	0.655231686811819	0.0748678098168579	2.92964337242819	1.50884849103047	0.700486043965158	0.680309008084826	2.79795113933705	1.1038224367585	2.08422123770226	-2.77541560306424	-0.194921164601302	-0.0960981052493076	2.39848672822982	-1.56489007891579	0.112553004474844	-1.65725727862652	-0.541532001739287	-2.92284411774398
Wavelength_740	-3.03081578765138	0.222519286564636	0.278585063247413	-1.03441382515078	1.57869574328471	0.29389297978793	0.777854123704946	-0.682022282671302	0.600737135956804	-2.69992737988865	0.132568159355984	-4.30148083214738	-1.51125915006543	-0.421523900624249	-0.696125196910806	-0.372844089235501	-0.401040919792129	-1.72351957089584	0.682325971149474	0.213254843215099	-1.28519958886512	1.22298607719516	0.625542132584803	0.892950442417387	-3.64486886656053	-3.29495893982381	-1.85942834354958	-1.58995971190297	0.0198046061272137	3.61766468032647	-2.08673446068978	0.552404839889448	-1.21430772686555	2.00574943158915	0.733690807164886	-0.643299593721064	-0.20321424235737	0.969575936361561	-1.06958681871508	-0.0310853126920296	-3.08172403665246	-2.25816838951815	-0.527527973230453	0.531402057845519	-2.46256018266283	-0.324158079230336	-0.490719924935004	-1.14987932141966	-4.11717057085216
Wavelength_741	-5.38584317545591	-2.33718769710453	-3.86690727572769	-2.11397231857709	-1.03671196206706	-2.18344846900984	-1.69470410428127	-2.63384218289471	-2.3406197526116	-5.30346253870728	-2.51521016883037	-6.52503734983307	-2.99045420847692	-1.87651072735475	-2.22425595699511	-2.20923836731426	-3.56215650830897	-3.30486674073454	-0.910891664846645	-2.33705247360942	-4.43373615784436	-1.69980584585058	-2.35559884490628	-1.39216614832126	-5.96355160796541	-5.60514714631322	-3.24513818179139	-4.46663198720055	-2.12071838952049	0.588828894276849	-4.38823446967521	-0.882915372562866	-3.88352673200938	-0.540487886027123	-1.65942281715596	-2.57209346421739	-2.01733182139409	-0.700116419727557	-4.03373920462818	-2.40142336865335	-4.82437725866839	-5.30501768188057	-2.20141275886848	-2.48068793876387	-4.9840732878689	-1.91080736352256	-1.3883492211337	-3.47168845669422	-7.14674093441575
Wavelength_742	-4.61449421580664	-2.46487968677846	-4.31703977841016	-1.86257612390612	-1.39123522419274	-1.72153726617154	-1.88474102872509	-2.91654290299258	-2.33652589393496	-4.5306763634285	-2.33556997321699	-6.5275032676698	-2.75680775259596	-1.26301882206164	-1.65310642402485	-1.73222574666095	-3.52764331086219	-2.65272278611737	-0.705838370145583	-2.79821126364301	-4.65897711278328	-2.15284430856538	-2.75781719529571	-1.76724733519863	-6.24497811453988	-4.86337711495737	-2.04188348576249	-4.20318588489729	-2.23543573067862	0.465686322539143	-4.42380513435905	-0.467176363289637	-4.14448716581793	-0.815598480784272	-1.62512061500901	-2.34215419232196	-2.40243536809277	-0.687320157895957	-4.54964159087045	-1.60846826606982	-4.37860956589327	-4.94178329831024	-1.75616888624654	-3.04420899748502	-5.10532720193752	-1.37421024254528	-1.41203096101626	-3.06549031336476	-7.13098245973434
Wavelength_743	-6.45664817318966	-4.72368889800786	-6.04714714970916	-3.60393885983528	-4.9983682271113	-3.21578194401739	-4.06564411591109	-5.3645336984407	-5.2118765185874	-6.40782196261143	-4.38011548066936	-8.92791691165445	-4.84414934861231	-4.18809653072284	-4.91935630465986	-3.29544106201265	-5.19511584748473	-4.38348270937936	-3.07023129770085	-3.84060418152004	-5.96560924693984	-4.47078238573695	-6.15165095154142	-3.72069970654699	-7.96329821328463	-7.28998984560084	-4.62591623360327	-6.60902250559367	-3.92163706970603	-2.41847313721758	-6.99923249261034	-2.44761134792746	-5.73584338303471	-2.59593568965056	-3.23125985124796	-4.58308613601511	-4.24524309312975	-3.47594946302161	-6.58419556221127	-4.71774367756255	-5.44117929122505	-7.04013593745166	-3.34925975905541	-5.49092084979344	-6.98633191501173	-3.46143857869473	-4.48959917645994	-4.64207920580638	-9.05657397693957
Wavelength_744	-6.50831928499975	-4.67183015271559	-6.69432515615619	-2.96243518372541	-4.46380522258637	-3.64981869616218	-3.78870253328748	-5.06137878281232	-4.80185015331484	-5.71342278767394	-4.37157240312149	-7.85978956036132	-3.89910518972307	-3.75125053631165	-4.79308829702816	-3.86686512493075	-5.25679790745711	-3.3655993456125	-2.50638282543561	-3.2770982552961	-5.2813555325134	-4.59145391112737	-6.7002242774366	-2.31978727965564	-6.57726382954448	-7.16346842575912	-3.84221622974654	-5.8893064592832	-3.49022556419486	-2.45636419415646	-7.29428038825404	-1.92794180122369	-5.10334795314045	-2.73344981896398	-2.58495277185637	-3.63672140376598	-2.53195450275559	-3.44791576679296	-5.23271554531999	-4.36101645649987	-6.2295639561832	-6.7941180394133	-2.47283028252368	-4.99714311309808	-6.22145791343531	-2.08400170112475	-3.48452844703524	-3.07698385411186	-8.35158988354844
Wavelength_745	-4.48804896284297	-2.78010016161078	-5.4863250154796	-2.16276992506079	-2.8834413227836	-2.53544875356227	-2.1368572342405	-3.59122917804941	-2.77599587098586	-3.66450093946384	-3.73960859813804	-7.39539241422873	-2.68265130136003	-2.22395106240524	-3.12928255106585	-2.45656908912927	-3.39286706453576	-2.53309165302548	-1.23533288199276	-2.72126229141669	-3.52306173181369	-2.65768022582554	-4.32212223594747	-2.37319223433352	-5.58537314147707	-6.10951918101337	-1.8888712935598	-3.91850348386965	-2.0683835500239	-1.89045664622729	-5.65032201969355	-0.719743959896759	-4.33984302472009	-0.154071316259217	-1.78399010742813	-2.59150755407838	-2.25383828204808	-2.11113052928336	-3.99413388546858	-2.00123079449399	-5.79931307531719	-4.67599364476431	-1.34253552012388	-3.63119791344187	-4.78192731635469	-0.874413884369471	-2.11459888256891	-1.16266456457328	-5.90720588516575
Wavelength_746	-6.22456084868251	-4.61629697827485	-8.32345676514775	-3.86655336495268	-5.52255752407464	-4.61398611007965	-3.89648564131029	-5.8183416050593	-5.79207411762848	-6.60979790452252	-5.91728370804888	-9.46303675844796	-4.63971815710352	-4.70935896344089	-5.46636135677015	-4.06708395121357	-5.32842574458497	-4.94125473700827	-3.01004140812623	-4.22442090045396	-6.60065638722592	-5.58314992359117	-6.34319876731838	-5.14545912531499	-8.08555698664759	-8.50081799129822	-4.70653370893565	-6.70058868259009	-3.44530427482326	-4.3712100265201	-7.89627058760335	-2.3793062486397	-6.45155613120233	-2.20238415239332	-4.17255598481528	-5.06906762403365	-4.3981544900018	-4.32947175128504	-6.80520915631869	-4.99979351032227	-6.92654767163193	-6.81235475510078	-3.11345209570235	-6.03055692367252	-6.3129994944262	-3.60079324279813	-3.88368343906286	-3.39512134158561	-8.59841753004724
Wavelength_747	-3.57801512647703	-3.08164688581676	-7.39787565549281	-2.50071826063828	-3.6924675727944	-3.16539021068986	-1.97112523901977	-4.49598570038348	-3.95946494993742	-4.02779115576964	-4.52297959192232	-7.11292338695865	-2.98967840436463	-2.69373048996551	-3.64397592889038	-2.96409707605547	-3.73914663742022	-4.0847469273511	-1.15781113798558	-3.14660484269041	-5.17361622737993	-4.36377007451109	-4.7577740752283	-3.43785756422952	-6.12853874661464	-5.73928403285236	-2.10891914151394	-4.44717585844877	-2.02486624809813	-3.53517890822681	-6.13220216786835	-0.311865731814474	-4.74553439819594	-0.404258159576885	-2.31815221921422	-3.21218601052052	-2.28947811307503	-3.06656708763515	-5.16145591865208	-3.12114347009981	-4.77082009816764	-4.15825100487448	-0.993224538134126	-5.36636505579592	-4.13221703665803	-1.65681781241927	-1.29239276474437	-0.83765662655381	-6.08549302676438
Wavelength_748	-2.16063852601854	-3.16444037720966	-7.77386966164427	-0.872032129552589	-3.94878939939007	-2.28831751335826	-2.40439863727752	-3.43664392579302	-3.64756876047217	-3.82988159243651	-3.16535610849673	-6.77627732250126	-2.0625925039789	-1.74374633762558	-3.03404395265502	-2.24548522474032	-2.90695108801235	-3.95402760242503	-0.63546570284955	-2.85749588908539	-4.46135639213673	-3.42525969945809	-4.87579579581167	-4.12620716535015	-5.96748501402704	-4.96126531768091	-1.87830655312165	-3.56833157841824	-1.6906848967394	-4.37699842578605	-4.67450713663801	0.701902086225622	-4.33751831191682	1.16148640518124	-2.24768637526027	-2.91809128572709	-2.04330486656296	-1.88624093481846	-4.96851889884281	-2.71133766753915	-4.60044299474952	-3.87401622419297	-1.43428433965233	-4.31203912067534	-4.90129391111988	-1.05273712211317	-0.590597808249307	-1.12779393295606	-5.00941187799968
Wavelength_749	-4.14000002167364	-3.8847353622118	-8.30856378944926	-1.1935583568249	-4.21599913540082	-4.25447167923623	-2.97515241061867	-3.83859170150481	-4.62392895112819	-3.61356144117322	-3.9432039348425	-6.01493285774873	-2.60673560372943	-2.20568612065011	-4.06998798581263	-2.15167997434474	-3.21413420337463	-5.02920903582521	-0.707083131526996	-2.77258428223625	-5.88333860351896	-4.30802844086413	-5.41099686262739	-4.53469661986092	-5.61163289671273	-6.42712401023976	-2.59280788929592	-4.59502554102685	-1.52551504864735	-5.04417730246781	-5.35437061634264	-0.566982009752824	-4.77901483503821	-0.0490923971249295	-3.43417274206261	-3.88052933054081	-2.29654515718519	-2.47322879092731	-5.46752992204528	-3.48584588893734	-5.26293816987026	-4.6530979129752	-1.4879745071236	-4.73224373964676	-4.43925171874299	-2.40770597885937	-1.87935879518693	-2.18083184614127	-6.25555897910629
Wavelength_750	-7.00696784815954	-6.80899244165642	-10.8469738559549	-1.8665628860866	-7.1140579093985	-6.466664031509	-5.88780278534355	-6.14462173660895	-7.52717419570413	-6.9021456358439	-5.7262010346665	-9.08959876596226	-4.53208953141623	-4.92155028354471	-6.10820327735212	-3.67852988611245	-5.86794456271878	-6.36859767935626	-2.9675245431512	-4.00431864416857	-7.8690379094571	-6.74781861612346	-8.79761547152856	-6.75548730247515	-7.91337863849983	-9.27380058337201	-4.91206238599542	-7.36157050935807	-3.69438175407382	-7.35908262520712	-7.96916999716973	-2.66247792845923	-7.10718285353805	-3.60016995688489	-5.80438098774047	-6.34703333724721	-4.42519135817516	-4.72599679409494	-8.25652992543176	-5.96266257940319	-7.43151503315401	-8.0968495077828	-3.2793149483346	-7.46750136198018	-7.69238481635762	-4.81102116046017	-3.67386839345037	-4.97767860430582	-8.39971482528373
Wavelength_751	-4.93475925616509	-5.42410203764678	-9.9559415713524	-0.582350730068022	-5.4357624533606	-4.78275547083561	-5.44650290364568	-5.40217766726892	-5.74737562414863	-5.44310163183885	-4.65224946012205	-8.29934279836427	-3.6544541968578	-3.90431073328711	-4.75334967233096	-3.81484993712724	-5.42041152084222	-5.73210803029411	-2.7238884377475	-3.18229790116769	-6.05647427543164	-5.2375927076423	-7.84273402185201	-6.2309052235445	-6.72665337684448	-7.71221997081637	-4.37425808850281	-6.18173329482711	-3.24975775489127	-6.56692649354168	-6.99964779626185	-1.36999488658838	-6.57746095589388	-2.5586367004348	-4.25712647920796	-4.81879334309192	-3.28352450866018	-4.30033995251302	-7.51887009877453	-4.65035114406559	-6.84508828089544	-6.51213843011546	-2.52414970642673	-7.23734686781339	-7.28836726196057	-3.78780003603924	-1.92437476794524	-3.27290731395323	-6.83826834277323
Wavelength_752	-3.65726683305775	-3.26217823516097	-8.56765420912759	-2.1232426948019	-3.17571333291497	-4.66872524412325	-3.81261712863364	-4.48363165998332	-4.88014075456209	-2.62758956742278	-3.15217211118463	-7.04935919800019	-3.57656220395684	-3.10777584312947	-3.83629379541943	-3.60855336079936	-4.50722363305159	-5.31222813117376	-2.34361216242528	-3.31976419844511	-5.18443666992499	-4.63828786655	-5.7247695949985	-5.25606003588837	-6.16872531139224	-6.1253835438249	-2.95828934125306	-5.15859255648211	-3.44213273165538	-5.32315660549367	-6.48736728038886	-0.282323187065247	-5.5790508739372	-1.24129326519291	-2.96962969443306	-4.30957835966655	-2.79357917160916	-3.78461575891117	-6.1755472632665	-2.89405626355098	-5.43831971186536	-4.62779589731701	-2.07274710180982	-5.33616210065906	-5.69604805732668	-2.62924454210864	-1.52210846274634	-1.91033801358563	-6.04840694461697
Wavelength_753	-2.29902295066598	-5.37388057001711	-10.1939026470522	-2.18786135354909	-5.64691638807381	-4.72240361410837	-5.22753962238588	-6.17486992916054	-5.80747565361195	-4.8066007193024	-4.66803868868673	-7.48348944886461	-3.67047090239506	-4.3436746062456	-5.23068403595133	-3.85488187996068	-5.84184557692264	-5.2655465915361	-2.79970609032118	-3.09562365030158	-5.47652355705639	-6.3589083589592	-7.82989444275899	-6.21330361301591	-6.76079393120638	-6.60229170589071	-3.9079087706503	-5.30474107061979	-4.20955635582728	-7.34199711871081	-6.8224661208324	-1.01410558454882	-5.75516350339233	-2.20845062495408	-4.11994630007675	-5.4515238817054	-3.95190184645646	-4.68988634174911	-8.18449167600526	-5.38103625142996	-5.40219770519749	-5.45453731430867	-2.8333740097896	-6.40450965670548	-5.2347247893077	-3.2706614750928	-1.99020960127374	-2.35909600871036	-5.49301056321253
Wavelength_754	-2.72318793313908	-6.02895032038272	-9.55115011089002	-2.68762158398428	-6.24289186272576	-4.81746966075922	-6.22760924339784	-6.31734172908494	-7.7570775835012	-5.57979138628296	-4.2375142159338	-6.90018942801241	-4.65798540882592	-4.91347021717558	-5.07218570496544	-2.97488727889156	-3.88225360157953	-5.19613343823114	-2.67238761066152	-2.76534122000274	-6.36211643378785	-5.98339719624879	-6.83040699098411	-6.26746287285533	-7.36937063843495	-7.10174770594072	-4.6345992962975	-5.97215362896625	-3.89782120974634	-7.27977857810514	-6.34917148776351	-1.92755188145434	-5.69835980802199	-2.87103005870606	-4.90784572432491	-6.27059440433627	-3.8815862137553	-4.93613450178272	-7.69587963552742	-6.46509761133499	-5.29376088049793	-6.30761610384664	-3.45454814436572	-6.19617692591537	-5.69812603381377	-3.88017911696271	-2.69101754254666	-2.56579615700527	-6.50531357404206
Wavelength_755	-1.36811079952492	-4.10147992798045	-7.68812920909226	-2.19561177956558	-4.43597523380035	-3.87614998724966	-4.23781363014913	-4.55028707252598	-5.93165389119776	-2.69037835222695	-3.11996107280792	-5.40953221113159	-3.25498780096039	-2.67396466748889	-3.32477573808607	-1.2318901424811	-2.18389908557859	-4.06319273795131	-1.47732817415988	-3.0741930596342	-4.3631958184257	-3.76049932626723	-4.86562093650531	-5.13071730052892	-5.26848491766975	-5.37363856039156	-2.06882003133993	-4.36628701477601	-2.5333914048733	-5.77421818177433	-5.04638624145478	-0.212182359730701	-4.48920639208862	-1.29246077238166	-3.12841147791478	-4.19785216762862	-2.38884027904521	-3.93708129770267	-5.60730001306176	-3.29789099708924	-3.65694892021818	-4.06746121330449	-1.62681480682954	-5.08306095362354	-4.52710527059926	-1.77875310503997	-1.24974409129936	-0.595466575728453	-4.66951842137861
Wavelength_756	-0.768162203069903	-3.15078396467811	-7.70333419170213	-2.30367877168393	-4.19568384065174	-3.57543555459821	-2.822426569882	-4.13207859780554	-4.81548164473486	-1.31413860764724	-3.15483936510503	-5.95928189885817	-2.61906594305647	-1.85925505716807	-2.84778268993922	-0.885577391343179	-2.1470445418712	-3.48431366143192	-0.963713253337526	-2.93685993313496	-4.0221338357897	-3.46399772994313	-5.16714653215671	-4.68658833992184	-4.11593597605446	-4.51305710156073	-0.434919694824878	-3.718018396887	-2.40277090321016	-5.47431126608642	-4.78608848381687	0.96044404264825	-4.19435318916865	-0.987838059533421	-3.02135127509714	-3.4226401790552	-2.48974208531525	-3.86600054525327	-5.57351113425462	-1.96233973821215	-2.47606440596426	-2.46923520896126	-1.2425775065055	-4.66100503686984	-3.2695515462832	-0.312652519549702	-0.385651324163909	-0.305063275041641	-4.58818168490975
Wavelength_757	-2.84751189706105	-3.68897473000964	-8.24512638635688	-2.79470667740222	-5.35070990728643	-4.01141948151222	-3.3872920014815	-4.08979943546762	-4.95619394255626	-3.37524493265837	-4.25974600423061	-7.34859334994665	-3.82751673429146	-3.13350476781967	-3.88435568815724	-1.73206545384373	-2.69764499992797	-4.91543104230819	-1.79721608994908	-2.48722444824671	-5.65175110951625	-5.59151867019428	-5.65541146333355	-5.1814644757328	-4.36992005582526	-5.46544036821054	-0.750413695305488	-4.00386710812444	-3.13314258872626	-6.49634288127045	-4.92689443325579	-0.41263049413108	-5.0454214709767	-2.05921151942384	-4.60344549096694	-4.89291908681466	-3.88873796470127	-4.67799240037012	-7.02409142152039	-3.68007875269069	-3.18114954247699	-2.67423602868631	-2.86890560595749	-4.96915377297054	-2.59651250903786	-1.92672054466314	-1.49689789369475	-2.11522242894234	-6.26250803525328
Wavelength_758	-1.74457409987885	-5.56798898897547	-8.640143791637	-2.32722102270707	-6.32186730759844	-3.67368612735748	-5.00921184652272	-5.8688893551856	-6.78295300297183	-4.9120719062108	-4.1142246367015	-7.27177989540292	-4.88809412121118	-5.64442416235031	-5.78161035438312	-2.1320625003997	-3.73139478574348	-4.95856723327188	-3.09235230470023	-2.37756152265285	-4.81639290163408	-6.2121625242929	-6.92552985133743	-5.34610757096178	-5.11723064772456	-6.21996291066031	-2.8482995337637	-5.27438190743728	-2.39087800621631	-7.0622408547059	-6.20712684164974	-1.16676006729863	-5.00548464247071	-3.09890098866522	-3.66395936570403	-6.21979554315613	-4.02919504644857	-4.56201960424803	-7.61069613866976	-4.90823994202741	-3.51641597497757	-5.41617295707969	-2.29762462632864	-5.68072538945988	-4.58088526499909	-3.27824525363572	-2.59545586880082	-3.11014818952389	-5.7027583514356
Wavelength_759	-1.29877893727987	-4.92022032724694	-7.77415090881033	-1.8581533590921	-5.53828047371723	-3.44068090890495	-4.49680574578594	-6.32076785736082	-6.74044374487864	-2.93942363220094	-3.88142893369067	-6.52681119419056	-3.99225751384021	-4.5061582488871	-4.6399171901181	-2.54215483317971	-3.66286716498918	-4.09733401026617	-2.56116815796642	-2.59816763600354	-3.38827860386389	-4.79247017491153	-6.80577027906282	-5.0083271092964	-4.55388216016634	-4.88648783583828	-2.70411723881243	-5.0797272387071	-2.370437600493	-6.92642344296121	-6.45739542478063	-1.44138205924294	-4.3708931429055	-2.88962419076433	-3.272650435095	-4.56974665214993	-3.11401689758378	-4.25469127440642	-6.82222708298321	-4.13468266261838	-3.11142235934631	-3.91076018319626	-2.17382543292116	-5.34381067114152	-4.2158248552796	-2.45463591346458	-2.50519278652893	-2.04486760060683	-4.77670301343616
Wavelength_760	-1.69370607276259	-3.9877261950485	-8.19475960595147	-1.96843037741511	-5.1653151238966	-3.79325818799205	-4.30466399359588	-5.89203826057792	-7.04549848648882	-2.4599953152996	-3.7903230301466	-6.2799597402671	-3.52491636406198	-3.66845823668028	-4.85397198626736	-2.71452666366211	-3.35638347510047	-4.7643865641191	-2.73989483038793	-2.9472947169535	-3.56146880379653	-4.74901654896283	-6.82194060380491	-5.23023489055292	-4.73037319245621	-5.34723460808913	-2.90527466235877	-4.86918940812329	-2.84641903507734	-7.8392477882811	-6.02613840514588	-2.03235920869181	-4.37813087712527	-3.67731242052482	-3.93847142081227	-4.64561002328914	-3.30175815785084	-4.57754899017893	-6.73143358652848	-5.25875916763832	-3.80644687240675	-3.14439260106554	-2.93589172729321	-5.16022330131081	-4.18070485596676	-2.72030056161652	-2.98812445067858	-2.44825172045635	-5.06097856375456
Wavelength_761	-0.414223914197676	-2.48455619126389	-7.6602770985571	-1.56591355092365	-3.24396927381516	-3.03596420225048	-3.22101807529201	-3.71093957638263	-5.68743048782415	-1.86968171259128	-2.2012375510681	-4.69499028743094	-2.87255693662513	-2.74936701364834	-4.60870602824524	-1.10829974028484	-1.69279949028885	-4.5453213114276	-1.77150543701719	-1.78042951703984	-2.22387228076012	-4.17573404383677	-5.35485677787952	-4.43007249106373	-4.04312705994656	-5.24216523607118	-1.75713931189146	-3.12309986117979	-1.65065295747954	-7.07519642751657	-4.20007637653792	-0.684572129660748	-3.00746881449593	-2.26246768476195	-2.53064776178845	-5.3687382809904	-2.57450103681612	-3.87350434969756	-5.54180542859986	-4.75003292461947	-3.22406741851067	-2.52740897504952	-1.44064720110745	-4.21184096514385	-3.19063734041839	-2.7431420856747	-1.70827129323953	-1.95828359884427	-2.90389183941346
Wavelength_762	1.75782231186831	-0.549158144056577	-6.07433042437792	-0.230731686276906	-2.09454653342305	-1.24987096241872	-2.86331650284353	-2.54733722209251	-3.81045066544558	0.168199343843332	-0.88676888343157	-2.88431186503669	-1.76892895009417	-1.83095431870974	-2.46732637511065	-0.799691365585605	0.896799784432193	-3.00595874074004	-0.713073964493476	-0.233569736683334	-0.519940673690754	-2.65212841619144	-3.94491535378873	-4.23168473086459	-2.82581300537733	-3.91100698817606	-0.528499106367258	-2.25889477492236	0.0614329699948767	-5.08293164343709	-1.95237207261589	0.637339900416913	-1.56815025055331	0.0748993623240116	-0.904419243839413	-3.71478797186674	-0.743866766526807	-1.83201172206716	-3.43624550368996	-3.14121210935434	-3.2202145394733	-0.829292516115903	-0.473230591122888	-2.06974300781364	-1.51952120522022	-1.82689219778335	0.561372948636569	-0.559448349055211	-0.646228558053287
Wavelength_763	3.99060057656354	0.306892446087406	-4.84318360491002	1.32585977950413	-0.657885613021493	-0.588673187560537	-0.860144079407304	-0.774230171339261	-1.30796747129363	2.18374491377075	-0.737254816408309	-0.425882259154749	0.237381238033618	0.0168454260504321	-0.672745887481774	0.409585914331638	2.0881788961344	-1.51019399229572	0.522405733414227	0.659986023846905	0.582899509199403	-0.751737367126764	-1.48201694379268	-2.56998430147045	0.0189958383932203	-1.71724428297022	2.31659504556988	0.376202422156717	1.1183355787552	-3.63116538375298	0.294247965083187	2.8979869500599	-0.264977351655617	2.2727439310396	0.306881576625247	-1.57965938034161	0.747238177594166	-0.124067512721024	-1.36227913558325	-0.449228767602787	-0.733779851503662	0.98608241148558	0.898259663177843	-0.953298281941464	0.576696340713754	0.0277830456149718	2.25453286987291	2.23952083642735	1.67218191528062
Wavelength_764	2.98304641596961	-0.856741681159805	-5.17230142094595	1.4659983139809	-1.5948658568177	-0.843004583490335	-0.859538628880611	-1.2690040007707	-2.46155007931047	1.00531303716516	-1.24606669263111	-0.529506765375107	-0.181231915120912	-0.741916476485222	-1.14670602422997	1.0641749147174	0.561469716794538	-1.64095641990378	0.144810966270379	1.02328342708872	-0.143174234357285	-1.89015850738702	-2.51335460185864	-2.77458367676804	0.0764445954324541	-1.95049599676327	1.32708332549964	0.186876928322326	0.610656882792349	-4.37570357322058	-0.875782644123844	2.74485780315096	-0.816938959611949	0.407056923885624	-0.845843614332202	-2.70406441647171	-0.0501438981673126	-1.05502105516171	-2.73478197215112	-1.27046669339114	-0.296147887330588	0.185369273593769	0.814980453274603	-1.70127215911117	-0.0168314627074245	0.564850354399766	1.62836678179859	1.45352987531514	0.0682683194688394
Wavelength_765	3.27323173045695	0.420427427919683	-3.62740108349861	1.77863870600554	-0.185686464132986	0.355697668867458	0.18740985012378	-1.13878209547835	-1.47422086195434	1.75096412366101	0.0453971699181747	-0.075878254669343	0.280942869404492	0.209200490225359	-0.0828807404132304	1.89489614355055	0.537135029172021	-0.653074703580207	1.17214789723982	1.62010699088119	0.957112327612127	-1.0223288730087	-1.50782748321814	-1.86882700691539	0.47266802804121	-0.691353562647803	1.55109642411342	0.812949660984026	1.32149060175989	-3.80996013117171	-0.684411865533055	2.65557475367093	-0.0402854045997074	0.263563281497042	-0.207303200603369	-1.67603718922786	0.0514368735960942	-0.422130003604344	-2.10003163131178	-0.231529031350055	0.319458321153449	1.97866711047246	1.73837093344118	-1.50919077304078	0.514690514184847	1.37783021022472	1.23877694465936	2.11530413614449	0.659578737923553
Wavelength_766	2.8949369587371	1.12784982261524	-2.40952660407651	1.18196836780053	-0.116241830363487	-0.592382406599159	0.413313253142954	-1.21738439416654	-1.23611741314665	1.62210045890532	-0.469918644884535	-0.961875180885998	-0.73839337020996	0.00249390373402576	-0.0347841591079296	0.483585820896604	1.48387036335419	-0.739358206593048	1.14371284471472	0.269050944176951	0.486857594711191	0.004618479742725	-0.337343164602264	-2.06870529617081	-0.125594879696924	-0.61765334593954	1.4052278014032	0.768084110454842	1.1407580538713	-3.10532359812684	0.263768292953723	2.26135223942484	-0.79784202761746	1.0525877323051	0.16034499270179	-0.51618771016967	0.160349491689259	0.087050618142851	-1.13708525536986	0.551827798181952	-0.160879569587994	1.96435452784854	0.986747807560595	-1.72374857387982	0.126970459961528	0.397089687819171	0.478365307162923	1.4984479748159	0.593459088416716
Wavelength_767	4.06938802911834	0.0448081624967104	-2.79050365508452	1.4764206083027	-0.537447453518416	-0.528170744871724	0.998411486510076	-1.90110931533101	-2.4189736196558	0.782521706123513	1.16304755753988	-0.844256321216993	0.274113680231011	-0.376525901436762	0.51588307677301	0.642167081646341	0.563948502170836	0.768018922854982	0.740505143163452	0.162373693350391	1.78096418255886	-0.440722882946942	-1.50261494259165	-1.44986818423037	-0.35973873642476	0.220005372425315	2.09590787849843	0.789937179267239	1.16067207691275	-3.45702455377904	-0.93208221089505	1.68060938847107	-0.542391117603575	-0.645035927816894	0.0841896252728208	-0.564427823218092	0.507362596210227	-1.3741438072389	-1.22811484878031	-0.167195496834894	0.79090915897875	1.77635076614684	0.100292541564359	-1.42599776372667	-0.0103608526840825	0.504375463840381	1.24634427971006	1.35825825762236	2.77765441564308
Wavelength_768	4.15284799736961	-0.134505370345067	-3.05114560292424	1.15219623027756	-1.1827178329422	-0.648632469203315	0.195525239918101	-1.91113384402336	-2.20653591476501	0.295110118749513	0.24802580792401	-1.03312218548335	0.555366537084314	-0.991499138408557	-1.6083179437933	-0.275066168531068	0.353008389410058	-0.232335033419215	0.496821723368475	0.512788503152765	1.8104260108088	-1.25770339841854	-2.4725081033435	-1.75299571393942	0.189704670613184	-0.912319854518719	0.861147293036452	1.01660804877773	0.972545165919424	-4.54907278981622	-1.16589544858658	0.718507448181477	0.421634639900447	-1.24980294117788	0.284056648468895	-1.81117514027566	0.168524565623156	-1.52420418293865	-1.88608288461605	-1.87950286859232	-0.207457296948256	1.35920976487749	0.835832410836939	-1.84183192730358	0.368888791759089	-0.693136814828571	0.675901810780097	1.33753309467672	3.32799046893093
Wavelength_769	4.22003978059134	0.175594070203281	-2.35164560915411	0.550693612174247	-1.05120887475584	-0.788935774371481	0.978571228470905	-0.42076777244875	-1.34647999675012	1.20701255633543	-0.289590205187082	0.34628202325594	0.521382521931067	-0.258073082014054	-1.41658003935778	0.32492935758256	1.71457466854787	-0.172339011656182	0.908159230257221	1.39604610686494	1.79465189783485	-1.32759042191609	-0.903105616569451	-0.846183097801347	1.55325367115373	-0.234663019548851	1.73401360119793	1.96399504753976	1.14739441240743	-3.75857611998676	0.656508958458616	1.63662400032855	0.793119238464599	-0.0312412884080731	1.03009761672213	-1.68594115567297	0.542072554781895	-0.932030461747505	-1.46494655071966	-1.11046315833087	0.93240662477275	1.39995715149351	1.8458011363647	-0.990136687624176	1.23325995276343	-0.526630974784329	1.42072236905716	2.11055006659027	3.4125784669873
Wavelength_770	4.21918524335382	0.467248918463858	-1.30198707779921	0.808171073164564	-0.156017705789495	-0.183860909707631	2.2343985563148	0.995998459812956	-0.0569962449842464	2.28919315103864	0.149480973408269	2.23098792441429	0.688693612531667	0.885941488285489	0.43817030155352	1.70098490985169	2.95264084940144	0.941750858733596	1.51930822862863	2.38174475351956	2.09587677240541	-0.257246158152539	1.22529284366892	0.138500570850407	2.80786790924412	1.43283929320417	3.13398005525509	3.05071767100628	1.87246314758652	-2.13281874128327	2.88746784040062	3.0459897044566	0.887515464549452	0.70435793633643	1.21981765761765	-0.615024037690072	1.41376028201789	0.141611644856764	0.0614489980563654	0.200270714237831	2.55500205952948	2.08550484040537	2.49218795449053	0.470895777034979	2.08674085376385	0.519517767741614	2.82587173399696	2.81492709474486	3.25462647856005
Wavelength_771	2.46074807057484	-0.385343670720907	-2.83290619185035	0.817662195673338	-0.915434534122591	-0.341854824472619	1.04089051711398	0.478946433100365	-0.772228703756558	1.11385663483864	-0.0997986995405934	0.417474325032066	-0.635269587226082	0.453292017527779	-0.188592038304955	1.52894136653542	2.50230625489009	-0.247343336211597	1.05804663986313	2.33902224102318	0.60559100479483	-0.463120912231804	-0.557189669555355	-1.86242311991822	0.999908790975031	-0.196992727729061	1.42136528699424	2.28137665925998	1.27586172548044	-3.05567385329016	1.40087400888943	1.555842635058	0.636615796024741	-0.948098696178268	-0.2163832696467	-1.88186090830126	0.448642767270769	-0.460504348825476	-0.433101622782813	-0.842148288178035	0.614852061876564	0.892301314622457	1.93828919880025	-0.399787936294861	1.29348629796142	-0.338845819072509	1.62277463258731	0.25704929271711	2.26718591828657
Wavelength_772	2.3026679437638	-0.981886670028794	-2.20932314804381	0.00280259495212859	-2.25026099983142	-1.34119548404164	0.47183567957591	0.377192820406995	-2.01654023488519	0.071241453050777	-0.173779782249607	-0.587335726638506	-1.22866128721419	-0.0791008399912681	-0.499693470783805	1.91333716951099	3.23933474064352	-0.646111980266844	0.339759206971673	2.16480018846568	0.453673331391917	-0.488787001412757	-0.190593123882332	-1.93433592163944	1.51702727514951	-0.572470099899581	1.56414903200041	1.04557090990302	1.37675856745483	-2.98196032284975	1.05014325168456	1.1000512595497	-0.80066094253514	-0.70892918524194	-0.612667909250246	-2.32039263355054	-0.300833241764709	-0.941473106954605	-1.27135421748927	0.0619514175095214	0.933749084730506	0.959820911997904	0.351266253786537	0.544682786658484	0.343651224304746	-1.56776586097555	0.271219317072567	0.0604702908984589	1.30739637272471
Wavelength_773	6.16130562443709	2.38935669960328	3.01999164912807	2.46653837809304	3.28863017346352	2.23173885022413	2.78711806981707	2.42322352974619	3.0900160192425	4.03327773098904	3.22083394180205	4.1267883415477	1.54258469845511	2.70645277605155	4.04767402866587	3.5168742630605	5.6432124300905	1.63378249754973	1.94297334257426	3.66489106919959	3.5856468721124	2.9088381654273	3.85194271679312	1.82455009926947	4.73653215541168	4.31613253636134	4.95544417992525	3.76197272301595	3.25531823858738	0.665348195451735	4.42716527346775	3.5624779327272	2.32401068462052	3.38663275431124	2.70501557346709	2.52703381108347	3.09788178909846	1.71834165024797	2.93668322552704	4.22966587160747	4.59587202516794	6.54011703821188	2.80637488681054	2.42327149197474	4.25192558356433	2.5194404217931	2.49211551545161	4.75016065898926	5.51388335820349
Wavelength_774	7.36173626990593	4.05395660965474	5.12375469877189	3.49003663383866	5.05563248169521	4.02155229880788	2.74896012876532	3.57358846387242	4.82663344247259	4.95346395633174	4.74878582396595	6.75373222139866	2.54626042417698	3.92629341779324	5.6620439130122	3.39157143157319	6.13085036246047	1.75843203129604	1.5880962687555	3.86620845747261	4.20002310063239	4.18683328923419	5.56453567903061	2.68706340623034	5.84114802475931	5.56633520500196	5.04956869229715	4.13371398215779	3.69729858007371	1.81118916446764	6.17857595151787	2.51936445564157	3.32921037135856	4.96836552940324	2.87732309127565	4.1760451385502	3.66480216335208	3.83124271846094	4.9577679708201	4.61891496353771	4.81907624815918	8.05761218460946	2.75170414504804	3.98186581394146	4.68519414861659	2.2334895809235	2.37214887521134	6.00027422418971	7.43977418671137
Wavelength_775	6.32037124615585	3.48465268602543	4.24439600043891	2.14437132418892	2.46135220075346	3.84907389617341	1.98802443057876	3.97361698722084	2.85286988143817	3.94698984738605	4.28566864841192	5.93770486993402	1.50568212017484	3.51321017750174	5.52656899479476	3.43404764446408	6.62108451985477	1.61652662840297	0.814667034195957	3.04598709085743	2.5608778715365	3.99538897256167	4.73594430330163	1.9440894627523	5.49972049796054	4.24098925993501	4.96575224296534	3.11234661878819	2.84978169053932	1.56549378716221	5.60158531481838	0.330606542097111	1.73509344615375	3.8831890716151	1.36997010791731	2.91697758718996	2.09601021980346	3.85293355350945	4.38266298260796	3.73969907692653	4.00427976999952	5.51613154701463	1.2179473688753	4.94601000496592	2.60321249589974	0.069513236401505	1.08568634054705	5.00356322066837	6.64894082558087
Wavelength_776	3.1754760624577	0.507526289773181	1.66066199089318	0.366254468201808	-0.839372648120478	3.29367221023001	-1.01609929088955	1.52647987934978	1.03045882824233	0.625460886904327	2.20792068666316	2.66380134481628	-0.291908810499652	-0.25707284761088	3.91278091089049	1.66562967707381	4.45247404980926	0.81632034180543	-1.95708873591394	1.84758890037527	0.131154719768487	1.00035827579141	1.92128563861571	1.23983225902136	4.31573640528072	2.68904452168807	3.46888691512506	0.490607244490944	0.946885155630185	0.186242614630364	3.94452287688258	-1.19561861559545	-0.238719139267892	-0.0787508109647734	-0.758374241488114	-0.141756521775552	0.80330080819363	1.41589303598269	1.85986975936541	0.434828395477019	3.34114894092667	1.88187347592347	-0.317667162478417	3.02322600130044	1.59494452042665	-0.975272336594649	-0.710777091647312	2.36733488123124	2.8057758860871
Wavelength_777	4.01769686694741	4.0945605828999	3.12732211107428	-0.328282092094405	1.16869823990187	5.10034665149832	0.447688153895221	2.2962504991604	3.23019779367894	3.88878179122883	1.43462144294124	3.55131148502084	0.536120966399007	2.22510887101781	4.200516275458	2.06497362690578	5.8744299471962	1.36517099504389	-0.678753182111542	1.93483327008559	2.7036534918607	2.84277675209824	4.57658763567042	2.32905647285532	7.46977803672959	4.28327516598144	4.53714062539775	2.87262560401195	1.55927204288413	1.22604710257992	6.51328276833951	-0.973848686239876	2.13214143669837	2.15193762913841	0.371415040821406	1.34931048193245	1.34968323931154	3.14597739628835	4.27710100262938	2.25423348748878	3.8998611554815	6.89308361409528	2.04516074996588	3.05981921566103	4.1083750983215	-0.0896646165791321	0.148356040391085	3.80825375787372	5.09387411467345
Wavelength_778	5.95185084892267	7.14792462009943	4.7465454491099	1.89333823673424	4.42858580950325	6.26531370842664	4.78577804964899	4.42159878171839	5.96753426716751	7.08088732578721	2.34554086340392	5.52618312890678	2.9943172085411	4.91118040221408	3.61715194877729	4.39062264500335	7.35341549651363	2.59370421868451	2.62379696690704	4.28188513305441	7.0448172753966	4.95193602267325	6.43250640531259	4.79526235080633	8.48204162087003	5.49983187912552	6.75420741102973	6.25001017789324	3.96327648297729	1.95432094303283	8.08495047606806	3.0985254259699	4.99885432948548	4.70564206822559	3.61978224330837	2.51432126723149	3.70510531123291	3.83025466943076	5.10571413785196	4.53994913743993	5.10879947610178	10.4830648518661	5.22252064111235	4.31065879507187	7.44219787812197	3.23150081333892	2.97690551836211	5.06149850679357	8.41704595492975
Wavelength_779	5.34799901518285	4.23567490806604	2.59340500851886	0.939209035705604	3.03684066953637	2.69148633829144	4.99439047881743	2.83668705857443	3.12610022232086	5.61404276583802	1.11693271659746	3.7135073010317	2.40263082108854	3.77113674668393	0.839928350566204	3.67229774801018	5.6917287890953	2.3525922348448	4.02984175716963	4.12264546055848	7.12153249280305	3.46256395615122	3.25634114370346	3.76801891613971	5.03084200924054	3.30453939509414	5.82459449858582	5.59514924508203	3.10842543933197	-0.383102050724247	4.57543824879281	4.46988042608192	4.27147473437113	3.25674521722566	4.18267019230915	1.30253777277513	3.84196795850079	1.11460343762559	2.20845903608441	4.08338688802256	3.64327800309968	7.67097587251238	5.042124956861	2.58163250552342	5.69758036521509	3.98802700818751	2.74251451206822	3.15043923593984	7.73227783373591
Wavelength_780	6.39578780867058	2.10851014558158	1.1590483062162	1.12319597852423	2.33754884044333	0.868288174881545	4.1618971481007	0.933516411320801	1.56224704649385	4.42083194171622	0.682767515606974	3.25605672866014	2.57003335918001	2.66298604684747	-0.219937579652821	2.1076960080735	5.00222071286269	3.34153596882701	5.03038122019703	4.98454973330417	6.5906014226065	2.88272202676478	1.38855066677148	2.8184153307083	3.9340386686376	2.02096972375183	3.66906060162566	5.06406015287238	3.65787189694699	-0.985829275125616	3.08282165697804	4.18312939018416	4.61127139297609	1.39335687319217	3.99087182848018	1.36931820048933	4.00420294151828	1.39256110423542	1.49125936748645	2.40572256377273	2.40180520553418	5.48317077158017	5.2580412369986	1.68613190985892	4.26822654363792	3.49251779867239	1.99197930762947	2.16177788618723	6.4046059305831
Wavelength_781	4.12209078270186	0.537414625536078	-1.16956192187636	0.503216585424023	0.57913382540455	-1.46226864488944	1.1898437033118	-1.58068594520178	-1.4301789998327	1.39909480105332	0.0880421519006819	0.309663414484137	0.567328921957049	-0.153523530099275	-2.50323226324337	-0.414797276644769	2.22352014847682	0.778921399111444	1.47477422396301	1.78551696239138	2.63074009907436	-0.175317937125032	-1.91390642156631	-0.0714953428083762	1.10020714652671	0.242303826505498	-0.767775926820758	1.33708662976937	0.704703157977361	-2.75417751281953	-0.137181549137633	0.879011090638632	2.22422312321809	-1.92773149370839	0.730269055758761	-1.04256200912325	1.63693985068068	-1.11294628953829	-1.26613240411822	-1.0545039964043	0.545986141975092	2.86122669110172	2.00561474843572	-0.775639992615301	1.06074772312856	0.734835565225606	-1.90068594775484	-1.86858419607617	1.28004122964867
Wavelength_782	5.81743690909642	2.97120947001075	2.66075538345901	3.33504988626113	3.44167449491682	1.88214055482162	4.50878588673251	2.16408234400689	2.24339745277248	3.4923859468624	2.63063647593728	3.15456469526846	3.01351497262618	2.34392532153719	0.475483774720514	3.07055390193698	4.43282073547183	4.43153392552585	3.86536498680588	4.91456928944832	5.32966136460495	1.45850453333612	2.17958142299195	2.94517077813531	5.10571044313716	2.40105844584452	2.65638617324239	4.25989022695266	3.72532493922169	-0.0357794511263069	4.45130262014351	2.98950192238353	4.59517093860852	-0.0748618487039046	2.90573286500077	0.893707540749452	3.56871520861258	1.26036955622323	1.64745420674614	1.17164931153425	3.41948605947831	5.08406651656059	4.63099575599535	1.78310532849074	3.45764037197845	2.98129519703393	1.17121944885291	1.4068155713067	4.59458938024352
Wavelength_783	5.70692224250337	2.65101933342076	2.4392829468355	3.42582666653911	2.65942655478983	1.75521625929701	4.76114635205865	3.07350727933262	1.56143472731502	2.71254286249534	3.18287737290298	3.99422849543469	3.43070446060147	1.97892242244599	0.929506935730421	2.99329351740141	4.7476614152203	4.65099277855446	3.21193829729798	5.20301394761627	5.16353504664006	0.835090531973199	2.66840264119104	2.73812413992039	5.14256854520981	2.75982827414835	2.89290435766938	4.45605943860141	3.74177697202752	0.5841867348315	5.65843523044447	3.15992577476431	4.57980188728194	0.0616657718625794	2.7442924149942	1.0648181816414	3.67158495759401	1.63863999857793	2.27001059617973	0.814540460519134	3.8436038852272	4.28513609126011	4.25499106617519	2.28574814540986	3.39759581320148	2.13863355596409	2.54673451577819	1.72043368885226	5.77806481037039
Wavelength_784	5.88415314654963	2.83598585151116	2.62407977266207	2.89740423627804	2.54619949356336	2.07415363029653	4.78877959528038	3.2942871570218	2.10202681408592	3.06856866575508	2.98972357967743	4.39522149325908	3.81123722287384	2.7050436339544	1.7046499274957	3.26664610104406	5.75525495647501	4.10826415036713	3.46873094373247	4.72272966306737	5.10824292221629	1.76216316084967	3.30314059795712	2.83079698631831	5.41483066997041	2.91340089901733	3.2449632682774	5.28371610339994	3.79720454292403	0.665225732065895	5.87337663990262	3.11863969510456	4.98657469823212	1.13561394851495	3.18668406772008	1.37194875094865	3.93253225494948	2.03279475144774	3.12589191649671	1.763940710692	4.12416644871215	4.52851618423893	4.81339063500818	2.80615146369614	3.9899302972865	1.70606915183492	2.66022694421337	2.42333437620483	6.68717233780015
Wavelength_785	9.48415707047741	6.57439286408853	6.75881755561134	4.3941864969951	7.36193090863897	5.58720498435672	8.33850156217806	5.9430432528352	7.3628394204524	8.43922990130956	4.50894386321674	7.33648452130327	6.8069789884516	7.65543013326247	5.3998886820009	5.84736244270119	8.37850968406511	5.93268645744595	7.18330287999221	5.33486680130917	8.75934782790597	5.9706322143318	7.65651622555732	6.08647729028516	9.10826781621851	6.35851052601745	8.05599373976238	9.66759008372581	6.06764341050526	2.50425284361895	8.24602306785983	6.05058101668527	7.75639841468359	5.87705330074008	6.99813873161159	4.93240876310653	6.52899463235786	4.70005795456313	6.59180791400798	7.66758066288328	6.39222351052152	9.43169635842754	8.36166718415575	5.32590317182915	7.26150777356048	5.1268935596772	4.49517585518613	7.44093400533664	12.0857377044399
Wavelength_786	9.75915327000422	6.89012704273903	6.12427070608424	5.17217570937485	7.30406411500869	5.15502474898759	9.14585919454629	6.72577721759314	6.89848748145064	8.07635507750419	4.78781281698197	8.12592063378118	7.1700967763559	6.29478570980265	4.72812219153118	5.18724809797978	6.46494060909219	6.48853618528176	6.63054091677222	5.91976488645657	9.04907081433323	4.87652449946049	7.5059735017103	6.42533589446339	8.94700819508342	7.39560840440886	9.08938432742614	9.27664025609836	6.8107213879892	3.10166202793872	8.01944064833039	7.33085716117563	6.67245570428606	4.50463446840634	6.98358954217419	5.10976120555875	6.43529499206273	4.656328588469	5.86587365696752	7.1190022491912	6.2160068245572	8.93018878243842	7.94295047890239	5.52112973398867	7.3502861666955	5.85262251009326	5.83622828753938	6.94409762374668	12.6457438081424
Wavelength_787	8.07591041983356	5.1762414379349	6.04592185723487	4.57618649267285	5.6485256247718	3.76315595696324	6.27331367857548	5.19437031604753	5.10199003697409	5.41161351519645	4.94627560250306	6.8876713631776	4.85767349443092	4.00869408508086	3.41809098346683	4.13614521571884	5.23678621483984	5.22929527375345	4.20182152212127	4.68014889390931	7.30188095949052	3.50137567317813	6.40106473092126	4.90764939533615	6.83389006128061	5.74867004676557	6.29529837710001	6.48074236546565	6.00222112999297	3.60918213901191	6.7564687020608	4.72257872481224	6.40280575672025	3.93479523169238	5.15635643560281	3.60046985079495	5.45410757638088	3.86207380304718	5.82189897026556	5.17411180849707	4.9493533193216	7.28637052258782	5.80774125047279	4.49092717806903	5.63461960822108	3.61144635780387	4.44783904582194	4.59627054878639	10.2303767276774
Wavelength_788	7.1588876508157	4.57082178726582	4.93371523644104	3.9744510727987	4.40909301274722	3.45790176358247	5.20311438497545	4.75620103896183	4.47670697509877	3.70360561491279	4.92124030230121	5.40962660445522	4.33838146592695	3.68662586567015	3.28598311038253	4.11576085046721	4.7912406460883	4.69220028288052	3.84152166079361	5.01000254357492	6.06697166406104	3.07329408635549	4.90787026591873	3.78726455970369	6.11393374343262	5.11097429613711	4.36690155542385	6.27104504260662	4.79498048186781	2.79605217540557	6.17474778564222	3.53572209210728	6.25243795598613	2.5809214016109	4.55379668122602	2.69582918177616	4.55837672051989	3.25498632683453	5.10713980426408	4.30129591592074	4.21059728897586	6.52290412084261	5.45965462368237	3.97753792977408	4.71059785881879	2.69493877329225	3.56695256094973	3.45689451718677	8.74512466690349
Wavelength_789	5.92862925484379	3.78568503645388	3.43245682500096	2.0321117710225	3.07316284714579	2.26812649329966	4.93899231263085	4.05590564969012	3.18113775971923	2.78480794463135	4.01812095480756	3.78186070378313	3.410485460557	3.88975221124197	3.3838082784067	3.75462367327883	4.57278499330585	4.23245098229358	3.5344458707687	3.8319562091561	4.84071889999844	2.10077528752166	3.90260849458361	2.63306774488828	5.15406228137166	4.32988055508027	3.94715153686057	5.74711562177715	2.89863504869767	1.61983475710486	5.09954017344075	2.41014835402615	4.7976429163883	1.20545363171481	3.58197223920683	1.9693185903238	3.38730829125846	1.96119772268877	4.12531852072888	4.28605102635195	3.81705777647756	5.20107672818783	4.75977598912295	2.94717443753393	3.25636098485606	1.74240088762843	2.45670610780095	2.52110678929778	7.37849438590865
Wavelength_790	5.25350129364327	3.34915718457343	2.91120719594913	1.67713779337983	2.55043916854698	1.59333000194249	4.13563536320991	3.1565891741771	2.3227671500097	2.16726910669214	3.48356012308953	4.16900865646229	3.12058056939862	3.52457483301219	2.80300916934603	2.50185568968466	4.52303236256004	3.4366990659733	2.56608540131117	2.70515039344271	3.94550215772013	1.14109437239107	4.33003254291801	1.88121846301371	4.3067681613735	3.88544377759678	3.12404469166753	4.97039762765951	2.27964103321755	0.999978102381877	4.97875851607587	1.23191579606469	4.00761747135495	0.402238518640889	1.98686297821624	1.70820882257081	2.41815582491706	2.35012025995925	3.77201114922854	2.92309977699016	2.52212800088892	3.57302555770861	3.90393072297567	2.72309818899749	2.67629085817342	0.0133346592629184	1.97670174695944	1.19078316254803	6.1868768396342
Wavelength_791	10.320474427907	8.0409421175504	7.5417350575565	5.80084470218917	7.59032345657843	5.75522921127877	8.68569437069388	6.60440802308781	7.10621849307533	6.44261711712276	6.71064049815805	8.30849473815289	7.1945435458176	7.19654839662695	6.06740176634924	4.83783254651188	7.0150066093375	7.33815367509909	5.48834748363528	5.78935444099486	8.29710142837276	4.82151293960477	8.64989991643261	6.4099282305996	8.3805726866291	8.04533721378722	7.40542404603488	7.97509179964029	5.42043058126973	4.85545493110173	9.1346664791804	5.13871629470271	7.56694518610364	3.91030132704276	5.61578537952851	6.05286882396293	5.97549671687953	6.34618212187515	7.98912247380157	6.35370807353898	5.4012951083953	8.46331283626568	7.05767898473491	5.39748694324384	6.46740955042616	4.67320719190556	6.16207922052086	6.12245282128059	11.481911045329
Wavelength_792	8.96311436466802	7.28553570897063	9.13614362601837	6.12633984097833	9.32377393194509	6.24199352232399	8.36122871310516	7.20696414136045	8.47435524050134	7.66233350629532	6.84052866614395	9.83748983313536	7.10133850432325	6.64232479696112	6.93516776922162	5.83360490464664	7.16280520235112	6.95407895948233	5.91346278301268	7.23213519499305	7.98400961186817	5.88353931156609	8.55336855171414	7.2274684086785	9.60991009301159	8.22795306339765	7.22454833404931	9.15436242918709	6.74611263135963	6.09733050528056	9.80275533078794	4.85943932493913	8.10352344680609	5.0412267937407	6.94277480738215	6.71663143665711	7.82181372799596	6.12869876364694	9.17403573438219	6.66442487486474	6.61649212078922	9.96034440796883	7.78415832751008	6.01638421023594	7.93474573751085	5.7985663683288	5.5686939726842	6.99440652354261	11.6970638113055
Wavelength_793	7.83995765667882	5.90486814006688	8.04307224171491	5.8668757194213	7.9790514184935	5.68370793438466	7.82820306477229	7.15895593141793	6.80082571341976	6.47540199038479	5.59323766142574	9.05403912411053	6.97179485134733	5.46887595089072	5.24692038587236	5.53735105172235	6.08597236800135	6.24360209554902	5.97332273722355	7.28256546137578	6.96235787966933	4.93594059423431	7.80578295935069	6.24113335765875	9.08710188378053	7.64472290988833	7.29198445432843	8.75100437363567	6.1706972679445	5.00408115986766	9.1505781095679	6.04108894461502	6.45729680967278	4.1384279289928	5.66791149452295	5.63695271318168	7.23102249054497	5.63989287955233	7.71710342642096	5.66528780634348	6.2365535038497	9.04442518229679	7.25297007696218	6.15295382903507	7.14953330024704	5.94833991521996	5.2597210784635	6.00546042506037	10.881623237101
Wavelength_794	8.07660579139097	5.78076145185755	7.71399447030915	5.64871696518332	6.96083925628906	6.13311223808564	7.85556275881133	6.88569979893556	6.39160578853091	5.84671729375757	5.72172629225713	7.98739380704687	6.62262415798033	5.43480163220259	4.31867948305204	5.64246317400109	5.59207095550287	6.45976654276864	5.54348632212071	6.56044991584727	6.76153155607403	4.25980912306456	7.86490785196134	5.51848070345917	8.47659503929496	6.88879080649397	6.43138178605371	7.66587912473469	6.05676954267621	4.75314308329636	8.91863743504843	5.88526491726236	6.16085232961708	3.9268514713762	5.03411051790351	4.57740222142637	5.89047236213331	5.07170610850977	6.52766505804126	4.48486599024576	6.69709159473449	8.49727819973715	6.67255212254658	5.84766044932173	6.56464973900769	5.33339484779792	5.00163124595227	5.25175413737047	10.2726213677889
Wavelength_795	5.08730343343964	3.74858026066548	5.67356750778656	3.34199068780474	3.7654882755276	3.55068701250716	5.27724766911143	3.8896540011621	4.17755629070607	2.54717182957557	4.76114731631242	5.17285909386485	3.49788446455542	2.84277151459823	2.84799313025778	3.55483157069488	2.67388384744819	4.69550107228618	2.63102470691505	3.63517366096872	4.56377094686948	1.82277726339762	4.65256001925817	2.99362961721581	5.28201226670541	4.32672431769586	2.19442391385075	4.16626843717814	3.35238933565925	3.03299363303377	5.1489073288847	2.61965813675285	4.03209440584788	0.955489632222618	3.5328429893186	2.56440053450622	3.60254564263327	1.86466435214032	3.38754781636347	1.97201011411123	4.9630818635092	5.41384426557368	4.45094348929951	2.11901317102485	3.30682101730523	2.35015828824727	2.49011624011103	2.33370038754642	6.50643016458995
Wavelength_796	1.62559076460395	1.96394036183212	2.51410025640659	1.92887838546795	1.05688932953215	0.0740049943663399	3.12864621936427	1.95486857185091	0.842895709238046	-0.356897476167378	2.53571271602154	3.15426173834294	1.54436391586404	0.851049555392746	0.464250252999466	0.814967237302215	0.532252281428842	2.70073762262807	0.850522085505877	1.79729585817799	2.16280939402186	-1.15793609286862	1.83073467163892	1.67969648836788	2.95470036363011	1.74813544860874	-0.189946467963127	1.5204990428154	1.72156165539981	0.458976876342756	2.80351321255434	-0.196652579185034	2.14680302734842	-2.3375593597206	1.73603575890701	0.78740033181338	2.16730235728524	0.222548391288659	1.56358709180885	-0.879309106894862	1.1774747283587	1.51774124270836	2.9438745663648	-0.521862115046028	0.83157475626474	-0.226662641435218	0.474518653648813	-1.02741479543008	3.21863409227843
Wavelength_797	2.70536934436322	3.0937249914769	4.18109299667264	2.56268119918742	2.66308658111595	1.95382451839703	3.7671632482856	3.61456383382133	2.59425468793804	0.753046101743249	4.11362566830389	5.1157036461657	3.25065932341075	3.11029217651912	1.42891358422462	2.23696906549201	3.13367304737053	2.70384254672237	1.12883285206564	2.28883461192818	3.26838351237714	0.271067174804578	4.32457784993326	2.29366415609698	3.93580349175801	2.52142951189065	0.536316227166593	2.75949896830725	2.57030725669602	1.15883329600446	5.66711761219941	-0.349574372701486	3.03628188747465	0.26565347571659	2.62073405443714	1.51497519673966	2.06808367169924	2.20266028424913	3.29872118979202	0.484322306628833	1.84627637096062	2.79438196174816	3.42487785567513	1.88177393796961	1.58787171329331	-1.2012362909165	0.572575518969869	-0.0289730864533092	5.47972321957992
Wavelength_798	5.13971622380712	4.13305154807206	5.48975956721401	4.19622466530343	4.45109797516748	3.49338521939012	5.60997901146797	4.30019473477619	4.80020869220128	3.83651635697743	4.34480382804033	6.06206797070754	5.26661045431315	4.43811510955527	3.32573486615681	2.31234454967796	3.64615348197629	4.39744775784988	2.0152145028799	2.34879919980662	5.00467509072371	1.69818327626852	5.61095869216836	3.92458847460666	5.76086047811489	5.24483552556422	2.81811398662823	4.4740119925404	3.02773482687252	3.155112773884	6.67377918406373	0.898790584545621	5.10703155060465	2.04892959596401	3.48040309024668	4.48110109536929	3.96576038834861	3.42191067031161	5.5247580607413	3.21955392611498	3.76883411202719	5.09599938488328	4.1345178592764	3.36647284388684	3.86401157525014	1.16453828541264	2.38460375681119	2.11207174438004	7.86146576044152
Wavelength_799	8.3393518234143	7.77648781306058	8.53405978053745	5.65790478956804	8.39421320766247	6.9150536922746	8.89394715782729	7.85331648739785	8.83803387546203	8.54936805984219	6.2765434089524	8.65342514418392	8.31618635792604	8.2427167009248	6.90588571810112	4.81891196649508	6.0135932522621	7.3153117434393	4.55901774474252	4.0617081003971	7.97228420978155	5.09343843081587	9.16029230064217	6.42158439817551	9.14091460425499	8.35699618333698	7.31874115263458	7.62653263130255	5.04540434649758	6.34319223120814	9.42062595907826	3.76569252240523	7.8892567131022	5.84931849549029	6.09596222153423	7.45555028228735	6.41405970426388	6.0232411201821	9.0295915853779	7.85699359356336	6.04704522226141	9.37975282532314	6.32421528245041	6.36531586574282	6.20034112785247	4.61692535635896	5.09291672698743	6.4371741948328	12.1443208569929
Wavelength_800	5.00148687015514	6.0698788770297	6.14798334101078	3.8001892147215	5.37928998649215	4.6788948681071	5.82846924970871	6.30379584039086	4.96733501410199	4.81304543707993	5.20005607712262	6.38012608537172	5.90030418295543	5.95518354968969	5.16922414360418	4.01317606535305	3.76992616703428	5.46902641870176	2.45618578623393	2.8449808412635	4.98015570842649	3.13435458465956	6.04488367225515	3.85229283846367	6.21035956694769	5.93024500930887	4.53983574711928	4.62593934916016	3.19371063356321	4.11436627423445	6.52563024068281	1.77745996878642	5.77247328587485	3.21762454881632	3.81446799234443	4.33917501749299	4.28054068230517	3.73320576478123	5.89298019352965	5.18865297419436	3.93904020514175	6.08186590073111	4.32819102740161	4.39369304085714	3.43041644381425	2.63990881802323	2.91888322538478	3.55031502645646	8.39447061202972
Wavelength_801	5.82952692949117	5.10211537694656	6.46574397229877	4.53169418079539	4.35213143761008	4.08100765059621	6.0531168623901	5.24133913762522	4.1036099642783	4.00755086745141	5.81099936387678	6.74965640324245	5.68525450699431	4.63405577866469	5.255616792588	4.34573517663738	3.3697522818862	5.66596690402346	2.90568517586773	2.999895796804	4.78787691417496	2.97206449027667	5.05134863436245	4.03491387884047	6.01206355053781	6.94677287972123	4.65206427157699	4.67107813925755	3.27164783026417	3.87716208007507	5.96078856294762	2.54025372944449	5.80804742993358	2.77766354910547	4.34756308510965	4.64970901149197	4.89761973308643	2.94445891875745	4.82483677896167	4.82224003259336	4.99211383730383	5.74322935230513	4.87605816869789	3.2403828935377	4.42950735734655	3.29299030377555	3.36176670031047	3.37953365823915	7.74233209914977
Wavelength_802	4.48901466523134	3.61731345621584	6.70411735014827	3.77484063516901	4.57726343630697	4.50734951383132	4.20645667442516	6.2819208949159	5.86933598026586	4.28863196864973	5.44758284378172	6.90760041748297	5.15963079239159	4.3598072105971	5.13392539913575	3.64858534340593	4.01233985763999	5.23769610965219	2.90474012234486	3.91334842136561	3.9413488764588	3.45162517898996	5.03370887755711	3.4578613349827	7.05346443416174	5.84568469341216	4.24178969697145	5.68583698181881	2.83654713971564	4.13772733757544	7.33331661197193	1.81320227938298	4.34120139911208	2.79133322429628	3.47011691623865	4.97998015476686	4.32020015701383	3.5354857206893	6.21852065421224	4.68966970850349	4.146945879118	5.70744648507714	4.43012083203679	4.45375336666116	4.23055327243663	2.94331375071781	2.9671789153564	3.74697093848492	7.51423570988073
Wavelength_803	2.86739640722344	3.18919199221261	4.96889342094043	2.48235190229655	3.75776528409581	3.03508013282619	3.32912826212584	5.59563294781205	4.91926755811749	2.05072076980064	5.26339563459433	5.97534564011707	4.35846702868871	3.76063851163282	3.73809750240986	2.31714142939796	3.09227369655235	3.82018432747265	1.78507756777477	2.4506260431658	3.3979573002391	1.99288249431248	3.08960627607229	3.51119696719282	4.86958438342229	4.87401859383479	2.49844614367146	4.45651308588347	1.60808481140998	2.79260321422221	5.24398650290361	1.24741960672969	3.73909117578653	1.144940083904	2.49195897200713	3.69016679362798	3.61417741374322	2.56937859696061	5.08757702868083	3.07721366235327	2.84650567113211	4.47493904824811	4.17639662818039	2.86015935667841	2.98938327825536	2.18622143977981	2.39344194320154	2.07064360808832	6.33564987603083
Wavelength_804	2.38244989064134	2.32008620919188	4.47160913912355	2.76293235162755	3.20351359175021	1.98327708524034	3.95580876107235	3.86403890053931	2.83458422618711	1.2800428433335	4.55288680275866	5.59489357140276	4.5080175273262	2.23426234698449	2.9365921067849	1.92651976334841	1.18468458676711	4.09261141954505	0.690365820841691	1.77989272313204	2.95025329560976	0.202772146629255	2.78608214474565	3.53402845023402	4.29781021375045	4.29217301994566	1.5056300323428	2.67831322382947	1.25877099039819	3.57631540260943	4.34240043703573	-0.132519450648816	4.11572168767966	-0.376948599019526	2.40615972828609	2.71931321413138	2.94110023738562	1.39318342018458	3.98253288311767	1.58480633055117	3.27715879655731	2.97251177854233	3.10350464316787	1.6882177448918	1.65405662827137	0.846055058456683	1.43660397116805	1.19865344506681	5.85534280804663
Wavelength_805	2.06634688012349	2.43892003136226	4.09767252677828	2.60405417580367	2.24837526860229	1.82725273783333	4.41006826384539	3.08045737785708	1.79391263141516	1.10089478910374	3.04567165599318	4.9674212773488	4.48042947354413	1.49546065791391	2.31939364077429	2.02078046472279	0.505953613146195	4.41247940932736	0.768914456470992	2.28480676070093	2.61675207649044	-0.921070643503697	3.43795682132493	3.34688645110387	4.5270090616739	3.81688471523407	1.49555207687534	2.0824758387306	1.80717877913491	3.66917979271727	4.48925234060938	-0.904951718890407	4.56354891454498	-0.906157237272788	2.93056461464854	2.33508542398941	2.22883529267733	1.49189006319844	3.68659108060839	1.14001744071465	3.36568417126271	1.80138946705214	3.18713034769364	1.31126497866066	1.80281524673737	0.22205864672746	1.07693210123129	0.659093941013921	5.80304013463763
Wavelength_806	1.58015808880456	2.73845455000182	3.4683709200972	1.88809761319473	0.83075161982269	1.91522938259421	3.48675025400245	2.70240470165886	1.71810892739477	0.460069979973599	1.88694247448923	3.4516610314048	4.27394639943144	1.80692276135996	1.58743658762442	1.87546770559276	1.17937850033426	4.21613635961417	1.5485922351631	2.77461018895549	2.32760080013003	-0.989717184361311	3.29264771484703	2.3970268725049	4.47378674732904	3.18266804745193	1.2752604863495	2.41327719128233	1.89723433402205	2.3224756329007	4.25589959723728	-0.955145727936276	4.49759853348462	-0.997924321710066	2.72239922397585	1.45525727253325	2.12078401907612	2.20436439681095	4.07812355131969	0.885685874272358	2.90595528373412	0.811116786786768	3.59030761437416	1.76035754322161	1.87414135521984	0.362364872520389	0.797578944337693	0.199455094404789	5.72090688143095
Wavelength_807	3.07368652838225	1.68061800176486	5.3297161377161	2.82565388618417	1.63461630009211	2.65443634854958	2.6943429271404	1.31413410219147	2.62497631084428	0.790694628676193	4.22945812177487	3.56600393987824	4.6394859753096	2.31085244241483	2.61077415596593	2.50428410384392	1.23256993957597	4.67079460941685	2.07311140075728	1.81305494583442	2.78272235467256	1.15787451561125	3.3497140400181	2.70896117399121	4.3412019012392	3.6075687454693	1.84680290474893	2.33476553672603	2.27100107173788	1.8358120933003	3.68469643246036	0.107646986541914	4.35846149838899	0.371898484119509	2.41811903095196	2.09687278879483	3.74715375184792	2.83589080485767	3.8877547755856	0.657121752088151	3.45391535519184	2.06678168601716	2.63159476938879	3.05836904557045	1.39000631516946	1.32755143620382	1.26297729324368	0.70466959722827	6.06093485801478
Wavelength_808	4.80623624580446	3.84908762063189	6.67048276424124	3.42561540223727	5.53145035070734	3.22992107032744	5.37359696744609	4.8914897662194	5.04141520240535	4.03228691496849	6.17211947273538	5.82628749698749	4.71476640184044	4.86023870796386	4.35996918801581	3.53968724478732	1.95700640286531	4.73872972534746	3.02966931213247	1.93823741036424	3.63349088919732	2.48016757350681	6.24486187602735	4.3548790655387	5.20017994915262	5.98434468157143	5.02925461665097	4.84410958315866	2.36565251298429	5.12186871685415	5.13100210521047	2.15073641551746	4.45020277299513	4.16892888442327	3.00921848193189	5.20031958030065	3.36277364700553	3.3564939298365	5.270556156525	5.30938780708503	4.2464162389095	6.21429177618377	3.80536034906085	4.28167155393176	2.48554820211771	3.70175778153637	2.42963120169477	4.42937886002007	6.20006047907347
Wavelength_809	0.0382185527356149	0.904178228775553	2.69627594702426	1.04831868478688	0.710918587333244	-0.478044954926083	1.16519167026091	2.17762022106719	0.624630541954603	-0.0487459012878135	2.57846334000306	2.28205931748869	1.75173569978424	1.47195496410742	1.11054480899658	-0.0765853379728167	0.00925701453990346	2.28313160074246	-0.346580386930668	-0.511228539332513	0.451801545364435	-0.874448888452655	1.66402415035872	0.863844210561996	2.03621180934968	2.43358764240857	0.824580403688173	0.464850484664339	-0.16305379160392	1.97631254702937	1.85056377241809	-0.103856735124525	1.20665435635629	0.358446200859118	0.281734938818298	2.10052785110247	1.6705724334196	0.543644881445306	1.53488868282839	1.12009166776003	1.25309318045337	1.10844016108138	1.04024033188529	1.58003541513876	0.810446183988749	-0.498339796599339	0.108638735587682	-0.520117505725382	2.04543839164868
Wavelength_810	0.40832595402653	-0.096045048358577	2.7314379564862	1.90346308328753	0.154040029745222	-0.391709004758396	1.00189118453222	1.55201681293137	0.310510596111219	-1.11309151591301	2.24939839016244	3.3553569652798	2.82130979190659	0.593705383263676	0.806722209133507	-0.596773313908956	-0.6392403720031	3.24694897358485	-0.737551319871543	-0.596276409768739	1.11338607950599	-1.5254280975955	0.827016527290537	1.3032349352973	2.21828205550986	2.04968478884587	0.473040135837996	0.471928791793197	-0.11972672769953	1.75105471187255	1.2088791557469	0.136146237772064	1.44367011464765	-0.83686183349307	1.40824744506248	1.87153405677903	2.38985393023071	0.277098187269544	0.876816598478221	-0.250182328058048	1.43287074122468	0.199457450725232	1.65693564286306	0.558734310237428	0.382656875225871	-0.22706665985528	0.756040531300193	-0.301408579159418	2.9295308160749
Wavelength_811	1.30876991717103	0.267342604312136	3.19177480185482	3.21636058843004	1.21142227288666	1.12092950420784	2.49519075326265	2.57917024953388	1.87501064160262	-0.154442715178532	2.97178285504676	5.39536283201433	3.92178143640896	1.53912057818475	1.38159411419311	1.52917118145114	-0.32049109222565	4.10145269568123	0.358013820074472	0.394363876255752	1.58533711910009	-0.989498352227165	2.40895246131423	2.26491090364624	2.96397684805919	2.78145413572418	0.479735478324507	1.86555483748222	0.74163523577803	3.21318165493111	2.49674482763752	0.289496601033625	2.2972386302045	-0.423606901627336	2.34681461703911	2.32918252247858	2.23402783660332	1.04336710832148	2.08039723899754	0.524381583664412	2.47220464869236	1.36917581153366	3.12657848476478	1.03747513872044	0.583030767232611	1.09330633238851	1.60782261421767	0.627540205608389	4.19426370839798
Wavelength_812	-1.34245001869744	0.119543034284819	0.679734659337536	2.06310452943231	-0.0802473776150736	0.613444157198776	1.12085853233396	2.5209229348916	1.09587371573213	-0.526539921896758	1.8165258791183	3.83985319586561	2.01786287374637	1.65636269487748	0.104100147900816	1.86846102672423	-0.845067650234671	1.64100764692825	-0.431496266292398	-0.788795443683887	-0.803705071126807	-1.84758585342561	2.21036199415589	0.236970275547826	1.28807731507526	1.6343657564245	-1.84170917542426	0.312614392805678	-0.614645719378672	2.68521696883045	2.51551118372559	-1.85351432626445	1.12395512507294	-1.1420067780413	0.109583864887541	0.770540051780459	-0.021105637459364	0.720669327932136	2.19938860709439	-0.139134846108604	0.684580197050987	1.00046268188394	1.55727366644551	0.884403314434199	-0.580331248829874	-1.09041944884224	-0.40219772956484	-1.85205382011235	1.95062099621035
Wavelength_813	0.287034207057699	0.442142471394347	0.642199359952524	2.89303676999966	0.478452339931774	1.28234340508775	2.09790515660087	2.4355311258096	1.81457518588488	-0.661826279758371	2.92463894230394	2.31296944946662	2.78096988791237	1.67217402113808	0.512496405385536	2.40603582524701	-0.533729336110235	2.76621701643116	0.573318176693818	-0.0492245122694742	-0.753919868181901	-1.75494419616322	1.83522311925342	1.52080583661868	1.80319517774312	1.68233397126413	0.192831899782393	0.30719898632789	-0.748591286703499	2.19748769478247	2.1657348820019	-0.919251041197115	1.60960140709691	-2.40422312697017	-0.144504054400997	0.866521614771271	0.991262469292448	-0.178943624167144	1.74744176496462	-0.86531975010431	1.88843837979351	1.04885822980899	1.05415731014192	0.732241994531526	-0.320049840004496	-0.22543424006936	-1.04217842754192	-1.32418527447579	1.04505730760168
Wavelength_814	-0.373468268069727	0.456946675889722	2.01497332263657	2.01420455589011	0.5279813246234	0.984642615274465	0.728479898570038	2.57529914507209	-0.145598577339288	-1.09899759382392	1.88504005929442	2.469209510535	2.10651385848037	-0.170752821223937	0.217548572421847	0.63262740535112	-0.826000714036686	1.68600556155499	-0.101706561085675	0.337329191242498	-1.74176295284074	-1.94354720334111	1.98971998604461	0.317448109466447	1.91954709805897	1.67036325806014	0.179621940953408	-0.493016417919875	-1.04019028671446	2.80941941602586	1.23267550046238	-1.27435247463419	1.30805289307557	-2.05284204013372	-0.770525696429957	1.32829533631045	0.738469269512449	0.517063184084501	1.81816486967729	-0.643469305107682	1.6063285449504	1.0259021704815	-0.0805298174749565	1.32001487131987	-0.888822447479116	-0.3551916731581	-1.51231421828696	-1.07205697385589	0.172852475170309
Wavelength_815	-2.04866241592076	-1.24250737655338	0.274775859213747	1.51628198144922	-0.923574863802038	-0.526341873359424	-1.37706667877658	0.929368985233085	-1.08840551518007	-2.0845222579083	1.15909165458798	0.748702759104434	0.517748435670253	-0.943835811306916	0.240508031021715	-0.495803992811852	-2.3590832888632	0.528642182253575	-1.2905181975705	-1.27461468566177	-3.50029277668665	-2.67168777165602	0.412486130336412	-1.29534747387015	-0.0289493207845578	0.224389256674656	-0.945390603099765	-0.897114464435497	-1.6480061814721	1.55326799186092	-0.302028445484564	-2.69798615405313	-0.473954534299771	-1.79904997784364	-2.28214114096047	0.546060359076506	-0.09074409060112	-0.373226967267953	1.35224979746509	-1.31019844977836	-0.499985280625008	-0.270580576747894	-1.65881332087156	0.432771032537144	-1.57979145371402	-1.61763659493342	-2.33155303354427	-1.50813730461908	-1.72346106306711
Wavelength_816	-3.19427614563469	-2.51485831241969	-1.77137638976892	0.231258427124685	-2.24934214692472	-2.06898094003939	-2.54858964760552	0.357473012510941	-2.04279721720581	-2.85233537807431	0.692675059502124	-0.676531261412958	-0.300508234309747	-1.0964209498615	0.356365586062039	-0.763493681336219	-3.37693997974758	-0.0885703866936594	-2.01911420270141	-2.70961076065967	-4.07324994513734	-2.60511585333233	-0.96426605629249	-2.10772130946658	-1.94844469804332	0.0582716454008678	-1.84948391279639	-1.2242056425964	-2.68397333219787	0.19041543404221	-1.14450501454783	-3.03160050426851	-2.24865230856328	-2.13975179636842	-3.48560599220913	-0.0258248763295173	-0.796136595676701	-1.51858505350646	0.400625078092828	-1.1060271313787	-1.4161027454373	-1.38315434570785	-2.85581522732183	-0.821948013252895	-2.18035782107674	-1.83126854742973	-2.00980948108574	-2.17979845366917	-2.52660504810522
Wavelength_817	-3.55352214737199	-2.40328327471159	-1.94420031477691	-1.27473024444111	-2.64263799954975	-2.91020608454343	-2.68186063937008	0.725280756648082	-2.98583995367447	-2.86007922790974	-0.36001797760761	-0.377511856813819	-0.652270451567952	-1.61081755964085	0.16611568392449	-1.30562124223975	-3.02157942500402	-0.0569090303306731	-2.33447933265042	-3.01176575806309	-3.18317066680601	-1.85503336399261	-1.35836405619942	-1.74086943015231	-1.85664107670096	0.313691626833237	-2.55982870830897	-1.80378374426494	-3.16666944612694	-0.0247228266899326	-1.28602297204736	-2.82555855321006	-2.20223136603668	-2.52479427893508	-3.29188428940375	-0.363298434859851	-0.458409999636013	-1.66736420471082	0.131062039928625	-0.667944937394125	-0.921670189537645	-2.26469174015552	-2.6193853218266	-1.70037094836762	-2.21982848259419	-1.50111848334885	-1.26479286449893	-2.42040616347594	-2.26292732545669
Wavelength_818	-3.72263445103382	-3.55149918175329	-1.69885559497392	-1.30267523019917	-3.05326118487688	-4.03641624699159	-3.1977939129804	-1.77744907526607	-4.43996487608592	-4.81326381362329	-1.42773725227149	-0.401227152596074	-1.96335167360715	-3.14968450964924	-1.3064180404386	-2.85267607383209	-3.33632675492851	-0.264416629061046	-3.30823604356189	-4.14040018059474	-3.96868713554405	-3.89548508652681	-2.62361917228201	-1.76607506480603	-1.8157148864228	-1.60126337537803	-3.73653334102592	-3.46044156201878	-3.49212942223877	-0.842465002926958	-2.83794722736907	-4.08046320126878	-2.11327362256522	-4.47011772270505	-2.70431800990898	-1.44988613998306	-0.870110638251655	-2.16101334536848	-1.89024828218889	-3.41170889095753	-1.02586064027304	-4.25419850367132	-2.50702546274389	-3.37478479108497	-3.34713548840204	-2.75378037396273	-2.97547788166487	-3.95494560686937	-3.56979864929283
Wavelength_819	0.301138397421407	0.168783511371511	1.98552683805984	1.70383212774246	1.19062677930767	-0.0512779239278895	0.51445851840629	0.547648322050105	-1.20546441444895	0.244896093822815	2.19972359772119	1.82867759950261	1.42284302844364	0.222232781304466	1.58218184067224	-0.772647324827766	-0.388070295851061	2.73341494619587	-1.45800827873176	-2.78160179231897	-0.613948155734607	-0.78772278211745	-0.442734931624257	0.461508718598861	-0.0533279181853316	1.22131152667005	0.555384655463799	-1.95835755044754	-1.10845424547175	3.43607119628367	1.23435172903885	-2.18566335591451	0.844821403410314	-0.985210217982011	-0.727791751700343	3.48542800824101	1.00713986639182	0.385867089731344	1.11587606655467	-1.19285004057106	2.7466440576259	-0.0414394193343871	-1.56435379908169	0.202458864474214	-1.06597709818354	0.752066977011242	-0.0219215998694854	-0.586446088450505	-0.0820837923141634
Wavelength_820	0.794102415542686	1.04038962405127	2.07490932993426	1.68657084689987	0.95065538676089	1.2611125481046	2.10307882863112	1.15985638563661	1.98717688802524	0.797688891593026	1.7638138912196	1.5743839853969	3.24244770610378	0.873905356374476	0.90576081507566	-0.513278351690852	-1.24145698367708	2.95072417605565	-0.732386342696989	-2.46010789225374	-0.338023960440497	-1.09914923371083	1.16744147339871	1.28100791927014	1.33023850388932	2.25381227662366	1.51147416803617	-1.41589667786709	-1.05545714127885	2.61802054868423	1.81250084817373	-1.00434646689219	2.23796357166741	0.784712249170844	0.267147343193056	3.47261030783185	0.964230963612037	2.38087098571848	2.15449066209837	-0.993871787714662	2.49825523233147	-0.227292407138819	-0.597092850382267	0.774480740032637	-0.972218170263984	0.963159148832912	0.806921560213319	0.0166283298857616	1.73605649095672
Wavelength_821	0.174376202075869	1.82076455149435	2.24491241264423	2.14627199263406	1.29085533974616	2.19518055521366	1.59214503770345	2.05418673366672	2.63060444111118	0.917615269543708	1.97360938341457	1.88294369608394	3.64942371026251	1.57786842078186	1.26505672123327	0.518204186436714	-1.30036858442791	3.15350333082946	0.0666410712414955	-1.09317641448447	0.276536266039728	-0.160940252684268	1.94835344874604	1.53237057885154	2.03332436677646	2.02346404220931	1.92701152790335	-0.588660891325078	0.178287969383379	2.88573326867834	2.38653875744511	-0.390428448586243	2.84325501931741	1.13826436296845	0.688763992657637	2.61486775031952	1.42410000067578	2.83199516048616	2.74196226540635	0.168323342742448	1.1959035448675	0.472053920558146	0.461378097976118	1.02198312769042	-0.0993510170740889	0.747857209670241	1.75316388013371	-0.547678634226361	2.14842370240217
Wavelength_822	-0.199506441268216	0.863025393915746	1.37199429080359	1.98767344326099	1.09442760111058	1.1758747622632	1.15573957630055	2.59399603426688	1.25484143139702	0.487544031742757	0.881513331816315	2.47028631811215	3.6414114751833	1.13777424684401	1.49338137509432	0.337630761011855	-2.03371375772788	3.73250544458279	-0.640824760859661	-0.978033240362235	1.40142270647554	0.19486561228716	1.38102384208739	1.30505926443857	2.38712110016469	2.32661160655942	2.53833181173983	0.212623818576625	-0.0645186293657045	3.37140552017307	1.6749075650595	-0.374667477704705	2.53690023771074	0.81029241809832	0.440416873807069	2.75642089147209	1.82370755756572	1.33021165231312	2.97772387798215	2.26293144211725	1.4721263480304	0.821510420442149	0.734711681059296	0.188835517498436	0.182262643610511	1.17952592998123	2.62026705268152	0.224413912252662	2.69645037802238
Wavelength_823	0.494536992684535	0.19384523136888	1.3619211029298	1.34612490694428	1.00788526610306	-0.0324929034736005	1.05641791340759	2.54303528590004	0.737925460172584	-0.0459373049288446	0.617231955421365	3.29537440318191	3.39194245139274	0.39015016246116	1.97497676437525	-0.253495352598951	-3.12457429769428	3.22523129713151	-2.04696793749106	-1.1366232662973	2.08870364999016	-0.0722977498333279	1.64871918035105	1.81032031011933	2.4885640849275	3.92753563579081	3.01553043297631	0.965289550388049	-0.596052755347407	3.31835644174157	1.08494338661757	-0.447752677930273	2.4627083066871	0.918265964488173	0.129067928042693	3.85989944842537	1.53627562103742	0.756420848537332	3.26706882638998	3.23603083092147	2.29459013766697	1.27752453856505	0.859837113898875	0.492750058504964	0.477090524679848	1.35224559306623	2.0942377768855	2.05736501535647	2.91135934301951
Wavelength_824	0.680651517651263	1.835253616933	4.7999319659004	2.64569653738588	2.23591420648508	0.777716937942471	2.20039557645381	3.95851189218868	2.32955922287323	1.88606041261776	2.92473972495201	3.47564917039804	2.45508886725414	1.79403709397018	4.08178570163082	0.921028859989025	-0.799409623653928	2.70245529772091	-0.455045929209404	-1.32637749757815	0.628771398722343	0.951897260262432	1.91348007685158	3.38782970479359	2.31139324513736	4.07283931497965	3.46432242004532	1.59802893006469	-0.90280278770595	4.65341660792088	0.790560035464656	0.504229688149914	2.63209671251935	2.93377805207357	1.78656353953365	4.80755426893974	2.70253566250496	1.25754572086429	2.50574931374085	4.44317364266676	1.69804839494736	3.1534660038504	0.901786158042642	1.8663298188709	0.841171371488788	2.86555686494958	1.92039807710548	2.71329076684884	1.1345164408805
Wavelength_825	-0.185902607403355	0.0418870838024271	2.92960390036717	1.26344390424331	0.50383811789222	-1.14026743982467	1.21626761818449	1.76181588606977	-1.21117407051686	-0.371891185206992	1.59795514586455	2.92412028519686	1.60077144204601	-0.400202940279606	2.48928802380296	-0.396160966669683	-1.53182372883567	2.31749509098194	-1.23221313408848	-1.81228384077981	0.727352349520073	-0.970856932694474	0.483029848712972	1.32619864206749	0.485795348883665	2.74860228360531	1.77559062606018	-0.334207701767332	-1.56869481277492	4.36535368410495	-1.21655523818678	-0.595750602933627	1.21632457491063	0.84826223666543	0.790774318081056	2.77386763149565	2.16276333559497	-1.32197401932555	1.05956425738406	2.18974343153203	1.83615225310587	0.157365725834942	-0.353890394331594	0.0410640709422475	-0.754659216456122	2.21550306689275	0.803404284271179	1.56324450375103	0.226891084833918
Wavelength_826	-4.39117232095723	-2.05688381879942	-0.631629274754257	-2.37213740053991	-2.14613128935775	-1.20359513036349	-2.42115816717856	-1.29510484233603	-2.46324958622849	-2.7129814435118	-1.18946007760415	-1.42930528123244	-1.2814679970666	-1.56655547625919	-0.646019951609342	-1.67759818897404	-2.92254335780238	-0.388244817153676	-2.12221813199707	-3.59378028060042	-2.72232260855685	-2.47547872606148	-1.22351505595822	-1.23080273066679	-1.74320308934021	-0.728160199773305	-1.10336611494285	-3.07239750552268	-4.08268103992162	1.55341819182001	-3.24507447266179	-3.58270048132518	-1.45411054436734	-2.05352505369501	-1.78372870982381	-0.857558552421403	-1.54970565713542	-2.36018719610954	-1.75856205080015	-0.996637190332494	-0.548067331089962	-3.04985359468258	-2.1362034462494	-1.48825474613204	-4.08687686962498	-0.23536439941308	-2.86675098373693	-2.65962449003385	-3.99552499527545
Wavelength_827	-2.48658476860453	0.0279247949974928	0.646883587835762	-1.00862819101107	0.0438926771984704	0.366483108262729	-1.62439540223405	0.313998796090914	0.324543570071049	-1.92597485291542	-0.0273784465420943	0.627810008464345	1.2852230625669	-0.626477931643798	0.0804622321856127	-0.755752085106825	-2.25864191764344	0.326714046282298	-1.52271581531882	-1.59130533704583	-1.75787836065276	-1.3007800977398	0.530651834559209	-0.00377669215593479	0.490651017606689	0.709624865019989	0.0870440040285836	-0.545866819954489	-2.17696200330789	1.58003359403139	-0.0608317475973608	-2.05933151955118	0.443699900709138	-1.27224748766305	-1.08903458100273	0.0329010913196308	-0.706005808531558	0.136978127549378	0.938482660684771	-0.659415894481557	-0.0221587389420945	-1.26323153011824	0.0877995924939165	0.608938230700935	-2.36295044813227	-0.0757224784684941	-1.27469669142661	-0.939239005820244	-1.26628049349305
Wavelength_828	-4.46658537694224	-2.44628604999124	-1.49281150471309	-2.12455449142459	-3.41243292463181	-2.48489970457186	-4.9499338134843	-1.80025562112761	-3.07508807991479	-5.29836063866631	-1.61396024612581	-1.27658572997652	-1.2432261514305	-3.9219559815091	-1.68097368512035	-2.67201378356978	-4.73875223244611	-1.64658676098493	-4.18649340818726	-2.66992045425319	-5.33838103293023	-4.28880607864662	-3.3458940969321	-2.81649953685438	-2.67529499001463	-1.31413584457124	-3.84084944338967	-3.4317580430474	-3.34793684990334	-0.805459144601379	-2.06214008762385	-4.75844997051215	-2.1043717232945	-4.08011146711551	-4.28471620677863	-1.94451596981081	-1.80622176152929	-1.96130456627526	-1.13614449207364	-4.24855707650843	-2.04680976675317	-3.78140643875365	-3.16617579815721	-2.26270066559264	-3.55661055746184	-2.65340728483692	-2.90283722279419	-4.13836437689158	-4.22531143485383
Wavelength_829	-4.12455250979917	-3.35860127487005	-0.864687815582102	-1.21311344840228	-3.18828426403462	-2.18655697669766	-4.97711532929554	-2.57813343160884	-2.60528781466155	-3.81430675984078	-1.16124132317183	-2.22388839923465	-2.06548836803703	-2.57243732551382	-0.452445000539124	-2.7278833358457	-5.41440361246287	-1.19330375798864	-4.07343479099544	-3.40934772684771	-4.23494290158025	-4.52262000702035	-2.63886331343901	-2.38586602293801	-2.90989310511997	-0.276027147944795	-4.10225562420883	-4.28956314426495	-2.85198811245297	0.0284435587516646	-2.14128480984854	-5.73439598518721	-1.66539265157787	-3.03224607779371	-4.10292331420584	-0.134357061480304	-1.32195418567775	-1.69991524266316	-0.70660990287712	-2.76066136999429	-1.62069258096765	-2.61393397797934	-4.74966356350276	-2.76795368440831	-2.99212958667827	-2.0075279177649	-3.20774739284097	-3.89232669405452	-2.81791117905451
Wavelength_830	-2.87674946269042	-2.55536392581089	-2.47767104682894	-1.15650544327613	-2.19502315958289	-2.74387727505364	-3.45479236395471	-2.20411354829136	-1.60861680378667	-1.16003299330422	-0.6309178021756	-1.82629419179605	-1.34044868266016	0.0644002689444514	0.448609869417177	-1.03200764457863	-4.45751961206262	-0.927539426727554	-2.33290039965279	-3.64713893926883	-3.22318736433368	-3.11882602123737	-1.03998248037731	-1.19690560938328	-2.65575153625637	0.431459550069579	-2.29426630136259	-3.20838503035707	-2.1321969347946	0.724366971127427	-2.37385322188295	-4.41946648860688	-1.47485630106112	-1.26138777207313	-2.72286679723234	1.23107492447097	-1.874361954451	-0.95382895468629	0.773808545371334	-0.178670173237095	-1.36815569025582	-1.88708499229226	-3.21240102013232	-1.9522175204401	-2.4431279225312	-0.644544169063406	-3.08616265941166	-1.64073563648916	-2.17436902988249
Wavelength_831	-1.65851004479101	-2.01764070282353	-0.602537625367232	-2.04321351952676	-1.6758069608601	-2.70993030286077	-3.12724903200904	-1.19821568890253	-2.02053999989077	-1.94385671062801	-0.14905037531394	0.363867996825717	-0.191193717600779	-0.021799115723773	0.315806365350323	-1.54800495855042	-3.00126713710597	0.363990328405554	-2.40697150389284	-4.29180288610007	-2.00692223211429	-2.50262606566346	-1.18557488140004	-0.498602300506914	-2.19261196975624	0.17706702418055	-1.84388906215346	-2.49874914176075	-3.07476963814906	0.818613417598718	-2.48096799755009	-4.66106414800047	-0.236742431070388	-0.811370657028071	-1.47098170723763	1.47432826487237	-0.626989898436928	-2.04422851637329	0.623165238741599	-0.386433276287304	-0.897898219655743	-2.11712690028569	-2.33902691594088	-1.87348457134382	-2.1475346332422	-0.915621056050283	-2.23160000774426	-0.738687132117077	-0.750441850041667
Wavelength_832	0.437367893901903	-1.83842132438241	0.796495332845989	0.106479773220095	0.207020241039077	-1.26078202434545	-0.0936147134716871	0.267656926095922	0.0145312451064432	0.445629262434745	1.25113480311182	2.16987889024122	1.21883643404387	1.81804057168212	2.5895507593343	0.121504812016009	-2.18467431297367	1.96367490455244	-0.667335720026291	-4.02987254552862	-0.269702283604477	-0.245376436697751	-0.104939728403488	0.632783390609574	-0.574635082278206	1.7658206061547	2.08997248497504	0.297780907011128	-0.684443963561349	3.00063742034195	-1.78065627867142	-1.57872047025231	0.0693389479414331	1.12786646984337	-0.875213927840072	3.14775544895413	0.963110384707567	0.659136099745992	2.34483984612146	1.60105608731783	0.676058201264874	-1.18490794803034	-2.04198166536393	1.12738194041298	-0.174019933310942	1.37987374534938	0.495344390920077	1.61773701814815	1.12211468267456
Wavelength_833	-4.09867985893232	-1.8136206644678	-1.26262579065455	-3.29629081826221	-1.71879235726412	-3.6455112920346	-1.26674158598017	-0.764013546268263	-2.10327235436465	-1.5112360806204	-1.24723869359211	-0.746027299282386	-1.53345582401313	-0.626701062996281	0.566700675240644	-2.07578535186437	-3.22812595944064	-1.93730913941858	-2.67933682651723	-4.87911386187897	-3.22845054966398	-2.31351003885066	-2.68572485921884	-1.14609795823509	-2.64385394016612	-0.407186132020184	-0.73612045771146	-1.84592152963337	-3.98261229410133	-0.501143039401829	-4.43253560861153	-4.20115925547194	-2.00473408455672	-1.90518725215692	-2.77255477164266	-0.218806747064604	-1.95813264629796	-1.602389939191	-0.248349135061047	-1.64919247335158	-1.3941890917409	-2.54307261802594	-2.99027223940554	-1.18031955626359	-2.27298593483823	-0.366436665915826	-1.94206156820313	-1.74539545838614	-2.8389385879882
Wavelength_834	-7.28375972731232	-4.81939464330359	-3.63869337811752	-6.08023668181288	-5.3748775165864	-4.95498437389513	-4.91317801561857	-3.4482904558854	-5.08872076382773	-5.12441914046614	-4.49355165788372	-4.98378932287293	-4.35454739542732	-4.00837425001327	-3.14216123020095	-4.42741871553317	-5.0925251046932	-5.28525500257428	-5.28682091806312	-5.53339743753116	-6.59173101231566	-5.40315220001656	-5.26996159692015	-2.90461790520442	-5.48841360056123	-3.53775177468761	-4.58344422571394	-4.94444334940363	-6.73887531855353	-3.34139657761131	-7.20539339949316	-6.37019515313237	-3.64674395583356	-4.41584380379695	-4.21621200090647	-3.6722258936534	-4.58644450553611	-5.0897893186521	-4.03762570718649	-4.78424690207388	-3.67011784569627	-6.33662787644452	-4.27507340764305	-3.65870050266209	-4.79109284950655	-2.98082775908036	-4.85206531088355	-5.20486073838316	-5.77012160419615
Wavelength_835	-3.42003566697265	-3.02669521152414	-0.588025922657085	-2.82107355260517	-2.80513325698401	-2.71130156150077	-3.47603225914075	-2.03339208781231	-1.75843330831701	-2.60296692615342	-2.37239953360133	-2.36156031818149	-1.66708882946158	-2.69570257743624	-0.698223432688719	-2.9913944996618	-4.34471794219372	-1.78980569829803	-3.08926140280757	-2.66547113251803	-3.1738329030573	-2.68555344182942	-2.17927484262655	-0.56415838737034	-2.4844901787915	0.0495463474857737	-1.89778000419387	-2.15993597105355	-3.29934145364612	-0.196065178332959	-4.59896498258489	-2.60016131991522	-1.07491556383597	-1.80335335514736	-1.39934456903675	-0.520973900091002	-1.70377336676967	-1.64681053051881	-1.05431662717725	-1.80597623607564	-1.75533481608593	-4.25023172593765	-2.14955630670923	-1.98995996632563	-1.96719865271306	-0.31910142898299	-2.62291342663989	-1.94140438121166	-2.45125407905787
Wavelength_836	0.00975138817583043	1.09965607461864	1.71261644375141	1.10615266543112	0.146448741892156	-1.72635519707142	-0.183046279788244	0.863064509318484	0.952034174459003	0.0680550462030445	0.20515386385791	2.77034639112207	1.61986047014121	-0.929560880889372	2.0875837120242	-0.891492014329857	-3.62115820038439	2.11636322794009	-0.392492836384902	0.699629740236499	0.773984163702918	-0.35576152139799	1.2507203350012	1.4827463522713	1.49218259737342	4.5314050531315	0.731028653596251	1.29499055721235	0.868601197881816	3.02051968572226	-0.777520601613218	0.625498326909022	1.26932470504491	0.146941303848148	0.384192879030295	2.60260097047584	1.75187825807094	2.0014815926134	3.46741714684212	0.728445485816339	0.115483075351792	-0.120014174474716	0.0794284140916939	-0.185069852453136	1.68350861767684	1.85876392262052	0.854682959623148	1.33587789728248	-0.381914280656694
Wavelength_837	-3.12115048285334	-2.01158019326345	-1.80345451759555	-0.794521577458166	-3.34264014807898	-3.93256235498911	-2.77528681073528	-1.10082332767772	-2.83082164624779	-4.03369467938883	-1.61760031616262	1.49940294138379	0.121033340470229	-2.74919768072728	-1.06107772231893	-4.04337150724069	-4.99160388638741	-0.855839167294595	-3.69408767967374	-1.98902997506459	-2.42479385301766	-2.40253513206848	-2.47672287993119	-1.3582920225245	-1.40226726750449	1.22928737797072	-1.44920197858974	-1.1181899886869	-1.9229515111585	-0.784864621871796	-3.85255096744092	-2.03388372145625	-2.81388805795206	-2.96656193269813	-2.53874556254474	0.0948707646554302	-1.41379623578325	-1.10956517729019	-0.196424575864164	-2.98926414721455	-2.86424050902374	-3.61136703399399	-3.85217958448067	-0.743473610271634	-1.91229673955479	-2.53611155448794	-1.69062384365322	-1.40251653186956	-2.17725703563922
Wavelength_838	-5.56054217132341	-4.69423313014435	-2.55680217851721	-3.43983352483995	-6.28445199381643	-4.43998773201659	-5.97830517908602	-3.66532664844161	-6.27896148106172	-7.39967326254631	-2.81054743123435	-2.56448095469801	-4.68362630692088	-5.21644572400021	-1.96443393752567	-3.96294099433069	-3.75581989452406	-2.79477076301446	-5.56925010303115	-3.27299006019981	-4.92518285095697	-4.04815902035258	-5.28741510795632	-3.57276303678821	-4.59347975839395	-2.52266037463942	-4.74308133969478	-4.09133451820781	-4.23770050606915	-1.63636341526893	-5.96753304979095	-4.53800063102743	-3.68755340658929	-5.26778986859668	-4.26460980914402	-2.69054561806001	-3.19363379717641	-3.13306429825951	-3.11055190839485	-5.34990989888727	-3.16433409413764	-6.29322221445175	-5.64996512097851	-3.09979254819467	-3.40103157916648	-4.02504561536308	-3.83802607786104	-5.47735884377093	-6.19879638711941
Wavelength_839	-7.80733547140472	-3.81543418693626	-4.92582633786284	-3.84900047148815	-7.45916782945715	-5.280433315137	-7.09795258772493	-4.10484589722423	-5.78216813879623	-6.47854778399157	-3.68212027677976	-4.32223848467225	-5.46699023824334	-5.61038439177528	-3.13881090773777	-4.21052966731505	-5.22941728975179	-3.0635817751549	-5.08926408191257	-4.15182484338784	-7.18978648931656	-6.07897951475567	-7.07178155429694	-4.57672698983329	-4.90847879627989	-3.28883420589942	-6.29832032661312	-5.40311145616508	-4.43213034670678	-1.9093575988255	-5.27038540837038	-6.32095894326024	-4.49062563275319	-6.74490831000038	-5.76369278776832	-3.73182640654578	-3.6905254916963	-4.01864030848001	-2.56038343185198	-5.52174153984434	-3.51383924564265	-6.83255557505471	-6.18173725857844	-4.4521317149804	-4.38747017639984	-3.57501280485257	-3.63345043654371	-6.3984191190337	-6.61399242248748
Wavelength_840	-10.5451919990857	-6.51812724234299	-6.5708255596281	-5.63078427176219	-9.16761148406357	-6.22841808218426	-10.0811373604391	-5.10127867131406	-7.21390269593669	-8.30951196693387	-5.57157313511331	-5.35535303823256	-7.43870837264978	-7.22320252131992	-5.08635687550328	-5.26584907842588	-7.72132044019643	-5.64680883476538	-7.69152769094789	-6.02487716966551	-10.1802245931272	-6.95571502598198	-8.35843635262946	-6.10133829763202	-6.96269559948885	-3.79749301139362	-7.43014300659626	-7.49622346316429	-7.32948000489738	-3.43184397290552	-6.43033899665236	-8.88140563971013	-7.32224961683248	-7.26442536868078	-8.31443813375293	-4.86545205790454	-6.10162708053159	-5.25326627115887	-4.29639222801611	-7.14397716506307	-4.81950718320296	-7.97322400739009	-8.58009750700328	-4.24996669028062	-6.23628905728867	-4.82701591797431	-6.06545558509483	-8.15343968330063	-9.84817191182758
Wavelength_841	-8.17301627490961	-5.14784139773687	-4.80796060765404	-6.36590400138627	-6.39169822865203	-4.31138442522935	-8.65205535330522	-4.3088070085032	-5.01498337426026	-6.11959999007868	-4.24917114242687	-4.56765027274039	-5.73589521213885	-4.74782304175878	-3.96995170121194	-4.46665489657323	-6.53553710499107	-6.04462087144049	-6.20681082110066	-5.42644965154824	-8.19975199045342	-4.47268288571293	-5.80799982410545	-4.62495905670603	-5.91090217923242	-3.05449664097598	-4.27119619151976	-5.59080273431291	-7.57786562291026	-3.57676673811794	-6.01607928165219	-7.27546061727758	-5.42576508643509	-4.22200120437692	-7.13332529294065	-3.269372824131	-5.67532080718694	-3.74611559046106	-3.16642474593663	-5.14628228620042	-4.00103718877885	-5.89485589175711	-7.01347662047424	-2.28148424337145	-5.0280108358369	-3.18100533470482	-6.30117940578096	-5.81089957068208	-7.54197458871579
Wavelength_842	-2.13039802011623	0.44845441046975	-0.734915044667968	-4.42135819417353	-1.01159162749985	-0.611525212981712	-2.12500320535342	-1.74986613398324	0.49638551842097	0.278948457749853	-0.197902957064009	-2.43985981402062	-0.604674982306958	0.999470074258197	0.667820134236203	-1.52182027004333	-2.38457959198956	-1.24857821886634	-1.3269390316002	-2.76717319118639	-1.77826368478919	0.204363730288203	-0.666441368923708	-0.266687434840042	-2.31373643083647	-0.202776353883222	2.48205913431144	-0.710911909648653	-3.78556261361813	-0.212471842477094	-2.11998667371839	-2.79783059241319	0.478497521108212	0.588546863311718	-2.87659533572533	1.37176876878938	-2.09577957143934	-0.490769769684252	1.8674361512989	0.557890685094041	-0.301200388091288	-0.827617724239402	-2.47255799210939	0.556048144912822	-0.978074041220876	1.14771090805036	-2.33177542598389	-0.0913339114121401	0.118016439318277
Wavelength_843	-5.2358619731385	-3.05374336350852	-3.5498291025739	-3.74700862064992	-5.96795342075673	-3.61094362454939	-6.09547971715705	-4.7197962951276	-4.71524017199023	-5.63229267042328	-2.21838098208304	-4.63157632884796	-3.25252680223485	-2.93228966461149	-1.2068761217003	-3.75836356316392	-5.7682416489909	-1.39927242682097	-6.49037841725448	-4.45996453963759	-3.60374797359417	-2.90806201049376	-4.43476814541025	-3.54810549859013	-6.51128025882902	-1.41201932291852	-3.32480862535555	-4.80477470739573	-5.21349156819816	-1.94845578414451	-4.07240809039062	-6.40651439827468	-2.65046670582871	-3.98241687364383	-6.10295491079378	-0.768410704048689	-4.15295763915147	-3.5999381787474	-1.03135786129426	-4.13611349803121	-2.97389033760136	-4.54761629722319	-6.06615237402595	-2.68611069651906	-4.11543167490887	-3.02555770266819	-3.04786128760559	-5.16167023575567	-3.52516179224249
Wavelength_844	-2.69942325703545	0.0156791548575391	-0.883629992908968	-1.01914926285831	-2.45986888934456	-2.14448657849287	-0.659630569046082	-0.0478651620706845	-2.01270684290599	-1.3440610445813	-0.306911368885303	-1.49802985211756	-0.602777836894802	-1.12758938775912	0.307152298634998	-0.970246626186706	-3.06608411620708	2.20446522313355	-2.25373615454653	-0.630835850250571	-0.513243629958865	-2.43135242857738	-1.44101351154178	0.573829876908822	-1.32881859207297	0.157283236546703	-0.0167979840745177	-1.73704948970908	-1.74939647044689	1.4851260450643	-2.98488140122727	-2.4263716494331	0.937182981723412	-1.86521906321891	-2.35426075495767	0.483734422223437	-0.293804916725834	-2.71870563843904	0.781175965609208	-0.14743999890451	-0.463718802383109	-3.02176942573678	-2.24039367718709	-1.34450409052875	-2.12983560292238	0.950227070507404	-0.575809874932802	-0.246421217656234	-1.37000783738328
Wavelength_845	-5.13489870694722	-3.88830936739855	-3.68018694513214	-2.92392915142705	-4.92647569832808	-4.24409751845242	-5.43241513927842	-3.34868721081114	-4.22620688451032	-3.60914778736023	-2.89432218383173	-2.12043382673274	-2.96238300851818	-3.56352860309222	-2.50177959485652	-3.60741472786717	-4.93650360336094	-1.76914728688589	-4.67499554390773	-4.00347842106957	-4.67390699619915	-4.60942766696235	-4.86513609560032	-1.76232909969554	-3.8828113119166	-1.70525404272883	-4.23841795532499	-4.75061535101701	-3.99353689953764	-0.962772819359115	-4.44695291375151	-5.4423610411127	-2.60945386906142	-3.928171737651	-3.88660309221664	-1.15219367467395	-1.74954741386273	-2.97560103540363	-1.55103438081381	-3.79213296584313	-1.85434856937618	-4.09711305363172	-5.96818800984133	-3.13327377456343	-3.62044045270527	-2.4531046111172	-3.36754697673789	-3.26612131922332	-3.8782448191457
Wavelength_846	-1.0187700187653	0.517174338602534	0.580932953173768	0.553402829818363	0.416276721686732	1.06558878410686	-0.0829840781484419	3.17872189455503	2.97190862206558	2.25588460213172	0.124884772609972	1.00264319257573	0.631832350220588	1.24118243246085	2.19363917191822	1.07916490623876	1.19187887743385	1.47614289298231	1.23422328685454	0.775084853039756	-0.141267472201234	0.357333555235093	1.02326996752937	1.83520241470999	0.020814980735438	1.63759746268444	2.91383007387426	2.31303309181141	0.964667994009245	3.3348367663774	0.61699454874622	1.43715056587736	1.99939946126151	1.10712101471237	0.516603887735016	1.6881395300187	2.98098405353667	1.75134192002503	3.86441091792425	1.43043167966683	0.628689694468535	-0.510594000317093	-1.37303975937003	2.4303118978659	3.15776146475366	2.84566332620696	2.10105293383631	2.12322656788327	0.427071466950136
Wavelength_847	0.902655127368711	-0.463085384440326	5.31389992921308	0.0233334652799255	0.60132022159318	2.23504762345992	0.771651550614943	3.74037554098285	3.96752107589834	3.09106715903648	0.0473231880183674	0.683594401392275	0.36496143666839	2.33328271472997	3.88016440280526	2.13022618976551	2.06382575819896	2.70375486347413	1.53162390991889	0.466541913297913	1.16890400633707	3.06482076495438	2.50313246088181	3.65447872090243	0.896482030351942	3.03003769656484	5.85286256948671	3.56161838990274	0.346905952660828	3.40213238816064	0.826431596680445	2.75434922509382	3.06532811458387	3.17457731568596	1.17706120650973	2.76303335483462	4.24723246568097	1.70496498970535	4.30644828055572	2.78617698012502	1.80656937812975	0.475099122625735	-0.657096763398911	3.26463685096588	3.73780053029748	5.49475235612922	2.86316927704833	3.70452486487039	2.14328595217799
Wavelength_848	-0.911851976975851	-1.36340015784574	3.83020990535033	-1.72888216167743	-0.851026232617816	0.200475173184005	-0.842263845530499	0.0127987595976401	1.9525777647459	1.24590235168727	-1.34081526340743	-0.623124921451792	-1.34196610563961	1.15672355171756	2.85059030772283	0.122502479498376	-0.580667495631532	1.31491164124724	0.0206533737426544	-1.51691668089539	0.230361715351588	2.92050489141898	1.60287728873528	1.95121184603409	-0.978417283938949	2.06047937319603	3.07846239463126	1.11234866064567	-1.28062668103736	1.62976986635037	-0.649071362381815	-0.153448477936347	0.970109104568683	2.12595260889622	-0.490144401090953	2.93280359311663	1.47607054463295	0.892554119767906	2.63948030109643	1.78780943718494	0.899407014712846	0.180863139439613	-1.24763755232535	0.569483730274793	1.69895012626342	3.36942438332857	1.17921415205158	1.72238901919055	0.52215338693175
Wavelength_849	-8.56803233417982	-2.9367252006424	-4.00835451615851	-3.95182422935794	-5.50615017469481	-4.98400914224394	-5.96700332503275	-3.62095765547476	-5.33362216720777	-6.26163173939568	-3.22633379279767	-3.62602980902578	-5.52631053535602	-4.79622296768153	-3.88490573562768	-3.81878724546534	-6.32878913483181	-4.43113082646429	-5.08178495872286	-3.00591090320366	-5.44964266991114	-4.18654891946019	-4.2780612577716	-4.11761708297312	-5.91005405851175	-2.89317712493672	-5.93101233544981	-5.34235754819179	-4.33838102039514	-2.98847709010069	-4.98271509498197	-4.97999620796138	-4.54104784531802	-5.29159112011189	-6.11192983483873	-3.47536540726369	-5.15036968383727	-2.87225387460576	-3.04432952996577	-6.02106623648603	-4.41803459101149	-5.66894415737516	-4.47335787153347	-3.62764941104272	-3.77219380123213	-3.72120935980822	-2.89600498015638	-6.95315068232293	-7.84474977256707
Wavelength_850	-8.24886130213062	-3.18760688173212	-3.380858202642	-4.20248635598323	-5.98469037858452	-5.01216985659922	-5.56638816878121	-3.56698174620511	-5.79850307051072	-5.65172949303801	-3.71629698982502	-4.93098411936222	-5.66740104070216	-5.10286157184948	-4.01307626155917	-4.80568291967833	-5.46936915924912	-4.30822436486686	-6.5259872478457	-3.25599458254182	-5.34138562480208	-4.87785693996824	-5.32027422283486	-3.872789281168	-5.84062188206494	-3.58308754538857	-5.81490675770292	-5.39968729243766	-5.81172444069821	-2.80691454627368	-5.78796128112288	-5.93982727754535	-4.02543332060322	-4.73525466676682	-6.65604374999231	-3.47028045034741	-5.29040329404194	-4.87777034368598	-3.222476346433	-5.30439617784367	-3.99921228040501	-6.33478980803107	-5.33765300105445	-3.4784264403673	-3.53928456738009	-3.8337855120869	-3.86889332361263	-5.48237913464782	-7.94570634292533
Wavelength_851	-5.51771031138923	-1.70618902865798	-3.54571000643341	-1.73477513542289	-5.2118720051174	-3.2072352638497	-3.89974945258563	-2.6431734276572	-3.75138728192827	-4.53425954535988	-3.66041876232615	-3.39492434238578	-2.92896559386213	-2.80156384506182	-3.35629759882344	-3.36545112469021	-4.02305658145897	-1.77389764222853	-5.29659804587024	-2.49552507876826	-2.92342854076767	-3.82428092546245	-2.85161231681073	-2.44719664218505	-2.78462318951391	-2.12187702117907	-3.1540259691064	-3.95554844988088	-4.86790196860748	-1.3076414955835	-3.4608838233877	-3.81047309039902	-3.23976080898456	-4.76110746559567	-6.1410424058351	-2.67633017614592	-4.2049093099513	-2.47769619188338	-1.86163602087787	-3.95391243783854	-2.06534035824889	-4.75317753815656	-4.41415035964647	-2.25966179260853	-2.59276064615115	-1.98224053966643	-2.06599652449282	-3.12415544976766	-5.59747950905396
Wavelength_852	-6.11491414480854	-1.94803060361632	-2.52146143892562	-3.11971454269249	-4.83546136108792	-4.0754265507234	-3.75907123943652	-2.26959767292092	-3.42763616326453	-3.79508753833617	-5.1657656269029	-3.07426141696819	-3.6957286542306	-3.843437974962	-4.03129082490927	-4.17505538272135	-3.44346226101113	-2.34010342240038	-4.5967692529821	-1.37377875251823	-2.34220309583544	-2.68535221766785	-4.11333328260802	-2.40657472233636	-3.2715789989931	-4.04546488154874	-4.5448521236483	-2.89736131336743	-3.5845908398542	-1.17885654177837	-3.0094056002584	-3.64038403695939	-2.15308836207391	-4.79857424916897	-4.2997155851799	-3.25680091952982	-2.31729991678461	-3.35754946757412	-1.86649214243547	-4.67157122687487	-3.94685429489823	-4.97536694058704	-4.6298055537312	-2.59008724093241	-2.11042716991324	-3.33362348294477	-2.42231474227134	-4.63792689433466	-4.59339471541457
Wavelength_853	-2.79480351228564	-0.188770643713667	0.332255974442561	-3.34969394515121	-2.00676687793428	-1.11530383659674	-2.10646861495444	-1.46958650765009	-0.903132268471554	-0.797177894930928	-3.97366550746588	-1.91987725214821	-2.68278353784717	-1.71102734852646	-2.21901786014742	-3.08798454320251	-1.70194446081249	-2.1908024053192	-2.8701113787445	-1.81797551882322	-0.493645336473724	-0.599319478864552	-0.747026995300067	-0.545024477370395	-1.90651014817918	-1.41551904439041	-1.27421915493842	-1.63737652317889	-2.68946116369438	-0.312497415966066	-0.468539884533516	-2.91465189434542	-1.09576194603095	-1.0599233815067	-3.60919258630821	-0.893678356588358	-1.73911796398895	-0.55223995017326	0.422588655776034	-2.27427438715055	-1.55525822654933	-1.27549612560803	-3.7589015270831	-0.082897722880803	-0.739126644441985	-0.720043823311039	-1.8328636170448	-2.26085019712118	-0.590066402321004
Wavelength_854	-8.66855805735288	-6.42624645286893	-6.46758900541098	-6.66544507170116	-8.70771310015074	-5.79155512535199	-10.515491868043	-6.37160992116524	-7.51762493522081	-6.8353433882651	-7.02764286152557	-8.04109555491299	-6.75794534929763	-6.22737869800314	-5.84156999558215	-5.98440978581178	-5.38153057946599	-6.33584054002518	-6.79909451704024	-3.9514117711895	-7.00562328455355	-4.96726148789009	-7.17744637078879	-4.61508325543764	-7.85082381328489	-4.43743789792443	-6.45654033447025	-8.29548071085461	-6.75079512889163	-6.1620471326066	-7.02968874132302	-8.29061608048674	-5.67168778597207	-6.24412074708224	-8.80310448164728	-6.0594429707654	-7.25197035998118	-3.51784647251415	-5.64322782473651	-7.12700717878033	-5.32156220870226	-6.90423251712411	-7.93401157804585	-4.3797344449358	-5.89276320751574	-4.07909271524668	-6.88207446212983	-9.30674866452134	-7.41969086387133
Wavelength_855	-11.9426727303818	-8.29221821908952	-8.94060939281507	-7.77153674609352	-11.0699250326545	-7.80583702234873	-12.8727913889668	-7.65166824948099	-10.5261519674595	-9.65008977812754	-7.72704478787019	-9.4905862551506	-8.67560125053152	-7.7659232214219	-7.34039631853076	-7.10319206099594	-7.6313520881749	-8.11677058715743	-7.88494557910064	-4.48002561808574	-10.387618971403	-6.9135739576762	-9.6859451946834	-6.11011730138144	-10.144015581183	-7.94282923151408	-8.37411918484512	-9.84972738899456	-7.7098601812025	-7.66206959809237	-10.5838753758304	-10.7092799587511	-7.63408800947317	-8.7011551979926	-10.1075210288454	-8.63765636941816	-8.8065742906564	-5.48689793776854	-7.47411993870233	-10.0770422879504	-7.54483330832425	-10.4703788564335	-9.15896374173313	-5.9487196935827	-7.93349586640456	-5.64385430309362	-9.44207497465974	-11.4059875301122	-12.2916911752312
Wavelength_856	-10.1151964215914	-6.21424996925054	-5.90688945617217	-6.54198186036282	-8.00039752272024	-6.74286456996233	-8.71562132077919	-5.16918202896337	-7.41911338726915	-7.33048033711808	-6.30373810195931	-6.78099077676396	-7.20271968056782	-5.25128920612429	-5.77640362755486	-5.97420883238848	-6.04718518176393	-6.26157557985766	-6.31667052924946	-5.40749268600832	-8.30072779779428	-5.12222107279275	-6.9658130884008	-4.77789479109799	-7.82063493361582	-7.06998457904346	-4.83279705633226	-5.6401861542667	-6.99986325351299	-4.52258912968684	-8.42924134900005	-8.0989334583817	-7.31482568401126	-6.82928188278022	-7.7729714245166	-5.55146239884963	-7.11038237796188	-5.42041288488074	-4.8486508979163	-6.66495017586039	-5.74596463602452	-7.43309748625116	-7.38300714748439	-4.60940800367327	-5.98270628313339	-4.43215025554376	-8.0954932903627	-7.54029290139827	-10.2670495957004
Wavelength_857	-6.50277788872723	-2.24584323068149	-1.85838173562585	-3.89639749793576	-3.74530184926681	-5.18774025408336	-3.23487358667437	-1.20193935164255	-2.29163177929692	-2.79231016244593	-4.29038874975268	-3.95865763428859	-3.32546887299996	-1.46738107114836	-3.04188926953203	-3.79164502856765	-2.8885841508288	-2.71668623337461	-3.61799527406238	-4.06792518087168	-3.69582120650111	-2.21079708278617	-2.384711135267	-1.25443245447704	-3.58016538894498	-3.39499534780448	-0.194390710009092	-1.43948243523446	-4.8469037946811	-0.50807884632359	-3.78513942745193	-3.01085953649836	-3.58557055300207	-2.95186704471168	-3.61732265381187	-1.30247133153961	-3.99214771339497	-3.99235312927394	-1.55829778868417	-1.89166594207058	-2.58137598987876	-3.0131963754843	-5.38088736404028	-2.14495973901633	-1.67490187843555	-1.78192401814426	-4.57774281635303	-1.58468694762776	-4.12271301339124
Wavelength_858	-3.39736700504763	2.86498160641857	1.34002229920032	-0.677657632404487	1.40839150016213	-1.07211255294389	0.815135969117935	2.37732526079162	1.92177217508863	1.17322521089419	1.29719037010986	0.483768152886513	1.26707221471216	2.20498893682968	0.328154961191409	1.07794752150835	-1.53412949790703	0.651379625785203	0.0314872294646064	-1.01446704323699	1.28229905808366	1.78305667289459	1.56985505376875	2.19995952744829	-0.239146203543102	1.03424749955773	2.21187672378368	0.792825917767565	-1.57206127746975	0.954104669901191	-0.396331963556827	0.0410392117744692	-0.532205133925189	0.0243882713203605	-1.54548193042636	2.27749480472223	0.273104985387122	-0.619695691020531	1.61550694059119	1.23404644893815	1.0832704609417	2.52959039067146	-3.74569042673704	0.621935311420822	2.09859433563925	1.38827615080724	-1.1495654246243	1.06093696853355	0.599657521452321
Wavelength_859	-3.50707403308802	1.48618776906518	0.770746294687153	-1.46699316756017	0.00322401697831656	-1.00955465529769	-1.00269586512917	0.92864929872566	-1.28997663099824	1.15916081671937	-0.811496883311978	-0.264280656615565	-0.580844875568059	1.05152912390118	0.399575899902749	-0.545843958632461	-0.995753996579859	-1.15971850987235	-0.629682596088525	-2.19138346198159	-0.11991141014102	0.392423017750257	0.141837483453445	0.841749438953208	-1.51883000616633	-0.988777277915519	2.52753228904205	-1.28553703909555	-2.11638928850769	1.61835150416958	-1.93845934679252	0.461952472061659	-0.770428531077386	0.00859482260622456	-1.33788089219976	1.41534274517385	0.117084517006508	-1.2733320441755	0.134808299915436	1.86489774110048	-0.929328306913033	0.691742677455704	-3.68245639192172	0.252331403806134	-0.749791061269353	1.2034720926578	0.639040431944021	1.41401045188102	-0.97674025218568
Wavelength_860	0.630611174071271	4.50052722725631	3.4837287585848	1.95174989673511	4.42263240441126	3.21587383496477	3.47380584023977	3.68266219599993	4.31623372563671	6.5883569200969	0.629879565321141	3.41037887535743	3.22365623814324	5.93706698860172	5.39833444105899	2.20124035715755	2.15487476553806	1.11616354264404	3.66038528543425	1.09821376877818	3.98654069484591	6.01604786507331	5.02671445196068	5.80693719342643	3.83977657065339	4.66464791752281	7.4023180548998	4.19942624914861	1.16069425927694	4.63148999636255	1.51972426303184	5.70297474971174	2.66316350986467	4.83434979560829	3.6089321189891	5.47280771192614	4.26132961658687	1.62646060099317	3.84695722714251	8.02708648919933	2.71500234410447	5.02121328845303	0.801067395939036	2.34720329942984	4.84621363218865	7.33358856363153	4.88639933562868	6.94754046686459	2.68059336739098
Wavelength_861	-0.860014375964358	2.78022034629642	1.18885956002459	-0.0316113644780296	2.10302627145762	1.28024969941047	2.95824844369686	1.54902807582152	2.83648287982641	4.4421580760666	-0.564199857585405	2.32730306420035	2.53245234017769	4.24177502642171	4.03107300244214	1.04129891370251	1.09404463517917	1.69243804543886	2.96893208125245	1.85929384122579	3.50607794959538	3.318649044405	3.47839667702724	5.27435185554224	3.59995833534464	2.64920316250186	6.43260908759565	2.5101091936645	0.70139779861584	2.52278617701414	2.25264685399945	2.3422337682811	1.16083208039154	2.80643151835141	2.28096222294788	3.69282397385324	1.84367680186557	1.24893866538104	3.14499922308756	3.88999772916275	2.51335186280184	1.88319697015814	1.01031827994161	1.40237173573934	4.26345806250085	4.75811095377366	3.28360205740508	4.23575566278132	3.00767867839536
Wavelength_862	-1.73074095057692	2.91410584794586	1.94449781055401	0.0371442876068693	1.22690993338595	0.86333502738882	1.58309151716483	0.293647925792881	2.1524624156577	2.67068966438666	-0.312705229289389	2.73654866636747	1.48818550078633	2.68781449407624	2.72882143514839	-0.370097393963668	0.18821651742674	1.77995836999901	1.40395273342003	1.62702768604218	2.66109543133991	1.29813041165231	1.98966691207914	4.4704392902382	2.34827613787001	2.53884354585382	4.49932170138129	1.32740162726564	0.300945958547246	1.95551059431519	1.6394572716365	1.27665799738659	1.52732470898487	1.12971371420935	0.626697925746822	3.18634481114563	0.621094222235845	2.44885197596973	3.648281548316	1.25819271861633	1.85399409848836	1.30162652482435	1.05397161055058	1.47470356751344	3.27835165422664	3.12302580218087	1.98300018975837	2.85284658440845	2.03785365690456
Wavelength_863	-4.73414754872753	-0.411738595166112	0.555975158555755	-1.74060702945727	-2.44824063446641	-1.70416709155525	-1.68090353300719	-2.2535051688354	-2.33314434367423	-1.06881175851931	-1.91452227436414	-0.184876223919038	-2.28992368286159	-0.135287561821457	0.318026080374916	-2.0847015257631	-2.23212642231724	0.496524621843382	-1.94742662669641	-2.50551792246801	-1.17765107996865	-0.903797350985505	-2.19947913288312	1.02190714229499	-2.72405306590104	0.977864128339445	0.674276083764972	-2.20951703147573	-3.14810954407564	0.403214837400673	-2.50193945975571	-0.712517792194728	-1.22176393896306	-2.23711683685459	-2.99766865210973	1.20063968336438	-2.02946245532225	-0.231311351749808	0.764113493307533	-0.354663613320215	-0.234058990119148	-1.25592086173551	-2.67814984940178	-1.11311627370129	-0.999435428518833	0.960009480744798	-0.745781499296633	-0.274748996050354	-2.99168815896632
Wavelength_864	-7.0469760752819	-3.55507561770598	-2.64867228242283	-3.09086286492288	-6.00525792201454	-3.62343220376447	-4.4022361436706	-3.65424553833199	-7.24427707868819	-4.75960174328225	-3.93729647032069	-3.25314394143	-4.98597475864351	-3.15691613624878	-3.14581263378631	-3.1616017366837	-4.19047778586091	-0.391195003875129	-4.54299139549632	-4.61425545227963	-3.89526110494927	-2.25425831211735	-5.51193375318131	-2.37505000006681	-5.64014162068376	-2.71145353943862	-3.53809147021205	-5.92672648347413	-5.28100514780125	-1.78830476266096	-3.78653266615423	-4.61904502749382	-4.85444324118429	-5.452673874234	-6.75264816751825	-2.18196211668304	-4.95429847856677	-3.31847994815652	-2.64764045118133	-4.10622084798373	-2.93636766592431	-4.19875809802958	-7.03380714171103	-4.00625900944514	-4.59250811097505	-2.78226744557617	-2.991998897911	-4.32345047202399	-6.35027520099963
Wavelength_865	-3.76517751963897	0.725905695272161	-1.16567269395551	0.186341029644169	-2.21208590691254	-1.04959352224488	-1.16410289428937	0.619928244185073	-2.5722150248112	-2.7141115516264	-1.6410567184549	-0.697209349754597	-1.21305941403009	-2.20727882867473	-1.85835962413678	-1.62495000999681	-2.79179075938273	1.25971418375921	-1.65279265450071	-0.638877110221084	0.00490799279645981	-0.000788229427724857	-1.81023426610235	0.462253350850352	-1.56157697915559	1.01189680123002	-0.263925748111899	-1.82868117933093	-2.31529749686769	1.42307025860804	-0.04270960082106	-1.06141993553889	-1.28003779368917	-3.75877305076854	-3.3512478469516	-0.33592559154261	-1.75454838981253	-2.61652022578515	0.0391306834437732	-1.58795705796764	-0.102353176645762	0.112300206162141	-4.60872448528888	-2.0452523106145	-1.30515770324258	-0.725014280044449	0.0560977275456334	-1.29209781027053	-3.16733066210239
Wavelength_866	-1.65745813864508	2.04379421467976	1.39793915522872	0.18572157512604	0.408956124587653	1.24968619943265	0.131952823658473	0.433615399043907	0.86244877724617	0.493120687895691	-2.22646621412047	0.337501439837951	0.381480619034414	0.28968025870776	1.35380035987941	-1.55879904971768	-0.660507181949914	2.26182593806566	-0.790155728727238	-0.894227209593457	1.34201758596823	3.22606459940321	-0.594053291383149	1.4783181105052	-0.616522948200626	1.32989431596751	2.22558877340872	0.301713619424968	-0.776074308150408	2.49468502717749	1.16159657361048	1.07229380591512	0.367256555316659	-1.67409309721432	-0.144349832904309	1.10680250413959	0.293313611624261	-0.680925928091785	0.729244923489307	0.470879396727797	0.430219133399112	1.51080544828189	-2.54702046354839	-0.328958496894204	0.755841369211299	0.0821959984994157	2.72196140359346	0.858159146108717	-0.266416794980041
Wavelength_867	-8.20233920779003	-3.68836636635776	-5.97355055493756	-4.96963017784577	-5.82756899433517	-3.62947492908095	-3.76565468951123	-3.26657866269477	-5.92738925020334	-4.64995965086669	-6.01392530159998	-3.97114365724279	-4.44345334904453	-3.41284592541608	-2.23409407378716	-4.88703531654744	-5.14020573517007	-3.33694128278751	-4.8939856282749	-5.04131167882061	-5.74007676673475	-4.73107588333283	-4.08945629582325	-1.31531376878999	-4.55226091933248	-3.0891529608553	-3.25132436398485	-5.93776016481352	-6.28239572562778	-1.11581835162315	-4.07972905020751	-5.38366075578111	-4.32709775327517	-7.68835450376396	-5.98174522970757	-3.90811737893034	-5.38703677460795	-4.99142403680189	-4.13867603901683	-4.73421937680957	-1.82697595677463	-5.0810666961659	-5.76830438694869	-3.63783218005132	-3.71493687100527	-2.42099480757784	-2.77557751580074	-5.16155915078272	-7.49542330238411
Wavelength_868	-6.14776986194714	-2.33688944461977	-4.92962792882212	-2.49814738633096	-3.66344659357209	-2.74925405598438	-4.60719653966893	-2.09453364100921	-3.79692870097369	-5.61024858314072	-2.82432022886729	-3.01614952663576	-2.84707932430587	-2.37756027519034	-2.03286947779186	-2.50533873705482	-3.35763562568567	-4.68489418973091	-3.72194762971969	-1.38349938702816	-5.01258063996168	-4.47682372538018	-3.54486481101622	-1.4798889984961	-4.01281521637074	-2.33246395822869	-1.93541085880781	-4.2124862949143	-4.58926894460506	-2.55920203112995	-4.25740825340126	-2.08741812062902	-4.01175208093603	-4.78831485892582	-5.12542594783134	-3.86067989508082	-4.64511433268806	-4.01780054636409	-3.69358858714992	-5.18066696685228	-1.12443583621473	-5.85702413209232	-5.03240393104771	-2.20282560899918	-1.19538956920138	-0.691842363069506	-2.31031845871665	-5.17361620481944	-5.31985404176434
Wavelength_869	-0.47479828198836	0.766282484279029	-0.726720785219151	0.580320475854999	-0.869466868712415	0.466615592705106	0.492973047402261	0.712987234618505	-1.24343248866454	-1.10455617864373	-0.473932350541459	1.021976254118	1.14083024241297	0.209675609926622	-0.167495518983352	0.494087439394684	0.237360597179189	-0.126725607126808	-0.11953399474499	2.32096703308936	-0.0104671934160375	0.195618422906618	0.278595259872325	2.46749649798561	0.0532423001662595	1.85506799375992	2.51229934455418	1.09364287176287	-0.335562433867681	0.0234098230859571	-0.478291756526996	2.18694728862405	-0.199061667566924	-0.225014605619078	-1.43468384675112	-0.439005394808708	-1.32611855703082	-0.791243527957536	0.102809238902834	-1.88331648961101	2.02116732449754	-3.09695522582687	-1.25981888697413	1.06476375207304	2.99803694397393	3.26583403857641	1.48474702064171	-0.20849451477848	-0.0443296727877077
Wavelength_870	-2.85681932287627	-0.942970304391776	-1.72702139706353	-0.373316351703976	-3.85239982624724	-0.948518124478285	-2.93475208486407	-0.792034169326302	-5.29262554541993	-3.8801443419669	-1.79127003670318	-0.940952473591204	-0.912198968926679	-3.70962886448947	-2.35961311073068	-1.93067096295797	-1.38116303639417	-0.66829392593143	-3.51787687819425	1.64072799077707	-0.615379318218707	-2.40528039677995	-1.94852838743621	-0.748363692753622	-2.2138335179909	0.120662612534252	-2.94592864768978	-1.56610938379812	-1.58855250548967	-1.85603575038446	-0.858964345144971	-1.58272897872385	-1.51174871875603	-3.93391173372279	-4.73346573664591	-2.57287712024311	-3.19289137776479	-1.26046828792077	-0.78705904849418	-5.11339396110206	-1.01143496349273	-5.15305718386721	-4.0284435763614	0.183765051257903	-0.151106808466674	-0.396388270029261	-0.781959520641958	-3.25111206106459	-3.36504152885728
Wavelength_871	-5.71034468393964	-2.24420869326485	-0.0687526653882587	-2.37551256318478	-3.22970357827086	-2.72311021885661	-4.13396851120622	-1.10638232434355	-5.22802539552292	-4.41318915701267	-1.74031236974087	-3.1498926518855	-3.10331242231062	-4.99272807872599	-2.49609144393527	-1.74491837678776	-2.79430190816654	-1.1632584189892	-4.05372902508135	-0.157267068616688	-2.50942300087506	-3.18778238437086	-3.15660650899276	-2.92442662375144	-4.4970268875246	-1.63030146831282	-4.68743837447059	-2.71525923993815	-3.31493515293787	-1.0851368840435	-2.12574505702573	-1.89093227636997	-3.27206367683395	-4.82898622555396	-5.40418291590898	-3.21748213228375	-3.76666889176352	-2.79498851437738	-1.18674946897711	-4.00105994758802	-2.24982639638388	-3.70813530639569	-5.33956037979325	-0.526321370913299	-2.24768563233139	-1.63898680034311	-2.37394940001498	-3.42284913283152	-4.90169924031308
Wavelength_872	-6.01753653309926	-1.5175092802088	1.23386788448757	-3.46908262186356	-1.34791529448533	-2.77525245892567	-2.81793632577684	-0.793472325201431	-2.44915266549621	-1.7021014924039	-1.7441556124287	-1.20942585930462	-3.51495734795618	-3.05927330488636	-0.97149774851642	-1.53779738906396	-2.4126152595379	-1.74619443295569	-2.31117784883221	-0.51454510573601	-2.39033593556038	-1.17064315008467	-2.35745812757851	-1.50427114191182	-2.36094211718003	-0.929559788658312	-1.8931235477658	-1.15898419074453	-3.99532829122875	-0.436636791902363	-3.13381572554358	-0.406924738667965	-3.25622215419858	-3.83625511152691	-3.67127768599603	-2.06392771499813	-2.41411359624099	-3.07327568553785	-1.38250901351711	-2.22122735209311	-1.48186389084517	-1.78531071810894	-3.61185723343654	-1.11910344248194	-0.892659712442521	-0.410945972607014	-1.62812581969122	-0.680680660296797	-3.62880384136824
Wavelength_873	-8.08796516535795	-4.5971461097271	-2.89778398046291	-5.29253306633027	-5.69981720305413	-6.01880305363435	-5.53283537079417	-5.29938292512795	-5.97412174396967	-6.24740842865825	-5.31053610739335	-3.73323052173667	-6.16543437559685	-4.72602648960334	-3.54934638043048	-4.33108552037162	-4.8796910740907	-5.43930293753099	-5.79930641631028	-4.05115451672396	-4.76826990150681	-4.12885129136626	-4.41301437557012	-4.83114833039678	-5.36146125682712	-4.28840933353742	-4.2433636582689	-5.0710891198727	-5.46991613170707	-4.20513886775543	-7.5949045469403	-4.13202005935627	-6.04382866016696	-7.05838060310393	-6.28830836541005	-6.17961760020019	-4.51585643617544	-4.48489240333496	-5.05808228448123	-5.77282430754801	-4.96434765093063	-5.73123512321518	-6.33316314044661	-3.36454671665765	-4.03753930184979	-4.4148756204905	-4.59710906185991	-5.22195225933598	-7.65569175475678
Wavelength_874	-2.75405650033153	-3.07494097975444	-0.976438713207776	-2.00738847336112	-3.52060364732733	-2.32959840730377	-2.90647337015704	-2.3501109240075	-0.345365465511614	-4.56236200999042	-3.39752952853805	-0.480352615553289	-3.77855228596101	-1.81716876033457	-0.0178015204762008	-1.01143146828442	0.532263852373495	-3.60365303466817	-1.46411966584019	-1.11317640760867	-2.5985535148767	-0.169940529181832	-1.4371397828026	-1.36173025131593	-2.22354213884146	-1.28081589614123	-1.2325820057289	0.78829206372838	-1.72554351856559	-1.80797923946529	-3.44676619415303	-0.52389758996695	-3.57590013679921	-2.99012043334075	-2.52226086179161	-3.24889232910021	0.00599075751324307	-1.86188925979003	-1.19867897874216	-2.31429211298815	-2.38722029790733	-3.11598028021317	-3.04280566373611	-1.32426140802157	-0.0783869659684074	-0.725081901767407	-1.93112130862645	-2.37413590875119	-4.28310735472632
Wavelength_875	-1.5143747182054	0.199418925466146	-0.225691024294362	-2.48051135623022	-1.47874619561695	0.49565424470949	-1.21937634100179	-1.41932451155099	0.78555339873047	-1.11883294738729	-2.68644774043202	0.225717158074826	-2.04364575687916	1.48942917592316	1.37339522005237	-0.98160056053223	1.97218584967964	-1.17653967224839	-0.823108327012934	0.0274239550887336	-0.143649331424002	1.06132576019541	0.643132299765439	2.08272093416462	0.333609079305273	0.637618033410523	2.39719869908415	1.31796987669155	-2.04083807949706	-0.835796417875362	-1.82442972795879	-0.599862622317919	-2.33659489626538	-0.714564905764187	0.00547583184912376	-1.41660107070268	-1.80059732743877	0.0468387725269095	0.504203297564336	0.185898254765135	-0.48625675983688	-0.39137827780911	-0.907200860902126	-0.190188843788791	0.520686535311347	0.566941882448158	-1.81698270414612	0.406987046741692	0.103013488757421
Wavelength_876	-1.58301064736962	0.293292790326281	0.501326270599033	-1.00421580302773	-1.84590653445437	-1.32852343916796	-1.57662644028407	-1.75163353768196	0.00448282506841652	-1.84861948327626	-1.16962254190496	-0.574162509537999	-2.28481800067721	-0.602999966763973	1.09393347379943	-0.608470949129942	0.184317196386796	-0.0490367778017332	-1.46679351754598	-1.35239753723013	-1.28394941765925	1.06546698256503	-1.04029875758836	-0.0212423755163562	-2.03218477372116	0.536587158296023	0.208695820177343	1.28220904086109	-2.74767219169027	0.3464355804659	-2.05114832208221	-0.90757352653376	-3.81642750459776	0.183012424968418	-0.840061618339764	-0.697520068052637	-2.4125874101709	-0.72231263395278	1.47862866533918	0.739773483068915	-0.880552348476871	0.381401901777092	-2.16046939000345	-1.10945734610763	-0.196290572827981	0.743669449838502	-1.54743972671332	0.304462127401107	-1.27818485853651
Wavelength_877	-2.13197982659044	1.07040411830737	1.65776126182119	-0.334363983637027	-1.08224377799507	0.1839206828632	-1.20632181924497	-0.829255407779881	-0.0572319607472131	-0.992298550701216	-1.01524733631486	-0.897035213844686	-0.727050428286495	1.17058193985314	0.392028711284418	1.23058474753914	0.0913238495991441	0.387451452325403	-0.56998275731132	-0.249290996692908	0.0703209939771896	1.55738458615344	-1.76572325340351	-0.611111097717494	-1.20694103118939	1.75933983867302	0.66843642619378	0.979556473557101	-2.12299375461568	-0.629299492538916	-0.506713774534182	1.65742048056138	-2.66650097251102	-0.736403618994162	-1.00321660149431	-0.959642051666195	-1.27027860446498	-0.532702652753086	0.338555940314652	1.91066421362671	0.474811747964858	1.75237614319375	-1.50203650020958	-0.169783618205315	-0.229951165294136	2.18103241281837	-0.352835132221892	0.153174798221291	0.561284337901807
Wavelength_878	-0.769002822276079	0.213179353426241	4.00768992965027	-1.02584484210576	1.06836107391374	-0.579285838994362	-1.44413361722723	-1.14146971986369	-0.396452653269582	0.884904553296706	-1.09743644786027	-0.146258153746621	-1.20950564494992	1.19973146352951	0.687192123962341	0.234492403895189	0.135253748899918	-0.289990500895079	-0.291493281975169	-0.640570413333494	2.0135624011565	2.72508052559972	-0.759639744891503	-0.143273715914502	-1.95185240023674	1.7754066729116	1.46325502151081	0.950344228146309	-1.7215457069371	0.338015321912444	-1.62185801058952	2.19201951930554	-0.193056173579911	-0.56794653664355	-0.6190893398832	-0.0280231019616095	1.2197035915694	-0.763038452256906	0.599685157881651	2.75691600065016	-0.321577130721897	1.49467804842285	-1.02822215615637	0.732853398769433	-0.162945147699744	3.02214981182239	0.62939881232536	1.01870537802447	1.27534206202723
Wavelength_879	-1.7365237272252	0.0791226532866213	4.33067763121279	-0.905540328025302	1.23591972610665	-0.770564158758454	0.236395257636627	-1.51388558458155	1.56774029332215	1.77272966811287	-1.05719731493896	0.639758711619881	-0.741841986881024	0.855852361149126	1.2153259453045	0.146861237921737	-0.272720570906448	1.52497276379304	0.753420584403132	-0.42828922054005	2.79563572749145	3.43032805011408	1.05834466850087	1.91138883422346	0.234186883520383	1.11301258220999	1.76017267333813	1.37877866161342	-0.359181964511811	1.43844396977236	-1.1915743756821	2.23309143758679	-0.50460885904249	-0.568235048789369	0.266203566753855	0.511133298910411	1.9442136588596	-1.20628202631258	1.89869396266586	1.96927250209993	0.642968107190053	1.11760706219493	-0.271382311187435	0.582479380322962	1.39706954195213	2.38832396459521	0.822323494421492	2.87843577853469	1.6891040952954
Wavelength_880	-4.98682576864401	-2.21781147122901	1.57747265390255	-1.86417381267987	-1.36813647396235	-2.44133264985719	-1.31290220827985	-2.84310321482739	0.265260460732005	-1.80341364235908	-2.70085943202845	-1.11601578546176	-1.92680752433665	-1.15940703997635	-1.29253577044844	-1.72317284388951	-2.57519617378653	-0.789125749780063	-0.752071386360096	-1.79222876731863	0.395111144773653	0.250806810524959	-0.735340473782868	1.01748978003357	-0.010699939213591	-1.35447627132773	-0.324033949744003	-0.443763106182917	-1.13523242681324	-1.21364216395899	-2.91582153184351	0.2163443779715	-4.24680917409067	-2.35211661492825	-1.09147534941183	-1.77590423832407	-0.91595730147588	-2.66803147490752	-0.0728491347691108	-1.81066841177214	-1.56230669386085	-1.86420653636848	-2.12636861888052	-1.2938510111819	-0.869758919820149	-0.511272177709956	-2.48038519445672	0.601933263257533	-0.406254991574939
Wavelength_881	-2.05846848988677	-0.237619611886455	3.10060480152551	-0.503103058637426	0.438952741522621	-0.719911505809114	0.95819730886864	-0.938586071957376	1.40620114240313	-0.592317792460608	-1.13112532076271	-0.363652320393523	-1.23107942874969	0.180569858940225	-0.0428966235216869	-0.152490509166636	0.302357187988736	-0.469213787036586	0.736169226998237	-0.0758181249221651	1.24773669846539	0.176734675394325	1.28036804179631	1.68353419221789	0.767097622197293	0.00988210105980869	1.37500335303554	1.25348304466749	0.592055043615273	1.18691892496662	-1.54154975194457	1.29197874947798	-1.85461665192085	-0.124079968084201	0.155013059165562	-0.785596516493722	-0.562165515641218	-0.359145306356112	1.05112886193892	-0.412764715405306	-0.532158592779608	-0.705034257794322	-0.369832019286186	0.228054349423065	0.412007192652132	1.5623654261896	-1.774480481889	0.92948392827797	-0.805075479747059
Wavelength_882	-2.06005471056692	-0.0589249185819632	0.523528812380312	-1.05691877055444	-1.67073759472941	-1.74964865908625	-0.820314827102818	-2.78348436085724	-2.87844351773041	-3.23915353635653	-0.381619264158434	-2.44266891376871	-1.85656333812726	-1.77603980695614	-1.87873146731958	-1.83635015466797	-0.790830734188809	-1.7842518074065	-1.20910122849129	-1.58014905464368	-2.10683415766763	-3.52681721422407	-0.507822997774318	0.0588517969194733	-2.85027212164473	-1.9888526982962	-1.81465806238825	-2.86443293496711	-2.88917420376909	-1.06900930651391	-3.38955244376294	-0.805304813759037	-1.9216796854991	-1.60432034352959	-3.43631657941053	-1.95936938611687	-2.75355681952633	-0.461273038304324	-1.54781019383571	-3.56829336220084	-1.78677954036386	-1.68746295738361	-2.52655559804902	-2.16003533416803	-0.873467596885085	1.04618203115868	-2.13936656041666	-1.43059478607359	-4.23411612521184
Wavelength_883	1.23628784804921	1.6174358146022	2.9081556337043	1.60380002644931	2.17037904483213	0.712217782965492	2.2802885865809	0.300558087747164	-1.27686838539255	1.62695607610211	1.07420429344576	0.640369822845086	1.77381329102341	1.83792108002891	1.40637177892514	0.698190893383702	2.51287322556339	0.624254586573693	1.2532180287474	1.17099431490829	1.76722339858379	1.41045636524172	1.45890513918764	3.15032375926472	0.567202597749161	1.63783713243798	4.2617485514544	1.76296867025141	0.676693582594326	0.386333078299679	-0.899821359385905	3.07624695779633	1.1790226039509	2.11402649156092	-0.313600499972841	2.11745768678998	0.981021403434974	1.80440216721322	2.4627089816116	1.59811064469626	0.477868136083581	0.99756386271841	-0.0243412176708585	1.52966794791522	1.90167228242075	5.11784039049254	1.29061221269214	3.10481565618271	1.57902165229841
Wavelength_884	-2.93321750160963	-0.491236093058681	1.20578523417209	-0.599439340171964	-1.37079745949404	0.283907861660726	-1.89915628847892	-1.81206542161716	-2.07169353373086	-2.24540222245718	-0.733814460501773	-3.80677239947958	-1.46847259169043	-0.79791192194706	0.19793893075351	-0.374202485767251	-0.967856970569114	-0.480684578799434	-1.42333310150909	-0.0232164994084447	-1.26038207524267	-0.446962078638919	-2.65941536875002	-1.42401720382725	-3.57866355213848	-0.763665053496752	-1.56916368633013	-0.545520498732696	-1.76699422841324	-1.38429329270391	-3.03381168631094	-0.877111119076296	-2.18267714822428	-2.62915470171513	-2.81550205229113	0.0596087633440074	-0.778399174867376	-1.25685861627019	-0.260140433109247	-0.871941672900409	-1.38300708206379	-0.997137260380782	-3.33653928263596	-0.849604625462497	-1.15439142701304	1.98208129600918	-1.51146675493162	-1.64957151468935	-1.7872369523603
Wavelength_885	-1.3496802288767	3.33504846849976	3.91202597098081	0.655157894868375	1.48835354776238	0.671950741038363	2.09534499297453	0.325002353565474	1.8156215700543	1.41597375540215	0.589890746287399	-0.310991873572347	1.06164385381411	0.630228597639073	1.37329478434026	1.10635972771788	1.43262211628517	1.75600966500207	0.3790348934544	1.18328641588301	1.0318720523042	1.16871521864262	1.61091641266579	0.702615295822634	-0.115353448549655	0.305501284769122	0.347645798281547	0.128272870817815	1.11426030312758	1.32131049375978	0.0281378178553121	2.99619835219403	1.12217331879389	-0.482752879097894	0.0158107426630094	0.111141896604651	1.6310771791002	1.27042027585591	1.1960206625126	0.869686138241841	-0.682002035078307	0.735845163451958	-0.88618922312547	0.41390580321568	1.50134553223913	1.46472308977059	1.38197630049255	0.856882554182665	0.0926209616100808
Wavelength_886	-3.48125409501606	-1.06718035705545	-0.926901690451994	-1.80383793581659	-2.44860510622202	-1.39596589497691	-2.206951787467	-2.03942213421677	-1.71843479625988	-2.46693150748965	-3.01491051605896	0.813548320596411	-2.24206120625361	-1.55557006739798	-1.46355146768409	-1.41460588663967	-0.356771433700104	-0.981597951454362	-1.97868153065011	-0.489213956959002	-0.896796231553836	-0.887079241655557	-2.07793482071496	-0.621641052481323	-0.425308902679893	-1.56259177577926	-2.01486162043943	-2.17412546983984	-1.55533395535265	-1.44443739999053	-2.1533778285986	-1.59544674294124	-1.69904288579216	-2.25345303116929	-1.8712253989322	-2.84126597950482	-1.05051180506228	-1.04780411474648	-1.93421945060892	-2.68715485227508	-2.3008082560425	-2.68137943843744	-2.0002893094848	-1.10242643105763	-1.32045565019485	-0.100602040265492	-1.52769490090439	-1.65892790870006	-2.60644715256769
Wavelength_887	-6.80642522938595	-5.02980807065347	-2.83923824985814	-4.28713796205292	-6.10408459250977	-3.87692171616808	-5.54915525334711	-3.61404964236246	-3.01347716240521	-5.97407422420456	-4.83439358025643	-2.25909063591717	-6.07302295678058	-2.18148979418698	-3.20339943767962	-1.30858455541399	-2.40241212017609	-3.85664385042694	-3.96324976535783	-4.16612736561159	-5.34891539661804	-1.23531389852267	-3.87150053354946	-2.03445759264792	-3.61896811259184	-3.77305543820933	-3.8354326409116	-3.00995743561747	-3.59879792350269	-3.84308917770978	-5.7854086960481	-2.4830684695231	-4.9856505497256	-3.17527236618242	-4.7528174976695	-6.71926331174242	-2.56559850506712	-2.95880062926858	-3.51168072748615	-3.46513305246438	-3.66942907140593	-4.68795483334524	-3.80003181217827	-1.58219656065415	-3.71792926363765	-1.87400033181144	-5.84108804558313	-3.92106443871928	-9.1018187048852
Wavelength_888	-6.46023437316691	-1.42661256580993	-2.2621521305577	-2.72867579086944	-4.30109052810838	-3.59170739849859	-3.1625920038136	-3.02736949043208	-0.798325450996295	-5.48992042641922	-2.8109394362647	-2.39362871648262	-2.87993376252577	-0.645268083366354	-3.12274387269776	-0.845728200752441	-2.20031070927737	-2.95349467197353	-3.07919833067225	-3.12305341385129	-3.54780730362625	-1.24796215918974	-2.43295613695551	-1.68363029940189	-3.005409109623	-2.42576121976907	-3.17030207401504	-1.71485880926848	-2.26127488043109	-3.81917243552347	-3.25829129716586	-0.955194595837126	-4.19364925228131	-3.29759588239041	-3.48797248126641	-5.10528567336596	-2.55817371784501	-1.42132778497472	-1.26217143388041	-3.06578811087716	-2.90593545818042	-2.99899638467834	-3.36141502666527	-1.65326905170699	-2.34519447256781	-2.88126778573844	-4.10136569621894	-3.6594916095017	-6.299471726818
Wavelength_889	-2.81734429058387	0.834803218471774	-0.637702690888778	-1.52928492401022	-0.577481605899407	-1.79215329943276	-0.889908033070452	-0.925587026201669	-0.80627299934641	-1.05936961611788	0.118120289843087	-2.41236233552553	-1.19028717179803	1.23901064407258	-1.35265418224171	0.316362769625306	-0.798091190769842	-0.553750725333706	0.0054408363742785	-0.664067515331137	-0.708507117843363	0.303231363137982	-0.947880205907266	-1.57810889761455	-2.45345184482156	-0.514862572628531	-0.885102938279962	0.0771384370893918	-2.09530570337116	-0.826152974754929	-1.25838345637709	0.121573555310182	-2.72601700083342	-0.705966385391679	-1.44082265503015	-0.555202089811676	-2.67321108295369	-0.175251339911635	0.0747269010373329	1.41954876680199	-1.06008503755037	-1.303542742812	-2.63701085215838	-1.57517390747989	-1.48538274215284	-0.770807108928296	-0.506729401580288	-1.95031641637323	-1.99879134972903
Wavelength_890	-2.13143194890239	-1.43837869893669	-0.940504323062228	-2.46177423638117	-0.99795889545731	-2.13402825169993	-2.05661071714396	-2.17494223192258	-3.35217774797918	-2.6396874168412	0.116306728020721	-2.72639918966575	-1.90499187959526	-0.297830490726058	-1.464052088449	0.0423396938528072	-1.25069858153007	-0.570066906747611	-1.79705658537209	-0.0880518141707295	-1.82687472343779	-0.980707256414768	-2.10941981142544	-2.39529908951836	-4.60472774187264	-1.34672566101159	-2.62516780050693	-2.01496186504004	-1.96501624309863	-0.44688156128577	-1.1677974259649	-0.934264698079561	-3.4394927290261	-1.52714683683256	-2.00706804366208	-0.412495098638408	-2.6614446010555	-1.03533513897497	-1.28892462226473	-0.0899305562093793	-1.38399800443238	-3.24479143506595	-3.67346392362257	-2.6698322551162	-2.94549439195658	-0.714765305369877	-1.14137618595823	-2.88302061514535	-3.20038203911194
Wavelength_891	-3.58476450954265	-2.60842959708905	-0.358887956684638	-3.26980254901008	-1.72924902319612	-3.30077872431415	-3.47927976235737	-3.9641798602632	-4.54962336374072	-4.05380902938985	-1.78315649712096	-2.15105140801606	-2.45572347527045	-2.28914869957642	-1.89233238683442	-1.62143968418636	-2.61926652162675	-1.48826855904031	-3.13979195934192	-1.04135698783206	-2.22643607261453	-1.1170452499427	-4.24814806858254	-2.38183367211335	-5.06926841855999	-2.17873810811865	-4.14729690699951	-3.63598764993384	-2.0950842363672	-2.03490526697733	-3.57797137945651	-1.0157310387089	-3.42232279211943	-2.15119443445038	-1.97031628119035	-1.8722748024097	-1.62316852912289	-1.69801010557836	-2.57062226008015	-2.3309054559118	-3.03906832813159	-4.79298301809489	-3.713298121086	-3.55829068338639	-3.22531225240271	-0.486518412649402	-1.30106933221432	-2.22997098627606	-4.33624939641506
Wavelength_892	-4.24351149671491	-1.03615891005011	-0.748441848291693	-3.33128975949929	-1.62898758574324	-2.40730402344152	-2.81582147920414	-3.50900932019997	-3.89071375782251	-2.60096750159466	-2.9345763466379	-2.74333258671208	-3.088993127584	-2.46304725875994	-1.40792111438625	-1.81401152553975	-2.75148207617065	-1.13803842731803	-1.67255277725185	-2.28099599620797	-1.78802397994846	-0.409610032436	-2.82056964933605	-1.35533368799056	-3.79235576616267	-2.0839110103402	-3.76842046197108	-3.03988371230111	-1.96232960111787	-1.5934734443008	-5.15620611885645	-1.70476295737246	-2.37182121849369	-2.64906554638412	-2.20300700704132	-3.5678569937794	-2.41220479444501	-0.339425959975527	-2.20216769808104	-1.61974599432738	-4.57419983244251	-3.07244176026101	-2.3907004034641	-2.85582485611084	-2.79178001342182	-1.15998799000817	-1.94794586607608	-2.51785886540525	-5.24473079078944
Wavelength_893	-2.53547702473608	-1.58252021364	-1.30417348788542	-1.34738281626116	-0.231210215520331	-0.739557937308596	-1.66305569193663	-2.27684143622962	-0.579668920540194	-1.55538801357548	-2.74057340524702	-1.74118624234057	-2.31852348610017	-1.26769961976763	0.155380198818833	-0.936251810558527	-1.46984672925549	-1.47323003507261	-0.514343989536913	-2.73099984479037	-2.99442309114731	-0.350113097025181	-0.861164311023957	-1.22654482852812	-2.92761239797644	-0.634717999776108	-2.18890615558819	-1.1936798164564	-1.2459508631885	-0.557812461920912	-2.42902810956961	-0.435101238723261	-3.07259355597699	-2.66138120801035	-2.70549410806369	-2.69545754328555	-1.13273720795591	-0.593023122919586	-1.32425790855766	-0.926117661544936	-3.91942034833587	0.112158910888047	-2.36060787805324	-1.77400435491664	-1.79231594865676	0.377602182521709	-2.45541328687317	-2.66599602920378	-4.96166443276287
Wavelength_894	0.474747511431864	-2.05142856618115	-0.919628343296579	-0.989381820383095	-2.39470064627529	-2.64412344089002	-0.359703032251703	-3.09098285316361	-2.2519996931909	-1.99244686377948	-2.64792416663708	-0.13320177552115	-1.20212968726498	0.110598988579187	-0.605795830745024	0.343381218546626	-0.30424935327614	-1.02809819460189	-1.52173908307448	-1.77579367192064	-1.89958375243219	-0.899873480854579	-1.93969967872349	1.18117227986519	-2.65616693238901	-0.140547728140059	-0.910916059195601	-1.07395027977637	-1.33626494133021	-1.48927873957254	-3.06848949804854	3.0705382454958	-2.13605761458442	-0.490758746909929	-3.60260481751664	-1.5099626731029	-0.81170019811235	-0.599861928380578	-1.47299287865142	-2.13959530279116	-3.03640533142145	-2.95722657000472	-2.03380553157346	0.400976077143503	0.141828506531026	2.23693016692435	0.766819110018735	0.0809803341851909	-2.61813528974418
Wavelength_895	-0.909688411364978	-0.759559817449916	2.84607767704112	0.361831743109526	0.658745467758852	1.49848878721055	-0.264664460137285	0.606403407176068	1.41956804845424	-1.14401456002359	2.24200279285535	-0.722656864671172	-2.41885634944571	-0.484045212746288	0.859665095548205	2.78172281568129	0.975476012311236	0.82124573990693	-0.287551798828762	0.582008788682357	-0.784852074015649	0.460972143920951	1.53356408372424	-0.632573828555213	-2.76816261316483	-0.975468481092319	-1.25970624737309	0.693774681511011	-0.35982881894678	1.77216136512086	0.487198282896391	1.02978917758772	-1.47857744883297	0.0475779851568719	-2.50195173410899	-0.827805894940006	-1.20931024306014	0.643201758340219	0.840216590157967	-2.10508418214406	-0.302693794211451	0.160552985672058	-2.51356262159174	1.31729378212453	-0.403058120387553	0.788528726568491	-0.42065390183456	-0.871746214763253	-4.79187749948179
Wavelength_896	0.574874403998336	3.93465393252069	3.54025699222982	1.109006131192	3.36912057878656	1.23252484136684	2.22991135890655	0.0722802539642114	1.65253909457812	1.5887980344386	3.23737151648203	1.021281468541	1.00956755931743	0.444029040101842	0.267243419444154	0.776828343185463	0.39857350760373	0.854588759594636	-0.440403845784327	1.20325798787009	0.990673744460897	-0.504595849565921	3.75187419641142	1.11232884127983	0.207687591890953	0.369234157528442	-1.22553589269347	1.16854256258236	0.437910804764525	2.43552029451772	2.31717357051234	1.14241223699095	-0.465821227628535	-0.191262595636332	0.26924747114867	0.957409123366637	-0.775588505855449	2.08724331655788	3.03412021128538	-0.235323680565421	0.868355474595954	1.966427562701	0.505148496939269	1.10369874565401	1.5284516689163	0.928819670311171	1.27548576361447	1.72961703973233	-1.7195421732732
Wavelength_897	-0.75328005083082	1.76554805454589	4.06812919217158	0.193310238697381	2.08067859612111	0.959964597168563	0.731228120302447	2.71373952746778	0.87243338221852	0.581236766279315	2.05835116535357	1.09472120487276	-0.334053344404291	0.46171580224312	0.157425299566281	1.63568151699287	2.50907562158845	-1.15888060445154	-0.628674161388045	2.79865390027246	0.134741655149546	3.6547090184112	3.06859257549811	0.107645210461242	-1.5027003778974	-1.50465349229914	-0.680115672283669	1.77258588066164	1.15804945363237	-0.380163235309654	2.15265144442319	2.28247132845248	-0.795269766767877	1.51775953324543	-0.00371732120247237	-1.95909114320939	1.00686191251923	2.8532598447408	1.71219605132783	-1.85556066904839	-2.55064641286354	-0.0674443316260552	-2.59286474569038	3.21444327856804	0.883666701354481	-0.807199568547507	-0.362790788560161	0.110407616860388	-3.17449770855297
Wavelength_898	3.63636408440149	0.470696530724545	6.94624680912553	1.44035513407986	2.60570781642626	1.7060809474552	0.760787219517089	1.31633031695889	1.91238487304058	0.727480988352068	1.54353392748627	3.24367533252852	0.0324460343149223	-0.362121648805259	1.48884778821753	2.29678525406215	2.41048147847978	1.71997751637936	-0.991479237906948	1.73614152340387	1.42017258607944	3.74347536912254	2.91889846960893	1.55025269458759	0.76126208901959	2.54055442891495	0.774102776885057	2.39807161662454	1.12070891148269	1.90176326632042	0.344932294765603	3.54744500496343	0.626266103318584	3.16116932696453	1.4824251280913	0.672621618414678	1.46800176947143	3.24364075541052	2.00080484027165	1.59671318747668	0.846729250919406	1.73038305998085	0.0239845576486199	1.94463972222622	1.94181210694845	2.43938947404545	0.940896963488168	2.28564773939653	0.240890161098946
Wavelength_899	1.84945284156151	1.54253703669578	4.99683934712557	0.520439844015677	2.45623810704321	0.80649201990577	0.797249612862002	2.02582559372894	2.93102077717587	2.25626489924863	0.462872464971128	2.63619606825413	-0.228485985626108	2.16158097949993	3.32285248938831	3.13339923031083	4.12965119183477	1.15159841052386	0.723510454853827	0.254400041413619	0.0237051710689146	3.63346454053896	3.53388486905631	1.11599944517793	0.434371882761298	3.09307387382916	2.3115236443803	2.42337527386729	0.546421198738146	4.02740986748579	0.124613557818357	3.46197453471637	0.184471705053003	3.35738677666543	1.23451686702892	0.64880877496362	1.20308209379849	4.31523451696922	4.09682553002965	5.49514232892265	-0.718689362697557	0.92738624554896	0.813205786306665	2.59800617260062	1.00951283725267	3.38347498319198	0.873602036863571	1.00369673371439	-0.964275497717262
Wavelength_900	-2.81541163913914	0.865393428237638	-1.27964240797389	-1.98465632979657	-1.58126847042803	-2.21029415533245	-0.426763490646729	0.662629463246459	-1.18620842483118	-0.732709353961691	-2.53292839865478	1.6005596969547	-2.07304643178374	1.01869923159216	0.272925065325372	0.515141528697692	1.20267553743627	-2.11429080325288	-0.795206751520144	-0.772224175113075	-3.13004697244706	-0.900159101099741	-0.0447811759181268	-1.02170035981539	-1.69542477099899	-0.964109248550742	-0.451006156561866	0.298824324831392	-1.76061334949792	0.874709396568325	-1.45031427261717	2.05680730500221	-2.73522958513288	-1.04788428945146	-1.93613184852978	-3.58935628421556	-1.35116606416443	1.62403667997411	1.12899056434586	1.12507083688722	-3.70088490941779	-2.67649112302632	-0.383799055528907	1.12762121441686	-0.904453716833396	-0.252374322856729	-0.497687165881954	-2.71990851097766	-4.75104169103191
Wavelength_901	-5.22860364668062	-1.45504281693021	-4.53856417376864	-3.96029431821261	-3.67088102761991	-5.04812507467286	-3.45884975936933	-3.94288272586072	-4.17050849561887	-4.92142041119258	-3.74448369409884	-1.73532285426737	-3.37511950273191	-2.19224436997872	-4.64100378889674	-3.6696291374199	-1.97271408389625	-3.99133769862724	-4.63408837574196	-2.3764185456878	-4.85678440280987	-5.2459857244312	-3.69398017563778	-2.67731614475092	-4.30065012870009	-4.91401551966232	-4.35615933837838	-3.76571036199148	-3.83777811475499	-1.82555171823922	-5.56051835393462	-0.869374803052339	-3.75824645617163	-2.86550884760736	-5.60478867999377	-5.5762436769998	-5.33900396135025	-0.216952841528262	-2.68140028524662	-2.78162549041211	-5.11883964883229	-6.3224853614015	-2.53434585727879	-0.40319404524216	-4.5344131185302	-3.90170422224159	-3.20050351128049	-3.35610161923197	-6.58772002594754
Wavelength_902	-6.9314678392693	-3.95124685346084	-5.35312294820204	-4.90269419569006	-6.0458545885776	-5.49591285463605	-7.40281367198337	-5.73444323889805	-4.67342419858809	-8.14148791796776	-4.58235219584398	-4.97846925661944	-6.60720195667095	-5.87870478536659	-6.3613178886575	-5.32551460595387	-4.26513875888991	-6.2604460179317	-6.61802171000826	-3.89048839598885	-7.10580684276143	-5.56563069521247	-5.6682207403129	-5.59572747212067	-7.30778674547307	-5.21074220920936	-8.07488022025778	-5.6122064032191	-4.85235936994056	-4.30442556038737	-8.48365100144374	-2.99280980099332	-5.96903210668597	-4.91839216141498	-5.92783889841811	-7.19390391275723	-6.85014256295934	-2.95115643471764	-4.51326590863221	-5.45553248576152	-6.78284400764599	-7.71225598964692	-4.00416058951876	-3.58549101954412	-5.58718787866216	-7.46793826216738	-5.51108071957159	-7.40126439988087	-9.40183394051644
Wavelength_903	-4.42686570939664	-3.17716068394427	-3.37052668379413	-1.73083570553978	-4.25019163897094	-2.27409230437604	-4.76814781960091	-3.68126061544627	-3.16996718708681	-5.78232992986529	-2.67142557139458	-3.3425258664977	-3.37719508179028	-4.44826698790829	-3.73491834187298	-3.21439631432119	-4.36085325768077	-2.73903028610772	-3.37489184076601	-1.25209694992803	-4.06464113735295	-2.62017841850014	-3.84910183289241	-5.18835505455395	-6.09838524384816	-3.59554608338181	-5.47209679110392	-3.12359099846172	-2.42225669087948	-3.32635862622728	-3.05244188062102	-1.07700145880733	-5.12963592748046	-5.23912440891199	-5.01174580426249	-3.29943292111426	-3.743541356584	-1.14675663823957	-2.89877517731478	-4.18645372862547	-4.18823994730716	-3.37554381603123	-4.18635474476077	-2.09570937571653	-2.66138866132078	-4.89864313719485	-2.72162103088169	-6.18745157232995	-7.50026238826727
Wavelength_904	-7.89233422770367	-6.04831583961194	-5.56154675891053	-3.25333209878563	-7.45313724407856	-5.16101235053362	-4.57479986914174	-4.17003077373089	-9.38788509275974	-5.69645100957471	-5.81172637566848	-6.30580093304775	-4.31768039310978	-6.36026703674026	-6.02697246798094	-4.81903938597713	-6.95981073990095	-2.87466333186843	-4.96072229518151	-5.64172547552314	-7.66256994050214	-3.38837524239419	-7.20894107519999	-5.54001837092004	-7.07542850909044	-6.94151646379535	-5.38219817447295	-8.03719211006587	-5.62305769880146	-4.90990117258143	-2.66156222236458	-4.49433076550697	-8.22986350287642	-7.05566587331549	-7.2231783095273	-2.76883623761074	-5.76590966273138	-3.17534773021324	-5.8288873588841	-6.57697507894057	-4.30746661072381	-6.91578464222092	-8.93602749416496	-4.47787908779943	-6.70772000003145	-4.84762947709275	-3.62383115475601	-6.5556093005423	-10.4263566481108
Wavelength_905	-11.1688000209397	-6.6885228178302	-6.38163429962407	-5.43548016628631	-9.14416854346399	-4.80854133396888	-6.96944628382608	-6.02166188184135	-9.31924304204399	-4.66795156485007	-8.23689284533303	-6.9197653763549	-4.99290500543334	-5.44866074100735	-6.55954188533965	-5.82088241645079	-7.73683834005422	-5.16129545532921	-7.74343424256043	-8.45401364889271	-8.95213161254144	-3.00550798719037	-8.49808651012401	-6.25087307331235	-7.57989584261106	-9.22457610230419	-7.1968819895527	-10.3182090543646	-8.70758693388206	-6.31195446604368	-3.32976765381109	-8.65991108664667	-7.45718724363062	-8.07168267691162	-7.52789863766531	-4.93912465828486	-6.60506027184871	-5.33173898414756	-8.09792154363493	-8.88151732136753	-3.94123950565517	-7.50790322683088	-9.29767488227028	-6.18908259700686	-6.4055465597834	-5.84239476030296	-6.25759013337243	-7.85960661404185	-12.4300840940324
Wavelength_906	-9.33496688747491	-3.32119929657411	-3.74624852189329	-2.29071060905795	-6.52296550793398	-1.33331373067617	-5.37642768769046	-2.82640339326635	-6.23696399179113	-3.64499368118768	-7.46596959945728	-2.94601370148514	-2.82240524784517	-3.5554600577788	-5.77044256867827	-3.80431427846359	-6.20118949043712	-3.88839089329361	-7.06732829349705	-5.57208837864199	-5.32486767625778	-2.34121868019945	-5.78410758234965	-3.10450417277	-3.28805644505355	-5.73798012103183	-5.50228639478705	-8.68662524629192	-6.07347168576668	-2.46772294332401	-1.20307386959249	-6.29500847989068	-2.20534787060521	-5.13386017344812	-5.54822000615211	-4.3764055694088	-4.22955598745109	-3.36833645341121	-6.15850013193254	-6.73673733267615	-2.89998360122414	-4.58565702113884	-6.22729770956919	-4.43012827075943	-4.84236953118264	-3.4577974706226	-1.02161113383375	-6.51406671482263	-8.68514351280124
Wavelength_907	-2.20447128215837	0.367389689712238	0.052623044962134	2.31788083354845	-3.0530760507375	3.06881698762504	0.862560774039154	-0.485566779464208	0.332685421566004	-0.136936276882153	-1.05213623474213	1.2257473903527	2.82250425077252	1.91377566885628	-1.23494119140813	3.22279042210955	0.394810115674805	0.984135350668221	0.404033539542635	-1.68148021010422	-2.4991081935938	0.761396495662355	-0.72298870416472	2.68002785134922	0.767228434016478	-0.211791364490068	3.01894987081069	-0.990327597181113	-0.270050689201953	0.311647136305128	2.11736855001439	3.01373445995709	1.13428924418772	0.284036190726284	-2.33928155435716	1.44994659708682	-0.277893575283874	0.897159986270296	-0.224820980287064	-0.535820353625764	2.90765946534768	0.211124717503383	-1.03730258935647	1.64315198784809	0.171931123163211	3.01294190588864	4.25277207690149	2.27083220364177	-1.16297422501511
Wavelength_908	-3.84717603186895	-2.03696757041555	-5.16043482656415	-2.28440435252008	-6.02349046921967	-2.71680531399238	-0.605354436678575	-0.659614402472087	-3.42589237278378	-2.12042545969434	-4.44473352177519	-2.27138742187899	-1.94398095769825	-2.29528691766935	-2.74588891557672	-1.74067141914811	-0.185119350864012	-0.931948765743258	-0.519469738425362	0.192416174407024	-4.31167737916907	-0.995903753253128	-1.1910587662916	1.77002202143803	-1.42111338866719	-3.52375774394863	0.043184980313119	-2.10260112174633	-3.2450841126378	-0.890818280029688	1.38468486810656	-1.40384114092589	-2.01550787513815	-1.86901109242194	-2.50477356414284	-2.2437200752949	-2.76482918017694	-2.75336034187802	-2.19118931860877	-3.53019258885777	-0.135290914764472	-3.17907664013943	-3.86313203730761	-0.807270912456115	-2.54293445563595	-0.965299866953941	0.0343836488041781	-0.98272649673587	-5.95663690386962
Wavelength_909	-3.62808482049023	-1.8661246764389	-2.51322963648878	-0.0561995097833788	-4.8118380317677	0.115434944646395	-4.20542743520364	-1.20827605677437	-3.08461128136484	-3.14930888673339	-3.4266426099304	-1.84483869526173	-0.550937131856719	-1.75236940634401	-2.7158960665039	-2.57249903329252	-1.92424458593862	0.28796092211293	-2.60232729503523	0.707025541819293	-4.64776551197783	-0.27382181332003	-3.09375426081742	-2.06590900213538	-5.48853745200263	-3.25921572259325	-4.01289485149902	-3.51776061120403	-2.15920902210698	0.714455183345302	1.51980764704267	-1.84018380886655	-2.33298764306287	-2.2835383962771	-3.92502728023243	-3.44748240793413	-3.50483552143706	0.367470777505096	-2.43648263918095	-3.95482005432433	-1.29286966849524	-2.45560410645759	-4.0120599731758	-0.441997694554307	-4.60184926217452	-2.86589771708382	-0.348382726199281	-4.63054007713017	-6.07233060196679
Wavelength_910	-2.69268526797849	-1.39515212514769	0.0577339052872732	-0.719049761029447	-2.44102370383003	0.193397047427206	-2.25177949380276	-1.7319352455154	-2.28136436691689	-3.69363193269914	-2.91612053993324	0.123874042173475	-1.40214369373506	-2.75206072592962	-1.60171901585568	-3.31794096565267	-4.1230464005124	1.42658953408909	-3.12847571677449	0.0169090763610163	-1.42800985733459	-0.614167278921366	-3.70022931940959	-0.395823283593206	-3.65118511270926	-1.91466784841113	-2.2236435472441	-2.53264671492221	-3.01004900494843	1.7142216240901	-0.543922250169941	-1.08270998032496	-1.82735392134088	-4.95824406231154	-2.93598592684655	-1.49101943279166	-2.6966847828963	0.187541869987053	-1.75769363580077	-3.45889581914624	-0.860617721100187	-0.383022722900897	-2.58771594658416	-0.294249199051313	-3.01132754572017	-0.923585177153083	0.588178477030012	-4.52146491159569	-5.09781915045552
Wavelength_911	-7.37453122762086	-3.33196694645789	-2.21663511232753	-1.59817833563774	-6.01472798737306	-2.7011597958592	-5.57318102021335	-4.68197002937037	-6.24542672320467	-5.33449180523648	-6.55455404588591	-4.65927500746695	-4.15891455555667	-5.46861095284028	-6.30421548614599	-6.37132319325922	-5.553084258685	-4.86131378823715	-7.23685301726815	-7.34839323479983	-2.97336073447905	-1.14438508829481	-4.55211017255069	-2.15653112074659	-5.36641876431178	-7.07111742944988	-3.99618868747819	-7.81631187481046	-5.60546444357391	-2.97987387327525	-5.34755620483815	-6.41087576773466	-3.91954302970449	-4.01385425501374	-5.50284857543178	-5.93416731578401	-6.6556091186022	-1.64447020581244	-5.18714303375398	-6.45078913854579	-5.78238986198157	-6.1632834411246	-5.58363020954724	-1.2017473909305	-5.48287657716389	-6.0246829090719	-4.90784651528183	-6.85236968650025	-8.82110600192659
Wavelength_912	-7.51723078023554	-6.13577041677706	-6.10346963292391	-3.06315948622107	-6.83331651099289	-3.04342024314332	-5.9054440927622	-3.94541012313022	-8.73275044239686	-7.42010342718223	-7.84064806518342	-5.56543255903864	-3.70743621452377	-6.39940879619596	-7.86962739978456	-6.21436962914011	-5.71423543414591	-5.79216071306063	-7.55332124405639	-8.33691273652413	-6.06010646382641	-2.71882403049633	-5.39269848910707	-3.08565598649601	-6.41192716728236	-7.71751737045652	-2.6683864280393	-6.53988976898901	-6.48964355461476	-3.99723178521083	-4.03419738496225	-4.79299278618345	-5.18081135697626	-4.55673768440236	-5.78547762804549	-5.7461353006656	-7.54147159533861	-3.08838448464657	-5.04018456064863	-6.06642829614178	-4.53612987118895	-7.99978000953872	-6.61773694840923	-1.02410717445176	-6.88837858794948	-7.1844446022235	-3.52815550337035	-6.85954928974684	-8.66656808447753
Wavelength_913	-6.17210654208373	-5.50361818400439	-7.14983099524031	-4.19120019600972	-4.93519818286625	-3.6373590281038	-5.8027152215097	-3.4966624381655	-5.97657773827688	-5.5217853568728	-6.21343705729775	-7.24063776189634	-1.36217863302591	-2.85485537826796	-4.69099167298127	-3.39760405472352	-3.36188336247212	-3.68231422555717	-3.47995725969937	-7.15940680056556	-6.49673280137353	-3.97162310235801	-6.72769423851684	-1.77394708158178	-5.01648548723845	-5.8029638722108	-3.03203759771803	-6.51355444915046	-5.95947605267238	-3.3532677377534	-4.11494921321486	-4.27588192475652	-2.35147600214767	-4.46781837071982	-5.47593608894548	-3.18728959174025	-6.0559396014673	-2.3666437871588	-4.37497081142026	-3.39122185516712	-1.7252857553352	-6.54680631805971	-4.90678282575281	-1.26936087365413	-5.16489991772543	-4.04168747004646	-1.97282192927621	-4.46338916182183	-6.20195895199232
Wavelength_914	-1.61798599486374	-2.1780858806559	-3.40038548080889	-1.13019088840733	-3.65111017356636	-1.97717057272461	-3.00172581736785	-2.97228591367118	-5.51064242276453	-3.95893832288655	-4.31647838272668	-3.86559052960484	-0.209581892905881	-0.779239216068197	-2.71879302480203	-2.66128515063096	1.19742270525239	-0.0164275291254791	-1.06336992558259	-4.2211372831202	-2.82143491694431	-3.23962414242684	-3.2125593395032	-0.190382300193714	-3.93590590265698	-2.55525832185246	-2.55928794396142	-2.84440402784238	-1.85262728230455	-2.56212705118311	-1.06971884492519	-1.77175738818371	-0.711442955003212	-1.03579712843164	-3.32814320832815	0.523679578183762	-4.45097181132071	-0.508391774152793	-2.3227980540302	-1.35977206055215	-0.634214120906824	-3.97122413202675	-4.13451159281054	-1.61714039348288	-2.25037801230844	-1.26282373276118	-0.473483320094847	0.128134273679557	-3.3724588868655
Wavelength_915	-6.84970112304522	-5.30482555362934	-4.01859745081986	-3.18766145757909	-5.72723339277911	-5.21738905204513	-4.60949968296218	-4.255233784722	-7.96167309759215	-7.86379028016297	-6.55818787709298	-5.90411825717445	-5.75382576359153	-6.52177153910574	-5.83687675379863	-6.00827561913703	-4.12122395896748	-1.38398582678002	-4.19766616273598	-4.16327050402229	-4.77028424042116	-6.1715210950894	-4.35414460102161	-3.73400313435256	-5.02840891713069	-5.60144597317999	-5.38452734373095	-4.92312234637267	-3.4450632348694	-2.60954488012134	-5.94227350405627	-4.77384868835063	-5.29182525447113	-5.50642975411834	-4.27261348972256	-4.04519225694062	-6.18347541972569	-4.03147333179942	-4.78526899675372	-5.50662936172449	-4.07686630864403	-6.5600238496013	-5.15359705451887	-4.10419586339646	-6.43752389798217	-5.79123519999413	-4.54936347937735	-5.14266769466189	-8.22155211245278
Wavelength_916	-5.47298072422302	-6.17159656603952	-1.50522609457699	-3.83711454881197	-3.49689674067919	-4.09180363236111	-6.13497238045841	-6.4683019034182	-6.71456485621974	-7.32752304858561	-3.64092977779109	-6.19742649325339	-6.24245593984681	-7.12638803706745	-3.40033653505937	-5.13010986666811	-5.37864271145134	-2.84577785735726	-3.28388128061391	-1.89943541281343	-3.47951924392051	-2.26491400231197	-5.19979007282846	-4.59079785584449	-6.0063145173831	-4.26859221143504	-5.33494391499246	-3.94783502083836	-4.71249218598234	-4.06939141893493	-7.72618173103818	-3.50009939090459	-5.9853850829076	-4.53390043277286	-4.36713572978612	-5.29358821322137	-5.79179634270081	-4.24759824658772	-5.34000851732747	-3.95590999613466	-4.68011064331511	-4.011770866892	-4.76167611294923	-3.08035326284092	-5.78591019677377	-4.04837877196677	-6.44770990770658	-5.01962400219117	-7.94879506328896
Wavelength_917	-2.88665992229362	-6.16260446411143	0.212748091009829	-1.29458885941331	-1.796221707033	-2.66905467687724	-4.06725834862742	-5.11445970344487	-3.76836678368039	-6.40423795234482	-3.57705456987699	-3.03463774725369	-3.71814670884218	-4.77420565836919	-2.3497878783063	-1.41113296873051	-2.80231711453292	-1.85470264262159	-1.75879921808853	0.735974188293377	-0.796261053516931	0.897637139682746	-4.28702522919134	-3.63994084725693	-3.29598675376887	-1.45062249146727	-2.10540205695192	0.012369788521571	-3.58323091890766	-5.58037024799384	-7.14673004972713	1.95918278563105	-5.20269923844003	-2.48651860825809	-2.74422207958594	-4.33666455247202	-2.76376981832438	-3.81709578182144	-4.23768653878421	-1.85304616854344	-2.84944213066727	-2.21902517020903	-2.6116632985419	-2.23467620093883	-3.27944768459491	0.0383185582425863	-4.32301679127747	-1.42854280633619	-5.51158415101115
Wavelength_918	-1.24930801020332	-5.66296846187763	-1.41988405854353	0.237505787641935	-0.840982757330577	-3.25375037595115	-1.29735406610132	-2.99176614230488	-3.21717096494373	-5.83279213461964	-3.61415049246894	-0.123645014785508	-1.73609665209857	-3.86099989854581	-2.96004194488342	-0.45225196535149	-1.61680694019179	-0.941579804774047	-1.55893361868634	1.73171940435002	0.159651841967906	-0.797658969480312	-1.66749097215301	-2.47760935423406	-0.956185509701278	-1.45026140932126	-0.498024740142162	0.467043569396916	-2.35937349851231	-3.80222518761294	-4.36643641331644	3.09543850480092	-3.82116570800534	-2.56788807734392	-1.57805630595362	-3.15657125429581	-1.3132380192494	-3.20697744160304	-4.45872928795235	-2.25106684239196	-1.57725184164773	-2.73897667672404	-0.400623804990435	-1.92873203195687	-1.10987873150601	0.571231664872533	-1.54695303861406	-1.43538335142632	-4.8519238059245
Wavelength_919	2.39209183155659	-3.45411288295644	-1.89356362461394	0.658626454997877	0.0287168408200185	-0.509642591361842	-0.652047923993696	-2.00291362837903	-2.25794140738602	-4.7910786784332	-0.204460849815886	0.185524573367356	-0.934670857468704	-3.46070989969243	-2.46780940754519	0.828642048168801	-0.910616487302681	-1.79562276752753	-0.398840868370214	0.630252778680185	-1.12320402325626	-2.05424547515154	1.04546282091115	-2.76280270161079	-2.19536277240103	0.14937912672343	-2.19998895300039	0.341289994462863	-0.965615063945584	-1.40087948907361	-0.644272968389618	3.10231295856457	-2.39223654167782	-0.803136436037968	-0.536450549994989	-2.48769247947847	-2.3447294113592	-1.65735505563596	-4.71519570321616	-2.22926705584329	0.203719433933791	-1.85089834975481	-0.813650152366482	-1.87041826174642	-0.445073979646644	-0.240081227905845	-0.7977397832572	-2.0497717348254	-3.2005604717446
Wavelength_920	0.252620160273917	-1.69235610207037	-4.20369262255158	2.63432932404727	-2.50278821744727	1.61624724235286	-0.944230774102707	-0.131692649067803	1.74770711340773	-3.13711797665747	-0.47393692896522	-0.89071047436994	-0.403264493213134	-1.64132427086207	-2.63109643874294	4.03820551843028	1.400176580806	-1.24515662005113	1.35323183737036	0.601985172267276	-2.48478857956404	-2.37774015038896	1.44754099666724	-2.25152880618055	-1.15833723241511	1.28591735101224	-2.34679241883778	3.25866031986643	1.27929588988599	-0.585108537162108	0.440781314741854	5.12820308166378	-3.14220505533937	0.432146158979191	0.189388573794845	-3.52056125704031	-1.90648628602864	-0.920639483349485	-2.26857476328149	-1.13171233365921	0.162500016262572	-2.05512731497408	-0.854107650768294	-0.233243215680053	-0.209351230399994	0.111013907582452	-0.680966680435238	0.932738441092973	-0.910115931985802
Wavelength_921	-0.859913423663853	0.860463351933004	0.218295369374458	0.990576817787707	-2.17446840350729	0.931516227862761	-0.108951725935698	-0.942640699371249	1.42271889755014	-2.70545414102844	0.0707849073843535	0.0396226436625609	-0.897708856386813	-0.561578423600189	1.0953065830518	1.21759417721875	1.70308072930484	1.81443726015937	1.42041380794341	2.03628732303801	-0.269233121862002	1.76688813387398	2.20578394951754	0.453272950731162	-0.793801467239234	1.1939801813999	-4.17027383616467	3.10394366794728	1.55388573794941	-0.949925558156008	1.19700800584796	5.40032385378998	-2.17714656574264	-1.7328486474093	0.495458654179272	-3.39702635660645	-0.994126244071516	1.97948736300292	1.0596559382422	-2.91329613165497	-2.26172555382408	-1.01210214563107	0.258386171047906	2.45406030717943	0.781080467552618	-0.778770970543153	-0.863669385540656	0.296959306304264	0.734337734976989
Wavelength_922	0.109041276470436	1.10767759958199	2.38975144826511	-1.79540114841395	-0.750765289576842	2.48814946647034	0.597915594650344	1.32983197158571	1.1611257067316	-0.166129258506207	-1.0463940850305	-0.415601813102317	-1.76041205939863	-0.218803932063304	-0.468557378585787	-1.83704155970124	1.36907030639627	0.270692504143844	-1.12466685618558	2.05426444334804	1.57676344000538	2.93548136039651	0.30617246878168	-1.85465113401523	-0.976208451659053	-0.282917566241589	-2.29344244128837	3.58415966055884	-0.623861230769094	-1.01515246067636	0.224545896754809	3.38041038447558	-0.805330585564852	-1.68352387117059	-0.425877402592589	-3.92741697933335	-1.17167534930685	0.267935150848571	0.454078213963756	-3.0680460315287	-1.1360053363945	-0.5925087015546	-0.0126692416167348	2.05155775759134	1.35290337002403	-0.468070013802882	-1.33719087255322	0.487996944512259	1.02711675519218
Wavelength_923	2.13056107439643	2.18347030228179	2.55019271004968	2.51170958701006	2.97915270433784	3.13878737479072	2.3343660145217	1.21209997042435	4.28117518027281	1.29731344673414	0.740202965167495	1.33029749442822	0.201623478165854	1.48045303969985	-0.168804091635562	-1.22966455057628	2.53802135798005	2.31223380644596	1.04274760400226	-0.878527565927012	1.9752669755209	0.861027314799887	0.272822856293189	-0.566625045476699	-0.815428096168389	-0.0471894214912818	3.60368044198692	4.79468583415182	1.53262761946407	0.221309500449429	-1.01449465970987	3.1823971077454	-1.65679992536071	-1.05762192261086	-0.037388272474505	-1.13498224198527	1.60624346979753	4.3281346573915	0.294410033314504	1.97370150676735	-2.99768325995165	1.33853360521866	2.90581053593183	2.19567667118743	-0.55596227796576	0.449141071325911	1.92264389522756	2.39655771364163	0.400295719076695
Wavelength_924	-0.742059716899168	-2.5299373350874	-1.74779879548863	-2.5051564224942	0.867352414848651	-0.798095800408449	-4.12579261174121	-2.64946462107768	-3.35073955088861	-1.99736931644084	-1.17925589656643	-3.02551141944273	-0.838268433629024	-0.589714703337774	-4.09867713707264	-3.61984128572908	-0.484461466969662	-0.425053903802569	-2.36935502101112	-2.4515284582393	1.1951953386747	-1.08854274906393	-1.31254129108965	-1.40439276377496	-2.39985757068408	-2.94745601685846	1.515134597352	-2.71622383206018	-2.28143389070278	-1.90245358195174	-1.85314054842414	-2.61361334528331	-0.841539323183076	0.794996328030545	-2.76825509531838	-2.79354094471764	-2.69387775148967	0.513879791587816	-3.39289949357967	-2.31853280262358	-1.11559008519948	-1.50841191035341	-2.04728412730578	-0.717423586896944	-4.00022033206753	1.34332173897953	-3.30509859758068	-0.749803233197056	-3.98797104486747
Wavelength_925	0.322924722755331	-5.04760920868626	-3.82786566041391	-2.86245325221625	-1.98342861512146	-2.76749741066408	-3.40838313412357	-2.70237224041895	-3.38730775321964	-1.89595387865561	-2.06267240815543	-2.60154956606496	-3.51870361465169	-0.212754734669872	-1.73443416421544	-0.131035426806846	-0.715109423710298	-3.24836127542007	-2.23988199500707	-4.36296795335593	-1.63003272301684	-1.07318011421072	-2.64196469720168	-5.18484413228974	-5.77355808287226	-0.102206280955394	-1.18911561184833	-1.86736084602806	-1.61838162373361	-3.71439009772574	-0.140691787225671	-0.437709919647276	-3.85731934407595	3.52161066911476	-2.60076426446266	-2.03102641574045	-2.16908158860858	-1.88311243019702	-4.70262066417041	-0.524253400205438	-0.53783658152148	-2.44979827354653	-2.68778271741802	-2.13969083969091	-2.12918566542281	-0.603713722382188	-0.501896589916735	-2.16642379624476	-5.28478950456519
Wavelength_926	-2.49299070927077	-2.53820404525528	-6.75150467924743	-2.87486858718785	-0.512382239634665	-2.34420544293572	-2.46030725618735	-3.70427916212999	-2.07892696011815	-5.41356956102414	-3.45590280592921	-1.71108462408112	-0.436343321212395	-1.33166870350134	-2.80611502550521	-2.8650315369547	-3.5642038839698	-4.45641775504736	-3.20502621011479	-0.133480261941351	-2.53109961460605	-3.07409904768572	-4.16159174529715	-4.03312074214581	-5.17543684446415	-3.81878201536097	-5.64798117848361	-1.35042205578923	-2.11156549794887	-6.29174281132665	-2.45164905521232	-2.48447968178071	-4.88485527622578	-2.94860982972689	-1.76250707405081	-3.02729581802722	-2.54067995585895	-3.1022314885185	-4.31747296277312	-3.7465157059195	-3.94597634704237	-3.14855158683314	-0.936374612880864	-3.20434502878685	-1.31722044977275	-3.88395903725178	-0.031903168857359	-3.11250659531256	-3.50454410958229
Wavelength_927	2.50297684478967	-5.46154696783548	-2.1838017406862	-2.68888722825495	-3.47413045567876	-2.7153990839926	-2.67107834374261	-5.50270418893875	-5.16086580537093	-4.26323334408068	-5.29236510378379	-2.0099698400701	-1.40437298053032	-5.73109598270331	-3.58525629255314	-4.96738070057491	-2.24302257479083	-0.481477111994819	-3.73884734833917	0.836839925335152	0.395384507244204	-2.80151252584454	-3.81536072220859	-0.982386318250984	-0.790200395229644	-4.14420542936839	-4.283729595036	-2.9859614575026	-2.27802746776731	-4.40220826647918	-6.310729138994	-0.675266143198138	-2.58173799156672	-1.57271275626635	-0.835376645683987	-2.00521114251613	-2.56000958730513	-2.91090354509972	-5.84216911936448	-4.16713056801547	-0.720354667800544	-9.04334009443983	-0.878552610681637	-4.56586254644637	-4.35468028146742	-2.56108182708363	-0.155455933297118	0.590017620865537	0.234562876031094
Wavelength_928	-2.98418681341839	-2.34861524915612	-1.22550881102465	-2.48106011344339	-1.73428463514487	-1.75238311845739	-3.49612434598755	-3.84234093660837	-5.73892126540536	-2.81677613413687	-2.28376007128465	-2.592583179333	-5.06341169274095	-1.76551511975125	-2.73649663576237	-2.37631091250252	-0.591424406424732	-3.66711098069559	-3.30029292478201	-2.03828512853264	-3.91841501750296	0.547619149628271	-4.21736741421935	-5.60770726683307	-6.31313261289074	-6.22753672839498	-7.97915283707667	-3.37012120059308	-4.84724021917563	-6.42619120087903	-3.5874416928451	-2.87955944199004	-6.04274317363783	-3.18491631197806	-2.30179476129289	-5.65485281990586	-4.42456599029355	-3.25499037746739	-5.17871065744378	-5.87320199310284	-5.75238736243476	-5.08357745913572	-3.96752918139835	-4.14142566560601	-5.12536519033478	-7.00200308453929	-3.4466480444837	-6.63881425584835	-5.3262704743926
Wavelength_929	3.7900604142231	-2.19021830425136	4.60582471230281	1.62702557046691	4.04995363982535	-0.506918662538714	1.86469072326884	0.200223483320121	1.92143922479893	2.27169922947582	0.71570085700162	1.94289272703214	0.0224121880238844	0.123869525449931	2.03301784706897	-0.318970745038111	1.44113205924793	1.57624543696731	0.161289707046993	0.423245468895377	0.377582603550278	1.03922629149476	2.09543571007416	0.911266684942034	0.543790620385587	2.57069604517696	-1.27885990877991	0.413836766569731	1.91418504945637	1.14208429473415	0.732803314080651	3.79045095960341	1.56491631869379	4.70697886435995	0.825872181159244	0.878939188450548	2.35070294746311	2.24189614494527	0.310356765632335	0.777220113142172	0.947371713561689	0.666566622011902	1.75733836984823	1.07897924516483	1.67251831120943	1.78247218450804	1.50912318311445	2.78589685710142	1.34424169727385
Wavelength_930	1.92688674783113	-0.882670374019943	0.554235282384072	-0.834073178404198	3.79437677590294	1.75908883505831	2.62724025697407	1.66340834112638	3.27147995645327	1.61121103651527	1.87702188543423	-1.0157812629224	0.997158116124758	1.10333198871048	1.22835203467064	0.0728837375818055	1.74981769072756	-0.57256867166512	2.23266853172201	0.162907039584864	1.81820735414618	2.39236456477857	4.21477684568107	0.967582505153598	1.01884082638393	0.0620093961222292	0.876237740099041	0.304854771893373	1.07263052752256	1.18244280107955	3.60660537057119	2.38090638467187	0.731512991643123	4.92285987748576	0.845180434907449	-0.482891457913738	1.63891167508523	2.37896256093261	-1.06051657930462	2.81856753442956	-0.562791468360034	3.35311565336437	0.0843899250821283	3.14856656633318	0.613573018114996	0.761065783025351	1.39106583227	1.47236398748584	-0.609176266384699
Wavelength_931	6.7233889926391	3.80566974209768	1.46226755000822	4.57453810957905	6.53674628615925	4.62746150561061	7.45874433810733	3.10994909026955	3.89360282965554	3.41204803494837	5.43238462953775	6.02114058394884	6.1924577307196	3.23491756426552	2.73626345939329	3.19514181457474	0.669899081858615	3.1690585172055	4.61270556499846	4.8930526033977	5.24104516035264	2.7503303350659	5.52289715160937	3.33087917693121	3.72112330956843	3.54171114893518	3.48412486417972	3.81194017360021	5.27316092076662	1.82874367440706	7.51597297793182	4.29193700586281	2.68580293437387	4.55859773233716	5.23663188533353	2.44010813454715	3.18185185374669	3.89222376607365	1.78230581478066	3.14248949595883	3.87916354062373	7.19210193137771	5.02644808483594	1.99499155840917	3.56690353406879	2.79618045673434	4.94081741809068	3.82604758044943	3.28699628109316
Wavelength_932	5.37051411677735	6.90573252392217	4.47598535182591	2.8184414647726	8.18943736868164	5.32078438140692	6.62463315546036	3.48611809083318	6.68387285736729	5.87236807875495	4.70809213313686	5.01016878766255	3.88524230738221	5.01316522973985	3.5602293223537	3.28703423043092	3.37019311003672	2.46151186325944	4.77729475783615	3.92409926157142	6.80633099041538	4.3327898222339	5.95940212198303	2.4859908488735	3.51166759060258	4.4758811378651	2.50688995719283	5.1780153520111	6.41560933395659	2.16822012844057	6.95362530041055	3.80852210902131	3.80964403401508	5.93886894543796	5.00548765118305	2.10722313475696	2.58585673730229	7.13113807560838	4.00619487080814	3.69484590652913	2.04672548618856	6.32951081306006	4.51440135037164	3.38284269303989	3.81340869496243	-0.131783586791002	4.35767740785333	4.26281518607651	7.71011992018499
Wavelength_933	2.78249283299758	3.36743943037973	0.0540749016600794	-2.39398846120188	1.42617550858673	-0.385987167670087	-0.44582172458493	-1.81666641984658	2.46844512070564	3.35589838885264	-0.883303510555017	-3.40653937695914	-0.168180649134281	-0.661214282211176	1.69831104181506	-2.96161891495822	0.272695218192023	2.05749775260176	0.647656384323369	-3.12912511613456	4.86337297206849	-0.37545672940756	0.477854246047877	-1.64085804510101	-1.05203592397464	0.480265426078146	-3.22111686281804	-1.41538539090795	-0.338215484668121	0.0204702446137732	2.28495708568134	-1.66016645453384	2.23567248468592	0.590931094202446	3.81808710382548	-0.440508565832284	0.586379266306067	0.20005436462892	-1.70875720689917	0.782102853422472	-1.73482187385671	0.531627317773681	-0.39073902095698	-4.58460188028604	-0.183364130575698	-3.22211206883226	1.29907171011815	-0.948130279068214	4.26916396942546
Wavelength_934	1.65169885946236	-2.26227939421214	-2.22984991527589	-0.717415577196654	-4.11717289960667	-2.46332997589749	-1.71185841745908	-2.75248576341803	-1.93102895851892	1.57519728750403	-1.38806617573768	-5.10478659699831	-1.95868511312829	-0.394150721274603	-0.954680233406448	-2.40789012807672	0.441498017595957	0.579183262181612	-1.07487714988709	-4.45176077801453	0.55885805340798	-0.0224958769121977	-2.34645830217078	-2.32325774022804	-2.90219270248594	-3.23875560265309	-1.18277968125888	-1.76275818191978	-0.659831256645388	-2.68012286643926	-6.57129292329308	-0.386732033406597	-0.843595164164741	1.69413112803842	-0.0841360417461167	-1.71897102309888	-0.85821446456506	-1.26689005417746	-1.76836923790736	1.28326319638586	-3.46324625838044	-4.45369593476033	-1.76391342206365	-2.23809093707351	-5.22561608697438	-0.9312216364751	0.40357087660617	2.04462317214984	0.373324204199046
Wavelength_935	2.23545720621505	0.556657160804349	1.10949035017805	1.99148204842341	1.17644501939037	1.21413761790052	0.657232682915898	1.49644891710215	4.08380100654683	2.11247315368295	0.144248542469801	2.03765051828606	2.43554459940612	2.22740864527284	0.796370433817229	0.185717717800699	1.71295480097949	-2.44838252928457	0.166770018654462	2.57450805793198	6.22459743502349	7.08999066315123	-0.220128184769369	0.58281654919243	1.09579438702033	-1.16649780023602	5.81092074439269	4.51831693677437	1.91530569780946	-3.83695136813406	-0.105810491010194	6.06804349899326	1.31176024241166	6.19367926384014	5.7887692741502	-1.48896911045679	4.67336044906419	-1.0237629613814	-1.95227866440648	1.28311554095829	-1.3844304295824	-2.51390697449595	2.48948095218614	2.77172411483234	3.75671599030061	-0.419626229293373	5.94598688924079	5.13523584090282	8.0707766302361
Wavelength_936	0.957669053228788	-1.26691216404179	-1.47357409907082	3.31179953079307	3.08687524497484	-0.458571257729734	-1.42030736216153	1.93325946994283	0.62000924086207	0.548380992796992	0.0600140269743953	4.59532838008772	0.687829926235101	3.34262834820806	0.199137831487073	1.44581688527678	1.3317330991737	-2.81170481955889	0.375824551481795	0.343047423911229	-0.624380737750632	2.54604167527041	-1.73915783197297	-1.68753342994812	-1.17149244334727	-1.7647771688669	2.41970296477223	2.71274850870665	0.224861744114238	-1.89884560368107	0.0771198199066025	3.50626176645375	-0.0696250050423284	3.14541762800663	0.840595454575814	0.860858977513796	3.54794410430452	-0.0492147223196476	-2.11432772427952	0.67191648840028	-3.07562029451426	-1.49303589473651	-0.347182137465865	2.83267807141067	0.104170871173989	-2.13676045392911	2.7124290450056	1.31788269820844	2.12205772635695
Wavelength_937	1.40471149876151	3.61110274394867	-1.9730936893871	2.07784582644789	5.7420151765716	3.07178303154411	0.548514108424595	2.66209407747327	3.84645028768484	0.981403071004674	2.55470227266062	3.25279897760642	2.74798223690533	3.36282001265237	2.68485231745525	-0.00521930671877419	0.54962286901822	-2.15321406651118	3.50053953427105	1.97801317345572	1.2842891541852	2.22548716568649	1.62644189549257	0.950270337430987	2.73833768398971	1.49439909391627	1.20015278722394	5.49188233230509	1.98844555911673	-0.986637122818226	2.50487774318018	-0.210211481228199	2.38006687684762	1.95709071145528	0.94724078278578	0.230010664167181	1.95704543167524	2.73571100640521	2.30944968265066	2.31033906234781	-4.18389621621219	3.13421399914627	2.38477167963332	3.11796785977884	1.68003959857452	-3.39178873250266	-0.137414051223502	-0.605696331083271	2.00168308726096
Wavelength_938	5.5340177014897	6.14042227263595	1.43689227203742	4.61510573684621	4.23037376110345	5.38251356272555	3.87734896140058	-0.139431962110715	6.28072003084694	1.01334701303893	1.99010105979079	2.12846752224437	5.98728510586429	4.49112349556996	0.781873341452894	-0.429343165301793	-0.759052684903871	1.95185401784868	2.6349879041612	1.88206952775092	4.62292564126088	2.67628292607265	1.33685174304109	1.58713757188777	4.95011268242531	2.41892101347543	0.753756972529747	4.19606555576264	1.82867875927874	-1.65122475345502	4.36648570756939	2.88989314418409	2.05076258701831	1.70211853642812	3.91166915684273	1.29275724527446	-1.30943063754117	2.6874306949928	-0.82388162770459	1.46829170722861	-0.419043145694137	5.80829674110464	4.9463192242261	0.125040044175951	2.08774353511294	-0.945718970213794	1.31313676569577	0.10656429497592	5.57638715602053
Wavelength_939	5.68709552576225	5.32893304273487	2.62523470330602	5.33572143284913	1.19730693897678	3.09491260401279	4.01146333097257	-1.71438937608962	3.90907066748431	1.2921481030996	1.3398743935183	0.955422986561795	4.67961470354609	1.66171633800332	1.55198423758646	0.29024547771923	0.579842542282862	2.33847706078012	2.43087024019348	-0.770486624952072	4.98667360037935	0.332271112646448	0.403282771748901	0.0803924945443376	2.56522075099676	2.37148949047534	-3.11460847199191	2.74425901977633	1.74847726029178	-3.15899407387784	5.31192767128683	0.900212688739463	0.826815718821126	1.75819940038944	5.83162861007426	1.74681926769432	-0.648735965504778	-0.862166732011219	-2.04370252161671	-0.145553026720603	-0.0215489935524669	4.59488719889364	2.86187782012122	-4.9465511042505	0.384030128794308	-0.179338952366939	1.37201530099753	1.25397735625304	4.10858622437405
Wavelength_940	4.53492334972912	5.40135815667472	5.4015185398442	1.19988813268944	2.83125152524801	2.72044279108944	1.5356103167115	0.743480903997874	3.24315373021141	3.37483904717412	3.35043542310424	3.42541794363736	4.53074301643936	2.47384437198371	1.66588278613255	2.79472778294447	5.08560622087844	1.78123972153774	2.70106924057477	3.93223622639594	6.31757629582709	3.93891843333804	2.69636041139879	-0.986348873101164	0.889166378956446	6.18974085137088	-2.38638231759164	3.12315719323636	2.09759845137495	-2.51930367696854	4.04120437186405	4.21590664304178	2.20170762538782	5.53428113832632	6.38216773532232	1.39262806876557	3.07817080139612	0.0191746724658459	2.88063790876432	1.43723311226058	2.22390537513435	3.9518998451697	1.84263633214562	-1.87693521727693	2.75525780990659	2.57738114651864	3.20416453662512	3.77121044388157	4.58211186692342
Wavelength_941	0.990842985425476	-4.93704370771891	-0.544090194590139	-1.61000143028453	-1.35951103628603	-1.88255213207792	-3.48670913627408	-3.2504511936097	-1.49237130479966	1.41189345944006	-1.78815198366733	-1.26620090109971	-1.7276351654434	-0.334496743359684	-0.860261337007746	0.128398563170581	1.11935924934741	-0.629522994290275	0.344677097899017	-0.250567940822965	1.27190847620326	4.18532524547164	-1.01265148728718	-4.26653277385965	-2.13746454454363	-1.93495174419779	-2.73461514404568	0.510642423300876	-0.661575614110052	-2.83956964433033	-3.55159149016668	2.11923061554188	-1.24680369618797	3.28243744303373	1.69442264076697	-2.55038445182225	0.263233463894381	-0.871771220159226	-1.43931276403859	0.816735192921511	-3.55025372383676	-3.59852919855149	-0.313442626362779	-1.4131064616074	-4.29902852541918	-1.53336958411163	2.75940048499144	0.99612939620857	-0.240944307180584
Wavelength_942	0.846840693950501	-1.80101976998782	-0.0965827160258833	-0.524728254509422	1.83361619749696	1.23282739976454	-1.24151971506865	0.938401174698373	-0.55380063920701	1.73618979167537	-2.01339472797042	1.02336460765257	-1.34304780941886	-1.38813248323433	-2.74083848155556	0.471988871037785	-1.60640733975488	-0.292670172657066	-0.160081132289876	-1.50373062763646	4.53316131408041	2.30597466791293	-0.0785538345808514	-1.74945793393821	0.580730714033356	-2.90887559651238	-2.02338209343934	0.978457664886997	-1.21743341176001	-1.15778165962595	-1.41193996688488	1.29782023408716	0.678836728810631	2.09807869078073	0.796535249128895	-4.55957260142939	0.223943945853898	-1.22962868694456	-2.34997767832464	0.369485587255964	-2.77206031097719	-1.77359981484221	2.27887838747413	0.161313369224898	-2.75100718615395	-1.12245233049712	1.65635757624775	1.34374133995688	0.971377206253067
Wavelength_943	5.21635490496939	-0.645267467853026	1.31207576750646	1.38951829543241	2.7759805739079	2.90302769198114	3.25290701251844	1.97931535646986	3.35374016178661	1.82160791444832	-2.82872649062624	5.77922648523675	0.307983266498984	1.87062311999659	-1.8435256900261	2.15574384498511	1.25251251077752	1.53052060663678	3.35745259768512	3.18757992564616	4.69673054695951	5.48677512155577	0.960458545833672	0.206457901290848	2.51018562729329	0.353720635484975	2.00764785788664	4.62485780272589	0.799894028407288	-0.952797170928945	3.2115394515664	5.87383092542376	2.72745270400766	3.74023777989137	3.41011494169083	-2.19707862790243	2.29096448165023	1.2443225449457	-2.84068143985995	1.79166052950962	2.44689772917382	1.73108944091992	5.4813355872204	0.75029075942594	-0.777485445571841	2.67173360733183	3.32962082217544	2.27014640880262	4.0253158149921
Wavelength_944	6.84809539544377	5.19866984256072	2.39187665113935	2.3949047148474	4.04368007779926	3.5543916212831	5.51348941873293	4.15023828878765	1.85927603537963	3.59986918393902	1.00243919487945	3.3138448769632	2.30523974739494	3.16240258023048	-0.109957473905991	1.09941565175911	5.25263741784294	1.4279617982035	2.78757851457926	4.88698626755163	3.69817628096878	3.32463814386528	0.941225666610302	1.1332413040403	1.65029547979226	-0.851816907035705	1.71776380924251	4.22715968429383	2.30379022746695	0.861139296686864	5.07405707008113	2.24318675709148	5.73898586859556	7.86973444756923	4.64570468887549	-0.147061006129404	1.9339194582773	2.13428400220826	-0.813053698197564	2.61862132494406	1.45381336689115	2.47032246694487	4.98657963766628	0.597675727420448	-1.690077757519	2.24964088525297	4.15039778165157	2.57865045832167	3.85428682336947
Wavelength_945	3.77234444387283	3.86056656036241	1.38268598425465	0.134143321562073	-0.371925870607869	4.44604042382255	2.35817269049466	0.235311577728209	1.47037583597324	2.8563752855971	0.916645234849721	-3.72398545779082	1.32880770785602	3.37932219174386	-0.867249753927996	0.248258936017606	4.23453066453369	-0.156451584741287	-0.301408986008215	-1.2608548771676	0.507202619582013	0.936930486429055	-2.01060360926802	-1.82557870688454	-2.11025409996736	-6.26032142145791	0.210374089042272	-0.0692687012447599	0.265516736269506	-2.01828153279336	3.10899063666433	-0.852264920976741	3.17157969206594	4.62262437790876	3.29968978777149	-2.07717176043313	0.164426673659706	1.85464437612871	-2.07619095737194	-0.474830383061093	-0.270857744347176	0.55294582861616	0.726898231842594	-0.072942094276719	-2.095148079106	-2.15671326802972	0.759703230783226	-1.41117494011663	1.30485705600125
Wavelength_946	-3.6054018845642	-1.27695657002157	-0.186129988967714	-2.33700843979071	-4.42524742374209	-1.45036443593975	-1.54549026341881	-0.170981580408259	1.72652845047832	-0.641941603563503	-5.37366867944551	-3.43656261257679	-2.51693635252105	-2.43261512622626	-4.99811044192365	-4.94214918228423	-0.966488120340756	-2.92892286988228	-2.32083724163337	-2.98841087484854	-1.272702446089	-1.44968623089966	-5.03199469247737	-6.51490999242886	-3.23771829741415	-6.67468997211093	-3.13875162497996	-1.15864260389609	-2.65104539826327	-3.57611189306208	1.34312952361562	-1.59532941147894	-1.54135622706576	1.32143413973923	0.515017011472276	-3.05227816651023	-1.31255396340095	-1.83798850303824	-4.25143904328962	-4.42752275282865	-3.80190977916469	-2.77412482883783	-2.53283282687471	-2.56912528295643	-2.18589686505358	-4.37851217883769	-0.603159756326071	-3.97963868810221	-1.24607613886131
Wavelength_947	-5.42752006867214	-6.70242092046432	-3.08371468431152	-1.60595470870421	-2.46731546807691	-5.24746395758024	-4.13456767837175	-3.97843892696587	-1.69559276103241	-1.52518601745141	-6.64060572731156	-2.51921242752348	-2.85838705124442	-5.29752203766467	-4.86213631318447	-5.61737481565649	-6.23621414313657	-3.78056517003376	-2.58502721487432	-2.85385387215718	-3.50274450685131	-1.88798355635691	-7.57938417621651	-3.57146872185722	-0.964949398239115	-7.4591395519763	-2.79314920065953	-4.13421089679799	-2.88468082553165	-4.0018263202135	-6.54615994423305	-5.19739201678848	-3.10266917011566	-2.67054402453648	-2.19747758705006	-1.79170611414572	-1.65108685996809	-4.22764289591695	-4.95995437182473	-5.85363969155219	-4.05692799164411	-7.23306056533968	-1.37960613302999	-4.52160907517123	-3.28912598177385	-2.21068033652823	-1.75450346021856	-1.7296895357447	-3.01795044494951
[truncated: 1,453 more rows]
[truncated: 951 more columns]
