# Supplementary material for: Rapid estimation of photosynthetic leaf traits of tropical plants in diverse environmental conditions using reflectance spectroscopy
Source: PLoS One. 2021 Oct 19;16(10):e0258791. doi: 10.1371/journal.pone.0258791 (PMC8525780; doi:10.1371/journal.pone.0258791)
Supplement: S1 File — (ZIP) [file pone.0258791.s001.zip › Coefficients/Readme.txt]

Each csv file gives the coefficients of the PLSR models for each variable (Vcmax25, Jmax25, Tp25 and Rdark25). 
Note that the variables were sometimes square root transformed, so the prediction needs to be squared (See Table 3 in the article).
Each column gives the coefficients obtained from one bootstrap subsampling. You can use the 1000 bootstrap coefficients 
if you need to predict a confidence interval, or use a mean of the coefficients to predict the mean modeled value.
Note that the first row of the csv file corresponds to the column names.
Note that the row names are given in the first column of the csv files and correspond to the intercept or to the wavelength of the coefficients.
